# Supplementary material for: The S-palmitoylome and DHHC-PAT interactome of Drosophila melanogaster S2R+ cells indicate a high degree of conservation to mammalian palmitoylomes
Source: PLoS One. 2022 Aug 12;17(8):e0261543. doi: 10.1371/journal.pone.0261543 (PMC9374236; doi:10.1371/journal.pone.0261543)
Supplement: S1 Data — Excel file comprised of two tables, each in a different sheet. The fist table includes the 1988 proteins identified in the Acyl-RAC experiment. The second table contains the 198 proteins deemed as palmitoylated and different annotations including: GO terms, presence of Hip14 binding motif, number of transmembrane domains, palmitoylation status in the Instar L2 larvae palmitoylome, (palmitoylated) orthologs in mammals, as well as DHHC-PAT interactors identified in our BioID experiment. (XLSX) [file pone.0261543.s013.xlsx]

## Sheet: AcylRAC full protein list
Protein Identifiers				Acyl-RAC Results				Annotations
FlyBase ID	Gene Name(s)	UniProt AC(s)	Description	P-value	FDR adj. P-value	Diff.	Fold Change	Number of Cysteines	Hip14 Binding Motif	Predicted Palmitoylation Sites	Mammalian Ortholog(s)	Palmitoylated Mammalian Ortholog(s)	High-Confidence Palmitoylated Mammalian Ortholog(s)	GO - Cellular Component	GO - Biological Process	GO - Molecular Function
FBgn0037339	Pi4KIIalpha	D6W4K4;Q8I0B7;Q8STF7;Q9VND3	Phosphatidylinositol 4-kinase alpha type II	5e-07	5.97549e-06	6.01051	64.4678	D6W4K4(7);Q8I0B7(15);Q8STF7(9);Q9VND3(10)	-	Q8I0B7[59,60,186,187,189,190];Q9VND3[333,334,336,337]	PI4K2A_HUMAN;PI4K2A_MOUSE;PI4K2A_RAT	PI4K2A_HUMAN;PI4K2A_MOUSE;PI4K2A_RAT	PI4K2A_HUMAN;PI4K2A_MOUSE;PI4K2A_RAT	GO:0005768: endosome;GO:0005802: trans-Golgi network;GO:0005886: plasma membrane;GO:0031902: late endosome membrane	GO:0007030: Golgi organization;GO:0007032: endosome organization;GO:0032252: secretory granule localization;GO:0033363: secretory granule organization;GO:0033365: protein localization to organelle;GO:0046854: phosphatidylinositol phosphorylation	GO:0004430: 1-phosphatidylinositol 4-kinase activity
FBgn0033984	Lap1	A0A0B4JCT8;Q9V780	Lap1, isoform B. Protein lap1	0.96161	0.983309	0.112238	1.0809	A0A0B4JCT8(13);Q9V780(13)	-	A0A0B4JCT8[7,10,118];Q9V780[7,10,118]	ERBIN_HUMAN;ERBIN_MOUSE;LRRC7_MOUSE;LRRC7_RAT	ERBIN_HUMAN;ERBIN_MOUSE;LRRC7_MOUSE;LRRC7_RAT	ERBIN_HUMAN;ERBIN_MOUSE	GO:0005912: adherens junction	GO:0007163: establishment or maintenance of cell polarity;GO:0015031: protein transport
FBgn0033980	Cyp6a20	Q9V773	Probable cytochrome P450 6a20	0.187624	0.383106	-1.80126	0.286924	Q9V773(5)	-						GO:0002118: aggressive behavior;GO:0050829: defense response to Gram-negative bacterium;GO:0055114: oxidation-reduction process	GO:0005506: iron ion binding;GO:0016705: oxidoreductase activity, acting on paired donors, with incorporation or reduction of molecular oxygen;GO:0020037: heme binding
FBgn0027567	BcDNA.GH07921;BcDNA:GH07921	Q7KMK8;Q9VT61	BcDNA.GH07921. LD27033p	0.50461	0.71197	-0.354285	0.782257	Q7KMK8(8);Q9VT61(11)	-		CIZ1_HUMAN;CIZ1_MOUSE				GO:0046427: positive regulation of JAK-STAT cascade
FBgn0027568	Cand1	M9PB90;Q7KMK9;Q9VKY2	Cullin-associated and neddylation-dissociated 1, isoform B. BcDNA.GH07774. Cullin-associated NEDD8-dissociated protein 1	0.0016135	0.010462	-1.22291	0.428418	M9PB90(27);Q7KMK9(16);Q9VKY2(27)	-		CAND1_HUMAN;CAND1_MOUSE;CAND1_RAT	CAND1_HUMAN;CAND1_MOUSE	CAND1_HUMAN;CAND1_MOUSE	GO:0005634: nucleus	GO:0010265: SCF complex assembly;GO:0016567: protein ubiquitination;GO:0031647: regulation of protein stability;GO:2000435: negative regulation of protein neddylation	GO:0005515: protein binding
FBgn0026562	SPARC	O97365;Q8SY75	BM-40. RH45818p	0.399337	0.618541	0.353896	1.27801	O97365(18);Q8SY75(18)	-	O97365[90]	SPARC_HUMAN;SPARC_MOUSE;SPARC_RAT			GO:0005615: extracellular space;GO:0031012: extracellular matrix;GO:0062023: collagen-containing extracellular matrix	GO:0007155: cell adhesion;GO:0007443: Malpighian tubule morphogenesis;GO:0007498: mesoderm development;GO:0007504: larval fat body development;GO:0030536: larval feeding behavior;GO:0060438: trachea development;GO:0061327: anterior Malpighian tubule development;GO:0070278: extracellular matrix constituent secretion;GO:0070831: basement membrane assembly	GO:0005509: calcium ion binding;GO:0005518: collagen binding;GO:0050840: extracellular matrix binding
FBgn0051729	CG16823;CG31729	Q4V5C6;Q9VK04;Q9VK06;X2J9M9;X2JDZ6	Phospholipid-transporting ATPase	5e-07	5.97549e-06	3.6254	12.3411	Q4V5C6(15);Q9VK04(16);Q9VK06(19);X2J9M9(15);X2JDZ6(16)	-	Q9VK04[726,727,798,799];Q9VK06[203,895,896,967,968];X2J9M9[633,634,705,706];X2JDZ6[23,715,716,787,788]	ATP9B_HUMAN;ATP9B_MOUSE;ATP9B_RAT	ATP9B_HUMAN;ATP9B_MOUSE	ATP9B_HUMAN	GO:0005768: endosome;GO:0005802: trans-Golgi network;GO:0005886: plasma membrane;GO:0016021: integral component of membrane	GO:0006890: retrograde vesicle-mediated transport, Golgi to endoplasmic reticulum;GO:0006897: endocytosis;GO:0045332: phospholipid translocation	GO:0000287: magnesium ion binding;GO:0004012: phospholipid-translocating ATPase activity;GO:0005524: ATP binding
FBgn0026761	Trap1	A1Z6L9;Q7KNF3;Q8IHC2;Q8MSU6	FI21274p1. Hsp90-related protein TRAP1. AT15050p. LD43460p	0.450066	0.669879	-0.287508	0.819316	A1Z6L9(5);Q7KNF3(5);Q8IHC2(5);Q8MSU6(2)	-	A1Z6L9[13,18]	HSP90B2P_HUMAN;TRAP1_HUMAN;TRAP1_MOUSE;TRAP1_RAT	HSP90B2P_HUMAN;TRAP1_HUMAN;TRAP1_MOUSE	HSP90B2P_HUMAN;TRAP1_MOUSE	GO:0005634: nucleus;GO:0005739: mitochondrion;GO:0005743: mitochondrial inner membrane;GO:0005759: mitochondrial matrix;GO:0070062: extracellular exosome	GO:0006457: protein folding;GO:0006979: response to oxidative stress;GO:0009408: response to heat;GO:0034514: mitochondrial unfolded protein response;GO:0034605: cellular response to heat;GO:1902884: positive regulation of response to oxidative stress	GO:0003723: RNA binding;GO:0005524: ATP binding;GO:0016887: ATPase activity;GO:0019901: protein kinase binding;GO:0051082: unfolded protein binding
FBgn0263987	spoon	Q7KVW1;Q95RI6;Q9W4C4	RE73736p. LD28079p. GM14014p	0.0853995	0.230825	-2.22974	0.213197	Q7KVW1(14);Q95RI6(3);Q9W4C4(9)	-	Q7KVW1[5,7,8,9,10]	AKAP1_HUMAN;AKAP1_MOUSE;AKAP1_RAT	AKAP1_HUMAN;AKAP1_MOUSE		GO:0005739: mitochondrion;GO:0005741: mitochondrial outer membrane;GO:0005794: Golgi apparatus	GO:0007298: border follicle cell migration;GO:0007616: long-term memory;GO:0008069: dorsal/ventral axis specification, ovarian follicular epithelium;GO:0008070: maternal determination of dorsal/ventral axis, ovarian follicular epithelium, germ-line encoded;GO:0008298: intracellular mRNA localization;GO:0010738: regulation of protein kinase A signaling;GO:0030837: negative regulation of actin fila…	GO:0003723: RNA binding;GO:0034237: protein kinase A regulatory subunit binding
FBgn0041775	tral	M9PCB7;M9PF14;M9PF20;M9PFB2;M9PFF9;M9PFG3;M9PI44;Q9VTZ0	Trailer hitch, isoform G. Trailer hitch, isoform C. Trailer hitch, isoform H. Trailer hitch, isoform E. Trailer hitch, isoform D. Trailer hitch, isoform I. Trailer hitch, isoform F. GH08269p	0.186172	0.382061	0.382919	1.30398	M9PCB7(3);M9PF14(3);M9PF20(3);M9PFB2(3);M9PFF9(3);M9PFG3(3);M9PI44(3);Q9VTZ0(3)	-		LSM14A_HUMAN;LSM14A_MOUSE;LSM14A_RAT			GO:0005783: endoplasmic reticulum;GO:0005829: cytosol;GO:0043186: P granule;GO:0045169: fusome	GO:0000226: microtubule cytoskeleton organization;GO:0030036: actin cytoskeleton organization	GO:0005515: protein binding
FBgn0021760	chb	Q9NBD7	CLIP-associating protein	0.925204	0.967728	0.285698	1.219	Q9NBD7(23)	-		CLASP1_HUMAN;CLASP1_MOUSE;CLASP2_RAT	CLASP1_HUMAN;CLASP1_MOUSE		GO:0000775: chromosome, centromeric region;GO:0000776: kinetochore;GO:0000922: spindle pole;GO:0005634: nucleus;GO:0005737: cytoplasm;GO:0005813: centrosome;GO:0005815: microtubule organizing center;GO:0005819: spindle;GO:0005827: polar microtubule;GO:0005828: kinetochore microtubule;GO:0005875: microtubule associated complex;GO:0005876: spindle microtubule;GO:0005881: cytoplasmic microtubule;GO:…	GO:0000022: mitotic spindle elongation;GO:0000070: mitotic sister chromatid segregation;GO:0000278: mitotic cell cycle;GO:0007051: spindle organization;GO:0007052: mitotic spindle organization;GO:0007282: cystoblast division;GO:0007411: axon guidance;GO:0016325: oocyte microtubule cytoskeleton organization;GO:0019827: stem cell population maintenance;GO:0030723: ovarian fusome organization;GO:003…	GO:0005525: GTP binding;GO:0008017: microtubule binding;GO:0043515: kinetochore binding;GO:0051010: microtubule plus-end binding
FBgn0033184	mEFTu2	Q7K3V6	AT01345p	0.890458	0.949409	0.337524	1.26359	Q7K3V6(8)	-	Q7K3V6[12,340]				GO:0005739: mitochondrion	GO:0006414: translational elongation;GO:0070125: mitochondrial translational elongation	GO:0003746: translation elongation factor activity;GO:0003924: GTPase activity;GO:0005525: GTP binding
FBgn0033246	ACC	A1Z784;A8DY67;Q7JV23	Acetyl-CoA carboxylase, isoform A. Acetyl-CoA carboxylase, isoform E. Acetyl-CoA carboxylase, isoform B	0.0065565	0.0352087	-0.972029	0.509789	A1Z784(25);A8DY67(22);Q7JV23(22)	+		ACACA_HUMAN;ACACA_MOUSE;ACACA_RAT	ACACA_HUMAN;ACACA_MOUSE	ACACA_HUMAN	GO:0005737: cytoplasm	GO:0000902: cell morphogenesis;GO:0005977: glycogen metabolic process;GO:0006633: fatty acid biosynthetic process;GO:0009744: response to sucrose;GO:0019432: triglyceride biosynthetic process;GO:0071329: cellular response to sucrose stimulus	GO:0003989: acetyl-CoA carboxylase activity;GO:0005524: ATP binding;GO:0046872: metal ion binding
FBgn0004419	me31B	P23128	Putative ATP-dependent RNA helicase me31b	0.006302	0.0339918	-1.1747	0.442977	P23128(11)	-	P23128[321,322]	DDX6_HUMAN;DDX6_MOUSE;DDX6_RAT	DDX6_HUMAN;DDX6_MOUSE	DDX6_HUMAN	GO:0000932: P-body;GO:0005737: cytoplasm;GO:0043186: P granule	GO:0007279: pole cell formation;GO:0030707: ovarian follicle cell development;GO:0033962: cytoplasmic mRNA processing body assembly;GO:0035195: gene silencing by miRNA;GO:0046959: habituation;GO:0050688: regulation of defense response to virus;GO:0090328: regulation of olfactory learning	GO:0003723: RNA binding;GO:0005515: protein binding;GO:0005524: ATP binding
FBgn0033188	CG1600;Drat	G3LFG9;G3LFI2;Q0E9G4;Q961L4	CG1600-PA. Death resistor Adh domain containing target, isoform C	0.787554	0.905096	0.530523	1.44445	G3LFG9(10);G3LFI2(10);Q0E9G4(10);Q961L4(11)	-	Q0E9G4[5];Q961L4[6]					GO:0001666: response to hypoxia;GO:0071361: cellular response to ethanol	GO:0016491: oxidoreductase activity
FBgn0033247	Nup44A	Q7K2X8	Nucleoporin at 44A, isoform A	0.566678	0.760772	-0.957245	0.51504	Q7K2X8(8)	-		SEH1L_HUMAN;SEH1L_MOUSE	SEH1L_HUMAN	SEH1L_HUMAN	GO:0000776: kinetochore;GO:0005635: nuclear envelope;GO:0005764: lysosome;GO:0031080: nuclear pore outer ring;GO:0032991: protein-containing complex;GO:0035859: Seh1-associated complex;GO:0044754: autolysosome;GO:0061700: GATOR2 complex	GO:0006606: protein import into nucleus;GO:0006999: nuclear pore organization;GO:0007293: germarium-derived egg chamber formation;GO:0007346: regulation of mitotic cell cycle;GO:0010507: negative regulation of autophagy;GO:0032008: positive regulation of TOR signaling;GO:0034198: cellular response to amino acid starvation;GO:0034629: cellular protein-containing complex localization;GO:0045793: po…	GO:0005198: structural molecule activity;GO:0042802: identical protein binding
FBgn0015795	Rab7	O76742	CG5915 protein	0.610444	0.792512	0.149871	1.10947	O76742(6)	-	O76742[83]	RAB7A_HUMAN;RAB7A_RAT;RAB7_MOUSE;Rab7a_MOUSE	RAB7A_HUMAN;RAB7A_RAT;Rab7a_MOUSE	RAB7A_HUMAN;Rab7a_MOUSE	GO:0005764: lysosome;GO:0005770: late endosome;GO:0005774: vacuolar membrane;GO:0005886: plasma membrane;GO:0005938: cell cortex;GO:0031902: late endosome membrane;GO:0031982: vesicle;GO:0043025: neuronal cell body;GO:0045202: synapse;GO:0045335: phagocytic vesicle	GO:0006886: intracellular protein transport;GO:0006897: endocytosis;GO:0007298: border follicle cell migration;GO:0008333: endosome to lysosome transport;GO:0008593: regulation of Notch signaling pathway;GO:0016192: vesicle-mediated transport;GO:0016197: endosomal transport;GO:0032482: Rab protein signal transduction;GO:0032510: endosome to lysosome transport via multivesicular body sorting pathw…	GO:0003924: GTPase activity;GO:0005525: GTP binding;GO:0044877: protein-containing complex binding
FBgn0010328	woc	A0A0B4K7W6;A0A0B4KHZ0;A0A0B4KI43;A8JRE3;Q6AWL3;Q95TK6;Q9N9Z6;Q9VB55	Without children, isoform C. Without children, isoform E. Without children, isoform D. Without children, isoform B. RE05635p. LD44304p. WOC protein. Without children, isoform A	0.133232	0.302439	0.857155	1.81146	A0A0B4K7W6(9);A0A0B4KHZ0(54);A0A0B4KI43(54);A8JRE3(54);Q6AWL3(54);Q95TK6(40);Q9N9Z6(54);Q9VB55(54)	+	A0A0B4KHZ0[574,710,711,727,728];A0A0B4KI43[559,695,696,712,713];A8JRE3[575,711,712,728,729];Q9VB55[560,696,697,713,714]	ZMYM2_RAT;ZMYM3_MOUSE;ZMYM3_RAT;ZMYM4_HUMAN;ZMYM4_MOUSE;ZMYM6_RAT			GO:0000791: euchromatin;GO:0000792: heterochromatin;GO:0005634: nucleus;GO:0005654: nucleoplasm;GO:0005705: polytene chromosome interband;GO:0032991: protein-containing complex;GO:0035012: polytene chromosome, telomeric region	GO:0006355: regulation of transcription, DNA-templated;GO:0006357: regulation of transcription by RNA polymerase II;GO:0006697: ecdysone biosynthetic process;GO:0016233: telomere capping	GO:0000981: DNA-binding transcription factor activity, RNA polymerase II-specific;GO:0003682: chromatin binding;GO:0005515: protein binding;GO:0008270: zinc ion binding
FBgn0037755	CG12945	A0A0B4KFJ0;Q8IGK2;Q9VH65	Uncharacterized protein, isoform C. RE73786p. FI11941p	0.326242	0.544035	-0.405938	0.754745	A0A0B4KFJ0(12);Q8IGK2(12);Q9VH65(12)	-	A0A0B4KFJ0[18,19];Q9VH65[18,19]				GO:0012505: endomembrane system
FBgn0260990	yata	Q9VAH7	RE62393p	0.154431	0.335564	-0.546217	0.684814	Q9VAH7(11)	-		SCYL1_HUMAN;SCYL1_MOUSE;SCYL1_RAT				GO:0006468: protein phosphorylation	GO:0004672: protein kinase activity;GO:0005524: ATP binding
FBgn0027341;FBgn0039580	Gfat1;Gfat2	A8Y596;A8Y599;A8Y5A0;A8Y5A1;E8NHS9;Q32KF3;Q58CK4;Q7PLC5;Q7PLC6;Q7PLC7;Q9VAW3;Q9Y093	Glutamine:fructose-6-phosphate aminotransferase 1, isoform H. Glutamine:fructose-6-phosphate aminotransferase 1, isoform L. Glutamine:fructose-6-phosphate aminotransferase 1, isoform M. FI13081p. Glutamine:fructose-6-phosphate aminotransferase 1, isoform J. RE72989p. LP07309p. Glutamine:fructose-6-phosphate aminotransferase 1, isoform K. Glutamine:fructose-6-phosphate aminotransferase 1, isoform …	0.10928	0.268032	-0.916087	0.529944	A8Y596(16);A8Y599(17);A8Y5A0(16);A8Y5A1(13);E8NHS9(16);Q32KF3(17);Q58CK4(7);Q7PLC5(15);Q7PLC6(16);Q7PLC7(17);Q9VAW3(16);Q9Y093(16)	-	Q7PLC5[5,8]	GFPT2_HUMAN;GFPT2_MOUSE;GFPT2_RAT				GO:0006002: fructose 6-phosphate metabolic process;GO:0006047: UDP-N-acetylglucosamine metabolic process;GO:0006487: protein N-linked glycosylation	GO:0004360: glutamine-fructose-6-phosphate transaminase (isomerizing) activity;GO:0097367: carbohydrate derivative binding
FBgn0263231	bel	A0A0B4KGU4;A0A0H4XWW0;M9W6J0;Q9VHP0	Belle, isoform B. FI24601p1. FI21109p1. ATP-dependent RNA helicase bel	0.937191	0.972286	-0.0287851	0.980245	A0A0B4KGU4(6);A0A0H4XWW0(6);M9W6J0(6);Q9VHP0(6)	-	A0A0B4KGU4[338];Q9VHP0[338]	D1PAS1_MOUSE;DDX3X_MOUSE;DDX3X_RAT;DDX3Y_HUMAN;DDX3Y_MOUSE;DDX3Y_RAT	D1PAS1_MOUSE;DDX3X_MOUSE;DDX3Y_HUMAN;DDX3Y_MOUSE	DDX3X_MOUSE;DDX3Y_HUMAN;DDX3Y_MOUSE	GO:0005737: cytoplasm;GO:0005829: cytosol;GO:0016442: RISC complex;GO:0043025: neuronal cell body;GO:0043186: P granule	GO:0000070: mitotic sister chromatid segregation;GO:0002168: instar larval development;GO:0007283: spermatogenesis;GO:0010468: regulation of gene expression;GO:0016246: RNA interference;GO:0035072: ecdysone-mediated induction of salivary gland cell autophagic cell death;GO:0036098: male germ-line stem cell population maintenance;GO:0048477: oogenesis	GO:0003676: nucleic acid binding;GO:0004004: ATP-dependent RNA helicase activity;GO:0005524: ATP binding
FBgn0037621	M1BP	Q9VHM3	LD30467p	0.433071	0.654167	1.23258	2.34986	Q9VHM3(21)	-	Q9VHM3[13,16,61]	ZNF281_HUMAN			GO:0005634: nucleus	GO:0006355: regulation of transcription, DNA-templated;GO:0030707: ovarian follicle cell development;GO:0051123: RNA polymerase II preinitiation complex assembly;GO:0070374: positive regulation of ERK1 and ERK2 cascade	GO:0000979: RNA polymerase II core promoter sequence-specific DNA binding;GO:0003677: DNA binding;GO:0003700: DNA-binding transcription factor activity;GO:0008270: zinc ion binding
FBgn0034141	CG8311	Q8SX00;A1ZAI1;B5RIH4	RH47633p. CG8311. FI02089p	0.941725	0.973736	0.271831	1.20734	Q8SX00(12);A1ZAI1(16);B5RIH4(18)	-		DOLK_HUMAN;DOLK_MOUSE;DOLK_RAT			GO:0030176: integral component of endoplasmic reticulum membrane	GO:0043048: dolichyl monophosphate biosynthetic process	GO:0004168: dolichol kinase activity
FBgn0003731;FBgn0004907	Egfr;14-3-3zeta	A0A0B4KEH0;P29310;Q6LEH5	14-3-3zeta, isoform K. 14-3-3 protein zeta. Epidermal growth factor receptor type III	0.376078	0.595375	-0.28145	0.822764	A0A0B4KEH0(2);P29310(2);Q6LEH5(3)	-		EGFR_HUMAN;EGFR_MOUSE;ERBB3_RAT;ERBB4_HUMAN;YWHAB_HUMAN;YWHAZ_HUMAN;YWHAZ_MOUSE;YWHAZ_RAT	EGFR_HUMAN;EGFR_MOUSE;YWHAB_HUMAN;YWHAZ_HUMAN;YWHAZ_MOUSE	EGFR_HUMAN;YWHAB_HUMAN;YWHAZ_HUMAN;YWHAZ_MOUSE	GO:0005737: cytoplasm;GO:0005886: plasma membrane;GO:0005887: integral component of plasma membrane;GO:0009925: basal plasma membrane;GO:0035230: cytoneme;GO:0043235: receptor complex;GO:0005634: nucleus;GO:0031965: nuclear membrane;GO:0045172: germline ring canal	GO:0001654: eye development;GO:0001742: oenocyte differentiation;GO:0001751: compound eye photoreceptor cell differentiation;GO:0002009: morphogenesis of an epithelium;GO:0003015: heart process;GO:0007173: epidermal growth factor receptor signaling pathway;GO:0007298: border follicle cell migration;GO:0007309: oocyte axis specification;GO:0007367: segment polarity determination;GO:0007390: germ-b…	GO:0004714: transmembrane receptor protein tyrosine kinase activity;GO:0004888: transmembrane signaling receptor activity;GO:0005006: epidermal growth factor-activated receptor activity;GO:0005515: protein binding;GO:0005524: ATP binding;GO:0019904: protein domain specific binding;GO:0008134: transcription factor binding;GO:0008426: protein kinase C inhibitor activity;GO:0042803: protein homodime…
FBgn0031390	tho2	E2QCS8;M9PE28;Q9VQ76	Tho2, isoform B. Tho2, isoform C. LD36155p	0.976868	0.989038	0.000333439	1.00023	E2QCS8(29);M9PE28(29);Q9VQ76(29)	-		THOC2_HUMAN;THOC2_MOUSE;THOC2_RAT			GO:0000346: transcription export complex;GO:0000347: THO complex;GO:0000445: THO complex part of transcription export complex;GO:0005634: nucleus	GO:0006406: mRNA export from nucleus;GO:0031990: mRNA export from nucleus in response to heat stress;GO:0048477: oogenesis	GO:0003729: mRNA binding
FBgn0032050	CG13096	H0RNN8;Q9VLK2	FI17503p1. Ribosomal L1 domain-containing protein CG13096	0.232154	0.438897	0.468707	1.38387	H0RNN8(5);Q9VLK2(5)	-		RSL1D1_HUMAN;RSL1D1_MOUSE	RSL1D1_HUMAN;RSL1D1_MOUSE	RSL1D1_HUMAN	GO:0022625: cytosolic large ribosomal subunit	GO:0000470: maturation of LSU-rRNA;GO:0006412: translation	GO:0003723: RNA binding
FBgn0033052	SCAP	A1Z6J2;Q8N0B6	SREBP cleavage activating protein. ER-golgi escort protein	0.0102135	0.0496755	2.90913	7.51163	A1Z6J2(35);Q8N0B6(35)	-	A1Z6J2[828,829,899,976]	SCAP_HUMAN;SCAP_MOUSE;SCAP_RAT;SH2D2A_HUMAN	SCAP_MOUSE	SCAP_MOUSE	GO:0000139: Golgi membrane;GO:0005789: endoplasmic reticulum membrane	GO:0008203: cholesterol metabolic process;GO:0016485: protein processing;GO:0032933: SREBP signaling pathway;GO:0035103: sterol regulatory element binding protein cleavage	GO:0015485: cholesterol binding
FBgn0037583	CG9684	N0A2N3;Q8MRT0;Q9VHR5	LD24381p1. SD27884p. Uncharacterized protein	0.903447	0.955162	0.0372957	1.02619	N0A2N3(24);Q8MRT0(20);Q9VHR5(23)	-	Q9VHR5[204]				GO:0071011: precatalytic spliceosome;GO:0071013: catalytic step 2 spliceosome	GO:0000398: mRNA splicing, via spliceosome	GO:0008270: zinc ion binding
FBgn0035909	ergic53	Q9V3A8	Ergic53, isoform A	0.044534	0.149351	-0.606556	0.656763	Q9V3A8(5)	-		LMAN1_HUMAN;LMAN1_MOUSE;LMAN1_RAT	LMAN1_HUMAN;LMAN1_MOUSE	LMAN1_HUMAN	GO:0000139: Golgi membrane;GO:0005789: endoplasmic reticulum membrane;GO:0005793: endoplasmic reticulum-Golgi intermediate compartment;GO:0012505: endomembrane system;GO:0030134: COPII-coated ER to Golgi transport vesicle	GO:0006888: endoplasmic reticulum to Golgi vesicle-mediated transport;GO:0007029: endoplasmic reticulum organization;GO:0007030: Golgi organization	GO:0005537: mannose binding
FBgn0035473	mge	Q9I7T5;Q9VZL1	GH01116p. LP07226p	0.0762455	0.217666	2.04442	4.12506	Q9I7T5(1);Q9VZL1(1)	-		TOMM22_HUMAN;TOMM22_MOUSE;TOMM22_RAT			GO:0005739: mitochondrion;GO:0005742: mitochondrial outer membrane translocase complex	GO:0006886: intracellular protein transport	GO:0015450: P-P-bond-hydrolysis-driven protein transmembrane transporter activity
FBgn0035471	Sc2	B6IDR5;Q95R45;Q9VZL3	FI06688p. SD09294p. Sc2	0.270083	0.486012	-0.442022	0.736102	B6IDR5(7);Q95R45(7);Q9VZL3(7)	-		TECR_HUMAN;TECR_MOUSE;TECR_RAT	TECR_HUMAN;TECR_MOUSE	TECR_HUMAN;TECR_MOUSE	GO:0005737: cytoplasm;GO:0012505: endomembrane system;GO:0016021: integral component of membrane	GO:0042761: very long-chain fatty acid biosynthetic process	GO:0016491: oxidoreductase activity;GO:0016627: oxidoreductase activity, acting on the CH-CH group of donors
FBgn0261800	LanB1	P11046	Laminin subunit beta-1	0.532374	0.732501	-0.262116	0.833864	P11046(126)	-	P11046[791]	LAMB1_RAT;LAMB2_HUMAN;LAMB2_MOUSE;LAMC1_HUMAN	LAMB2_HUMAN;LAMC1_HUMAN		GO:0005604: basement membrane	GO:0003143: embryonic heart tube morphogenesis;GO:0008406: gonad development;GO:0016477: cell migration;GO:0030198: extracellular matrix organization;GO:0033627: cell adhesion mediated by integrin;GO:0034446: substrate adhesion-dependent cell spreading;GO:0045089: positive regulation of innate immune response;GO:0048513: animal organ development;GO:0050829: defense response to Gram-negative bacte…
FBgn0035878	CG7182	Q9VSI1	LD21269p	0.73134	0.873166	-0.121586	0.919177	Q9VSI1(12)	-		HSPA14_HUMAN;HSPA14_MOUSE;HSPA14_RAT			GO:0005737: cytoplasm;GO:0005829: cytosol;GO:0005840: ribosome;GO:0005844: polysome	GO:0002181: cytoplasmic translation;GO:0006450: regulation of translational fidelity;GO:0006986: response to unfolded protein;GO:0034605: cellular response to heat;GO:0034620: cellular response to unfolded protein;GO:0042026: protein refolding;GO:0051085: chaperone cofactor-dependent protein refolding	GO:0005524: ATP binding;GO:0016887: ATPase activity;GO:0031072: heat shock protein binding;GO:0042623: ATPase activity, coupled;GO:0044183: protein folding chaperone;GO:0051082: unfolded protein binding;GO:0051787: misfolded protein binding
FBgn0003607	Su(var)205	P05205	Heterochromatin protein 1	0.0913915	0.240618	2.14628	4.42686	P05205(1)	-					GO:0000775: chromosome, centromeric region;GO:0000780: condensed nuclear chromosome, centromeric region;GO:0000781: chromosome, telomeric region;GO:0000791: euchromatin;GO:0000792: heterochromatin;GO:0000793: condensed chromosome;GO:0005634: nucleus;GO:0005694: chromosome;GO:0005700: polytene chromosome;GO:0005701: polytene chromosome chromocenter;GO:0005703: polytene chromosome puff;GO:0005704: …	GO:0000278: mitotic cell cycle;GO:0000723: telomere maintenance;GO:0006342: chromatin silencing;GO:0006343: establishment of chromatin silencing;GO:0006355: regulation of transcription, DNA-templated;GO:0016458: gene silencing;GO:0030702: chromatin silencing at centromere;GO:0031060: regulation of histone methylation;GO:0031507: heterochromatin assembly;GO:0033697: positive regulation of extent o…	GO:0000182: rDNA binding;GO:0003682: chromatin binding;GO:0003696: satellite DNA binding;GO:0003723: RNA binding;GO:0003729: mRNA binding;GO:0005515: protein binding;GO:0035064: methylated histone binding;GO:0042393: histone binding
FBgn0085442	CG34413;NKAIN	A6MHQ4;B5RJJ9;D2NUK1;Q86BN4	Sodium/potassium-transporting ATPase subunit beta-1-interacting protein	0.0009765	0.00672516	3.15554	8.91073	A6MHQ4(12);B5RJJ9(12);D2NUK1(12);Q86BN4(9)	-	A6MHQ4[4,6,16];B5RJJ9[4,6,16];Q86BN4[4,6,16]	NKAIN1_RAT;NKAIN2_HUMAN;NKAIN3_HUMAN;NKAIN3_MOUSE;NKAIN4_HUMAN;NKAIN4_RAT				GO:0002028: regulation of sodium ion transport	GO:0005515: protein binding
FBgn0024320	Npc1a	X2J9B0;Q9VL24;Q7YU59;Q9U5W1	Niemann-Pick type C-1a	5e-07	5.97549e-06	4.7064	26.1077	X2J9B0(36);Q9VL24(36);Q7YU59(36);Q9U5W1(36)	-	X2J9B0[83,84,106,796,797,953,954];Q9VL24[83,84,106,800,801,957,958]	NPC1_HUMAN;NPC1_MOUSE;NPC1_RAT	NPC1_HUMAN;NPC1_MOUSE;NPC1_RAT	NPC1_HUMAN;NPC1_MOUSE	GO:0016021: integral component of membrane	GO:0007291: sperm individualization;GO:0007591: molting cycle, chitin-based cuticle;GO:0016125: sterol metabolic process;GO:0032374: regulation of cholesterol transport;GO:0045456: ecdysteroid biosynthetic process	GO:0005319: lipid transporter activity
FBgn0024326	Mkk4	O61444;Q7KPK6;Q7KPX5	MAP kinase kinase 4, isoform A. JNK kinase 2. MAP kinase kinase 4	0.818639	0.921442	0.115181	1.08311	O61444(9);Q7KPK6(9);Q7KPX5(9)	-		MAP2K4_HUMAN;MAP2K4_MOUSE;MAP2K4_RAT			GO:0005737: cytoplasm;GO:0030424: axon	GO:0000187: activation of MAPK activity;GO:0006468: protein phosphorylation;GO:0007254: JNK cascade;GO:0007257: activation of JUN kinase activity;GO:0023014: signal transduction by protein phosphorylation;GO:0031098: stress-activated protein kinase signaling cascade;GO:0032147: activation of protein kinase activity;GO:0048082: regulation of adult chitin-containing cuticle pigmentation;GO:0048666:…	GO:0004674: protein serine/threonine kinase activity;GO:0004708: MAP kinase kinase activity;GO:0005524: ATP binding;GO:0008545: JUN kinase kinase activity
FBgn0039358	CG5028	A8JRB8;A8JRC1;Q8MT18	MIP04243p. Uncharacterized protein, isoform D. RH49423p	0.479883	0.695574	-0.284828	0.82084	A8JRB8(4);A8JRC1(4);Q8MT18(4)	-	A8JRB8[151];A8JRC1[151];Q8MT18[151]	IDH3G_HUMAN;IDH3G_MOUSE;IDH3G_RAT	IDH3G_MOUSE	IDH3G_MOUSE	GO:0005739: mitochondrion	GO:0006099: tricarboxylic acid cycle	GO:0004449: isocitrate dehydrogenase (NAD+) activity
FBgn0032479	CT35580;CG16974	Q95S21;Q9VK28	HL01216p. LD10349p	0.434977	0.656234	1.09638	2.13818	Q95S21(11);Q9VK28(25)	-	Q9VK28[12,816,817]					GO:0048812: neuron projection morphogenesis
FBgn0039356	BcDNA:LD35121	Q9VBN8	GEO09012p1	0.00025	0.00201696	4.04997	16.5639	Q9VBN8(3)	-	Q9VBN8[50]				GO:0016021: integral component of membrane
FBgn0035586	CG10671	Q9VRJ2	FIT family protein CG10671	0.968058	0.984205	0.225813	1.16944	Q9VRJ2(4)	-		FITM2_HUMAN;FITM2_MOUSE;FITM2_RAT			GO:0030176: integral component of endoplasmic reticulum membrane	GO:0007605: sensory perception of sound;GO:0008344: adult locomotory behavior;GO:0008654: phospholipid biosynthetic process;GO:0030730: sequestering of triglyceride;GO:0034389: lipid droplet organization;GO:0050773: regulation of dendrite development
FBgn0035588	DHRS4	Q9VRJ4	SD02021p	0.599356	0.786265	-0.180931	0.882134	Q9VRJ4(4)	-		DHRS4_HUMAN;DHRS4_MOUSE;DHRS4_RAT	DHRS4_MOUSE	DHRS4_MOUSE	GO:0005777: peroxisome		GO:0016655: oxidoreductase activity, acting on NAD(P)H, quinone or similar compound as acceptor
FBgn0023458	Rbcn-3A	Q24593;Q9W425	Uncharacterized protein DmX. Rabconnectin-3A	0.878128	0.946591	-0.0467631	0.968106	Q24593(66);Q9W425(67)	+	Q9W425[11]	DMXL2_HUMAN;DMXL2_MOUSE;DMXL2_RAT	DMXL2_MOUSE		GO:0043291: RAVE complex	GO:0007035: vacuolar acidification;GO:0008593: regulation of Notch signaling pathway;GO:0035149: lumen formation, open tracheal system
FBgn0029688	lva	Q8MSS1;X2JAF1	Protein lava lamp. Lava lamp, isoform D	0.361748	0.580225	1.23588	2.35524	Q8MSS1(13);X2JAF1(13)	-					GO:0000137: Golgi cis cisterna;GO:0005794: Golgi apparatus	GO:0007349: cellularization;GO:0050775: positive regulation of dendrite morphogenesis;GO:0051683: establishment of Golgi localization	GO:0005515: protein binding;GO:0008017: microtubule binding;GO:0030507: spectrin binding
FBgn0003048	pcx	M9PGB7;M9PGU2;P18490	Protein pecanex	1.95e-05	0.00019484	1.60619	3.04446	M9PGB7(62);M9PGU2(62);P18490(62)	-	M9PGB7[61,1324,1447,2009,2201,2202,2203,2204];M9PGU2[1328,1451,2013,2205,2206,2207,2208];P18490[61,1324,1447,2009,2201,2202,2203,2204]	PCNX1_HUMAN;PCNX1_RAT;PCNX3_HUMAN;PCNX3_MOUSE	PCNX3_HUMAN;PCNX3_MOUSE	PCNX3_HUMAN	GO:0005783: endoplasmic reticulum;GO:0016021: integral component of membrane	GO:0007029: endoplasmic reticulum organization;GO:0007219: Notch signaling pathway
FBgn0029685	CG2938	Q8T3H4;Q9W4P0	SD03002p. LD22456p	0.744192	0.87819	0.553646	1.46779	Q8T3H4(12);Q9W4P0(23)	-	Q9W4P0[387,624,817]	CASD1_HUMAN;CASD1_MOUSE;CASD1_RAT			GO:0005794: Golgi apparatus	GO:0005975: carbohydrate metabolic process	GO:0016407: acetyltransferase activity
FBgn0029687	Vap33	Q7KVX5;Q9W4N8	VAMP-associated protein 33kDa, isoform A. LD30122p	0.172307	0.361313	0.426384	1.34386	Q7KVX5(4);Q9W4N8(4)	-		VAPB_HUMAN;VAPB_MOUSE;VAPB_RAT	VAPB_HUMAN;VAPB_RAT	VAPB_HUMAN	GO:0005615: extracellular space;GO:0005783: endoplasmic reticulum;GO:0005789: endoplasmic reticulum membrane;GO:0005886: plasma membrane;GO:0008021: synaptic vesicle;GO:0012505: endomembrane system	GO:0007269: neurotransmitter secretion;GO:0007528: neuromuscular junction development;GO:0008088: axo-dendritic transport;GO:0016082: synaptic vesicle priming;GO:0031122: cytoplasmic microtubule organization;GO:0046488: phosphatidylinositol metabolic process;GO:0050829: defense response to Gram-negative bacterium;GO:0060074: synapse maturation;GO:0070972: protein localization to endoplasmic retic…	GO:0033149: FFAT motif binding
FBgn0003517	sta	C6SV50;P38979	40S ribosomal protein SA	0.2125	0.417129	-0.410712	0.752252	C6SV50(3);P38979(1)	-	P38979[2]	RPSA_HUMAN;RPSA_MOUSE;RPSA_RAT	RPSA_HUMAN;RPSA_MOUSE	RPSA_HUMAN;RPSA_MOUSE	GO:0005840: ribosome;GO:0022626: cytosolic ribosome;GO:0022627: cytosolic small ribosomal subunit	GO:0000028: ribosomal small subunit assembly;GO:0000447: endonucleolytic cleavage in ITS1 to separate SSU-rRNA from 5.8S rRNA and LSU-rRNA from tricistronic rRNA transcript (SSU-rRNA, 5.8S rRNA, LSU-rRNA);GO:0000461: endonucleolytic cleavage to generate mature 3'-end of SSU-rRNA from (SSU-rRNA, 5.8S rRNA, LSU-rRNA);GO:0002181: cytoplasmic translation;GO:0006407: rRNA export from nucleus;GO:000641…	GO:0003735: structural constituent of ribosome;GO:0043022: ribosome binding
FBgn0038535	alt	Q95R41;Q960Y8;Q9VEH0	SD10611p. Aluminum tubes, isoform G. Aluminum tubes, isoform A	0.593526	0.780483	-0.153553	0.899033	Q95R41(3);Q960Y8(4);Q9VEH0(4)	-	Q960Y8[11];Q9VEH0[11]	RRBP1_HUMAN;RRBP1_MOUSE	RRBP1_HUMAN;RRBP1_MOUSE	RRBP1_HUMAN;RRBP1_MOUSE	GO:0012505: endomembrane system;GO:0030176: integral component of endoplasmic reticulum membrane
FBgn0024432	Dlc90F	Q94524;A0A1B2AIX7	Dynein light chain Tctex-type. GEO04306p1	0.355768	0.572895	1.20167	2.30005	Q94524(4);A0A1B2AIX7(4)	-		DYNLT1_HUMAN;DYNLT1_RAT			GO:0005868: cytoplasmic dynein complex;GO:0030286: dynein complex	GO:0000278: mitotic cell cycle;GO:0007018: microtubule-based movement;GO:0007286: spermatid development;GO:0008090: retrograde axonal transport;GO:0008340: determination of adult lifespan	GO:0042623: ATPase activity, coupled;GO:0042803: protein homodimerization activity;GO:0045505: dynein intermediate chain binding;GO:0051959: dynein light intermediate chain binding
FBgn0035298	CG1140;SCOT	Q9W058;M9PGX7;C8VV34	Succinyl-CoA:3-ketoacid-coenzyme A transferase, mitochondrial. Succinyl-CoA:3-ketoacid-coenzyme A transferase	0.587715	0.77748	-0.201765	0.869486	Q9W058(5);M9PGX7(2);C8VV34(5)	-	Q9W058[3,229];M9PGX7[163]	OXCT1_HUMAN;OXCT1_MOUSE;OXCT1_RAT	OXCT1_MOUSE	OXCT1_MOUSE	GO:0005759: mitochondrial matrix	GO:0046952: ketone body catabolic process	GO:0008260: 3-oxoacid CoA-transferase activity
FBgn0262579	Ect4	A8JNN1;A8JNN2;A8JNN3;M9NE45;M9NFP2;M9PHR5;Q6IDD9	Ectoderm-expressed 4, isoform D. Ectoderm-expressed 4, isoform G. Ectoderm-expressed 4, isoform H. Ectoderm-expressed 4, isoform I. Ectoderm-expressed 4, isoform J. Ectoderm-expressed 4, isoform K. Sterile alpha and TIR motif-containing protein 1	0.001448	0.00948985	-1.17098	0.444119	A8JNN1(23);A8JNN2(22);A8JNN3(21);M9NE45(25);M9NFP2(20);M9PHR5(25);Q6IDD9(21)	-	A8JNN1[10,650];A8JNN2[575];A8JNN3[399];M9NE45[743];M9NFP2[399];M9PHR5[743];Q6IDD9[399]	SARM1_HUMAN;SARM1_MOUSE;SARM1_RAT			GO:0030425: dendrite;GO:0043005: neuron projection;GO:0043025: neuronal cell body	GO:0034128: negative regulation of MyD88-independent toll-like receptor signaling pathway;GO:0048678: response to axon injury;GO:1901214: regulation of neuron death	GO:0035591: signaling adaptor activity
FBgn0259876	Cap-G	A1Z987;B3DN53;Q6A1Q0;Q7YU89	Chromosome associated protein G, isoform F. Chromosome associated protein G, isoform G. CAP-G protein. SD10043p	0.063767	0.195532	-2.33129	0.198707	A1Z987(26);B3DN53(26);Q6A1Q0(26);Q7YU89(26)	-	A1Z987[116,268];B3DN53[116,268]	NCAPG_HUMAN;NCAPG_MOUSE;NCAPG_RAT			GO:0000775: chromosome, centromeric region;GO:0000785: chromatin;GO:0000793: condensed chromosome;GO:0000796: condensin complex;GO:0005634: nucleus;GO:0005720: nuclear heterochromatin;GO:0005737: cytoplasm	GO:0000070: mitotic sister chromatid segregation;GO:0000281: mitotic cytokinesis;GO:0000819: sister chromatid segregation;GO:0007076: mitotic chromosome condensation;GO:0030261: chromosome condensation;GO:0070194: synaptonemal complex disassembly
FBgn0052594	be	Q8MRG2;Q9N2Q1;Q9N2Q2;Q9VXZ3;Q9VXZ4	SD04373p. E protein transcript A. E protein transcript B. Ben, isoform C. Ben, isoform B	5e-07	5.97549e-06	2.44027	5.42743	Q8MRG2(23);Q9N2Q1(17);Q9N2Q2(19);Q9VXZ3(23);Q9VXZ4(21)	-	Q9VXZ3[518];Q9VXZ4[518]					GO:0007274: neuromuscular synaptic transmission;GO:0007616: long-term memory
FBgn0000416	Sap-r	Q9Y125;Q8IMH4;Q9U9P3	BcDNA.GH08312. Saposin-related, isoform B. Ecdysone dependent glycoprotein	0.617439	0.798134	0.193345	1.14341	Q9Y125(55);Q8IMH4(47);Q9U9P3(22)	-	Q9Y125[13,14,31,354,510,780];Q8IMH4[277,433,703]	MTCH1_HUMAN;PSAP_HUMAN;PSAP_MOUSE;PSAP_RAT;SFTPA1_HUMAN;SFTPA2_HUMAN	MTCH1_HUMAN	MTCH1_HUMAN	GO:0005764: lysosome;GO:0005770: late endosome;GO:0005776: autophagosome;GO:0045169: fusome	GO:0006665: sphingolipid metabolic process;GO:0033227: dsRNA transport;GO:0055088: lipid homeostasis
FBgn0261020	wol	Q9VLQ1	Dolichyl-phosphate beta-glucosyltransferase	0.585488	0.775772	-0.211316	0.863749	Q9VLQ1(5)	-	Q9VLQ1[4,6]	ALG5_HUMAN;ALG5_MOUSE;ALG5_RAT	ALG5_HUMAN		GO:0005783: endoplasmic reticulum;GO:0005789: endoplasmic reticulum membrane	GO:0006487: protein N-linked glycosylation;GO:0006493: protein O-linked glycosylation;GO:0007009: plasma membrane organization;GO:0007029: endoplasmic reticulum organization;GO:0007030: Golgi organization;GO:0007379: segment specification;GO:0007509: mesoderm migration involved in gastrulation;GO:0009953: dorsal/ventral pattern formation;GO:0010004: gastrulation involving germ band extension;GO:0…	GO:0004581: dolichyl-phosphate beta-glucosyltransferase activity
FBgn0285937	Rab1	O18332	FI01544p	0.931036	0.967728	-0.0241969	0.983368	O18332(5)	-	O18332[204]	RAB1A_HUMAN;RAB1A_MOUSE;RAB1A_RAT	RAB1A_HUMAN;RAB1A_MOUSE	RAB1A_HUMAN;RAB1A_MOUSE	GO:0005737: cytoplasm;GO:0005794: Golgi apparatus;GO:0031982: vesicle;GO:0032154: cleavage furrow;GO:0043025: neuronal cell body	GO:0000281: mitotic cytokinesis;GO:0006888: endoplasmic reticulum to Golgi vesicle-mediated transport;GO:0007030: Golgi organization;GO:0007112: male meiosis cytokinesis;GO:0008089: anterograde axonal transport;GO:0009306: protein secretion;GO:0016192: vesicle-mediated transport;GO:0030334: regulation of cell migration;GO:0032024: positive regulation of insulin secretion;GO:0032482: Rab protein s…	GO:0003924: GTPase activity;GO:0005515: protein binding;GO:0005525: GTP binding
FBgn0002183	dre4	Q8IRG6	FACT complex subunit spt16	0.443593	0.66186	-0.300444	0.812002	Q8IRG6(11)	-		SUPT16H_HUMAN;SUPT16H_RAT;SUPT16_MOUSE;Supt16h_MOUSE	SUPT16H_HUMAN		GO:0005634: nucleus;GO:0005703: polytene chromosome puff;GO:0005730: nucleolus;GO:0035101: FACT complex	GO:0001672: regulation of chromatin assembly or disassembly;GO:0006368: transcription elongation from RNA polymerase II promoter;GO:0032968: positive regulation of transcription elongation from RNA polymerase II promoter;GO:0034724: DNA replication-independent nucleosome organization	GO:0003682: chromatin binding;GO:0031491: nucleosome binding;GO:0042393: histone binding
FBgn0031379	CG7289	Q9VQ60	LD12115p	1.2e-05	0.0001272	2.34858	5.09324	Q9VQ60(12)	+	Q9VQ60[41,605]	KIAA2013_HUMAN;RGD1305350_RAT	KIAA2013_HUMAN	KIAA2013_HUMAN	GO:0016021: integral component of membrane
FBgn0038407	CT19169	Q961R9	GH09241p	0.018495	0.0780118	2.51823	5.72878	Q961R9(14)	-	Q961R9[405,406]	SLC22A13_HUMAN;SLC22A13_RAT;SLC22A16_MOUSE;SLC22A2_RAT;SLC22A6_HUMAN;SLC22A6_RAT;SLC22A7_HUMAN;SLC22A7_MOUSE			GO:0005887: integral component of plasma membrane	GO:0055085: transmembrane transport	GO:0008514: organic anion transmembrane transporter activity
FBgn0035121	Tudor-SN	Q9W0S7	Staphylococcal nuclease domain-containing protein 1	0.0294315	0.110731	-0.736157	0.600337	Q9W0S7(7)	-		SND1_HUMAN;SND1_MOUSE;SND1_RAT	SND1_HUMAN;SND1_MOUSE	SND1_HUMAN;SND1_MOUSE	GO:0005634: nucleus;GO:0005737: cytoplasm;GO:0005829: cytosol;GO:0016442: RISC complex	GO:0006401: RNA catabolic process;GO:0007283: spermatogenesis;GO:0010529: negative regulation of transposition;GO:0031047: gene silencing by RNA	GO:0004518: nuclease activity;GO:0005515: protein binding
FBgn0038400	CG5903	Q9VEY5	MICOS complex subunit	0.788176	0.905096	-0.492219	0.710931	Q9VEY5(4)	-		APOOL_HUMAN;APOOL_MOUSE;APOOL_RAT	APOOL_MOUSE	APOOL_MOUSE	GO:0005741: mitochondrial outer membrane;GO:0061617: MICOS complex	GO:0042407: cristae formation	GO:0005515: protein binding
FBgn0017545	RpS3A	P55830	40S ribosomal protein S3a	0.795825	0.9095	0.0755305	1.05375	P55830(4)	-		Cyld_RAT;LOC100365839_RAT;RPS3A_HUMAN;RPS3A_RAT;Rps3a_MOUSE	RPS3A_HUMAN;Rps3a_MOUSE	RPS3A_HUMAN;Rps3a_MOUSE	GO:0005829: cytosol;GO:0005840: ribosome;GO:0022627: cytosolic small ribosomal subunit	GO:0002181: cytoplasmic translation;GO:0006412: translation	GO:0003735: structural constituent of ribosome
FBgn0037960	mthl5	Q9VGG8;D0Z729;A0A0B4LH68	Probable G-protein coupled receptor Mth-like 5. Methuselah-like 5, isoform B	5e-07	5.97549e-06	4.03575	16.4015	Q9VGG8(19);D0Z729(19);A0A0B4LH68(19)	-	Q9VGG8[19,21,67,257,473,474];A0A0B4LH68[19,21,67,474,475]				GO:0016021: integral component of membrane	GO:0003007: heart morphogenesis;GO:0007166: cell surface receptor signaling pathway;GO:0007186: G protein-coupled receptor signaling pathway;GO:0008340: determination of adult lifespan;GO:0042594: response to starvation	GO:0004930: G protein-coupled receptor activity
FBgn0032120	CG13112;CG33298	Q7KTG5;Q7KTG6	Phospholipid-transporting ATPase	0.372472	0.591203	1.22685	2.34055	Q7KTG5(28);Q7KTG6(28)	-	Q7KTG5[895,1169,1170,1421];Q7KTG6[895,1169,1170,1421]	ATP10B_HUMAN;ATP10B_MOUSE;ATP10B_RAT;ATP10D_HUMAN			GO:0005886: plasma membrane;GO:0016021: integral component of membrane	GO:0006886: intracellular protein transport;GO:0007030: Golgi organization;GO:0034976: response to endoplasmic reticulum stress;GO:0045332: phospholipid translocation	GO:0000287: magnesium ion binding;GO:0004012: phospholipid-translocating ATPase activity;GO:0005524: ATP binding
FBgn0000562	egl	P92030;Q7YU43;Q9W1K4	Egalitarian. RE33408p. Egalitarian, isoform B	0.549179	0.745489	0.925695	1.8996	P92030(17);Q7YU43(17);Q9W1K4(17)	-		EXD1_HUMAN;EXD1_MOUSE;EXD1_RAT				GO:0006139: nucleobase-containing compound metabolic process;GO:0007294: germarium-derived oocyte fate determination;GO:0007312: oocyte nucleus migration involved in oocyte dorsal/ventral axis specification;GO:0007436: larval salivary gland morphogenesis;GO:0008298: intracellular mRNA localization;GO:0016325: oocyte microtubule cytoskeleton organization;GO:0045450: bicoid mRNA localization;GO:004…	GO:0003729: mRNA binding;GO:0008408: 3'-5' exonuclease activity
FBgn0038742	Arc42	Q9VDT1	Arc42	0.268292	0.485144	-0.529031	0.69302	Q9VDT1(8)	-	Q9VDT1[10]	ACADS_HUMAN;ACADS_MOUSE;ACADS_RAT	ACADS_MOUSE	ACADS_MOUSE	GO:0005739: mitochondrion	GO:0046359: butyrate catabolic process;GO:0055114: oxidation-reduction process	GO:0003995: acyl-CoA dehydrogenase activity;GO:0004085: butyryl-CoA dehydrogenase activity;GO:0050660: flavin adenine dinucleotide binding
FBgn0033021	CG10417	Q7K4Q5;E2QC56	Probable protein phosphatase CG10417. Uncharacterized protein, isoform B	0.076822	0.218552	2.11304	4.326	Q7K4Q5(12);E2QC56(12)	-		PPM1G_HUMAN;PPM1G_MOUSE;PPM1G_RAT	PPM1G_HUMAN;PPM1G_MOUSE	PPM1G_HUMAN	GO:0005737: cytoplasm	GO:0006470: protein dephosphorylation	GO:0004722: protein serine/threonine phosphatase activity;GO:0043169: cation binding
FBgn0034057	CG8314	Q7K3T4	Palmitoyltransferase	0.0071145	0.0373818	2.78732	6.90345	Q7K3T4(16)	-	Q7K3T4[25,26,126]	ZDHHC3_HUMAN;ZDHHC3_MOUSE;ZDHHC3_RAT	ZDHHC3_HUMAN;ZDHHC3_MOUSE;ZDHHC3_RAT	ZDHHC3_HUMAN;ZDHHC3_MOUSE;ZDHHC3_RAT	GO:0005783: endoplasmic reticulum;GO:0005794: Golgi apparatus	GO:0006612: protein targeting to membrane;GO:0018230: peptidyl-L-cysteine S-palmitoylation;GO:0018345: protein palmitoylation	GO:0019706: protein-cysteine S-palmitoyltransferase activity
FBgn0262823	hemo	A0A0B4K753	Hemotin	0.015742	0.0695272	2.85002	7.21012	A0A0B4K753(5)	-	A0A0B4K753[3]				GO:0031901: early endosome membrane	GO:0006909: phagocytosis;GO:0050766: positive regulation of phagocytosis;GO:1900426: positive regulation of defense response to bacterium;GO:1904980: positive regulation of endosome organization	GO:0005515: protein binding
FBgn0034058	Pex11	Q7JZE1	Peroxin 11	0.306488	0.52547	-0.361528	0.77834	Q7JZE1(4)	-		PEX11A_MOUSE;PEX11B_HUMAN;PEX11B_RAT	PEX11A_MOUSE;PEX11B_HUMAN	PEX11B_HUMAN	GO:0005777: peroxisome;GO:0005778: peroxisomal membrane;GO:0005779: integral component of peroxisomal membrane	GO:0007031: peroxisome organization;GO:0016559: peroxisome fission;GO:0044375: regulation of peroxisome size
FBgn0030734	CG9911;CG9912	Q9VXI3;Q95TL8	Uncharacterized protein, isoform C. LD41494p	0.926	0.967728	0.0307601	1.02155	Q9VXI3(4);Q95TL8(5)	-		ERP44_HUMAN;ERP44_MOUSE;ERP44_RAT	ERP44_HUMAN;ERP44_MOUSE	ERP44_HUMAN;ERP44_MOUSE	GO:0012505: endomembrane system	GO:0045454: cell redox homeostasis
FBgn0030731	Mfe2	Q9VXJ0;X2JFD6	Peroxisomal multifunctional enzyme type 2. Peroxisomal multifunctional enzyme type 2, isoform B	0.44551	0.663907	-0.234535	0.849959	Q9VXJ0(5);X2JFD6(5)	+		HSD17B4_HUMAN;HSD17B4_MOUSE;HSD17B4_RAT	HSD17B4_HUMAN;HSD17B4_MOUSE	HSD17B4_HUMAN	GO:0005777: peroxisome	GO:0033540: fatty acid beta-oxidation using acyl-CoA oxidase	GO:0003857: 3-hydroxyacyl-CoA dehydrogenase activity;GO:0004300: enoyl-CoA hydratase activity;GO:0042803: protein homodimerization activity;GO:0044594: 17-beta-hydroxysteroid dehydrogenase (NAD+) activity;GO:0080023: 3R-hydroxyacyl-CoA dehydratase activity
FBgn0034237	eIF3b	E2QCG7;Q0E940	Eukaryotic translation initiation factor 3 subunit B	0.677079	0.836685	0.710466	1.63633	E2QCG7(6);Q0E940(6)	-	E2QCG7[387];Q0E940[387]	EIF3B_HUMAN;EIF3B_MOUSE;EIF3B_RAT	EIF3B_HUMAN;EIF3B_MOUSE	EIF3B_HUMAN	GO:0005829: cytosol;GO:0005852: eukaryotic translation initiation factor 3 complex	GO:0006413: translational initiation;GO:0006446: regulation of translational initiation;GO:0030707: ovarian follicle cell development	GO:0003729: mRNA binding;GO:0003743: translation initiation factor activity;GO:0005515: protein binding;GO:0031369: translation initiation factor binding
FBgn0010222	Nmdmc	A0A0B4KFE5;Q04448	NAD-dependent methylenetetrahydrofolate dehydrogenase, isoform C. Bifunctional methylenetetrahydrofolate dehydrogenase/cyclohydrolase, mitochondrial	0.949126	0.978085	0.0850947	1.06076	A0A0B4KFE5(5);Q04448(5)	-		MTHFD2_HUMAN;MTHFD2_MOUSE;MTHFD2_RAT			GO:0005739: mitochondrion	GO:0005975: carbohydrate metabolic process;GO:0009256: 10-formyltetrahydrofolate metabolic process;GO:0035999: tetrahydrofolate interconversion;GO:0046653: tetrahydrofolate metabolic process;GO:0055114: oxidation-reduction process	GO:0000287: magnesium ion binding;GO:0004477: methenyltetrahydrofolate cyclohydrolase activity;GO:0004487: methylenetetrahydrofolate dehydrogenase (NAD+) activity;GO:0004488: methylenetetrahydrofolate dehydrogenase (NADP+) activity;GO:0042301: phosphate ion binding
FBgn0011640	lark	Q94901	RNA-binding protein lark	0.40362	0.622801	0.323818	1.25164	Q94901(7)	+		RBM4B_HUMAN;RBM4B_MOUSE;RBM4B_RAT;Rbm4_RAT			GO:0005634: nucleus;GO:0005737: cytoplasm;GO:0071011: precatalytic spliceosome;GO:0071013: catalytic step 2 spliceosome	GO:0000278: mitotic cell cycle;GO:0000381: regulation of alternative mRNA splicing, via spliceosome;GO:0000398: mRNA splicing, via spliceosome;GO:0007303: cytoplasmic transport, nurse cell to oocyte;GO:0007562: eclosion;GO:0007623: circadian rhythm;GO:0008062: eclosion rhythm;GO:0008104: protein localization;GO:0009792: embryo development ending in birth or egg hatching;GO:0030036: actin cytoskel…	GO:0003723: RNA binding;GO:0003729: mRNA binding;GO:0008270: zinc ion binding
FBgn0026370	SRPK	A0A0B4KF69;A1ZA05;C4JC89;C5WLP3;G2J5W6;Q0E965;Q6NP56;Q95SW3;Q9GSP5	SR protein kinase, isoform D. SR protein kinase, isoform C. AT08214p. AT02510p. RE75274p1. SR protein kinase, isoform A. SD09672p. SD03158p. SR protein kinase 1	0.336998	0.555887	0.362639	1.28578	A0A0B4KF69(13);A1ZA05(11);C4JC89(7);C5WLP3(11);G2J5W6(12);Q0E965(12);Q6NP56(7);Q95SW3(5);Q9GSP5(12)	-		SRPK1_HUMAN;SRPK1_MOUSE;SRPK1_RAT;SRPK2_RAT			GO:0005634: nucleus;GO:0005737: cytoplasm	GO:0000245: spliceosomal complex assembly;GO:0007056: spindle assembly involved in female meiosis;GO:0010468: regulation of gene expression;GO:0018105: peptidyl-serine phosphorylation;GO:0030717: oocyte karyosome formation;GO:0035556: intracellular signal transduction;GO:0050684: regulation of mRNA processing	GO:0004674: protein serine/threonine kinase activity;GO:0005524: ATP binding
FBgn0031590	CG3702	Q9VQX6	LP05054p	0.563104	0.757642	0.761872	1.69569	Q9VQX6(3)	-		CLPTM1_HUMAN;CLPTM1_MOUSE;CLPTM1_RAT	CLPTM1_HUMAN;CLPTM1_MOUSE	CLPTM1_HUMAN;CLPTM1_MOUSE	GO:0012505: endomembrane system;GO:0016021: integral component of membrane
FBgn0037439	CG10286	Q9VI15	GH12023p	0.522073	0.725664	-1.01485	0.49488	Q9VI15(16)	-	Q9VI15[577]	HEATR3_HUMAN;HEATR3_MOUSE;HEATR3_RAT				GO:0006606: protein import into nucleus;GO:0042273: ribosomal large subunit biogenesis	GO:0051082: unfolded protein binding
FBgn0036816	Indy	Q9VVT2;E1JI19;D0IQJ2	Protein I'm not dead yet.	5e-07	5.97549e-06	4.44023	21.7092	Q9VVT2(15);E1JI19(15);D0IQJ2(15)	-	Q9VVT2[383];E1JI19[15,365]	SLC13A2_HUMAN;SLC13A2_MOUSE;SLC13A2_RAT;SLC13A5_MOUSE			GO:0005886: plasma membrane;GO:0005887: integral component of plasma membrane;GO:0016021: integral component of membrane	GO:0006814: sodium ion transport;GO:0006848: pyruvate transport;GO:0008340: determination of adult lifespan;GO:0010889: regulation of sequestering of triglyceride;GO:0015744: succinate transport;GO:0015746: citrate transport;GO:0055085: transmembrane transport	GO:0015137: citrate transmembrane transporter activity;GO:0015141: succinate transmembrane transporter activity;GO:0050833: pyruvate transmembrane transporter activity
FBgn0036213	RpL10Ab	Q8IGE1;Q8IGJ3;Q9VTP4	RH43519p. RH06366p. 60S ribosomal protein L10a-2	0.006014	0.032728	0.929142	1.90414	Q8IGE1(3);Q8IGJ3(1);Q9VTP4(3)	-		RPL10A_HUMAN;RPL10A_MOUSE;RPL10A_RAT	RPL10A_HUMAN;RPL10A_MOUSE	RPL10A_HUMAN;RPL10A_MOUSE	GO:0022625: cytosolic large ribosomal subunit	GO:0000470: maturation of LSU-rRNA;GO:0002181: cytoplasmic translation;GO:0006412: translation	GO:0003723: RNA binding;GO:0003735: structural constituent of ribosome
FBgn0037610	CG8043	Q9VHN4	GH14121p	0.527431	0.730612	0.928331	1.90307	Q9VHN4(7)	-	Q9VHN4[4]	IBA57_HUMAN;IBA57_MOUSE;IBA57_RAT	IBA57_MOUSE		GO:0005759: mitochondrial matrix	GO:0016226: iron-sulfur cluster assembly	GO:0003723: RNA binding
FBgn0033998	row	A0A0B4KER0;Q5U156;Q95RL2	Relative of woc, isoform C. RE01954p. LD21608p	0.876604	0.946591	-0.0492592	0.966432	A0A0B4KER0(31);Q5U156(31);Q95RL2(8)	-	A0A0B4KER0[315];Q5U156[315];Q95RL2[315]	POGZ_HUMAN;POGZ_MOUSE;ZFP280C_RAT;ZFP280D_MOUSE;Znf280c_MOUSE;Znf280d_MOUSE			GO:0000791: euchromatin;GO:0005634: nucleus;GO:0032991: protein-containing complex	GO:0006355: regulation of transcription, DNA-templated;GO:0006357: regulation of transcription by RNA polymerase II	GO:0003676: nucleic acid binding;GO:0003682: chromatin binding;GO:0005515: protein binding
FBgn0033339	Sec31	A0A0B4LEY1;A0A0B4LEZ1;A1Z7J6;A1Z7J7;Q5U0U9	Sec31 ortholog, isoform C. Sec31 ortholog, isoform D. Sec31 ortholog, isoform B. Sec31 ortholog, isoform A. AT25839p	0.500718	0.709739	0.250922	1.18997	A0A0B4LEY1(20);A0A0B4LEZ1(20);A1Z7J6(19);A1Z7J7(19);Q5U0U9(19)	-	A0A0B4LEY1[686,728];A0A0B4LEZ1[687,729];A1Z7J6[668,710];A1Z7J7[667,709]	SEC31A_HUMAN;SEC31A_MOUSE;SEC31A_RAT;SEC31B_HUMAN;SEC31B_MOUSE	SEC31A_HUMAN;SEC31A_MOUSE;SEC31B_MOUSE	SEC31A_HUMAN;SEC31A_MOUSE	GO:0005783: endoplasmic reticulum;GO:0005795: Golgi stack;GO:0030127: COPII vesicle coat;GO:0030134: COPII-coated ER to Golgi transport vesicle;GO:0070971: endoplasmic reticulum exit site	GO:0006886: intracellular protein transport;GO:0006888: endoplasmic reticulum to Golgi vesicle-mediated transport;GO:0045089: positive regulation of innate immune response;GO:0050829: defense response to Gram-negative bacterium;GO:0090110: COPII-coated vesicle cargo loading;GO:0090114: COPII-coated vesicle budding	GO:0005198: structural molecule activity
FBgn0026576	CG5991;Pisd	C6TPB6;Q9VCE0	Phosphatidylserine decarboxylase proenzyme, mitochondrial	0.114897	0.276799	-0.604875	0.657528	C6TPB6(7);Q9VCE0(7)	-		PISD_HUMAN;PISD_MOUSE;PISD_RAT;Pisd_MOUSE			GO:0005739: mitochondrion	GO:0006646: phosphatidylethanolamine biosynthetic process	GO:0004609: phosphatidylserine decarboxylase activity
FBgn0026575	hang	Q9VXG1;B7Z0Z1	Zinc finger protein hangover	0.015918	0.0697987	2.8996	7.46218	Q9VXG1(59);B7Z0Z1(61)	+	Q9VXG1[80,451,452,648];B7Z0Z1[80,715,716,912]				GO:0005634: nucleus	GO:0006979: response to oxidative stress;GO:0009408: response to heat;GO:0019933: cAMP-mediated signaling;GO:0045471: response to ethanol;GO:0048149: behavioral response to ethanol	GO:0003676: nucleic acid binding;GO:0003723: RNA binding;GO:0008270: zinc ion binding
FBgn0037185	CG11367	Q9VNR8	LD47277p	0.009648	0.047615	3.13997	8.81505	Q9VNR8(9)	-	Q9VNR8[3,195]	TMEM64_HUMAN;TMEM64_MOUSE;TMEM64_RAT			GO:0016021: integral component of membrane
FBgn0260855	Sec22	M9PGI6;O77434	Secretory 22, isoform B. EG:34F3.8 protein	0.074281	0.213558	0.85829	1.81289	M9PGI6(2);O77434(2)	-		SEC22B_HUMAN;SEC22B_MOUSE;SEC22B_RAT	SEC22B_HUMAN;SEC22B_MOUSE	SEC22B_HUMAN;SEC22B_MOUSE	GO:0000139: Golgi membrane;GO:0005783: endoplasmic reticulum;GO:0005789: endoplasmic reticulum membrane;GO:0005793: endoplasmic reticulum-Golgi intermediate compartment;GO:0012507: ER to Golgi transport vesicle membrane;GO:0016021: integral component of membrane;GO:0030133: transport vesicle;GO:0031201: SNARE complex	GO:0006888: endoplasmic reticulum to Golgi vesicle-mediated transport;GO:0006890: retrograde vesicle-mediated transport, Golgi to endoplasmic reticulum;GO:0006906: vesicle fusion;GO:0016192: vesicle-mediated transport;GO:0048280: vesicle fusion with Golgi apparatus;GO:0061355: Wnt protein secretion	GO:0005484: SNAP receptor activity
FBgn0260857	Bet1	Q9VVX6	Blocked early in transport 1, isoform A	0.000343	0.00268024	3.29737	9.83119	Q9VVX6(1)	-		BET1_HUMAN;BET1_MOUSE;BET1_RAT	BET1_HUMAN;BET1_MOUSE	BET1_HUMAN	GO:0031201: SNARE complex	GO:0006888: endoplasmic reticulum to Golgi vesicle-mediated transport;GO:0016192: vesicle-mediated transport	GO:0005484: SNAP receptor activity;GO:0019905: syntaxin binding
FBgn0260859	Bet3	Q9VSY8	Trafficking protein particle complex subunit	9e-06	9.70885e-05	3.96233	15.5876	Q9VSY8(3)	-		TRAPPC3_HUMAN;TRAPPC3_MOUSE;TRAPPC3_RAT	TRAPPC3_HUMAN;TRAPPC3_MOUSE;TRAPPC3_RAT	TRAPPC3_HUMAN;TRAPPC3_MOUSE	GO:0005737: cytoplasm;GO:0005794: Golgi apparatus;GO:0005829: cytosol;GO:0030008: TRAPP complex;GO:0033106: cis-Golgi network membrane	GO:0006888: endoplasmic reticulum to Golgi vesicle-mediated transport;GO:0006891: intra-Golgi vesicle-mediated transport;GO:0016192: vesicle-mediated transport;GO:0033227: dsRNA transport	GO:0017112: Rab guanyl-nucleotide exchange factor activity
FBgn0010352	Nc73EF	A8JNU6;Q8IGI6;Q8IQQ0;Q9VVC5	Neural conserved at 73EF, isoform I. RH09189p. Neural conserved at 73EF, isoform F. Neural conserved at 73EF, isoform A	0.0802365	0.222932	2.11805	4.34107	A8JNU6(15);Q8IGI6(15);Q8IQQ0(16);Q9VVC5(15)	-		OGDHL_RAT;OGDH_HUMAN;OGDH_MOUSE;Ogdh_RAT	OGDH_HUMAN;OGDH_MOUSE	OGDH_HUMAN;OGDH_MOUSE	GO:0005739: mitochondrion;GO:0009353: mitochondrial oxoglutarate dehydrogenase complex;GO:0045252: oxoglutarate dehydrogenase complex	GO:0006099: tricarboxylic acid cycle	GO:0004591: oxoglutarate dehydrogenase (succinyl-transferring) activity;GO:0030976: thiamine pyrophosphate binding
FBgn0037298	CT40966	Q9VN86	AT14148p	0.997441	0.998813	-0.121507	0.919227	Q9VN86(6)	-	Q9VN86[102,103]	SCCPDH_HUMAN;SCCPDH_MOUSE	SCCPDH_HUMAN;SCCPDH_MOUSE	SCCPDH_HUMAN	GO:0005739: mitochondrion;GO:0005811: lipid droplet;GO:0005886: plasma membrane	GO:0009247: glycolipid biosynthetic process;GO:0055114: oxidation-reduction process	GO:0016491: oxidoreductase activity
FBgn0015521	oho23B;RpS21	E4NKJ9;M9PEA6;O76927	GM24606p. 40S ribosomal protein S21	0.113514	0.276194	1.87327	3.66363	E4NKJ9(3);M9PEA6(3);O76927(3)	-	M9PEA6[17];O76927[17]	RPS21_HUMAN;RPS21_MOUSE;RPS21_RAT	RPS21_HUMAN;RPS21_MOUSE		GO:0005840: ribosome;GO:0022626: cytosolic ribosome;GO:0022627: cytosolic small ribosomal subunit	GO:0000447: endonucleolytic cleavage in ITS1 to separate SSU-rRNA from 5.8S rRNA and LSU-rRNA from tricistronic rRNA transcript (SSU-rRNA, 5.8S rRNA, LSU-rRNA);GO:0000461: endonucleolytic cleavage to generate mature 3'-end of SSU-rRNA from (SSU-rRNA, 5.8S rRNA, LSU-rRNA);GO:0002181: cytoplasmic translation;GO:0006412: translation;GO:0042127: regulation of cell proliferation;GO:0048542: lymph glan…	GO:0003735: structural constituent of ribosome;GO:0043022: ribosome binding
FBgn0005593	RpL7	P32100;X2J5G6	60S ribosomal protein L7. Ribosomal protein L7, isoform B	0.015273	0.0684477	-1.10285	0.465595	P32100(1);X2J5G6(1)	-		RPL7_HUMAN;RPL7_MOUSE;RPL7_RAT	RPL7_HUMAN;RPL7_MOUSE	RPL7_HUMAN;RPL7_MOUSE	GO:0022625: cytosolic large ribosomal subunit;GO:0022626: cytosolic ribosome	GO:0000463: maturation of LSU-rRNA from tricistronic rRNA transcript (SSU-rRNA, 5.8S rRNA, LSU-rRNA);GO:0002181: cytoplasmic translation;GO:0035073: pupariation	GO:0003735: structural constituent of ribosome
FBgn0004066	Prosalpha4	P22769	Proteasome subunit alpha type-7-1	0.410714	0.631407	1.20292	2.30205	P22769(4)	-		PSMA7_HUMAN;PSMA7_MOUSE;PSMA7_RAT;PSMA8_HUMAN;PSMA8_MOUSE;PSMA8_RAT	PSMA7_HUMAN;PSMA7_MOUSE	PSMA7_HUMAN	GO:0000502: proteasome complex;GO:0005634: nucleus;GO:0005737: cytoplasm;GO:0005839: proteasome core complex;GO:0019773: proteasome core complex, alpha-subunit complex	GO:0010498: proteasomal protein catabolic process;GO:0010499: proteasomal ubiquitin-independent protein catabolic process;GO:0043161: proteasome-mediated ubiquitin-dependent protein catabolic process	GO:0004175: endopeptidase activity;GO:0004298: threonine-type endopeptidase activity
FBgn0046214;FBgn0265047	FDY;vig2;CG11844	A0A0H4CMP0;A0A0S0X2W5;B5RIY3;D2A6L8;Q960D3;Q9VBX3	FDY. Flagrante delicto Y, isoform C. FI06040p. Flagrante delicto Y, isoform B. SD06613p. Vig2, isoform B	0.83061	0.928623	0.199514	1.14831	A0A0H4CMP0(2);A0A0S0X2W5(1);B5RIY3(1);D2A6L8(1);Q960D3(1);Q9VBX3(1)	-					GO:0005634: nucleus;GO:0005700: polytene chromosome;GO:0005701: polytene chromosome chromocenter;GO:0005703: polytene chromosome puff;GO:0005737: cytoplasm	GO:0031935: regulation of chromatin silencing;GO:0051567: histone H3-K9 methylation;GO:0070828: heterochromatin organization
FBgn0004888	Scsalpha1;Scsalpha	M9MRQ9;Q94522	Succinate--CoA ligase [ADP/GDP-forming] subunit alpha, mitochondrial	0.298793	0.515904	-0.300331	0.812066	M9MRQ9(7);Q94522(7)	-	M9MRQ9[21];Q94522[21]	SUCLG1_HUMAN;SUCLG1_MOUSE;SUCLG1_RAT;Suclg1_RAT	SUCLG1_MOUSE;SUCLG1_RAT;Suclg1_RAT		GO:0005739: mitochondrion;GO:0045244: succinate-CoA ligase complex (GDP-forming)	GO:0006099: tricarboxylic acid cycle;GO:0006104: succinyl-CoA metabolic process;GO:0006105: succinate metabolic process;GO:0009142: nucleoside triphosphate biosynthetic process;GO:0061621: canonical glycolysis	GO:0004550: nucleoside diphosphate kinase activity;GO:0004775: succinate-CoA ligase (ADP-forming) activity;GO:0004776: succinate-CoA ligase (GDP-forming) activity;GO:0004778: succinyl-CoA hydrolase activity;GO:0019003: GDP binding;GO:0048037: cofactor binding
FBgn0004889	tws	P36872;A0A0B4LGZ3;C8VV30	Protein phosphatase PP2A 55 kDa regulatory subunit. Serine/threonine-protein phosphatase 2A 55 kDa regulatory subunit B	0.930453	0.967728	0.0504574	1.03559	P36872(11);A0A0B4LGZ3(11);C8VV30(11)	-	P36872[401,402];A0A0B4LGZ3[401,402]	PPP2R2D_HUMAN;PPP2R2D_MOUSE;PPP2R2D_RAT			GO:0000159: protein phosphatase type 2A complex;GO:0005634: nucleus;GO:0005737: cytoplasm;GO:0005829: cytosol	GO:0000278: mitotic cell cycle;GO:0006470: protein dephosphorylation;GO:0007091: metaphase/anaphase transition of mitotic cell cycle;GO:0007098: centrosome cycle;GO:0007099: centriole replication;GO:0007406: negative regulation of neuroblast proliferation;GO:0007423: sensory organ development;GO:0007447: imaginal disc pattern formation;GO:0030071: regulation of mitotic metaphase/anaphase transiti…	GO:0004722: protein serine/threonine phosphatase activity;GO:0019888: protein phosphatase regulator activity
FBgn0003261	Rm62	A0A0B4K624;A0A0B4K6A3;A0A0B4K6K1;A0A0B4K6T7;C7LAE4;E1JJ68;I0B1P2;P19109	Rm62, isoform J. Rm62, isoform L. Rm62, isoform M. Rm62, isoform K. LP18603p. Rm62, isoform H. MIP33508p1. ATP-dependent RNA helicase p62	0.296534	0.513459	-0.405869	0.754781	A0A0B4K624(5);A0A0B4K6A3(5);A0A0B4K6K1(5);A0A0B4K6T7(6);C7LAE4(5);E1JJ68(5);I0B1P2(5);P19109(8)	-					GO:0005634: nucleus;GO:0005700: polytene chromosome;GO:0005703: polytene chromosome puff;GO:0005737: cytoplasm;GO:0071011: precatalytic spliceosome;GO:0071013: catalytic step 2 spliceosome	GO:0000381: regulation of alternative mRNA splicing, via spliceosome;GO:0000398: mRNA splicing, via spliceosome;GO:0016246: RNA interference;GO:0019730: antimicrobial humoral response;GO:0050688: regulation of defense response to virus	GO:0003676: nucleic acid binding;GO:0003729: mRNA binding;GO:0005515: protein binding;GO:0005524: ATP binding
FBgn0033199	CG17985	Q7K4J7	LD36653p	5e-07	5.97549e-06	3.32159	9.99765	Q7K4J7(3)	-		LYSMD3_HUMAN;LYSMD3_MOUSE;LYSMD3_RAT;LYSMD4_MOUSE			GO:0016021: integral component of membrane
FBgn0004401	Pep	D5AEL0;M9NG39;P41073	Zinc finger protein on ecdysone puffs	0.00237	0.0148155	1.10168	2.14604	D5AEL0(10);M9NG39(10);P41073(10)	-	M9NG39[270];P41073[293]				GO:0005703: polytene chromosome puff;GO:0071011: precatalytic spliceosome;GO:0071013: catalytic step 2 spliceosome	GO:0000398: mRNA splicing, via spliceosome;GO:0048024: regulation of mRNA splicing, via spliceosome	GO:0003677: DNA binding;GO:0003697: single-stranded DNA binding;GO:0003727: single-stranded RNA binding
FBgn0033194	Vps13	A1Z713	Vacuolar protein sorting-associated protein 13	0.0171265	0.0735113	-1.06339	0.478507	A1Z713(40)	-	A1Z713[1489,1683]	VPS13A_HUMAN;VPS13A_MOUSE;VPS13A_RAT			GO:0019898: extrinsic component of membrane;GO:0031902: late endosome membrane	GO:0006623: protein targeting to vacuole;GO:0019538: protein metabolic process;GO:0045053: protein retention in Golgi apparatus
FBgn0035911	CG6638	Q9VSL9	RE62833p	0.700899	0.853542	-0.635888	0.643544	Q9VSL9(9)	-	Q9VSL9[10]	IVD_HUMAN;IVD_MOUSE;IVD_RAT	IVD_HUMAN;IVD_MOUSE	IVD_HUMAN	GO:0005739: mitochondrion;GO:0005759: mitochondrial matrix	GO:0006552: leucine catabolic process;GO:0055114: oxidation-reduction process	GO:0008470: isovaleryl-CoA dehydrogenase activity;GO:0050660: flavin adenine dinucleotide binding
FBgn0032242	CG5355	Q961N7;Q9VKW5	GH13952p. LP07359p	0.217953	0.418831	-1.7849	0.290197	Q961N7(8);Q9VKW5(9)	-	Q9VKW5[15]	PITRM1_HUMAN;PITRM1_MOUSE;PREP_HUMAN;PREP_MOUSE	PITRM1_HUMAN;PITRM1_MOUSE;PREP_HUMAN;PREP_MOUSE	PITRM1_HUMAN;PITRM1_MOUSE;PREP_MOUSE	GO:0005737: cytoplasm;GO:0005829: cytosol	GO:0006508: proteolysis	GO:0004175: endopeptidase activity;GO:0004252: serine-type endopeptidase activity;GO:0052689: carboxylic ester hydrolase activity;GO:0070008: serine-type exopeptidase activity;GO:0070012: oligopeptidase activity
FBgn0039925	Kif3C	Q9V4A1	Kinesin-like protein	0.984835	0.992161	0.177819	1.13117	Q9V4A1(12)	-	Q9V4A1[11]	KIF17_HUMAN;KIF17_MOUSE;KIF17_RAT			GO:0005871: kinesin complex;GO:0005874: microtubule;GO:0005929: cilium;GO:0043005: neuron projection	GO:0007018: microtubule-based movement	GO:0003777: microtubule motor activity;GO:0005524: ATP binding;GO:0008017: microtubule binding;GO:0008569: ATP-dependent microtubule motor activity, minus-end-directed;GO:0008574: ATP-dependent microtubule motor activity, plus-end-directed;GO:0016887: ATPase activity
FBgn0032244	RfC3	Q9VKW3	Replication factor C subunit 3	0.121435	0.286877	-2.02535	0.245645	Q9VKW3(8)	-		RFC5_HUMAN;RFC5_MOUSE;RFC5_RAT			GO:0005634: nucleus;GO:0005663: DNA replication factor C complex;GO:0031391: Elg1 RFC-like complex	GO:0006261: DNA-dependent DNA replication;GO:0006272: leading strand elongation;GO:0007062: sister chromatid cohesion	GO:0003689: DNA clamp loader activity;GO:0005524: ATP binding
FBgn0039291	CG13663	Q4QQ08;Q9VBW0	Uncharacterized protein	5e-07	5.97549e-06	4.14403	17.6798	Q4QQ08(2);Q9VBW0(2)	-		SAYSD1_HUMAN;SAYSD1_MOUSE			GO:0016021: integral component of membrane
FBgn0032246	Wdfy2	Q9VKW1	LD41958p	0.510666	0.718425	0.188637	1.13969	Q9VKW1(17)	-		WDFY2_HUMAN;WDFY2_MOUSE;WDFY2_RAT			GO:0005768: endosome		GO:0019901: protein kinase binding;GO:0046872: metal ion binding
FBgn0001341	EG:115C2.2;Mybbp1A	O77426;Q24034;Q5BIF7;Q8MRJ3;Q9W5E4	EG:115C2.2 protein (Fbgn0001341. Lethal(1)1Bi protein. RE47565p. LD09823p. FI21448p1	0.071874	0.209487	-0.764188	0.588785	O77426(21);Q24034(21);Q5BIF7(21);Q8MRJ3(21);Q9W5E4(21)	-		MYBBP1A_HUMAN;MYBBP1A_MOUSE;MYBBP1A_RAT	MYBBP1A_HUMAN;MYBBP1A_MOUSE	MYBBP1A_HUMAN	GO:0005730: nucleolus	GO:0090070: positive regulation of ribosome biogenesis;GO:1901838: positive regulation of transcription of nucleolar large rRNA by RNA polymerase I	GO:0003714: transcription corepressor activity;GO:0008134: transcription factor binding;GO:0043565: sequence-specific DNA binding
FBgn0035464	PIG-B	Q9VZM5	GPI mannosyltransferase 3	0.559437	0.755208	-0.897135	0.536952	Q9VZM5(5)	-	Q9VZM5[161,162]	PIGB_HUMAN;PIGB_MOUSE;PIGB_RAT			GO:0005783: endoplasmic reticulum;GO:0005789: endoplasmic reticulum membrane	GO:0006506: GPI anchor biosynthetic process	GO:0000030: mannosyltransferase activity
FBgn0013678	mt:Cyt-b;CYTB	P18935;A0A0M4FHJ7;Q9ME01;B6E0W8;B6E0S9;B6E0Q3;A0A1W6LRF7;A0A1S6KXB6;A0A1S6KX53;A0A0R7DUG9;A0A0A0RVF0	Cytochrome b	0.192992	0.390792	-0.602157	0.658768	P18935(3);A0A0M4FHJ7(3);Q9ME01(3);B6E0W8(3);B6E0S9(3);B6E0Q3(3);A0A1W6LRF7(3);A0A1S6KXB6(3);A0A1S6KX53(3);A0A0R7DUG9(3);A0A0A0RVF0(3)	-		CSTB_HUMAN;CSTB_MOUSE;CSTB_RAT;MT-CYB_HUMAN;Mt-Cyb_MOUSE;Mt-Cyb_RAT	CSTB_HUMAN		GO:0045275: respiratory chain complex III	GO:0006122: mitochondrial electron transport, ubiquinol to cytochrome c;GO:0007283: spermatogenesis	GO:0008121: ubiquinol-cytochrome-c reductase activity
FBgn0023512	EG:86E4.1;eIF2Bepsilon	O46090;Q9GQ87;Q9W541	EG:86E4.1 protein. Eukaryotic initiation factor eIF2B epsilon subunit. Eukaryotic translation initiation factor 2B subunit epsilon, isoform A	0.0847065	0.230485	-2.35273	0.195775	O46090(13);Q9GQ87(13);Q9W541(13)	-		EIF2B5_HUMAN;EIF2B5_MOUSE;EIF2B5_RAT	EIF2B5_MOUSE		GO:0005829: cytosol;GO:0005851: eukaryotic translation initiation factor 2B complex	GO:0006413: translational initiation	GO:0003743: translation initiation factor activity;GO:0005085: guanyl-nucleotide exchange factor activity;GO:0016779: nucleotidyltransferase activity;GO:0031369: translation initiation factor binding
FBgn0023517	Pgam5	O46084;X2JC94	Serine/threonine-protein phosphatase Pgam5, mitochondrial. Phosphoglycerate mutase 5, isoform B	0.7473	0.880153	0.115525	1.08337	O46084(5);X2JC94(5)	+		PGAM5_HUMAN;PGAM5_MOUSE;PGAM5_RAT	PGAM5_HUMAN	PGAM5_HUMAN	GO:0005739: mitochondrion;GO:0016021: integral component of membrane	GO:0006470: protein dephosphorylation;GO:0009408: response to heat;GO:0010821: regulation of mitochondrion organization;GO:0035970: peptidyl-threonine dephosphorylation;GO:0072347: response to anesthetic;GO:0090141: positive regulation of mitochondrial fission	GO:0004619: phosphoglycerate mutase activity;GO:0004721: phosphoprotein phosphatase activity;GO:0004722: protein serine/threonine phosphatase activity;GO:0005515: protein binding;GO:0019900: kinase binding;GO:0043539: protein serine/threonine kinase activator activity
FBgn0001297	kay	A0A0B4LHU8;A8MPH9;C4JC86;P21525	Kayak, isoform G. Transcription factor kayak, isoforms D/sro. LD16083p. Transcription factor kayak, isoforms A/B/F	0.662361	0.826732	0.705035	1.63018	A0A0B4LHU8(7);A8MPH9(6);C4JC86(4);P21525(9)	-		FOSL1_HUMAN;FOSL1_MOUSE;FOSL1_RAT;FOSL2_HUMAN;FOSL2_MOUSE;FOS_HUMAN;FOS_MOUSE;FOS_RAT			GO:0005634: nucleus;GO:0005667: transcription factor complex;GO:0005737: cytoplasm	GO:0001736: establishment of planar polarity;GO:0007163: establishment or maintenance of cell polarity;GO:0007254: JNK cascade;GO:0007281: germ cell development;GO:0007297: ovarian follicle cell migration;GO:0007391: dorsal closure;GO:0007464: R3/R4 cell fate commitment;GO:0009611: response to wounding;GO:0009792: embryo development ending in birth or egg hatching;GO:0016330: second mitotic wave …	GO:0000978: RNA polymerase II proximal promoter sequence-specific DNA binding;GO:0000981: DNA-binding transcription factor activity, RNA polymerase II-specific;GO:0001077: DNA-binding transcription activator activity, RNA polymerase II-specific;GO:0003677: DNA binding;GO:0005515: protein binding;GO:0043565: sequence-specific DNA binding;GO:0046982: protein heterodimerization activity;GO:0070491: …
FBgn0028325	Pdha;CG7010	F6J1A7;Q7KVX1;Q7YU05;Q9W4H6	CG7010. Pyruvate dehydrogenase E1 component subunit alpha	0.23223	0.438897	-0.599588	0.659942	F6J1A7(7);Q7KVX1(10);Q7YU05(8);Q9W4H6(8)	-	Q7KVX1[22]	PDHA1_MOUSE;PDHA1_RAT;PDHA2_HUMAN;PDHA2_MOUSE	PDHA1_MOUSE		GO:0005739: mitochondrion;GO:0045254: pyruvate dehydrogenase complex	GO:0006086: acetyl-CoA biosynthetic process from pyruvate;GO:0006090: pyruvate metabolic process	GO:0004739: pyruvate dehydrogenase (acetyl-transferring) activity
FBgn0035600	Cyt-c1	Q9VRL0	Cytochrome c1, isoform A	0.037553	0.130935	-0.72152	0.606458	Q9VRL0(2)	-		CYC1_HUMAN;CYC1_MOUSE;CYC1_RAT	CYC1_HUMAN;CYC1_MOUSE	CYC1_HUMAN;CYC1_MOUSE	GO:0005739: mitochondrion;GO:0005750: mitochondrial respiratory chain complex III	GO:0006122: mitochondrial electron transport, ubiquinol to cytochrome c;GO:0042776: mitochondrial ATP synthesis coupled proton transport	GO:0020037: heme binding;GO:0045153: electron transporter, transferring electrons within CoQH2-cytochrome c reductase complex activity
FBgn0035601	Uev1A	Q8IGH9;Q8IQ53;Q9VRL1	RH13862p. GEO11416p1. GEO06356p1	0.164231	0.351224	1.74488	3.35166	Q8IGH9(3);Q8IQ53(3);Q9VRL1(3)	-		UBE2V1_MOUSE;UBE2V2_HUMAN;UBE2V2_RAT	UBE2V2_RAT		GO:0005634: nucleus;GO:0035370: UBC13-UEV1A complex	GO:0000209: protein polyubiquitination;GO:0006301: postreplication repair;GO:0061057: peptidoglycan recognition protein signaling pathway;GO:0070534: protein K63-linked ubiquitination	GO:0031624: ubiquitin conjugating enzyme binding;GO:0061631: ubiquitin conjugating enzyme activity
FBgn0261014;FBgn0286784	TER94	A0A0B4LFZ4;D0IQG4;Q7KN62	TER94, isoform E. AT24528p. Transitional endoplasmic reticulum ATPase TER94	0.443088	0.66186	0.230439	1.17319	A0A0B4LFZ4(13);D0IQG4(13);Q7KN62(13)	-		VCP_HUMAN;VCP_MOUSE;VCP_RAT	VCP_HUMAN;VCP_MOUSE;VCP_RAT	VCP_HUMAN;VCP_MOUSE	GO:0000502: proteasome complex;GO:0005634: nucleus;GO:0005737: cytoplasm;GO:0005829: cytosol;GO:0005886: plasma membrane;GO:0031965: nuclear membrane;GO:0034098: VCP-NPL4-UFD1 AAA ATPase complex;GO:0043186: P granule;GO:0044754: autolysosome;GO:0045169: fusome	GO:0000226: microtubule cytoskeleton organization;GO:0006508: proteolysis;GO:0006511: ubiquitin-dependent protein catabolic process;GO:0007029: endoplasmic reticulum organization;GO:0007030: Golgi organization;GO:0007040: lysosome organization;GO:0007279: pole cell formation;GO:0007317: regulation of pole plasm oskar mRNA localization;GO:0016236: macroautophagy;GO:0016320: endoplasmic reticulum m…	GO:0005515: protein binding;GO:0005524: ATP binding;GO:0016887: ATPase activity;GO:0031593: polyubiquitin modification-dependent protein binding
FBgn0035608	blanks	Q8MRY4;Q9VRL8	SD13619p. Blanks	0.571385	0.763726	0.175947	1.12971	Q8MRY4(7);Q9VRL8(7)	-	Q9VRL8[11]				GO:0000792: heterochromatin;GO:0005634: nucleus;GO:0005737: cytoplasm	GO:0007291: sperm individualization;GO:0016246: RNA interference;GO:0031935: regulation of chromatin silencing;GO:0070868: heterochromatin organization involved in chromatin silencing	GO:0035197: siRNA binding
FBgn0037999	CG4860	Q95S48;Q9VGC2	GM09085p. RE05302p	0.0479635	0.15802	-0.945106	0.519392	Q95S48(4);Q9VGC2(6)	-					GO:0005739: mitochondrion	GO:0006635: fatty acid beta-oxidation;GO:0046359: butyrate catabolic process	GO:0003995: acyl-CoA dehydrogenase activity;GO:0004085: butyryl-CoA dehydrogenase activity;GO:0050660: flavin adenine dinucleotide binding
FBgn0035591	CG4611	Q9VRJ7	RE45108p	0.834512	0.929294	0.426529	1.344	Q9VRJ7(12)	-	Q9VRJ7[12]	PTCD1_HUMAN;PTCD1_MOUSE;PTCD1_RAT			GO:0005739: mitochondrion	GO:0042780: tRNA 3'-end processing	GO:0003723: RNA binding
FBgn0032646	mEFTs	Q9VJC7	Elongation factor Ts, mitochondrial	0.204265	0.407756	-0.720175	0.607024	Q9VJC7(9)	-	Q9VJC7[127]	TSFM_HUMAN;TSFM_MOUSE;TSFM_RAT;Tsfm_MOUSE;Tsfm_RAT	TSFM_MOUSE;Tsfm_MOUSE		GO:0005739: mitochondrion;GO:0005759: mitochondrial matrix	GO:0006414: translational elongation;GO:0070125: mitochondrial translational elongation	GO:0003746: translation elongation factor activity
FBgn0032640	Sgt	Q9VJD4	LD24721p	0.57993	0.770921	0.228511	1.17163	Q9VJD4(4)	-		SGTB_HUMAN;SGTB_MOUSE;SGTB_RAT			GO:0005829: cytosol;GO:0016020: membrane;GO:0072380: TRC complex	GO:0006620: posttranslational protein targeting to endoplasmic reticulum membrane;GO:0030433: ubiquitin-dependent ERAD pathway;GO:0032460: negative regulation of protein oligomerization;GO:1903646: positive regulation of chaperone-mediated protein folding	GO:0032947: protein-containing complex scaffold activity
FBgn0032643	GCS2beta	Q9VJD1	Glucosidase 2 beta subunit, isoform A	0.685948	0.842065	-0.674858	0.626394	Q9VJD1(16)	-		PRKCSH_HUMAN;PRKCSH_MOUSE;PRKCSH_RAT	PRKCSH_HUMAN;PRKCSH_MOUSE	PRKCSH_HUMAN	GO:0012505: endomembrane system	GO:0006491: N-glycan processing
FBgn0052850	CG32850;BEST:GH26713	Q8SX35;L0MLM5	Uncharacterized protein	5e-07	5.97549e-06	3.00977	8.05433	Q8SX35(8);L0MLM5(8)	-	Q8SX35[4];L0MLM5[4]	RNF11L1_RAT;RNF11_HUMAN;RNF11_MOUSE	RNF11_HUMAN;RNF11_MOUSE	RNF11_HUMAN	GO:0000151: ubiquitin ligase complex	GO:0006511: ubiquitin-dependent protein catabolic process;GO:0051865: protein autoubiquitination	GO:0004842: ubiquitin-protein transferase activity;GO:0008270: zinc ion binding
FBgn0029693	CG6379	F6J338;Q9W4N2;T2GGJ9	CG6379. Cap-specific mRNA (nucleoside-2'-O-)-methyltransferase 1. FI21464p1	0.237282	0.445681	-0.487942	0.713042	F6J338(5);Q9W4N2(16);T2GGJ9(16)	-	Q9W4N2[187,215,697];T2GGJ9[187,215,697]	CMTR1_HUMAN;CMTR1_MOUSE;CMTR1_RAT			GO:0005634: nucleus;GO:0005737: cytoplasm	GO:0006370: 7-methylguanosine mRNA capping;GO:0080009: mRNA methylation;GO:0097309: cap1 mRNA methylation	GO:0003676: nucleic acid binding;GO:0004483: mRNA (nucleoside-2'-O-)-methyltransferase activity
FBgn0028746	CG18508;EG:140G11.3	F3YDJ5;O97172;Q8SYT4	AT03885p. UPF0729 protein CG18508. RE34669p	0.755394	0.886262	-0.196862	0.872446	F3YDJ5(4);O97172(4);Q8SYT4(4)	-	F3YDJ5[3,6];O97172[3,6]	C18ORF32_HUMAN
FBgn0033518;FBgn0033520;FBgn0033521	Prx2540-2;Prx2540-1;CG12896	Q9GPQ1;Q9GPQ0;Q7JX87;A1Z893;A1Z892	1-cys peroxiredoxin DPx-2540-1. 1-cys peroxiredoxin DPx-2540-2. Peroxiredoxin 2540-2. DI01187p. LD11278p	0.0828935	0.227584	0.914698	1.88517	Q9GPQ1(3);Q9GPQ0(3);Q7JX87(3);A1Z893(3);A1Z892(3)	-					GO:0005829: cytosol;GO:0005737: cytoplasm;GO:0070062: extracellular exosome	GO:0006979: response to oxidative stress;GO:0034599: cellular response to oxidative stress;GO:0042744: hydrogen peroxide catabolic process;GO:0045454: cell redox homeostasis;GO:0055114: oxidation-reduction process;GO:0007498: mesoderm development	GO:0004601: peroxidase activity;GO:0005515: protein binding;GO:0051920: peroxiredoxin activity
FBgn0025683	BEST:CK02656	Q86P66;Q8IPV3;Q8SZF5;Q9VPJ9	Uncharacterized protein	0.0003205	0.00252058	1.17265	2.25425	Q86P66(7);Q8IPV3(11);Q8SZF5(11);Q9VPJ9(11)	+					GO:0005886: plasma membrane	GO:0030301: cholesterol transport;GO:0055085: transmembrane transport	GO:0005524: ATP binding;GO:0017127: cholesterol transporter activity;GO:0034041: sterol-transporting ATPase activity;GO:0042626: ATPase activity, coupled to transmembrane movement of substances
FBgn0035285	CG12025	Q9W073	RH22148p	0.000436	0.00328077	3.50073	11.3194	Q9W073(2)	-		TMEM134_HUMAN;TMEM134_MOUSE;TMEM134_RAT	TMEM134_HUMAN;TMEM134_MOUSE	TMEM134_HUMAN;TMEM134_MOUSE	GO:0016021: integral component of membrane
FBgn0027948	msps	A0A0B4K664;A0A0B4K700;D3DMH7;E1JIM4;Q95TZ9;Q9U5W6;Q9VEZ3	Mini spindles, isoform E. Mini spindles, isoform D. MIP14629p. Mini spindles, isoform B. GH18634p. Microtubule associated protein. Protein mini spindles	0.000565	0.00412416	-2.01208	0.247915	A0A0B4K664(22);A0A0B4K700(22);D3DMH7(15);E1JIM4(22);Q95TZ9(13);Q9U5W6(22);Q9VEZ3(22)	+	A0A0B4K664[16];A0A0B4K700[16];E1JIM4[16];Q9VEZ3[16]	CKAP5_HUMAN;CKAP5_MOUSE;CKAP5_RAT	CKAP5_HUMAN;CKAP5_MOUSE	CKAP5_HUMAN	GO:0000776: kinetochore;GO:0000922: spindle pole;GO:0005813: centrosome;GO:0005875: microtubule associated complex;GO:0035371: microtubule plus-end	GO:0000022: mitotic spindle elongation;GO:0000132: establishment of mitotic spindle orientation;GO:0000278: mitotic cell cycle;GO:0007017: microtubule-based process;GO:0007029: endoplasmic reticulum organization;GO:0007051: spindle organization;GO:0007143: female meiotic nuclear division;GO:0007344: pronuclear fusion;GO:0007411: axon guidance;GO:0016325: oocyte microtubule cytoskeleton organizati…	GO:0005515: protein binding;GO:0008017: microtubule binding;GO:0015631: tubulin binding;GO:0051010: microtubule plus-end binding
FBgn0265003	koi	A0A0B4KEE4;A1Z6Q0;A1Z6Q1;A4UZ58;D4G7C7	Klaroid, isoform A. Klaroid, isoform D. Klaroid, isoform B. Klaroid, isoform E. RT06825p	0.0310935	0.115558	-2.8406	0.139602	A0A0B4KEE4(5);A1Z6Q0(2);A1Z6Q1(3);D4G7C7(3)	-		SUN1_MOUSE;SUN1_RAT;SUN2_HUMAN	SUN2_HUMAN		GO:0005635: nuclear envelope;GO:0034399: nuclear periphery;GO:0048471: perinuclear region of cytoplasm	GO:0000724: double-strand break repair via homologous recombination;GO:0006998: nuclear envelope organization;GO:0007097: nuclear migration;GO:0051647: nucleus localization	GO:0043495: protein membrane anchor
FBgn0051352;FBgn0260463	unc-115;Unc-115a;Unc-115b	A0A0B4LGY0;A0A0B4LGY1;A0A0B4LGZ0;A0A0B4LI11;A0A126GUR5;C4IY10;E1JIH1;E1JIH2;E1JIH3;E8NH01;E8NH19;Q8INN5;Q8INN6;Q8INN7;Q95V19;Q9VH91;Q9VH92	Uncoordinated 115a, isoform H. Uncoordinated 115a, isoform G. Uncoordinated 115a, isoform E. Uncoordinated 115a, isoform F. Uncoordinated 115b, isoform F. AT12452p. Uncoordinated 115a, isoform J. Uncoordinated 115a, isoform C. Uncoordinated 115a, isoform B. AT12805p. AT02731p. Uncoordinated 115b, isoform B. Uncoordinated 115b, isoform C. Uncoordinated 115b, isoform D. DUNC-115s. DUNC-115l. DUNC-1…	0.005436	0.0305251	1.08793	2.12569	A0A0B4LGY0(32);A0A0B4LGY1(32);A0A0B4LGZ0(32);A0A0B4LI11(32);A0A126GUR5(31);C4IY10(32);E1JIH1(32);E1JIH2(32);E1JIH3(32);E8NH01(31);E8NH19(31);Q8INN5(31);Q8INN6(31);Q8INN7(31);Q95V19(31);Q9VH91(32);Q9VH92(31)	-	A0A0B4LGY0[8,11,34,35];A0A0B4LGY1[56,57];A0A0B4LGZ0[8,11,34,35];A0A0B4LI11[72,73];A0A126GUR5[56,57,751];E1JIH1[8,11,34,35];E1JIH2[67,68];E1JIH3[72,73];Q8INN5[56,57,744];Q8INN6[72,73,779];Q8INN7[67,68,755];Q9VH91[8,11,34,35];Q9VH92[56,57,763]	ABLIM1_HUMAN;ABLIM3_MOUSE;ABLIM3_RAT			GO:0005654: nucleoplasm;GO:0015629: actin cytoskeleton	GO:0007010: cytoskeleton organization;GO:0007411: axon guidance;GO:0030032: lamellipodium assembly;GO:0072499: photoreceptor cell axon guidance	GO:0003779: actin binding;GO:0051015: actin filament binding
FBgn0003189	r	P05990;X2JFG0	CAD protein. Rudimentary, isoform D	0.4624	0.681579	1.06274	2.08889	P05990(40);X2JFG0(40)	-	P05990[6,2156];X2JFG0[6,2156]	CAD_HUMAN;CAD_MOUSE;CAD_RAT;CALD1_HUMAN;DFFB_HUMAN;Dffb_MOUSE;Dffb_RAT	CAD_HUMAN;CAD_HUMAN;CAD_MOUSE;CALD1_HUMAN;Cad_MOUSE	CAD_HUMAN;CAD_HUMAN;CAD_MOUSE;CALD1_HUMAN;Cad_MOUSE	GO:0005737: cytoplasm	GO:0000050: urea cycle;GO:0006207: 'de novo' pyrimidine nucleobase biosynthetic process;GO:0006228: UTP biosynthetic process;GO:0006526: arginine biosynthetic process;GO:0006541: glutamine metabolic process;GO:0007595: lactation;GO:0019240: citrulline biosynthetic process;GO:0033574: response to testosterone;GO:0051414: response to cortisol;GO:0070409: carbamoyl phosphate biosynthetic process	GO:0004070: aspartate carbamoyltransferase activity;GO:0004087: carbamoyl-phosphate synthase (ammonia) activity;GO:0004088: carbamoyl-phosphate synthase (glutamine-hydrolyzing) activity;GO:0004151: dihydroorotase activity;GO:0005524: ATP binding;GO:0016597: amino acid binding;GO:0046872: metal ion binding;GO:0070406: glutamine binding
FBgn0052039	CG32039;BEST:GH02734	Q8IQC6;B9EQT3	Uncharacterized protein, isoform A	7.5e-06	8.16295e-05	4.3566	20.4865	Q8IQC6(3);B9EQT3(3)	-	Q8IQC6[4,7,8]	SVIP_HUMAN;SVIP_MOUSE;SVIP_RAT	SVIP_HUMAN	SVIP_HUMAN
FBgn0053523	BcDNA:GH09028;CG33523;CG10977	D3DMM9;I0DHK9;M9PBR6;Q8I0D5;Q8I934;Q8I935;Q8IGR6;Q8IHC4;Q9VRR4	MIP15655p. FI20113p1. Uncharacterized protein, isoform F. GH09028p. Uncharacterized protein, isoform B. Uncharacterized protein, isoform D. RE40017p. AT14559p. LP10490p	0.198143	0.398465	0.436929	1.35372	D3DMM9(7);I0DHK9(10);M9PBR6(20);Q8I0D5(7);Q8I934(7);Q8I935(9);Q8IGR6(9);Q8IHC4(7);Q9VRR4(7)	-		MOSPD2_HUMAN;MOSPD2_MOUSE;MOSPD2_RAT			GO:0012505: endomembrane system
FBgn0010909	msn	M9PBJ7;M9PH19;Q6NP15;Q7KV88;Q7KV89;Q7KV90;Q7M3J7;Q9W002	Misshapen, isoform H. Misshapen, isoform F. LD16337p. Mitogen-activated protein kinase kinase kinase kinase. Misshapen, isoform B. Misshapen, isoform A	0.33484	0.554578	0.350697	1.27518	M9PBJ7(13);M9PH19(12);Q6NP15(9);Q7KV88(12);Q7KV89(12);Q7KV90(13);Q7M3J7(12);Q9W002(13)	-		TNIK_HUMAN;TNIK_MOUSE;TNIK_RAT			GO:0005737: cytoplasm;GO:0005938: cell cortex;GO:0070938: contractile ring	GO:0000165: MAPK cascade;GO:0000185: activation of MAPKKK activity;GO:0001736: establishment of planar polarity;GO:0001748: optic lobe placode development;GO:0006468: protein phosphorylation;GO:0007097: nuclear migration;GO:0007254: JNK cascade;GO:0007391: dorsal closure;GO:0007411: axon guidance;GO:0008360: regulation of cell shape;GO:0008594: photoreceptor cell morphogenesis;GO:0009611: respons…	GO:0004674: protein serine/threonine kinase activity;GO:0005524: ATP binding;GO:0008349: MAP kinase kinase kinase kinase activity;GO:0042656: JUN kinase kinase kinase kinase activity
FBgn0000578	ena	A0A0B4LFX0;Q8T4F7	Enabled, isoform G. Protein enabled	0.513755	0.719021	0.221452	1.16591	A0A0B4LFX0(1);Q8T4F7(4)	-		ENAH_HUMAN;ENAH_MOUSE;ENAH_RAT			GO:0005911: cell-cell junction;GO:0005912: adherens junction;GO:0030027: lamellipodium;GO:0030424: axon;GO:0030425: dendrite;GO:0031252: cell leading edge;GO:0032433: filopodium tip;GO:0071212: subsynaptic reticulum	GO:0003382: epithelial cell morphogenesis;GO:0007010: cytoskeleton organization;GO:0007015: actin filament organization;GO:0007298: border follicle cell migration;GO:0007303: cytoplasmic transport, nurse cell to oocyte;GO:0007390: germ-band shortening;GO:0007391: dorsal closure;GO:0007396: suture of dorsal opening;GO:0007409: axonogenesis;GO:0007411: axon guidance;GO:0008064: regulation of actin …	GO:0003779: actin binding;GO:0005515: protein binding;GO:0017124: SH3 domain binding
FBgn0000579	Eno	E1JHR5;P15007	Enolase, isoform F. Enolase	0.455	0.673931	-0.254339	0.838371	E1JHR5(4);P15007(5)	-		ENO1_HUMAN;ENO1_RAT;ENO2_MOUSE;ENO3_MOUSE	ENO1_HUMAN;ENO1_RAT;ENO2_MOUSE	ENO1_HUMAN	GO:0000015: phosphopyruvate hydratase complex;GO:0005737: cytoplasm;GO:0005886: plasma membrane	GO:0006096: glycolytic process;GO:0042593: glucose homeostasis	GO:0000287: magnesium ion binding;GO:0004634: phosphopyruvate hydratase activity
FBgn0266449	Kr-h2	Q9V447;X2J4W8	Krueppel homolog 2. Kruppel homolog 2, isoform C	0.238738	0.447038	-0.400996	0.757335	Q9V447(2);X2J4W8(2)	-		TMEM33_HUMAN;TMEM33_MOUSE;TMEM33_RAT	TMEM33_HUMAN;TMEM33_MOUSE	TMEM33_HUMAN;TMEM33_MOUSE	GO:0005643: nuclear pore;GO:0005783: endoplasmic reticulum;GO:0012505: endomembrane system;GO:0016021: integral component of membrane
FBgn0259735	CG13260;CG42389;CG31738	B7YZW3;E3CTU0;M9PD19;Q32KE1;Q9VJJ8;Q9VJJ9	Uncharacterized protein, isoform E. RT10162p. Uncharacterized protein, isoform H. RE04201p. LD30602p. FI20237p1	0.073566	0.212002	0.549485	1.46356	B7YZW3(31);E3CTU0(25);M9PD19(34);Q32KE1(26);Q9VJJ8(26);Q9VJJ9(32)	-	B7YZW3[17,20,1295,1679];M9PD19[1010,1394];Q9VJJ8[644,1028];Q9VJJ9[993,1377]	FNDC3A_HUMAN;FNDC3A_MOUSE;FNDC3B_RAT	FNDC3A_HUMAN	FNDC3A_HUMAN	GO:0005886: plasma membrane
FBgn0030504	CG2691	C5WLN0;C9QPD2;Q9VYA7;X2JEW2	RE72321p. LD23114p. RRP12-like protein. Uncharacterized protein, isoform B	0.493903	0.702587	-0.289799	0.818016	C5WLN0(31);C9QPD2(31);Q9VYA7(29);X2JEW2(29)	-	Q9VYA7[648,649,845];X2JEW2[648,649,845]	RRP12_HUMAN;RRP12_MOUSE;RRP12_RAT	RRP12_HUMAN;RRP12_MOUSE	RRP12_HUMAN	GO:0005634: nucleus
FBgn0019644	ATPsynB	Q94516	ATP synthase subunit b, mitochondrial	0.662606	0.826732	-0.193031	0.874766	Q94516(3)	-		ATP5F1_MOUSE;ATP5PB_HUMAN;LOC100911417_RAT	ATP5F1_MOUSE;Atp5f1_RAT		GO:0000276: mitochondrial proton-transporting ATP synthase complex, coupling factor F(o);GO:0005739: mitochondrion	GO:0015986: ATP synthesis coupled proton transport;GO:1902600: proton transmembrane transport	GO:0046933: proton-transporting ATP synthase activity, rotational mechanism
FBgn0030724	Nipsnap	M9PJP0;Q9VXK0	Nipsnap, isoform F. Protein NipSnap	0.548025	0.744752	0.9106	1.87983	M9PJP0(5);Q9VXK0(5)	-		NIPSNAP2_HUMAN;NIPSNAP2_MOUSE;NIPSNAP2_RAT	NIPSNAP2_HUMAN;NIPSNAP2_MOUSE		GO:0005739: mitochondrion
FBgn0030720	CG8939	Q9VXK5	Putative rRNA methyltransferase	0.542861	0.741869	0.898466	1.86408	Q9VXK5(8)	-	Q9VXK5[296,297]	FTSJ3_HUMAN;FTSJ3_MOUSE;FTSJ3_RAT	FTSJ3_HUMAN		GO:0005730: nucleolus;GO:0030687: preribosome, large subunit precursor	GO:0000463: maturation of LSU-rRNA from tricistronic rRNA transcript (SSU-rRNA, 5.8S rRNA, LSU-rRNA);GO:0000466: maturation of 5.8S rRNA from tricistronic rRNA transcript (SSU-rRNA, 5.8S rRNA, LSU-rRNA);GO:0031167: rRNA methylation	GO:0008650: rRNA (uridine-2'-O-)-methyltransferase activity;GO:0016435: rRNA (guanine) methyltransferase activity
FBgn0011327	Uch-L5	Q9XZ61	Ubiquitin carboxyl-terminal hydrolase	0.27916	0.496961	1.38102	2.60453	Q9XZ61(5)	-		UCHL5_HUMAN;UCHL5_MOUSE;UCHL5_RAT	UCHL5_MOUSE		GO:0000502: proteasome complex;GO:0005634: nucleus;GO:0005737: cytoplasm;GO:0005838: proteasome regulatory particle	GO:0006511: ubiquitin-dependent protein catabolic process;GO:0016579: protein deubiquitination;GO:0043161: proteasome-mediated ubiquitin-dependent protein catabolic process	GO:0004843: thiol-dependent ubiquitin-specific protease activity
FBgn0034087	clu	A0A0B4KEX0;A1ZAB5	Protein clueless	0.26864	0.485144	-0.398401	0.758699	A0A0B4KEX0(17);A1ZAB5(18)	-	A0A0B4KEX0[18,532,533];A1ZAB5[691,692]	CLUH_HUMAN;CLUH_MOUSE;CLUH_RAT	CLUH_MOUSE		GO:0005737: cytoplasm;GO:0005739: mitochondrion;GO:0005783: endoplasmic reticulum;GO:0005794: Golgi apparatus;GO:0031315: extrinsic component of mitochondrial outer membrane;GO:0072686: mitotic spindle;GO:0098799: outer mitochondrial membrane protein complex	GO:0048312: intracellular distribution of mitochondria;GO:0051646: mitochondrion localization;GO:0055059: asymmetric neuroblast division	GO:0003729: mRNA binding;GO:0043022: ribosome binding
FBgn0034083	lbk	A1ZAB1;C4IXX4	Lambik	0.017311	0.0740425	2.39809	5.27107	A1ZAB1(28);C4IXX4(17)	-	A1ZAB1[1053]	LRIG2_RAT;LRIG3_HUMAN;LRIG3_MOUSE			GO:0016021: integral component of membrane
FBgn0029903	pod1	A8JV09;D6W4T8;Q9W3W1	Coronin	0.31154	0.528217	0.344229	1.26947	A8JV09(20);D6W4T8(20);Q9W3W1(19)	-	A8JV09[65,190];D6W4T8[65,190];Q9W3W1[65,190]	CORO7-PAM16_HUMAN;CORO7_MOUSE;CORO7_RAT			GO:0005794: Golgi apparatus;GO:0005881: cytoplasmic microtubule;GO:0005884: actin filament;GO:0030426: growth cone;GO:0031594: neuromuscular junction	GO:0007411: axon guidance;GO:0031532: actin cytoskeleton reorganization;GO:0097113: AMPA glutamate receptor clustering	GO:0003779: actin binding;GO:0008017: microtubule binding;GO:0030674: protein binding, bridging;GO:0051015: actin filament binding
FBgn0027932	Akap200	Q86BM5;Q8IPF5;Q9U7E6;Q9U7E7;Q9VLL3	A kinase anchor protein 200, isoform D. A kinase anchor protein 200, isoform B. Delta-A kinase anchor protein 200. A kinase anchor protein 200. A kinase anchor protein 200, isoform A	0.310306	0.528217	0.471374	1.38643	Q86BM5(3);Q8IPF5(1);Q9U7E6(1);Q9U7E7(2);Q9VLL3(2)	-					GO:0005737: cytoplasm;GO:0005829: cytosol;GO:0005856: cytoskeleton;GO:0005886: plasma membrane	GO:0007281: germ cell development;GO:0007623: circadian rhythm;GO:0032956: regulation of actin cytoskeleton organization;GO:0045747: positive regulation of Notch signaling pathway;GO:0046580: negative regulation of Ras protein signal transduction;GO:0048149: behavioral response to ethanol;GO:0071361: cellular response to ethanol;GO:0090175: regulation of establishment of planar polarity;GO:190547…	GO:0005112: Notch binding;GO:0005515: protein binding;GO:0034237: protein kinase A regulatory subunit binding;GO:0051015: actin filament binding
FBgn0039737	BEST:GH02390	Q9VAC1	GM14349p	0.726078	0.870112	0.0995449	1.07144	Q9VAC1(8)	+					GO:0005739: mitochondrion;GO:0005829: cytosol	GO:0006084: acetyl-CoA metabolic process	GO:0003824: catalytic activity
FBgn0036828	BcDNA:LD43276;CG6841	Q8SX58;Q9VVU6	LD43276p. LD04472p	0.896249	0.952509	0.0119012	1.00828	Q8SX58(5);Q9VVU6(14)	-	Q9VVU6[419,420,511]	PRPF6_HUMAN;PRPF6_MOUSE;PRPF6_RAT	PRPF6_HUMAN	PRPF6_HUMAN	GO:0005634: nucleus;GO:0030532: small nuclear ribonucleoprotein complex;GO:0046540: U4/U6 x U5 tri-snRNP complex;GO:0071011: precatalytic spliceosome;GO:0071013: catalytic step 2 spliceosome	GO:0000244: spliceosomal tri-snRNP complex assembly;GO:0000381: regulation of alternative mRNA splicing, via spliceosome;GO:0000398: mRNA splicing, via spliceosome	GO:0003723: RNA binding
FBgn0036824	CG;CG3902	Q95U46;Q9VVU1	GH07925p. FI09602p	0.20438	0.407756	-0.455866	0.729072	Q95U46(4);Q9VVU1(4)	-		ACADSB_HUMAN;ACADSB_MOUSE;ACADSB_RAT	ACADSB_HUMAN;ACADSB_MOUSE	ACADSB_HUMAN	GO:0005739: mitochondrion;GO:0005829: cytosol	GO:0055114: oxidation-reduction process	GO:0003995: acyl-CoA dehydrogenase activity;GO:0050660: flavin adenine dinucleotide binding
FBgn0036821	ACSL1;CG3961	E2QCY2;M9PCX4;Q95R88;Q9VVT8	FI16836p1. Uncharacterized protein, isoform E. SD01152p. LD09909p	0.055473	0.17702	-2.30142	0.202863	E2QCY2(19);M9PCX4(19);Q95R88(18);Q9VVT8(17)	-	E2QCY2[3,4,285,286];M9PCX4[3,4,297,298];Q9VVT8[335,336]	ACSL1_HUMAN;ACSL1_RAT;ACSL5_HUMAN;ACSL5_MOUSE;ACSL6_HUMAN;ACSL6_MOUSE	ACSL1_HUMAN;ACSL5_HUMAN;ACSL5_MOUSE;ACSL6_MOUSE	ACSL1_HUMAN;ACSL5_MOUSE		GO:0001676: long-chain fatty acid metabolic process;GO:0006633: fatty acid biosynthetic process	GO:0004467: long-chain fatty acid-CoA ligase activity
FBgn0036770	Prestin	Q9VVM6;D2NUE0	FI18412p1. MIP14411p	0.224553	0.429044	1.56935	2.96772	Q9VVM6(15);D2NUE0(15)	-	Q9VVM6[329,564]	SLC26A5_HUMAN;SLC26A5_MOUSE;SLC26A5_RAT			GO:0016021: integral component of membrane	GO:0008272: sulfate transport;GO:0015701: bicarbonate transport;GO:0015724: formate transport;GO:0019532: oxalate transport;GO:0042391: regulation of membrane potential;GO:0070588: calcium ion transmembrane transport	GO:0005452: inorganic anion exchanger activity;GO:0008271: secondary active sulfate transmembrane transporter activity;GO:0015085: calcium ion transmembrane transporter activity;GO:0015106: bicarbonate transmembrane transporter activity;GO:0015108: chloride transmembrane transporter activity;GO:0015116: sulfate transmembrane transporter activity;GO:0015301: anion:anion antiporter activity;GO:0015…
FBgn0037609	CG9773	Q9VHN5	Protein unc-50 homolog	5e-07	5.97549e-06	2.61471	6.12502	Q9VHN5(5)	-		UNC50_HUMAN;UNC50_MOUSE;UNC50_RAT			GO:0030173: integral component of Golgi membrane
FBgn0037607	CG8036	Q7KSU6;Q9VHN7	Uncharacterized protein, isoform D. LP07963p	0.880586	0.946591	-0.0551759	0.962477	Q7KSU6(11);Q9VHN7(12)	-		DDR2_HUMAN;TKTL2_HUMAN;TKTL2_MOUSE;TKTL2_RAT;TKT_HUMAN	DDR2_HUMAN;TKT_HUMAN	DDR2_HUMAN	GO:0005829: cytosol	GO:0031935: regulation of chromatin silencing	GO:0003824: catalytic activity
FBgn0037351	RpL13A	Q9VNE9	60S ribosomal protein L13a	0.000829	0.00580776	-2.10954	0.23172	Q9VNE9(3)	-		RPL13A_HUMAN;RPL13A_MOUSE;RPL13A_RAT	RPL13A_HUMAN;RPL13A_MOUSE	RPL13A_HUMAN;RPL13A_MOUSE	GO:0005840: ribosome;GO:0022625: cytosolic large ribosomal subunit;GO:0022626: cytosolic ribosome	GO:0002181: cytoplasmic translation;GO:0007219: Notch signaling pathway;GO:0008407: chaeta morphogenesis;GO:0017148: negative regulation of translation	GO:0003729: mRNA binding;GO:0003735: structural constituent of ribosome
FBgn0015402	ksr	Q24170;Q24171;Q2XY02;Q8I0R4;Q8ISD7;Q8ISD8;Q8ISD9	KSR. AT08303p. CG2899. Kinase suppressor of ras	0.034026	0.124185	2.35338	5.1102	Q24170(22);Q24171(21);Q2XY02(21);Q8I0R4(21);Q8ISD7(21);Q8ISD8(21);Q8ISD9(21)	-	Q24171[756]	CNKSR2_HUMAN;KSR1_MOUSE;KSR1_RAT;KSR2_HUMAN;KSR2_MOUSE				GO:0007165: signal transduction;GO:0007173: epidermal growth factor receptor signaling pathway;GO:0007265: Ras protein signal transduction;GO:0007426: tracheal outgrowth, open tracheal system;GO:0007427: epithelial cell migration, open tracheal system;GO:0007465: R7 cell fate commitment;GO:0007476: imaginal disc-derived wing morphogenesis;GO:0008293: torso signaling pathway;GO:0008543: fibroblast…	GO:0004672: protein kinase activity;GO:0005078: MAP-kinase scaffold activity;GO:0005524: ATP binding;GO:0030295: protein kinase activator activity
FBgn0011742	Arp2;CG9901	F6J178;P45888	CG9901. Actin-related protein 2	0.096278	0.249708	2.00396	4.011	F6J178(1);P45888(5)	-	P45888[91]	ACTR2_HUMAN;ACTR2_MOUSE;ACTR2_RAT	ACTR2_HUMAN;ACTR2_MOUSE	ACTR2_HUMAN;ACTR2_MOUSE	GO:0005884: actin filament;GO:0005885: Arp2/3 protein complex	GO:0000902: cell morphogenesis;GO:0007010: cytoskeleton organization;GO:0007015: actin filament organization;GO:0034314: Arp2/3 complex-mediated actin nucleation;GO:0045887: positive regulation of synaptic growth at neuromuscular junction;GO:0051489: regulation of filopodium assembly;GO:0072553: terminal button organization	GO:0005200: structural constituent of cytoskeleton;GO:0005524: ATP binding
FBgn0266064	GlyS;CG6904	A0A0B4KHJ5;D5SHR2;Q9VFC8	Glycogen [starch] synthase	0.280052	0.496961	-0.732109	0.602023	A0A0B4KHJ5(11);D5SHR2(11);Q9VFC8(11)	-		GYS1_HUMAN;GYS1_MOUSE;GYS1_RAT	GYS1_MOUSE		GO:0005737: cytoplasm	GO:0005977: glycogen metabolic process;GO:0005978: glycogen biosynthetic process;GO:0009267: cellular response to starvation;GO:0009744: response to sucrose;GO:0009749: response to glucose;GO:0045819: positive regulation of glycogen catabolic process;GO:0061723: glycophagy;GO:0071329: cellular response to sucrose stimulus	GO:0004373: glycogen (starch) synthase activity;GO:0005536: glucose binding;GO:0019901: protein kinase binding;GO:0061547: glycogen synthase activity, transferring glucose-1-phosphate
FBgn0027509	TBCD	Q7KN66;Q9VQ78	Uncharacterized protein. LD16031p	0.0688105	0.205086	-0.830843	0.562201	Q7KN66(17);Q9VQ78(26)	-	Q9VQ78[8,918]	TBCD_HUMAN;TBCD_MOUSE;TBCD_RAT	TBCD_HUMAN;TBCD_MOUSE	TBCD_HUMAN	GO:0005912: adherens junction;GO:0005923: bicellular tight junction;GO:0016328: lateral plasma membrane	GO:0000226: microtubule cytoskeleton organization;GO:0006457: protein folding;GO:0007021: tubulin complex assembly;GO:0007023: post-chaperonin tubulin folding pathway;GO:0007409: axonogenesis;GO:0031115: negative regulation of microtubule polymerization;GO:0034333: adherens junction assembly;GO:0043547: positive regulation of GTPase activity;GO:0045196: establishment or maintenance of neuroblast …	GO:0005096: GTPase activator activity;GO:0048487: beta-tubulin binding
FBgn0011745	Arp1	P45889	Actin-related protein 1	0.454807	0.673931	-0.335502	0.792508	P45889(3)	+		ACTR1A_HUMAN;ACTR1A_MOUSE;ACTR1A_RAT;ACTR1B_MOUSE	ACTR1A_HUMAN	ACTR1A_HUMAN	GO:0005869: dynactin complex;GO:0005884: actin filament	GO:0000278: mitotic cell cycle;GO:0007010: cytoskeleton organization;GO:0007018: microtubule-based movement;GO:0008089: anterograde axonal transport;GO:0008090: retrograde axonal transport;GO:0019896: axonal transport of mitochondrion	GO:0005200: structural constituent of cytoskeleton
FBgn0267795	Frl	Q9VUC6	Formin-like protein	0.164097	0.351224	0.409929	1.32862	Q9VUC6(11)	-		FMNL1_HUMAN;FMNL1_MOUSE;FMNL1_RAT;FMNL2_HUMAN;FMNL2_MOUSE	FMNL1_HUMAN;FMNL1_MOUSE;FMNL2_MOUSE			GO:0016318: ommatidial rotation;GO:0016319: mushroom body development;GO:0030036: actin cytoskeleton organization;GO:0048675: axon extension	GO:0003779: actin binding;GO:0017048: Rho GTPase binding;GO:0051020: GTPase binding
FBgn0267791	HnRNP-K	A1ZBW0;A1ZBW1;A1ZBW3;E1JGN7;Q7KA80;Q7KHL0;Q9V948	Heterogeneous nuclear ribonucleoprotein K, isoform C. Heterogeneous nuclear ribonucleoprotein K, isoform A. Heterogeneous nuclear ribonucleoprotein K, isoform B. Heterogeneous nuclear ribonucleoprotein K, isoform E. Heterogeneous nuclear ribonucleoprotein (HnRNP). Bancal protein. HnRNP K protein homolog	0.089748	0.237832	-0.5754	0.6711	A1ZBW0(2);A1ZBW1(2);A1ZBW3(2);E1JGN7(2);Q7KA80(2);Q7KHL0(2);Q9V948(2)	-		HNRNPK_HUMAN;HNRNPK_MOUSE;HNRNPK_RAT	HNRNPK_HUMAN;HNRNPK_MOUSE;HNRNPK_RAT	HNRNPK_HUMAN;HNRNPK_MOUSE	GO:0000785: chromatin;GO:0005634: nucleus;GO:0005737: cytoplasm;GO:0035062: omega speckle;GO:1990904: ribonucleoprotein complex	GO:0000381: regulation of alternative mRNA splicing, via spliceosome;GO:0006357: regulation of transcription by RNA polymerase II;GO:0006396: RNA processing;GO:0007446: imaginal disc growth;GO:0008283: cell proliferation;GO:0035107: appendage morphogenesis;GO:0045165: cell fate commitment	GO:0003677: DNA binding;GO:0003723: RNA binding;GO:0003729: mRNA binding;GO:0008134: transcription factor binding
FBgn0267790	rump	A0A0B4K6Z1;Q8MSI9;Q9VHC7	Rumpelstiltskin, isoform B. GH11495p. FI21236p1	0.174598	0.363366	-0.491647	0.711213	A0A0B4K6Z1(3);Q8MSI9(2);Q9VHC7(3)	-		HNRNPM_MOUSE;MYEF2_HUMAN;MYEF2_RAT	HNRNPM_MOUSE		GO:0000790: nuclear chromatin;GO:0005634: nucleus;GO:0005654: nucleoplasm;GO:0005737: cytoplasm;GO:0035062: omega speckle;GO:0071014: post-mRNA release spliceosomal complex;GO:1990904: ribonucleoprotein complex	GO:0000278: mitotic cell cycle;GO:0007277: pole cell development;GO:0008298: intracellular mRNA localization;GO:0008595: anterior/posterior axis specification, embryo;GO:0009952: anterior/posterior pattern specification;GO:0035282: segmentation;GO:0045451: pole plasm oskar mRNA localization;GO:2000815: regulation of mRNA stability involved in response to oxidative stress	GO:0003729: mRNA binding;GO:0003730: mRNA 3'-UTR binding
FBgn0037518	CG2641	Q9VI00	FI24305p1	5e-07	5.97549e-06	4.16145	17.8946	Q9VI00(9)	-	Q9VI00[5,166,167]	ARRDC3_RAT;ARRDC4_RAT;TXNIP_HUMAN	TXNIP_HUMAN
FBgn0040285	Scamp	Q9NHD7;Q9VXV6	Secretory carrier-associated membrane protein	5e-07	5.97549e-06	3.55965	11.7913	Q9NHD7(5);Q9VXV6(5)	-		SCAMP1_MOUSE;SCAMP1_RAT;SCAMP3_HUMAN;SCAMP3_MOUSE	SCAMP1_MOUSE;SCAMP1_RAT;SCAMP3_HUMAN;SCAMP3_MOUSE	SCAMP1_MOUSE;SCAMP1_RAT;SCAMP3_HUMAN;SCAMP3_MOUSE	GO:0000139: Golgi membrane;GO:0005794: Golgi apparatus;GO:0008021: synaptic vesicle;GO:0016021: integral component of membrane;GO:0030424: axon;GO:0032588: trans-Golgi network membrane;GO:0043195: terminal bouton;GO:0055038: recycling endosome membrane	GO:0007274: neuromuscular synaptic transmission;GO:0007616: long-term memory;GO:0015031: protein transport;GO:0016079: synaptic vesicle exocytosis
FBgn0039427	CG5447	Q9VBF0;A0A0B4KH14	Uncharacterized protein, isoform B	5e-07	5.97549e-06	6.06881	67.1263	Q9VBF0(5);A0A0B4KH14(5)	-		GOLGA7B_HUMAN;GOLGA7B_MOUSE;GOLGA7B_RAT	GOLGA7B_HUMAN;GOLGA7B_MOUSE	GOLGA7B_HUMAN	GO:0002178: palmitoyltransferase complex;GO:0031228: intrinsic component of Golgi membrane	GO:0006612: protein targeting to membrane;GO:0018230: peptidyl-L-cysteine S-palmitoylation;GO:0043001: Golgi to plasma membrane protein transport	GO:0019706: protein-cysteine S-palmitoyltransferase activity
FBgn0025582	eIF3e	O77410;Q8MR88	Eukaryotic translation initiation factor 3 subunit E	0.0258485	0.100991	-1.03904	0.486652	O77410(11);Q8MR88(9)	-	O77410[11]	EIF3E_HUMAN;EIF3E_MOUSE	EIF3E_HUMAN;EIF3E_MOUSE	EIF3E_HUMAN;EIF3E_MOUSE	GO:0005634: nucleus;GO:0005852: eukaryotic translation initiation factor 3 complex;GO:0043231: intracellular membrane-bounded organelle	GO:0006413: translational initiation	GO:0003743: translation initiation factor activity
FBgn0033454	CG1671	Q7JQT9	CG1671	0.792295	0.908568	-0.455746	0.729133	Q7JQT9(19)	-		TBL3_HUMAN;TBL3_MOUSE;TBL3_RAT	TBL3_HUMAN;TBL3_MOUSE		GO:0032040: small-subunit processome;GO:0034388: Pwp2p-containing subcomplex of 90S preribosome	GO:0000462: maturation of SSU-rRNA from tricistronic rRNA transcript (SSU-rRNA, 5.8S rRNA, LSU-rRNA)	GO:0030515: snoRNA binding
FBgn0014861	Mcm2	P49735	DNA replication licensing factor Mcm2	0.167744	0.356237	-1.97209	0.254884	P49735(12)	-		MCM2_HUMAN;MCM2_MOUSE;MCM2_RAT;MCM7_HUMAN;Serpina3k_MOUSE	MCM2_HUMAN;MCM2_MOUSE;MCM7_HUMAN;Mcm2_MOUSE	MCM7_HUMAN	GO:0005634: nucleus;GO:0042555: MCM complex	GO:0006260: DNA replication;GO:0006270: DNA replication initiation;GO:0030261: chromosome condensation;GO:1905775: negative regulation of DNA helicase activity	GO:0003677: DNA binding;GO:0005524: ATP binding;GO:0043138: 3'-5' DNA helicase activity
FBgn0033451	CG1665;Marc	A8E6Y3;Q8SXE5;A1Z803	IP19920p. RH59033p. CG1665	0.831876	0.928623	-0.128804	0.914589	A8E6Y3(4);Q8SXE5(6);A1Z803(6)	-		MARC1_RAT;MARC2_HUMAN;MARC2_MOUSE;MARC2_RAT	MARC2_MOUSE				GO:0003824: catalytic activity;GO:0030151: molybdenum ion binding;GO:0030170: pyridoxal phosphate binding
FBgn0034959	CG11388	Q9W1D1;Q95SJ1	FI19481p1. GH22974p	0.070007	0.206986	2.18709	4.55387	Q9W1D1(10);Q95SJ1(10)	-		XXYLT1_HUMAN;XXYLT1_MOUSE;XXYLT1_RAT			GO:0030176: integral component of endoplasmic reticulum membrane		GO:0042285: xylosyltransferase activity
FBgn0034958	CG3907	Q6IDE2	CG3907, isoform A	0.136109	0.306687	1.77236	3.41612	Q6IDE2(3)	-	Q6IDE2[3]	EFCAB14_HUMAN;EFCAB14_MOUSE;EFCAB14_RAT	EFCAB14_HUMAN;EFCAB14_MOUSE	EFCAB14_HUMAN	GO:0016021: integral component of membrane
FBgn0030305	Uba5;CG1749	Q9VYY3;T1W131	Ubiquitin-like modifier-activating enzyme 5. FI23937p1	0.181288	0.373927	0.641041	1.55945	Q9VYY3(8);T1W131(8)	-		UBA5_HUMAN;UBA5_MOUSE;UBA5_RAT	UBA5_HUMAN;UBA5_MOUSE		GO:0005737: cytoplasm;GO:0019008: molybdopterin synthase complex	GO:0050905: neuromuscular process;GO:0071569: protein ufmylation	GO:0071566: UFM1 activating enzyme activity
FBgn0085436	Not1	A0A0B4LEZ3;A8DY80;A8DY81;A8DY82;E2QCN4	Not1, isoform H. Not1, isoform D. Not1, isoform C. Not1, isoform E. Not1, isoform F	0.380011	0.598591	-0.436563	0.738893	A0A0B4LEZ3(39);A8DY80(38);A8DY81(38);A8DY82(33);E2QCN4(39)	-	A0A0B4LEZ3[2,195,196,739,1352];A8DY80[189,190,733,1346];A8DY81[189,190,733,1346];A8DY82[23,448,1061];E2QCN4[189,190,733,1346]	CNOT1_HUMAN;CNOT1_MOUSE;CNOT1_RAT	CNOT1_HUMAN		GO:0000932: P-body;GO:0005737: cytoplasm;GO:0030014: CCR4-NOT complex	GO:0000289: nuclear-transcribed mRNA poly(A) tail shortening;GO:0006402: mRNA catabolic process;GO:0017148: negative regulation of translation;GO:0030707: ovarian follicle cell development	GO:0004535: poly(A)-specific ribonuclease activity;GO:0005515: protein binding;GO:0032947: protein-containing complex scaffold activity
FBgn0005585	Calr	P29413;Q53YH3;Q9U916	Calreticulin. Calreticulin, isoform B	0.158746	0.341289	-0.535568	0.689887	P29413(6);Q53YH3(6);Q9U916(6)	-	P29413[4];Q53YH3[4]	CALR_HUMAN;CALR_MOUSE;CALR_RAT	CALR_HUMAN;CALR_MOUSE;CALR_RAT	CALR_HUMAN;CALR_MOUSE	GO:0005615: extracellular space;GO:0005783: endoplasmic reticulum;GO:0012505: endomembrane system;GO:0045169: fusome	GO:0006457: protein folding;GO:0030431: sleep;GO:0042048: olfactory behavior	GO:0005509: calcium ion binding;GO:0051082: unfolded protein binding
FBgn0036007	path	Q9VT03;Q9VT04	Proton-coupled amino acid transporter-like protein pathetic	7.75e-05	0.000694651	3.45923	10.9984	Q9VT03(13);Q9VT04(13)	-	Q9VT03[92];Q9VT04[105]				GO:0005886: plasma membrane;GO:0030424: axon;GO:0030425: dendrite;GO:0036019: endolysosome;GO:0043025: neuronal cell body	GO:0003333: amino acid transmembrane transport;GO:0032536: regulation of cell projection size;GO:0040008: regulation of growth;GO:0044719: regulation of imaginal disc-derived wing size;GO:0048813: dendrite morphogenesis;GO:0097484: dendrite extension	GO:0015171: amino acid transmembrane transporter activity
FBgn0261954	east	D0Z755;O46048;Q7KW02;Q8MQW2;Q9NGR9;X2JDX3	LD25668p. EG:133E12.4 protein. Enhanced adult sensory threshold, isoform B. SD09011p. Nuclear protein EAST. Enhanced adult sensory threshold, isoform G	0.900795	0.955162	0.326227	1.25373	D0Z755(31);O46048(29);Q7KW02(29);Q8MQW2(29);Q9NGR9(37);X2JDX3(29)	-	O46048[1248];Q7KW02[1207];X2JDX3[1207]				GO:0000228: nuclear chromosome;GO:0005634: nucleus;GO:0005654: nucleoplasm;GO:0005700: polytene chromosome;GO:0005730: nucleolus	GO:0000705: achiasmate meiosis I;GO:0007552: metamorphosis;GO:0010629: negative regulation of gene expression;GO:0016321: female meiosis chromosome segregation;GO:0090235: regulation of metaphase plate congression
FBgn0023213	eIF4G1	A8DZ29;O61380	Eukaryotic translation initiation factor 4G1, isoform B. Eukaryotic translation initiation factor 4G1, isoform A	0.482794	0.695843	-0.205343	0.867332	A8DZ29(17);O61380(13)	+		EIF4G1_RAT;EIF4G3_HUMAN;EIF4G3_MOUSE	EIF4G3_MOUSE		GO:0005829: cytosol;GO:0016281: eukaryotic translation initiation factor 4F complex	GO:0000278: mitotic cell cycle;GO:0006412: translation;GO:0006413: translational initiation;GO:0006417: regulation of translation;GO:0048136: male germ-line cyst formation;GO:0048137: spermatocyte division;GO:0048515: spermatid differentiation	GO:0000340: RNA 7-methylguanosine cap binding;GO:0003723: RNA binding;GO:0003729: mRNA binding;GO:0003743: translation initiation factor activity;GO:0008190: eukaryotic initiation factor 4E binding
FBgn0037810;FBgn0037811	sle;CG12592	Q8INM3;Q9VGZ8	Protein slender lobes. Slender lobes-like protein	0.096561	0.249858	0.899064	1.86486	Q8INM3(7);Q9VGZ8(3)	-					GO:0005634: nucleus;GO:0005730: nucleolus;GO:0005819: spindle;GO:0030687: preribosome, large subunit precursor	GO:0007000: nucleolus organization;GO:0000027: ribosomal large subunit assembly;GO:0006364: rRNA processing
FBgn0015622	Cnx99A	O02393;Q0KHZ9;Q86P47;Q86P87;Q8T410;Q9VAL7	Calnexin. Calnexin 99A, isoform E. SD17909p. GH03249p. AT22968p. Calnexin 99A, isoform A	0.0066705	0.0356638	0.835764	1.7848	O02393(6);Q0KHZ9(6);Q86P47(8);Q86P87(6);Q8T410(6);Q9VAL7(6)	-					GO:0005886: plasma membrane;GO:0012505: endomembrane system;GO:0097038: perinuclear endoplasmic reticulum	GO:0001895: retina homeostasis;GO:0006457: protein folding;GO:0010522: regulation of calcium ion transport into cytosol;GO:0016063: rhodopsin biosynthetic process;GO:0050821: protein stabilization	GO:0005509: calcium ion binding;GO:0051082: unfolded protein binding
FBgn0015623	Cpr	D3DMD4;M9PCQ1;Q27597;Q8IPJ7	GH28443p. NADPH--cytochrome P450 reductase. Cytochrome P450 reductase, isoform B	0.675543	0.836685	0.139024	1.10116	D3DMD4(11);M9PCQ1(13);Q27597(13);Q8IPJ7(10)	-		POR_HUMAN;POR_MOUSE;POR_RAT	POR_HUMAN;POR_MOUSE	POR_MOUSE	GO:0005829: cytosol;GO:0012505: endomembrane system	GO:0006723: cuticle hydrocarbon biosynthetic process;GO:0009725: response to hormone;GO:0055114: oxidation-reduction process	GO:0003958: NADPH-hemoprotein reductase activity;GO:0010181: FMN binding;GO:0016491: oxidoreductase activity;GO:0050660: flavin adenine dinucleotide binding
FBgn0267330	KdelR	O76767	ER lumen protein-retaining receptor	0.075302	0.215984	-2.36673	0.193884	O76767(3)	-		KDELR1_MOUSE;KDELR1_RAT;KDELR2_HUMAN	KDELR2_HUMAN	KDELR2_HUMAN	GO:0005783: endoplasmic reticulum;GO:0005794: Golgi apparatus;GO:0005801: cis-Golgi network;GO:0016021: integral component of membrane	GO:0006621: protein retention in ER lumen;GO:0006888: endoplasmic reticulum to Golgi vesicle-mediated transport	GO:0005046: KDEL sequence binding
FBgn0020369;FBgn0039788	Rpt6;Rpt6R	O18413;Q9VA54	26S proteasome regulatory subunit 8. Regulatory particle triple-A ATPase 6-related	0.072189	0.209487	-2.27168	0.207089	O18413(3);Q9VA54(2)	-		PSMC5_HUMAN;PSMC5_MOUSE;PSMC5_RAT	PSMC5_HUMAN;PSMC5_MOUSE	PSMC5_HUMAN;PSMC5_MOUSE	GO:0005634: nucleus;GO:0005737: cytoplasm;GO:0005838: proteasome regulatory particle;GO:0008540: proteasome regulatory particle, base subcomplex;GO:0031595: nuclear proteasome complex;GO:0031597: cytosolic proteasome complex;GO:0098794: postsynapse	GO:0043161: proteasome-mediated ubiquitin-dependent protein catabolic process;GO:0045899: positive regulation of RNA polymerase II transcriptional preinitiation complex assembly;GO:0050804: modulation of chemical synaptic transmission	GO:0005524: ATP binding;GO:0016887: ATPase activity;GO:0017025: TBP-class protein binding;GO:0036402: proteasome-activating ATPase activity
FBgn0036486	Msh6	Q9VUM0	Probable DNA mismatch repair protein Msh6	0.053914	0.17295	-2.43365	0.185097	Q9VUM0(27)	-	Q9VUM0[719,1188]	MSH6_HUMAN;MSH6_MOUSE;MSH6_RAT	MSH6_MOUSE		GO:0032300: mismatch repair complex;GO:0032301: MutSalpha complex	GO:0000710: meiotic mismatch repair;GO:0006281: DNA repair;GO:0006290: pyrimidine dimer repair;GO:0006298: mismatch repair;GO:0007095: mitotic G2 DNA damage checkpoint;GO:0008630: intrinsic apoptotic signaling pathway in response to DNA damage;GO:0009411: response to UV;GO:0032876: negative regulation of DNA endoreduplication;GO:0036297: interstrand cross-link repair;GO:0043111: replication fork …	GO:0000400: four-way junction DNA binding;GO:0003684: damaged DNA binding;GO:0005524: ATP binding;GO:0008094: DNA-dependent ATPase activity;GO:0032137: guanine/thymine mispair binding;GO:0032143: single thymine insertion binding;GO:0032405: MutLalpha complex binding;GO:0035064: methylated histone binding;GO:0043531: ADP binding
FBgn0036484	Pex3	Q9VUL8	LD41491p	0.743018	0.877654	0.121429	1.08781	Q9VUL8(5)	-		PEX3_HUMAN;PEX3_MOUSE;PEX3_RAT	PEX3_MOUSE		GO:0005777: peroxisome;GO:0005779: integral component of peroxisomal membrane	GO:0007031: peroxisome organization;GO:0030497: fatty acid elongation;GO:2000304: positive regulation of ceramide biosynthetic process
FBgn0020633	Mcm7	Q9XYU0	DNA replication licensing factor Mcm7	0.442209	0.661415	0.364298	1.28726	Q9XYU0(16)	-	Q9XYU0[21,23,566]	MCM7_HUMAN;MCM7_MOUSE;MCM7_RAT;Mcm7_MOUSE;Mcm7_RAT	MCM7_HUMAN;MCM7_MOUSE;Mcm7_MOUSE	MCM7_HUMAN	GO:0005634: nucleus;GO:0042555: MCM complex	GO:0006270: DNA replication initiation	GO:0003677: DNA binding;GO:0005524: ATP binding;GO:0043138: 3'-5' DNA helicase activity
FBgn0035853	UbcE2M;Ubc12	M9PBW0;Q9VSF3	Ubiquitin conjugating enzyme E2M, isoform B. Nedd8-conjugating enzyme Ubc12	0.979046	0.989618	-0.00667806	0.995382	M9PBW0(6);Q9VSF3(6)	-	M9PBW0[177,178];Q9VSF3[177,178]	UBE2M_HUMAN;UBE2M_MOUSE;UBE2M_RAT	UBE2M_HUMAN	UBE2M_HUMAN		GO:0006464: cellular protein modification process;GO:0045116: protein neddylation;GO:0045879: negative regulation of smoothened signaling pathway	GO:0004842: ubiquitin-protein transferase activity;GO:0019788: NEDD8 transferase activity
FBgn0284442	Mcm3	Q9XYU1;X2JAI4	DNA replication licensing factor Mcm3. DNA helicase	0.802312	0.91179	0.455743	1.37149	Q9XYU1(12);X2JAI4(12)	-	Q9XYU1[281];X2JAI4[281]	MCM3_HUMAN;MCM3_MOUSE;MCM3_RAT	MCM3_HUMAN;MCM3_MOUSE		GO:0042555: MCM complex	GO:0006270: DNA replication initiation;GO:0007405: neuroblast proliferation;GO:0016319: mushroom body development	GO:0003677: DNA binding;GO:0005524: ATP binding;GO:0043138: 3'-5' DNA helicase activity
FBgn0035631	Txl	Q7KMR7;Q9VRP3	Thioredoxin-like protein TXL. AT08565p	0.64907	0.818648	0.151578	1.11078	Q7KMR7(6);Q9VRP3(6)	-		TXNL1_HUMAN;TXNL1_MOUSE;TXNL1_RAT	TXNL1_MOUSE	TXNL1_MOUSE	GO:0005737: cytoplasm	GO:0034599: cellular response to oxidative stress;GO:0045454: cell redox homeostasis	GO:0004791: thioredoxin-disulfide reductase activity;GO:0015035: protein disulfide oxidoreductase activity;GO:0016671: oxidoreductase activity, acting on a sulfur group of donors, disulfide as acceptor;GO:0047134: protein-disulfide reductase activity
FBgn0035630	BEST:CK00496;CG10576	Q5U0Z2;Q9VRP2	LD30448p. Uncharacterized protein, isoform A	0.835203	0.929294	0.0886418	1.06337	Q5U0Z2(8);Q9VRP2(8)	-		PA2G4_HUMAN;PA2G4_MOUSE;PA2G4_RAT	PA2G4_HUMAN;PA2G4_MOUSE	PA2G4_HUMAN;PA2G4_MOUSE	GO:0005730: nucleolus;GO:0005737: cytoplasm	GO:0000055: ribosomal large subunit export from nucleus
FBgn0035632	Ppat-Dpck	Q29QT3;Q9VRP4	IP11908p. Bifunctional phosphopantetheine adenylyltransferase-Dephospho-CoA kinase	0.532884	0.732501	0.89742	1.86273	Q29QT3(5);Q9VRP4(5)	-		COASY_HUMAN;COASY_MOUSE;COASY_RAT	COASY_MOUSE			GO:0007297: ovarian follicle cell migration;GO:0007303: cytoplasmic transport, nurse cell to oocyte;GO:0007476: imaginal disc-derived wing morphogenesis;GO:0015937: coenzyme A biosynthetic process;GO:0070328: triglyceride homeostasis	GO:0004140: dephospho-CoA kinase activity;GO:0004595: pantetheine-phosphate adenylyltransferase activity;GO:0005524: ATP binding
FBgn0002593	RpLP1	P08570;M9PBK5	60S acidic ribosomal protein P1. Ribosomal protein LP1, isoform B	0.457051	0.675328	0.278413	1.21286	P08570(1);M9PBK5(1)	-		RPLP1_HUMAN;RPLP1_MOUSE;RPLP1_RAT	RPLP1_HUMAN;RPLP1_MOUSE	RPLP1_MOUSE	GO:0022625: cytosolic large ribosomal subunit;GO:0022626: cytosolic ribosome	GO:0002181: cytoplasmic translation;GO:0006414: translational elongation	GO:0003735: structural constituent of ribosome;GO:0030295: protein kinase activator activity;GO:0043021: ribonucleoprotein complex binding
FBgn0050389	CG30389	A0A0B4KEW2;A0A0B4KFE6;Q0E901	Uncharacterized protein, isoform E. Uncharacterized protein, isoform F. Uncharacterized protein, isoform A	0.659972	0.825981	0.685479	1.60824	A0A0B4KEW2(14);A0A0B4KFE6(12);Q0E901(12)	-	A0A0B4KEW2[8,422];A0A0B4KFE6[8];Q0E901[8]	MACO1_HUMAN;MACO1_RAT;Maco1_MOUSE			GO:0016021: integral component of membrane
FBgn0005632	faf	A0A0B4K6W2;A0A0B4K7S0;P55824	Fat facets, isoform E. Fat facets, isoform D. Probable ubiquitin carboxyl-terminal hydrolase FAF	0.393155	0.612077	-0.350839	0.784128	A0A0B4K6W2(66);A0A0B4K7S0(67);P55824(67)	-	A0A0B4K6W2[657,895,1142,1154,2062,2124];A0A0B4K7S0[657,895,1142,1154,2062,2124];P55824[657,895,1142,1154,2062,2124]	USP9X_HUMAN;USP9X_MOUSE;USP9X_RAT	USP9X_MOUSE		GO:0005737: cytoplasm	GO:0006511: ubiquitin-dependent protein catabolic process;GO:0006897: endocytosis;GO:0007349: cellularization;GO:0008354: germ cell migration;GO:0008583: mystery cell differentiation;GO:0009950: dorsal/ventral axis specification;GO:0016579: protein deubiquitination;GO:0035192: nuclear cortical migration;GO:0045824: negative regulation of innate immune response;GO:0045861: negative regulation of p…	GO:0004197: cysteine-type endopeptidase activity;GO:0004843: thiol-dependent ubiquitin-specific protease activity;GO:0005515: protein binding
FBgn0019936	RpS20	A0A1B2AL12;P55828	GEO11434p1. 40S ribosomal protein S20	0.100182	0.252839	0.661328	1.58154	A0A1B2AL12(2);P55828(2)	-		RPS20_HUMAN;RPS20_MOUSE	RPS20_HUMAN;RPS20_MOUSE	RPS20_HUMAN	GO:0015935: small ribosomal subunit;GO:0022627: cytosolic small ribosomal subunit	GO:0002181: cytoplasmic translation;GO:0006412: translation	GO:0003723: RNA binding;GO:0003735: structural constituent of ribosome
FBgn0003062	Fib	E4NKN3;Q9W1V3	GM13963p. rRNA 2'-O-methyltransferase fibrillarin	0.43658	0.657838	0.270187	1.20596	E4NKN3(1);Q9W1V3(1)	-		FBLL1_MOUSE;FBL_HUMAN;FBL_RAT	FBL_HUMAN		GO:0001651: dense fibrillar component;GO:0005730: nucleolus;GO:0005732: small nucleolar ribonucleoprotein complex;GO:0015030: Cajal body;GO:0030532: small nuclear ribonucleoprotein complex;GO:0031428: box C/D snoRNP complex;GO:0032040: small-subunit processome	GO:0000494: box C/D snoRNA 3'-end processing;GO:0031167: rRNA methylation;GO:1990258: histone glutamine methylation	GO:0003723: RNA binding;GO:0008649: rRNA methyltransferase activity;GO:1990259: histone-glutamine methyltransferase activity
FBgn0029113	Uba2	Q7KJV6;Q7KUA4;Q9VSD9	Ubiquitin-like protein activating enzyme. LD22577p. Smt3 activating enzyme 2	0.784024	0.90496	0.131833	1.09568	Q7KJV6(16);Q7KUA4(17);Q9VSD9(17)	-		UBA2_HUMAN;UBA2_MOUSE;UBA2_RAT	UBA2_HUMAN;UBA2_MOUSE	UBA2_HUMAN;UBA2_MOUSE	GO:0005634: nucleus;GO:0005737: cytoplasm;GO:0031510: SUMO activating enzyme complex	GO:0006959: humoral immune response;GO:0016925: protein sumoylation;GO:0034126: positive regulation of MyD88-dependent toll-like receptor signaling pathway;GO:0051092: positive regulation of NF-kappaB transcription factor activity	GO:0019948: SUMO activating enzyme activity;GO:0033134: ubiquitin activating enzyme binding
FBgn0025457	Bub3	O76523;Q8MSW6;Q9VAJ2;Q9XYF7	Mitotic checkpoint control protein. LD23540p. Bub3, isoform A. WD-40 repeat protein	0.610475	0.792512	0.648087	1.56709	O76523(6);Q8MSW6(6);Q9VAJ2(7);Q9XYF7(7)	-		BUB3_HUMAN;BUB3_MOUSE;BUB3_RAT	BUB3_HUMAN;BUB3_MOUSE	BUB3_HUMAN	GO:0000776: kinetochore;GO:0005654: nucleoplasm;GO:0033597: mitotic checkpoint complex;GO:1990298: bub1-bub3 complex	GO:0007094: mitotic spindle assembly checkpoint;GO:1905818: regulation of chromosome separation	GO:0043130: ubiquitin binding
FBgn0029118	ScsbetaG;Sucb	F3YDH6;Q9V470	Succinate-CoA ligase subunit beta. Succinate--CoA ligase [GDP-forming] subunit beta, mitochondrial	0.019516	0.0806441	-0.949647	0.517759	F3YDH6(4);Q9V470(5)	-		SUCLG2_HUMAN;SUCLG2_MOUSE;SUCLG2_RAT;Suclg2_RAT	SUCLG2_HUMAN;SUCLG2_MOUSE	SUCLG2_HUMAN;SUCLG2_MOUSE	GO:0045244: succinate-CoA ligase complex (GDP-forming)	GO:0006099: tricarboxylic acid cycle;GO:0006104: succinyl-CoA metabolic process;GO:0048085: adult chitin-containing cuticle pigmentation	GO:0004776: succinate-CoA ligase (GDP-forming) activity;GO:0005524: ATP binding
FBgn0002044	swm	Q9VIV2;M9PDF2	Zinc finger protein swm. Second mitotic wave missing, isoform C	0.961701	0.983309	0.093429	1.0669	Q9VIV2(4);M9PDF2(4)	-	Q9VIV2[21];M9PDF2[21]	RBM26_HUMAN;RBM26_MOUSE;RBM26_RAT;RBM27_MOUSE			GO:0005634: nucleus	GO:0010628: positive regulation of gene expression;GO:0045879: negative regulation of smoothened signaling pathway;GO:0046833: positive regulation of RNA export from nucleus;GO:1900364: negative regulation of mRNA polyadenylation	GO:0003729: mRNA binding;GO:0005515: protein binding;GO:0046872: metal ion binding
FBgn0003268	rod	Q9V9W7	Rough deal	0.0985905	0.249858	-0.805467	0.572177	Q9V9W7(50)	+	Q9V9W7[283,848,849]	KNTC1_HUMAN;KNTC1_MOUSE;KNTC1_RAT			GO:0000776: kinetochore;GO:0000940: condensed chromosome outer kinetochore;GO:0005737: cytoplasm;GO:0005795: Golgi stack;GO:0005819: spindle;GO:0005828: kinetochore microtubule;GO:0036063: acroblast;GO:0051233: spindle midzone;GO:1990423: RZZ complex	GO:0000070: mitotic sister chromatid segregation;GO:0007030: Golgi organization;GO:0007094: mitotic spindle assembly checkpoint;GO:0030071: regulation of mitotic metaphase/anaphase transition;GO:0034501: protein localization to kinetochore;GO:1905818: regulation of chromosome separation	GO:0005515: protein binding;GO:0017137: Rab GTPase binding
FBgn0020297	gag	P21330	Nucleic-acid-binding protein from mobile element jockey	0.643835	0.814144	0.760251	1.69379	P21330(20)	-							GO:0046872: metal ion binding
FBgn0086451	l(2)k09022	Q9VM75	HEAT repeat-containing protein 1 homolog	0.0301175	0.112273	-2.60551	0.16431	Q9VM75(33)	-	Q9VM75[302,1224,1471]	HEATR1_HUMAN;HEATR1_MOUSE;HEATR1_RAT	HEATR1_HUMAN		GO:0030686: 90S preribosome;GO:0032040: small-subunit processome;GO:0034455: t-UTP complex	GO:0000462: maturation of SSU-rRNA from tricistronic rRNA transcript (SSU-rRNA, 5.8S rRNA, LSU-rRNA);GO:0045943: positive regulation of transcription by RNA polymerase I	GO:0030515: snoRNA binding
FBgn0003660	Syb	H1UUB1;P18489	GEO12465p1. Synaptobrevin	0.395315	0.614655	1.11897	2.17191		-		VAMP1_HUMAN	VAMP1_HUMAN		GO:0005886: plasma membrane;GO:0008021: synaptic vesicle;GO:0016021: integral component of membrane	GO:0007269: neurotransmitter secretion;GO:0016081: synaptic vesicle docking;GO:0016192: vesicle-mediated transport	GO:0005484: SNAP receptor activity
FBgn0031285	CG3662	Q2PDW1;Q8T0C2;Q9VPT9	Uncharacterized protein, isoform B	5e-07	5.97549e-06	5.42624	42.9994	Q2PDW1(4);Q8T0C2(4);Q9VPT9(4)	-	Q2PDW1[10]	ITM2A_HUMAN;ITM2A_MOUSE;ITM2B_HUMAN;ITM2B_RAT;ITM2C_HUMAN;ITM2C_MOUSE	ITM2A_HUMAN;ITM2B_HUMAN;ITM2C_HUMAN;ITM2C_MOUSE	ITM2A_HUMAN;ITM2B_HUMAN;ITM2C_HUMAN	GO:0005615: extracellular space;GO:0005794: Golgi apparatus;GO:0005886: plasma membrane	GO:0032504: multicellular organism reproduction;GO:0042985: negative regulation of amyloid precursor protein biosynthetic process	GO:0001540: amyloid-beta binding
FBgn0261550	CG15684;CG42668;CG5077	A0A0B4JCZ0;A0A0B4JDD8;A0A0B4JDG2;B7Z0M9;C6TPA8;C9QP47;Q7KSB3;Q8IN55;Q8IN56;Q9I7I8	Oxysterol-binding protein	0.678041	0.836685	-0.112567	0.924941	A0A0B4JCZ0(14);A0A0B4JDD8(14);A0A0B4JDG2(14);B7Z0M9(16);C6TPA8(14);C9QP47(13);Q7KSB3(16);Q8IN55(9);Q8IN56(13);Q9I7I8(14)	-		OSBPL5_RAT;OSBPL8_HUMAN;OSBPL8_MOUSE	OSBPL8_HUMAN		GO:0005829: cytosol;GO:0016020: membrane;GO:0043231: intracellular membrane-bounded organelle	GO:0015914: phospholipid transport	GO:0008289: lipid binding;GO:0015248: sterol transporter activity;GO:0015485: cholesterol binding;GO:0032934: sterol binding
FBgn0261554	CG42672	A0A0B4LH32;B7YZM3;B7YZM4;B7YZM5;B7YZM6;B7YZM7;E1JGQ4;Q7KVP5;Q7KVP6;Q9W2I0	Uncharacterized protein	0.0085545	0.0438149	2.66494	6.34201	A0A0B4LH32(17);B7YZM3(17);B7YZM4(17);B7YZM5(17);B7YZM6(17);B7YZM7(17);E1JGQ4(17);Q7KVP5(17);Q7KVP6(17);Q9W2I0(17)	-	A0A0B4LH32[655,778];B7YZM3[677,800];B7YZM4[695,818];B7YZM5[729,852];B7YZM6[677,800];B7YZM7[655,778];E1JGQ4[655,778];Q7KVP5[729,852];Q7KVP6[819,942];Q9W2I0[819,942]	KIDINS220_HUMAN;KIDINS220_MOUSE;KIDINS220_RAT	KIDINS220_HUMAN;KIDINS220_RAT		GO:0016021: integral component of membrane
FBgn0039120	Nup98-96	Q867H5;Q867M2;Q867M7;Q867W7;Q868A8;Q86G43;Q9VCH5	Nucleoporin 98-96. Nuclear pore complex protein Nup98-Nup96	0.192976	0.390792	-0.420058	0.747395	Q867H5(16);Q867M2(16);Q867M7(16);Q867W7(16);Q868A8(16);Q86G43(16);Q9VCH5(20)	+	Q9VCH5[1262,1452]	NUP98_HUMAN;NUP98_MOUSE;NUP98_RAT	NUP98_MOUSE		GO:0000785: chromatin;GO:0005634: nucleus;GO:0005643: nuclear pore;GO:0005700: polytene chromosome;GO:0005703: polytene chromosome puff;GO:0005704: polytene chromosome band;GO:0005737: cytoplasm;GO:0031080: nuclear pore outer ring;GO:0044613: nuclear pore central transport channel;GO:0044614: nuclear pore cytoplasmic filaments	GO:0000973: posttranscriptional tethering of RNA polymerase II gene DNA at nuclear periphery;GO:0002230: positive regulation of defense response to virus by host;GO:0006405: RNA export from nucleus;GO:0006606: protein import into nucleus;GO:0010628: positive regulation of gene expression;GO:0016973: poly(A)+ mRNA export from nucleus;GO:0030718: germ-line stem cell population maintenance;GO:003083…	GO:0003723: RNA binding;GO:0005515: protein binding;GO:0008139: nuclear localization sequence binding;GO:0017056: structural constituent of nuclear pore;GO:0031490: chromatin DNA binding;GO:1990841: promoter-specific chromatin binding
FBgn0039125	Ndc1	Q9VCG4	Nucleoporin Ndc1	0.128536	0.29561	0.525389	1.43932	Q9VCG4(20)	-	Q9VCG4[18]	NDC1_HUMAN;NDC1_MOUSE;NDC1_RAT	NDC1_HUMAN		GO:0005643: nuclear pore;GO:0012505: endomembrane system;GO:0070762: nuclear pore transmembrane ring	GO:0006999: nuclear pore organization;GO:0051292: nuclear pore complex assembly	GO:0017056: structural constituent of nuclear pore
FBgn0035147	Gale	M9ND19;Q8MZ78;Q9W0P5	UDP-galactose 4'-epimerase, isoform B. AT27946p. UDP-glucose 4-epimerase	0.807101	0.914364	-0.0833204	0.943883	M9ND19(7);Q8MZ78(5);Q9W0P5(7)	-		GALE_HUMAN;GALE_MOUSE;GALE_RAT	GALE_HUMAN;GALE_MOUSE	GALE_HUMAN		GO:0006012: galactose metabolic process;GO:0035167: larval lymph gland hemopoiesis	GO:0003974: UDP-N-acetylglucosamine 4-epimerase activity;GO:0003978: UDP-glucose 4-epimerase activity
FBgn0017566	ND75;ND-75	A4V449;Q6NP42;Q8MM97;Q94511	NADH dehydrogenase (Ubiquinone) 75 kDa subunit, isoform B. RE66734p. NADH-ubiquinone reductase 75 kDa subunit. NADH-ubiquinone oxidoreductase 75 kDa subunit, mitochondrial	0.0342395	0.12422	-2.69055	0.154905	A4V449(16);Q6NP42(17);Q8MM97(14);Q94511(16)	+		NDUFS1_HUMAN;NDUFS1_MOUSE;NDUFS1_RAT	NDUFS1_HUMAN;NDUFS1_MOUSE	NDUFS1_HUMAN	GO:0005739: mitochondrion;GO:0005747: mitochondrial respiratory chain complex I;GO:0045272: plasma membrane respiratory chain complex I	GO:0042773: ATP synthesis coupled electron transport;GO:0045333: cellular respiration;GO:0072593: reactive oxygen species metabolic process	GO:0003954: NADH dehydrogenase activity;GO:0008137: NADH dehydrogenase (ubiquinone) activity;GO:0009055: electron transfer activity;GO:0051539: 4 iron, 4 sulfur cluster binding
FBgn0034436	CG11961	Q4U2G8	LD02432p	5e-07	5.97549e-06	5.97182	62.7621	Q4U2G8(16)	-	Q4U2G8[545,621,622]				GO:0016021: integral component of membrane
FBgn0034432	CG7461	A1ZBJ2;C9QPI7	CG7461, isoform B. RH10980p	2.85e-05	0.000277932	-2.02021	0.246523	A1ZBJ2(6);C9QPI7(6)	-	A1ZBJ2[19]	ACADVL_HUMAN;ACADVL_MOUSE;ACADVL_RAT	ACADVL_HUMAN;ACADVL_MOUSE	ACADVL_HUMAN;ACADVL_MOUSE	GO:0005739: mitochondrion	GO:0055114: oxidation-reduction process	GO:0000062: fatty-acyl-CoA binding;GO:0017099: very-long-chain-acyl-CoA dehydrogenase activity;GO:0050660: flavin adenine dinucleotide binding
FBgn0035753	RpL18	M9PHM6;Q9VS34	Ribosomal protein L18, isoform B. 60S ribosomal protein L18	3.75e-05	0.000351635	-1.6015	0.329534	M9PHM6(3);Q9VS34(3)	-		RPL18_HUMAN;RPL18_MOUSE;RPL18_RAT	RPL18_HUMAN;RPL18_MOUSE	RPL18_HUMAN;RPL18_MOUSE	GO:0022625: cytosolic large ribosomal subunit;GO:0022626: cytosolic ribosome	GO:0002181: cytoplasmic translation;GO:0006412: translation	GO:0003735: structural constituent of ribosome
FBgn0003317	sax	A0A0B4K7J3;C9QP22;D5SHT1;H5V885;Q7JPM7;Q7JPN8;Q7JQ36;Q7JQ39;Q95U21	Receptor protein serine/threonine kinase	0.185169	0.380641	1.66677	3.17504	A0A0B4K7J3(20);C9QP22(20);D5SHT1(20);H5V885(20);Q7JPM7(20);Q7JPN8(20);Q7JQ36(20);Q7JQ39(20);Q95U21(20)	-	A0A0B4K7J3[154,155];Q7JQ36[142,143];Q95U21[107,108]	ACVR1_HUMAN;ACVR1_MOUSE;ACVR1_RAT	ACVR1_MOUSE		GO:0005886: plasma membrane;GO:0005887: integral component of plasma membrane;GO:0043235: receptor complex;GO:0048179: activin receptor complex	GO:0001745: compound eye morphogenesis;GO:0006468: protein phosphorylation;GO:0007015: actin filament organization;GO:0007179: transforming growth factor beta receptor signaling pathway;GO:0007300: ovarian nurse cell to oocyte transport;GO:0007304: chorion-containing eggshell formation;GO:0007389: pattern specification process;GO:0007448: anterior/posterior pattern specification, imaginal disc;GO…	GO:0004672: protein kinase activity;GO:0005024: transforming growth factor beta-activated receptor activity;GO:0005025: transforming growth factor beta receptor activity, type I;GO:0005515: protein binding;GO:0005524: ATP binding;GO:0016361: activin receptor activity, type I;GO:0019838: growth factor binding;GO:0046332: SMAD binding;GO:0046872: metal ion binding;GO:0048185: activin binding;GO:009…
FBgn0259700	CG9216;CG42354	Q8IR21;M9PHV4	GH03748p2. Uncharacterized protein, isoform F	0.88205	0.946866	0.360266	1.28366	Q8IR21(6);M9PHV4(6)	-
FBgn0039635	Pdhb	Q7K5K3;Q8IGJ4	Pyruvate dehydrogenase E1 component subunit beta	0.235941	0.443847	-0.421142	0.746833	Q7K5K3(5);Q8IGJ4(5)	-		PDHB_HUMAN;PDHB_MOUSE;PDHB_RAT	PDHB_HUMAN;PDHB_MOUSE	PDHB_HUMAN;PDHB_MOUSE	GO:0005739: mitochondrion;GO:0045254: pyruvate dehydrogenase complex	GO:0006086: acetyl-CoA biosynthetic process from pyruvate;GO:0006090: pyruvate metabolic process	GO:0004739: pyruvate dehydrogenase (acetyl-transferring) activity
FBgn0039634	alpha-Man-Ib	Q9VAP8	alpha-1,2-Mannosidase	7e-06	7.68739e-05	3.95458	15.5041	Q9VAP8(5)	-		MAN1B1_HUMAN;MAN1B1_MOUSE;MAN1B1_RAT	MAN1B1_HUMAN;MAN1B1_MOUSE	MAN1B1_HUMAN	GO:0005783: endoplasmic reticulum;GO:0016020: membrane	GO:0006491: N-glycan processing;GO:0035010: encapsulation of foreign target	GO:0004571: mannosyl-oligosaccharide 1,2-alpha-mannosidase activity;GO:0005509: calcium ion binding
FBgn0039637	Ctl2;CG11880	Q9VAP3;C4XVJ5;Q8MR01	CTL-like protein 2. FI05260p. LP05177p	5e-07	5.97549e-06	6.54484	93.3669	Q9VAP3(28);C4XVJ5(28);Q8MR01(15)	-	Q9VAP3[633,634,637,657]	SLC44A2_HUMAN;SLC44A2_MOUSE;SLC44A2_RAT;SLC44A4_HUMAN;SLC44A4_MOUSE;SLC44A4_RAT	SLC44A2_HUMAN;SLC44A2_MOUSE;SLC44A2_RAT	SLC44A2_HUMAN;SLC44A2_MOUSE	GO:0016021: integral component of membrane
FBgn0016693	Past1	Q8IGN0;Q8T6I0;Q8T8W3	RE59368p. EH domain containing protein. AT21416p	0.036386	0.128938	-0.965687	0.512035	Q8IGN0(3);Q8T6I0(3);Q8T8W3(3)	-		EHD1_HUMAN;EHD1_MOUSE;EHD1_RAT;EHD3_MOUSE;EHD4_RAT	EHD1_HUMAN;EHD1_MOUSE	EHD1_HUMAN	GO:0071212: subsynaptic reticulum	GO:0006897: endocytosis;GO:0007291: sperm individualization;GO:0007474: imaginal disc-derived wing vein specification;GO:0008587: imaginal disc-derived wing margin morphogenesis;GO:0032456: endocytic recycling;GO:0042670: retinal cone cell differentiation;GO:0045466: R7 cell differentiation;GO:0048052: R1/R6 cell differentiation;GO:0048477: oogenesis;GO:1990255: subsynaptic reticulum organization	GO:0005509: calcium ion binding;GO:0005525: GTP binding
FBgn0031759	lid	M9NEV0;Q9VMJ7	Little imaginal discs, isoform C. Lysine-specific demethylase lid	0.714045	0.861803	0.621595	1.53858	M9NEV0(50);Q9VMJ7(50)	-	M9NEV0[991,1298];Q9VMJ7[991,1298]	KDM5A_HUMAN;KDM5A_MOUSE;KDM5A_RAT	KDM5A_HUMAN		GO:0005634: nucleus;GO:0035097: histone methyltransferase complex;GO:0070822: Sin3-type complex	GO:0006325: chromatin organization;GO:0007526: larval somatic muscle development;GO:0016577: histone demethylation;GO:0030717: oocyte karyosome formation;GO:0032922: circadian regulation of gene expression;GO:0034720: histone H3-K4 demethylation;GO:0034721: histone H3-K4 demethylation, trimethyl-H3-K4-specific;GO:0036098: male germ-line stem cell population maintenance;GO:0043970: histone H3-K9 a…	GO:0001227: DNA-binding transcription repressor activity, RNA polymerase II-specific;GO:0003677: DNA binding;GO:0003682: chromatin binding;GO:0005515: protein binding;GO:0032452: histone demethylase activity;GO:0032453: histone demethylase activity (H3-K4 specific);GO:0033749: histone demethylase activity (H4-R3 specific);GO:0034647: histone demethylase activity (H3-trimethyl-K4 specific);GO:0035…
FBgn0261797	Dhc64C	M9PBQ0;M9PBQ3;M9PE73;M9PEC8;M9PEN4;M9PHG8;P37276	Dynein heavy chain 64C, isoform D. Dynein heavy chain 64C, isoform I. Dynein heavy chain 64C, isoform E. Dynein heavy chain 64C, isoform G. Dynein heavy chain 64C, isoform F. Dynein heavy chain 64C, isoform H. Dynein heavy chain, cytoplasmic	0.0012125	0.00821132	-1.28296	0.410952	M9PBQ0(55);M9PBQ3(55);M9PE73(55);M9PEC8(55);M9PEN4(55);M9PHG8(55);P37276(55)	-	M9PBQ0[3886,4560];M9PBQ3[3896,4570];M9PE73[3882,4556];M9PEC8[3883,4557];M9PEN4[3887,4561];M9PHG8[3895,4569];P37276[3874,4548]	DYNC1H1_HUMAN;DYNC1H1_MOUSE;DYNC1H1_RAT	DYNC1H1_HUMAN;DYNC1H1_MOUSE	DYNC1H1_HUMAN;DYNC1H1_MOUSE	GO:0000776: kinetochore;GO:0005737: cytoplasm;GO:0005794: Golgi apparatus;GO:0005868: cytoplasmic dynein complex;GO:0005875: microtubule associated complex;GO:0005938: cell cortex;GO:0030286: dynein complex;GO:0045169: fusome;GO:1904115: axon cytoplasm;GO:1990904: ribonucleoprotein complex	GO:0000278: mitotic cell cycle;GO:0006886: intracellular protein transport;GO:0007018: microtubule-based movement;GO:0007051: spindle organization;GO:0007052: mitotic spindle organization;GO:0007098: centrosome cycle;GO:0007279: pole cell formation;GO:0007282: cystoblast division;GO:0007294: germarium-derived oocyte fate determination;GO:0007298: border follicle cell migration;GO:0007312: oocyte …	GO:0003777: microtubule motor activity;GO:0005524: ATP binding;GO:0008569: ATP-dependent microtubule motor activity, minus-end-directed;GO:0042623: ATPase activity, coupled;GO:0045503: dynein light chain binding;GO:0045505: dynein intermediate chain binding;GO:0051959: dynein light intermediate chain binding
FBgn0038194	Cyp6d5	Q9VFP1	Probable cytochrome P450 6d5	0.996145	0.998813	-0.0971687	0.934866	Q9VFP1(4)	-						GO:0055114: oxidation-reduction process	GO:0005506: iron ion binding;GO:0016491: oxidoreductase activity;GO:0016705: oxidoreductase activity, acting on paired donors, with incorporation or reduction of molecular oxygen;GO:0020037: heme binding
FBgn0039359	RpL27	Q9VBN5	60S ribosomal protein L27	5e-07	5.97549e-06	5.66715	50.8138		-		RPL27_HUMAN;RPL27_MOUSE;RPL27_RAT	RPL27_HUMAN;RPL27_MOUSE;RPL27_RAT	RPL27_HUMAN	GO:0022625: cytosolic large ribosomal subunit	GO:0002181: cytoplasmic translation;GO:0006412: translation	GO:0003735: structural constituent of ribosome
FBgn0011336	Stt3B	Q7KN63;Q9XZ53	GM01838p. Catalytic subunit 3B of the oligosaccharyltransferase complex	0.207243	0.410779	1.63852	3.11345	Q7KN63(7);Q9XZ53(6)	-		STT3B_HUMAN;STT3B_MOUSE;STT3B_RAT	STT3B_HUMAN;STT3B_MOUSE	STT3B_HUMAN;STT3B_MOUSE	GO:0008250: oligosaccharyltransferase complex;GO:0012505: endomembrane system	GO:0018279: protein N-linked glycosylation via asparagine;GO:0043687: post-translational protein modification	GO:0004579: dolichyl-diphosphooligosaccharide-protein glycotransferase activity
FBgn0030086	CCT2	Q9W392	Chaperonin containing TCP1 subunit 2	0.284339	0.50049	-0.363878	0.777073	Q9W392(8)	-		CCT2_HUMAN;CCT2_MOUSE;CCT2_RAT	CCT2_HUMAN;CCT2_MOUSE	CCT2_HUMAN;CCT2_MOUSE	GO:0005737: cytoplasm;GO:0005832: chaperonin-containing T-complex	GO:0006457: protein folding	GO:0005524: ATP binding;GO:0051082: unfolded protein binding
FBgn0000212	brm	M9PFM5;M9PFS6;P25439	Brahma, isoform F. Brahma, isoform E. ATP-dependent helicase brm	0.964892	0.983309	-0.0410235	0.971965	M9PFM5(15);M9PFS6(14);P25439(14)	-		SMARCA2_HUMAN;SMARCA2_RAT;SMARCA4_MOUSE			GO:0005634: nucleus;GO:0016514: SWI/SNF complex;GO:0016586: RSC-type complex;GO:0035060: brahma complex	GO:0006357: regulation of transcription by RNA polymerase II;GO:0007406: negative regulation of neuroblast proliferation;GO:0007409: axonogenesis;GO:0007419: ventral cord development;GO:0007474: imaginal disc-derived wing vein specification;GO:0007480: imaginal disc-derived leg morphogenesis;GO:0008586: imaginal disc-derived wing vein morphogenesis;GO:0008587: imaginal disc-derived wing margin mo…	GO:0001223: transcription coactivator binding;GO:0005515: protein binding;GO:0005524: ATP binding;GO:0008094: DNA-dependent ATPase activity;GO:0008134: transcription factor binding;GO:0016887: ATPase activity;GO:0042393: histone binding
FBgn0034728	rad50	A0A0B4K7L0;D0Z764;Q9W252	Rad50, isoform E. FI13085p. DNA repair protein RAD50	0.575855	0.767177	-0.264215	0.832652	A0A0B4K7L0(28);D0Z764(29);Q9W252(28)	-		RAD50_HUMAN;RAD50_MOUSE;RAD50_RAT			GO:0000784: nuclear chromosome, telomeric region;GO:0000790: nuclear chromatin;GO:0000793: condensed chromosome;GO:0000794: condensed nuclear chromosome;GO:0005634: nucleus;GO:0030870: Mre11 complex;GO:0035861: site of double-strand break	GO:0000722: telomere maintenance via recombination;GO:0000723: telomere maintenance;GO:0006302: double-strand break repair;GO:0007004: telomere maintenance via telomerase;GO:0008104: protein localization;GO:0016233: telomere capping;GO:0032508: DNA duplex unwinding;GO:0051276: chromosome organization;GO:0070192: chromosome organization involved in meiotic cell cycle	GO:0000014: single-stranded DNA endodeoxyribonuclease activity;GO:0003690: double-stranded DNA binding;GO:0003691: double-stranded telomeric DNA binding;GO:0004003: ATP-dependent DNA helicase activity;GO:0004017: adenylate kinase activity;GO:0008408: 3'-5' exonuclease activity;GO:0043047: single-stranded telomeric DNA binding;GO:0051880: G-quadruplex DNA binding
FBgn0038651	CG14299;Epg5	A0A0B4K6N7;Q9VE34	Ectopic P-granules autophagy protein 5, isoform D. Ectopic P granules protein 5 homolog	0.300038	0.517322	-1.45353	0.365127	A0A0B4K6N7(48);Q9VE34(48)	-	A0A0B4K6N7[68,1269,1270];Q9VE34[69,1270,1271]	EPG5_HUMAN;EPG5_MOUSE;EPG5_RAT			GO:0005737: cytoplasm	GO:0006914: autophagy;GO:0097352: autophagosome maturation
FBgn0029975	spidey	Q9W3N1	RH59310p	0.608235	0.792135	0.197647	1.14683	Q9W3N1(1)	-		HSD17B12_HUMAN;HSD17B12_MOUSE;HSD17B12_RAT	HSD17B12_HUMAN;HSD17B12_MOUSE;HSD17B12_RAT	HSD17B12_HUMAN;HSD17B12_MOUSE		GO:0010884: positive regulation of lipid storage;GO:0014067: negative regulation of phosphatidylinositol 3-kinase signaling;GO:0030308: negative regulation of cell growth;GO:0031669: cellular response to nutrient levels;GO:0032876: negative regulation of DNA endoreduplication
FBgn0259143	BcDNA:RE29468;CG42258	Q8SWS2;Q9VYM7;X2JEY3	RE29468p. Uncharacterized protein, isoform C. Uncharacterized protein, isoform E	0.0361445	0.128455	2.38514	5.22396	Q8SWS2(3);Q9VYM7(6);X2JEY3(4)	-	Q8SWS2[165];Q9VYM7[461];X2JEY3[171]				GO:0005886: plasma membrane
FBgn0263776	CG6327;CG34239;CG43693	Q8IQF2;Q7KUE9;M9PC57;Q9VTD6;C9QPK3;M9PEU1	RH68896p. Uncharacterized protein, isoform D. Uncharacterized protein, isoform E. FI04001p. RH52922p. Uncharacterized protein, isoform G	0.631929	0.804934	0.755651	1.68839	Q8IQF2(11);Q7KUE9(11);M9PC57(12);Q9VTD6(11);C9QPK3(11);M9PEU1(11)	-	Q8IQF2[124,176,177,178];Q7KUE9[132,184,185,186];M9PC57[141,193,194,195];Q9VTD6[144,196,197,198];M9PEU1[214,266,267,268]					GO:0003333: amino acid transmembrane transport	GO:0015171: amino acid transmembrane transporter activity
FBgn0027535	botv	Q9XZ08	Exostosin-3	0.0156395	0.0693788	-1.03372	0.488447	Q9XZ08(16)	-	Q9XZ08[968]	EXTL3_HUMAN;EXTL3_MOUSE;EXTL3_RAT	EXTL3_MOUSE	EXTL3_MOUSE	GO:0005783: endoplasmic reticulum;GO:0005794: Golgi apparatus;GO:0016021: integral component of membrane	GO:0006024: glycosaminoglycan biosynthetic process;GO:0006044: N-acetylglucosamine metabolic process;GO:0006486: protein glycosylation;GO:0007224: smoothened signaling pathway;GO:0008101: decapentaplegic signaling pathway;GO:0015012: heparan sulfate proteoglycan biosynthetic process;GO:0015014: heparan sulfate proteoglycan biosynthetic process, polysaccharide chain biosynthetic process;GO:0030201…	GO:0001888: glucuronyl-galactosyl-proteoglycan 4-alpha-N-acetylglucosaminyltransferase activity;GO:0008375: acetylglucosaminyltransferase activity
FBgn0027537	Nup93-1	Q9XZ06	Nuclear pore complex protein Nup93-1	0.0084205	0.0433105	-1.02958	0.489852	Q9XZ06(11)	-					GO:0005643: nuclear pore;GO:0044615: nuclear pore nuclear basket	GO:0006606: protein import into nucleus;GO:0006607: NLS-bearing protein import into nucleus;GO:0006999: nuclear pore organization;GO:0016973: poly(A)+ mRNA export from nucleus;GO:0030717: oocyte karyosome formation;GO:0036228: protein localization to nuclear inner membrane;GO:0051292: nuclear pore complex assembly;GO:0097240: chromosome attachment to the nuclear envelope;GO:0097298: regulation of…	GO:0005515: protein binding;GO:0017056: structural constituent of nuclear pore;GO:0031490: chromatin DNA binding
FBgn0016983	smid	M9PEE1;P91638;Q7KU82;Q9VS62	Smallminded, isoform H. Smallminded protein. MIP20544p. Smallminded, isoform A	0.456941	0.675328	0.487997	1.4025	M9PEE1(12);P91638(12);Q7KU82(12);Q9VS62(12)	-	M9PEE1[685];P91638[701];Q7KU82[668];Q9VS62[702]	NVL_HUMAN;NVL_MOUSE;NVL_RAT			GO:0005634: nucleus	GO:0042254: ribosome biogenesis;GO:0051973: positive regulation of telomerase activity	GO:0005524: ATP binding;GO:0016887: ATPase activity;GO:1990275: preribosome binding
FBgn0010591	Sply	Q9V7Y2	Sphingosine-1-phosphate lyase	0.009944	0.0486817	-1.02215	0.492382	Q9V7Y2(10)	-	Q9V7Y2[9]	SGPL1_HUMAN;SGPL1_MOUSE;SGPL1_RAT	SGPL1_HUMAN;SGPL1_MOUSE		GO:0005783: endoplasmic reticulum;GO:0016021: integral component of membrane	GO:0001667: ameboidal-type cell migration;GO:0006665: sphingolipid metabolic process;GO:0007527: adult somatic muscle development;GO:0019752: carboxylic acid metabolic process;GO:0030149: sphingolipid catabolic process	GO:0008117: sphinganine-1-phosphate aldolase activity;GO:0016831: carboxy-lyase activity;GO:0030170: pyridoxal phosphate binding
FBgn0033844	bbc;CG6016	A0A0B4K7Y4;A0A0B4KFL2;A1Z9D9;A1Z9E0;A8E760;B8A406;C6SUW4;Q8T9C6;U3GRY8	Bb in a boxcar, isoform C. Bb in a boxcar, isoform E. Bb in a boxcar, isoform A. Bb in a boxcar, isoform B. LP04953p. MIP02933p. LP09360p. SD07396p. FI24279p1	0.52662	0.730612	-0.378228	0.769382	A0A0B4K7Y4(18);A0A0B4KFL2(14);A1Z9D9(14);A1Z9E0(15);A8E760(9);B8A406(4);C6SUW4(13);Q8T9C6(4);U3GRY8(15)	-		CEPT1_HUMAN;CEPT1_MOUSE;CEPT1_RAT	CEPT1_HUMAN;CEPT1_MOUSE		GO:0005789: endoplasmic reticulum membrane;GO:0005794: Golgi apparatus	GO:0006646: phosphatidylethanolamine biosynthetic process	GO:0004142: diacylglycerol cholinephosphotransferase activity;GO:0004307: ethanolaminephosphotransferase activity;GO:0016780: phosphotransferase activity, for other substituted phosphate groups
FBgn0030241	feo	Q95SC3;Q9VZ62	GM03548p. Fascetto	0.323572	0.54032	-1.41177	0.37585	Q95SC3(1);Q9VZ62(6)	-		PRC1_HUMAN;PRC1_MOUSE;PRC1_RAT			GO:0005737: cytoplasm;GO:0051233: spindle midzone	GO:0000281: mitotic cytokinesis;GO:0000916: actomyosin contractile ring contraction;GO:0007052: mitotic spindle organization	GO:0008017: microtubule binding
FBgn0021906	RFeSP	H9XQA8;Q9VQ29	FI20123p1. Cytochrome b-c1 complex subunit Rieske, mitochondrial	0.120141	0.285482	0.666703	1.58744	H9XQA8(2);Q9VQ29(4)	-		UQCRFS1_HUMAN;UQCRFS1_MOUSE;UQCRFS1_RAT	UQCRFS1_HUMAN;UQCRFS1_MOUSE;UQCRFS1_RAT	UQCRFS1_HUMAN	GO:0005739: mitochondrion;GO:0005750: mitochondrial respiratory chain complex III	GO:0006122: mitochondrial electron transport, ubiquinol to cytochrome c	GO:0008121: ubiquinol-cytochrome-c reductase activity;GO:0051537: 2 iron, 2 sulfur cluster binding
FBgn0036685	CG6664	Q9VVC8;Q8IHE7;C9QPB0	LD23434p. AT08590p. FI12105p	0.570264	0.763076	-0.644536	0.639699	Q9VVC8(10);Q8IHE7(10);C9QPB0(10)	-	Q9VVC8[5]	CCDC6_HUMAN;CCDC6_MOUSE;CCDC6_RAT			GO:0000793: condensed chromosome;GO:0000922: spindle pole	GO:0051296: establishment of meiotic spindle orientation
FBgn0051370	CG13660	Q9VBS8	IP10876p	0.972292	0.986043	-0.0924333	0.937939	Q9VBS8(7)	-
FBgn0260941	app	A2VEY9;Q6NLJ6;Q9VTV6	Palmitoyltransferase app. Palmitoyltransferase	0.86643	0.945549	0.366392	1.28912	A2VEY9(25);Q6NLJ6(21);Q9VTV6(24)	+	A2VEY9[5,6,7,8,9,24,77,294];Q9VTV6[5,6,7,8,9,294]	ZDHHC14_HUMAN;ZDHHC14_MOUSE;ZDHHC14_RAT	ZDHHC14_HUMAN	ZDHHC14_HUMAN	GO:0005783: endoplasmic reticulum;GO:0005794: Golgi apparatus;GO:0045179: apical cortex	GO:0001737: establishment of imaginal disc-derived wing hair orientation;GO:0006612: protein targeting to membrane;GO:0007389: pattern specification process;GO:0018230: peptidyl-L-cysteine S-palmitoylation;GO:0018345: protein palmitoylation;GO:0048104: establishment of body hair or bristle planar orientation	GO:0019706: protein-cysteine S-palmitoyltransferase activity
FBgn0038274	Nup93-2	Q9VFE7	Nuclear pore protein	0.0003745	0.00290774	-1.62684	0.323798	Q9VFE7(15)	-		NUP93_HUMAN;NUP93_MOUSE;NUP93_RAT	NUP93_HUMAN;NUP93_MOUSE	NUP93_HUMAN	GO:0005643: nuclear pore;GO:0044615: nuclear pore nuclear basket	GO:0006606: protein import into nucleus;GO:0006999: nuclear pore organization;GO:0016973: poly(A)+ mRNA export from nucleus;GO:0051292: nuclear pore complex assembly	GO:0017056: structural constituent of nuclear pore
FBgn0038271	UQCR-C1	Q9VFF0	GH01077p	0.621364	0.79826	0.152327	1.11136	Q9VFF0(12)	-		PMPCB_HUMAN;PMPCB_MOUSE;PMPCB_RAT	PMPCB_MOUSE		GO:0005739: mitochondrion;GO:0005750: mitochondrial respiratory chain complex III;GO:0005759: mitochondrial matrix;GO:0017087: mitochondrial processing peptidase complex	GO:0006122: mitochondrial electron transport, ubiquinol to cytochrome c;GO:0006627: protein processing involved in protein targeting to mitochondrion;GO:0009060: aerobic respiration;GO:0016485: protein processing	GO:0004222: metalloendopeptidase activity;GO:0008121: ubiquinol-cytochrome-c reductase activity;GO:0046872: metal ion binding
FBgn0030329	prtp	Q9VYV3	Thioredoxin domain-containing protein 5 homolog	0.697469	0.851059	0.15578	1.11402	Q9VYV3(13)	-	Q9VYV3[12]	TXNDC5_HUMAN;TXNDC5_MOUSE;TXNDC5_RAT	TXNDC5_HUMAN;TXNDC5_MOUSE	TXNDC5_HUMAN	GO:0005783: endoplasmic reticulum;GO:0012505: endomembrane system	GO:0043277: apoptotic cell clearance;GO:0045454: cell redox homeostasis;GO:2000427: positive regulation of apoptotic cell clearance	GO:0016853: isomerase activity
FBgn0036762	CG7430	Q9VVL7	Dihydrolipoyl dehydrogenase	3.05e-05	0.000292752	1.49907	2.8266	Q9VVL7(9)	-		DLD_HUMAN;DLD_MOUSE;DLD_RAT	DLD_HUMAN;DLD_MOUSE	DLD_HUMAN;DLD_MOUSE	GO:0005947: mitochondrial alpha-ketoglutarate dehydrogenase complex;GO:0005960: glycine cleavage complex	GO:0006099: tricarboxylic acid cycle;GO:0006546: glycine catabolic process;GO:0006748: lipoamide metabolic process;GO:0045454: cell redox homeostasis	GO:0004148: dihydrolipoyl dehydrogenase activity;GO:0009055: electron transfer activity;GO:0050660: flavin adenine dinucleotide binding
FBgn0036763	TrpRS-m	Q8SZU2;Q9VVL8	GH09538p. FI03887p	0.813609	0.919175	-0.103903	0.930512	Q8SZU2(5);Q9VVL8(7)	-		WARS2_HUMAN;WARS2_MOUSE;WARS2_RAT			GO:0005739: mitochondrion;GO:0005759: mitochondrial matrix	GO:0006436: tryptophanyl-tRNA aminoacylation;GO:0070183: mitochondrial tryptophanyl-tRNA aminoacylation	GO:0004830: tryptophan-tRNA ligase activity;GO:0005524: ATP binding
FBgn0036764	CG5535	Q7KUR6;Q9VVM0;Q8MT96;B5RJ28	Uncharacterized protein, isoform B. Uncharacterized protein, isoform C. GH08303p. FI06577p	0.786696	0.905096	0.525663	1.4396	Q7KUR6(9);Q9VVM0(9);Q8MT96(9);B5RJ28(9)	+					GO:0016020: membrane	GO:0003333: amino acid transmembrane transport;GO:0097638: L-arginine import across plasma membrane;GO:1903352: L-ornithine transmembrane transport	GO:0000064: L-ornithine transmembrane transporter activity;GO:0015171: amino acid transmembrane transporter activity;GO:0015181: arginine transmembrane transporter activity;GO:0015189: L-lysine transmembrane transporter activity
FBgn0013272	Gp150	A0A0B4LGB0;E4NKH1;Q24007;Q6AWQ3;Q8MLT4;Q95PA9	Gp150, isoform E. RT10449p. Gp150 protein. RE72245p. Gp150, isoform D. Leucine rich repeat protein GP150	0.704728	0.856369	0.16458	1.12084	A0A0B4LGB0(12);E4NKH1(10);Q24007(12);Q6AWQ3(12);Q8MLT4(12);Q95PA9(12)	-					GO:0005886: plasma membrane	GO:0007185: transmembrane receptor protein tyrosine phosphatase signaling pathway;GO:0048749: compound eye development
FBgn0032006	Pvr	B6IDV6;C1C3C7;C4IXZ5;E1JHB6;E1JHB7;E1JHB8;M9MRE1;M9PCJ1;M9PCX2;Q7KTI7;Q7KTI8;Q8IPG1;Q8T4L8;Q8T4M0;Q8T9F6;Q95P10;Q9VLQ8	PDGF-and VEGF-receptor related, isoform G. MIP03027p. RT02653p. FI18308p1. PDGF-and VEGF-receptor related, isoform J. PDGF-and VEGF-receptor related, isoform H. PDGF-and VEGF-receptor related, isoform K. PDGF-and VEGF-receptor related, isoform O. PDGF-and VEGF-receptor related, isoform M. PDGF-and VEGF-receptor related, isoform N. PDGF-and VEGF-receptor related, isoform E. PDGF-and VEGF-receptor …	0.626447	0.80197	-0.142194	0.90614	B6IDV6(24);C1C3C7(17);C4IXZ5(17);E1JHB6(23);E1JHB7(24);E1JHB8(24);M9MRE1(24);M9PCJ1(25);M9PCX2(24);Q7KTI7(24);Q7KTI8(24);Q8IPG1(24);Q8T4L8(24);Q8T4M0(25);Q8T9F6(24);Q95P10(24);Q9VLQ8(25)	-		FLT1_HUMAN;FLT1_MOUSE;FLT1_RAT			GO:0005737: cytoplasm;GO:0005887: integral component of plasma membrane;GO:0043235: receptor complex	GO:0006468: protein phosphorylation;GO:0007391: dorsal closure;GO:0007419: ventral cord development;GO:0007435: salivary gland morphogenesis;GO:0007443: Malpighian tubule morphogenesis;GO:0009968: negative regulation of signal transduction;GO:0019730: antimicrobial humoral response;GO:0030031: cell projection assembly;GO:0030097: hemopoiesis;GO:0030154: cell differentiation;GO:0030335: positive r…	GO:0004713: protein tyrosine kinase activity;GO:0004714: transmembrane receptor protein tyrosine kinase activity;GO:0004888: transmembrane signaling receptor activity;GO:0005021: vascular endothelial growth factor-activated receptor activity;GO:0005515: protein binding;GO:0005524: ATP binding;GO:0038085: vascular endothelial growth factor binding
FBgn0033062	Ars2	A0A0B4KEI5;E8NHA7;Q9V9K7	Ars2, isoform E. GH05193p. Serrate RNA effector molecule homolog	0.384532	0.601725	0.450541	1.36655	A0A0B4KEI5(8);E8NHA7(8);Q9V9K7(8)	-	A0A0B4KEI5[580];Q9V9K7[584]	SRRT_HUMAN;SRRT_MOUSE	SRRT_HUMAN;SRRT_MOUSE	SRRT_HUMAN	GO:0071011: precatalytic spliceosome;GO:0071013: catalytic step 2 spliceosome	GO:0000398: mRNA splicing, via spliceosome;GO:0016246: RNA interference;GO:0031053: primary miRNA processing;GO:0033168: conversion of ds siRNA to ss siRNA involved in RNA interference;GO:0035195: gene silencing by miRNA;GO:0045071: negative regulation of viral genome replication;GO:0050829: defense response to Gram-negative bacterium	GO:0005515: protein binding
FBgn0266268	FeCh	Q9V9S8	Ferrochelatase, mitochondrial	0.038229	0.13239	-1.08984	0.469814	Q9V9S8(8)	-	Q9V9S8[9,366]	FECH_HUMAN;FECH_MOUSE;FECH_RAT			GO:0005739: mitochondrion;GO:0005743: mitochondrial inner membrane	GO:0006782: protoporphyrinogen IX biosynthetic process;GO:0006783: heme biosynthetic process	GO:0004325: ferrochelatase activity
FBgn0004867	RpS2	M9PB84;P31009	Ribosomal protein S2, isoform B. 40S ribosomal protein S2	0.593186	0.780483	0.216504	1.16191	M9PB84(4);P31009(4)	-		RPS2_HUMAN;RPS2_MOUSE;RPS2_RAT	RPS2_HUMAN;RPS2_MOUSE	RPS2_HUMAN;RPS2_MOUSE	GO:0000228: nuclear chromosome;GO:0005730: nucleolus;GO:0005737: cytoplasm;GO:0022626: cytosolic ribosome;GO:0022627: cytosolic small ribosomal subunit	GO:0002181: cytoplasmic translation;GO:0006412: translation	GO:0003723: RNA binding;GO:0003735: structural constituent of ribosome
FBgn0004868	Gdi	Q24349;Q9VLB7	Rab GDP dissociation inhibitor	0.315989	0.532766	-1.38638	0.382525	Q24349(6);Q9VLB7(6)	-	Q9VLB7[17]	Arhgdia_MOUSE;GDI1_HUMAN;GDI1_MOUSE;GDI2_RAT	Arhgdia_MOUSE;GDI1_HUMAN;GDI1_MOUSE;GDI2_RAT	Arhgdia_MOUSE;GDI1_HUMAN	GO:0005829: cytosol;GO:0008021: synaptic vesicle	GO:0007264: small GTPase mediated signal transduction;GO:0007269: neurotransmitter secretion;GO:0015031: protein transport;GO:0016192: vesicle-mediated transport	GO:0005092: GDP-dissociation inhibitor activity;GO:0005093: Rab GDP-dissociation inhibitor activity
FBgn0037011	CG4858	Q9VPD2	Cytosolic Fe-S cluster assembly factor NUBP2 homolog	0.739152	0.875689	0.60687	1.52295	Q9VPD2(8)	-	Q9VPD2[194]	NUBP2_HUMAN;NUBP2_MOUSE;NUBP2_RAT			GO:0005829: cytosol	GO:0016226: iron-sulfur cluster assembly	GO:0005524: ATP binding;GO:0051536: iron-sulfur cluster binding;GO:0051539: 4 iron, 4 sulfur cluster binding
FBgn0003892	ptc	P18502	Protein patched	0.005417	0.0305251	1.2532	2.38369	P18502(23)	-	P18502[469,597,598,599,1023]	PTCH1_HUMAN;PTCH1_RAT;PTCH2_HUMAN;PTCH2_MOUSE			GO:0005737: cytoplasm;GO:0005886: plasma membrane;GO:0005887: integral component of plasma membrane;GO:0005929: cilium;GO:0030139: endocytic vesicle;GO:0045169: fusome;GO:0048471: perinuclear region of cytoplasm	GO:0001746: Bolwig's organ morphogenesis;GO:0006508: proteolysis;GO:0007224: smoothened signaling pathway;GO:0007346: regulation of mitotic cell cycle;GO:0007411: axon guidance;GO:0007455: eye-antennal disc morphogenesis;GO:0007476: imaginal disc-derived wing morphogenesis;GO:0008406: gonad development;GO:0009952: anterior/posterior pattern specification;GO:0016311: dephosphorylation;GO:0030707: …	GO:0004888: transmembrane signaling receptor activity;GO:0005119: smoothened binding;GO:0005515: protein binding;GO:0008158: hedgehog receptor activity;GO:0030228: lipoprotein particle receptor activity;GO:0097108: hedgehog family protein binding
FBgn0037383	Cg2023	Q9VNI9	IP18173p	5e-07	5.97549e-06	7.83072	227.657	Q9VNI9(2)	-		BNIP1_HUMAN;BNIP1_MOUSE;BNIP1_RAT			GO:0005783: endoplasmic reticulum;GO:0031201: SNARE complex	GO:0016320: endoplasmic reticulum membrane fusion	GO:0005484: SNAP receptor activity
FBgn0050089	CG12305;CG30089	A0A0B4LFI9;A1ZA45;Q8SX65	Uncharacterized protein, isoform B. Uncharacterized protein, isoform A. LD39940p	0.941784	0.973736	0.258828	1.19651	A0A0B4LFI9(16);A1ZA45(24);Q8SX65(24)	-	A0A0B4LFI9[17,443,444];A1ZA45[942,943]				GO:0016021: integral component of membrane
FBgn0001104	Galphai	P20353	G protein alpha i subunit	0.000762	0.00540045	1.56334	2.95538	P20353(8)	-		GNAI1_HUMAN;GNAI1_MOUSE;GNAI2_RAT	GNAI1_HUMAN;GNAI1_MOUSE;GNAI2_RAT	GNAI1_HUMAN;GNAI1_MOUSE;GNAI2_RAT	GO:0005834: heterotrimeric G-protein complex;GO:0005886: plasma membrane;GO:0005938: cell cortex;GO:0045179: apical cortex	GO:0007186: G protein-coupled receptor signaling pathway;GO:0007188: adenylate cyclase-modulating G protein-coupled receptor signaling pathway;GO:0007419: ventral cord development;GO:0008356: asymmetric cell division;GO:0014045: establishment of endothelial blood-brain barrier;GO:0019722: calcium-mediated signaling;GO:0019991: septate junction assembly;GO:0030866: cortical actin cytoskeleton orga…	GO:0001664: G protein-coupled receptor binding;GO:0003677: DNA binding;GO:0003924: GTPase activity;GO:0005515: protein binding;GO:0005525: GTP binding;GO:0031683: G-protein beta/gamma-subunit complex binding
FBgn0001105	Gbeta13F	A4V4I0;P26308	G protein beta-subunit 13F, isoform C. Guanine nucleotide-binding protein subunit beta-1	0.278805	0.496961	0.369135	1.29158	A4V4I0(14);P26308(14)	-	A4V4I0[148,149];P26308[148,149]	GNB1_HUMAN;GNB1_MOUSE;GNB1_RAT;GNB2_HUMAN;GNB2_RAT;GNB4_HUMAN	GNB1_HUMAN;GNB1_MOUSE;GNB2_HUMAN;GNB4_HUMAN	GNB1_HUMAN;GNB1_MOUSE;GNB4_HUMAN	GO:0005834: heterotrimeric G-protein complex;GO:0005886: plasma membrane	GO:0003380: establishment or maintenance of cytoskeleton polarity involved in gastrulation;GO:0007186: G protein-coupled receptor signaling pathway;GO:0010470: regulation of gastrulation;GO:0043519: regulation of myosin II filament organization;GO:0045176: apical protein localization;GO:0048383: mesectoderm development;GO:0055059: asymmetric neuroblast division;GO:0060027: convergent extension in…
FBgn0050085	Rif1	Q9XZ34	Telomere-associated protein RIF1	0.0059985	0.032728	-1.10637	0.464462	Q9XZ34(24)	-	Q9XZ34[364,365,589]	INSL6_HUMAN;LRIF1_HUMAN;RIF1_HUMAN;RIF1_MOUSE;RIF1_RAT			GO:0000792: heterochromatin;GO:0005634: nucleus;GO:0005694: chromosome;GO:0005701: polytene chromosome chromocenter;GO:0005704: polytene chromosome band;GO:0005720: nuclear heterochromatin;GO:0035012: polytene chromosome, telomeric region	GO:0000723: telomere maintenance;GO:0001700: embryonic development via the syncytial blastoderm;GO:0006974: cellular response to DNA damage stimulus;GO:0030174: regulation of DNA-dependent DNA replication initiation;GO:0035392: maintenance of chromatin silencing at telomere;GO:1901987: regulation of cell cycle phase transition	GO:0005515: protein binding
FBgn0035440	CG14969	Q95SH7	GH26007p	0.174976	0.363366	-1.84295	0.278751	Q95SH7(13)	-	Q95SH7[187]	OSTM1_HUMAN;OSTM1_MOUSE;OSTM1_RAT			GO:0005829: cytosol
FBgn0035444	CG12012	Q9VZP9	IP05517p	5e-07	5.97549e-06	5.15717	35.6832	Q9VZP9(9)	-	Q9VZP9[94,106,107,118]	BRI3_HUMAN;BRI3_MOUSE;BRI3_RAT;ITM2C_HUMAN	ITM2C_HUMAN	ITM2C_HUMAN	GO:0016021: integral component of membrane
FBgn0020626	Osbp	O18397;Q9VC05	Oxysterol-binding protein	0.060609	0.187519	2.21164	4.63203	O18397(16);Q9VC05(16)	-		OSBP2_HUMAN;OSBP2_MOUSE;OSBP_RAT;Osbpl5_MOUSE			GO:0005783: endoplasmic reticulum;GO:0005794: Golgi apparatus;GO:0005829: cytosol;GO:0005886: plasma membrane;GO:0016020: membrane;GO:0043231: intracellular membrane-bounded organelle;GO:0097038: perinuclear endoplasmic reticulum	GO:0006886: intracellular protein transport;GO:0007030: Golgi organization;GO:0007291: sperm individualization	GO:0008289: lipid binding;GO:0015248: sterol transporter activity;GO:0032934: sterol binding
FBgn0023537	EG:171D11.1;CG17896	A9UN30;I0B1N8;Q7KW39	GH07313p. FI19805p1. Probable methylmalonate-semialdehyde dehydrogenase [acylating], mitochondrial	0.009419	0.046934	0.993844	1.99148	A9UN30(4);I0B1N8(6);Q7KW39(6)	-	Q7KW39[134]	ALDH6A1_HUMAN;ALDH6A1_MOUSE;ALDH6A1_RAT	ALDH6A1_HUMAN;ALDH6A1_MOUSE	ALDH6A1_HUMAN;ALDH6A1_MOUSE	GO:0005739: mitochondrion	GO:0006206: pyrimidine nucleobase metabolic process;GO:0006210: thymine catabolic process;GO:0006573: valine metabolic process;GO:0006574: valine catabolic process;GO:0019859: thymine metabolic process;GO:0055114: oxidation-reduction process	GO:0000062: fatty-acyl-CoA binding;GO:0004491: methylmalonate-semialdehyde dehydrogenase (acylating) activity;GO:0018478: malonate-semialdehyde dehydrogenase (acetylating) activity
FBgn0021761	Nup154	Q9V463	Nuclear pore complex protein Nup154	0.001575	0.010267	-1.01573	0.494578	Q9V463(32)	-	Q9V463[519,1103]	NUP155_HUMAN;NUP155_MOUSE;NUP155_RAT	NUP155_HUMAN;NUP155_MOUSE	NUP155_HUMAN	GO:0005634: nucleus;GO:0005635: nuclear envelope;GO:0005643: nuclear pore;GO:0005737: cytoplasm;GO:0034399: nuclear periphery;GO:0044611: nuclear pore inner ring	GO:0000972: transcription-dependent tethering of RNA polymerase II gene DNA at nuclear periphery;GO:0001555: oocyte growth;GO:0001654: eye development;GO:0006606: protein import into nucleus;GO:0007015: actin filament organization;GO:0007140: male meiotic nuclear division;GO:0007281: germ cell development;GO:0007283: spermatogenesis;GO:0007295: growth of a germarium-derived egg chamber;GO:0007303…	GO:0003682: chromatin binding;GO:0005515: protein binding;GO:0017056: structural constituent of nuclear pore
FBgn0023530	CG3740	Q9W569	GEO08311p1	0.0004935	0.00364592	-1.65883	0.316696	Q9W569(2)	-		1600014C10RIK_MOUSE;C19ORF12_HUMAN;LOC690000_RAT				GO:0050905: neuromuscular process
FBgn0033663	ERp60	Q3YMU0;Q95T75;Q9TWZ1	Protein disulfide-isomerase	0.706439	0.856369	-0.132613	0.912178	Q3YMU0(6);Q95T75(2);Q9TWZ1(6)	-		PDIA3_HUMAN;PDIA3_MOUSE;PDIA3_RAT	PDIA3_HUMAN;PDIA3_MOUSE;PDIA3_RAT	PDIA3_HUMAN;PDIA3_MOUSE	GO:0005783: endoplasmic reticulum;GO:0012505: endomembrane system	GO:0006457: protein folding;GO:0034976: response to endoplasmic reticulum stress;GO:0045454: cell redox homeostasis	GO:0003756: protein disulfide isomerase activity
FBgn0021768	nudC	Q9VVA6	Nuclear migration protein NudC	0.612687	0.793693	-0.166403	0.891062	Q9VVA6(4)	-	Q9VVA6[329]	NUDC_HUMAN;NUDC_MOUSE;NUDC_RAT			GO:0005737: cytoplasm;GO:0005829: cytosol	GO:0006457: protein folding;GO:0007097: nuclear migration;GO:0032502: developmental process;GO:0050775: positive regulation of dendrite morphogenesis;GO:0051647: nucleus localization	GO:0051082: unfolded protein binding
FBgn0015393;FBgn0286786	hoip	Q9U3Z7;D2NUK9	NHP2-like protein 1 homolog. Hoi-polloi, isoform B	0.340529	0.557187	1.27157	2.41424	Q9U3Z7(3);D2NUK9(3)	-		SNU13_HUMAN	SNU13_HUMAN	SNU13_HUMAN	GO:0030532: small nuclear ribonucleoprotein complex;GO:0031428: box C/D snoRNP complex;GO:0032040: small-subunit processome;GO:0046540: U4/U6 x U5 tri-snRNP complex;GO:0071011: precatalytic spliceosome	GO:0000398: mRNA splicing, via spliceosome;GO:0000470: maturation of LSU-rRNA;GO:0010608: posttranscriptional regulation of gene expression;GO:0045727: positive regulation of translation;GO:0060415: muscle tissue morphogenesis	GO:0003723: RNA binding
FBgn0032398	CG6766	Q8MQY6;Q9VKC7	RE67845p. FI04402p	0.717442	0.864471	0.400046	1.31955	Q8MQY6(10);Q9VKC7(14)	+		ERLEC1_HUMAN;ERLEC1_MOUSE;ERLEC1_RAT			GO:0005788: endoplasmic reticulum lumen;GO:0012505: endomembrane system	GO:0030433: ubiquitin-dependent ERAD pathway;GO:0030970: retrograde protein transport, ER to cytosol
FBgn0032397	Tom70	Q8MT29;Q9VKC8	RE66761p. FI03495p	0.414073	0.633319	-0.233076	0.850819	Q8MT29(12);Q9VKC8(12)	-		TOMM70_HUMAN;TOMM70_RAT;Tomm70_MOUSE	TOMM70_HUMAN;Tomm70_MOUSE	TOMM70_HUMAN;Tomm70_MOUSE	GO:0005742: mitochondrial outer membrane translocase complex	GO:0006626: protein targeting to mitochondrion	GO:0015450: P-P-bond-hydrolysis-driven protein transmembrane transporter activity
FBgn0032393	CG12264	Q9VKD3	Probable cysteine desulfurase, mitochondrial	0.214892	0.418329	-0.634105	0.64434	Q9VKD3(6)	-		Gm28036_MOUSE;NFS1_HUMAN;NFS1_MOUSE;Nfs1_RAT	Cpne1_MOUSE;NFS1_HUMAN		GO:0005634: nucleus;GO:0005739: mitochondrion;GO:0005829: cytosol;GO:1990221: L-cysteine desulfurase complex	GO:0016226: iron-sulfur cluster assembly;GO:0044571: [2Fe-2S] cluster assembly;GO:0070903: mitochondrial tRNA thio-modification	GO:0030170: pyridoxal phosphate binding;GO:0031071: cysteine desulfurase activity
FBgn0261361;FBgn0262516	Trpml	Q9VW35	SD02261p	5e-07	5.97549e-06	4.61018	24.4232	Q9VW35(16)	-	Q9VW35[369,626,627,628]	MCOLN2_RAT;MCOLN3_HUMAN;MCOLN3_MOUSE	MCOLN3_HUMAN		GO:0005764: lysosome;GO:0005765: lysosomal membrane;GO:0005770: late endosome;GO:0005886: plasma membrane;GO:0031902: late endosome membrane;GO:0034703: cation channel complex;GO:0036020: endolysosome membrane	GO:0006812: cation transport;GO:0006816: calcium ion transport;GO:0006874: cellular calcium ion homeostasis;GO:0006914: autophagy;GO:0032008: positive regulation of TOR signaling;GO:0044130: negative regulation of growth of symbiont in host;GO:0045887: positive regulation of synaptic growth at neuromuscular junction;GO:0046331: lateral inhibition;GO:0097352: autophagosome maturation	GO:0005261: cation channel activity;GO:0005217: intracellular ligand-gated ion channel activity;GO:0005262: calcium channel activity;GO:0080025: phosphatidylinositol-3,5-bisphosphate binding
FBgn0035622	TM9SF3	Q9VRN1	Transmembrane 9 superfamily member	0.054308	0.173757	2.19229	4.57031	Q9VRN1(13)	-	Q9VRN1[24]	TM9SF3_HUMAN;TM9SF3_MOUSE;TM9SF3_RAT	TM9SF3_HUMAN;TM9SF3_MOUSE	TM9SF3_HUMAN	GO:0016020: membrane;GO:0016021: integral component of membrane	GO:0072657: protein localization to membrane
FBgn0001258	ImpL3;Ldh	B5RJQ0;Q32KE6;Q95028	L-lactate dehydrogenase	0.822962	0.923748	-0.159028	0.895628	B5RJQ0(5);Q32KE6(5);Q95028(5)	-	B5RJQ0[49];Q95028[49]	LDHA_HUMAN;LDHA_MOUSE;LDHA_RAT;LDHB_HUMAN;LDHB_RAT	LDHA_HUMAN;LDHA_MOUSE;LDHA_RAT;LDHB_HUMAN;LDHB_RAT	LDHA_HUMAN;LDHB_HUMAN	GO:0005737: cytoplasm	GO:0005975: carbohydrate metabolic process;GO:0007520: myoblast fusion;GO:0007525: somatic muscle development;GO:0019752: carboxylic acid metabolic process;GO:0055114: oxidation-reduction process	GO:0004459: L-lactate dehydrogenase activity
FBgn0001257	ImpL2	Q09024;M9PEL7;Q3YMW0	Neural/ectodermal development factor IMP-L2. Ecdysone-inducible gene L2, isoform D. Ecdysone inducible protein L2	0.354953	0.572895	1.26704	2.40667	Q09024(5);M9PEL7(5);Q3YMW0(5)	-					GO:0005615: extracellular space;GO:0005886: plasma membrane;GO:0030424: axon	GO:0007156: homophilic cell adhesion via plasma membrane adhesion molecules;GO:0007411: axon guidance;GO:0008340: determination of adult lifespan;GO:0010888: negative regulation of lipid storage;GO:0014067: negative regulation of phosphatidylinositol 3-kinase signaling;GO:0042594: response to starvation;GO:0046627: negative regulation of insulin receptor signaling pathway;GO:0046628: positive reg…	GO:0005520: insulin-like growth factor binding;GO:0043559: insulin binding;GO:0098632: cell-cell adhesion mediator activity
FBgn0250823	gish	A0A0B4K697;A0A0B4K7C4;A0A0B4KHL4;Q4AB31;Q59DW8;Q6NNA8;Q86BR9;Q86NK8;Q8IHB0;Q8INB6;Q9VEX2	Protein Gilgamesh	5e-07	5.97549e-06	2.75777	6.76349	A0A0B4K697(9);A0A0B4K7C4(9);A0A0B4KHL4(8);Q4AB31(7);Q59DW8(7);Q6NNA8(4);Q86BR9(7);Q86NK8(7);Q8IHB0(4);Q8INB6(7);Q9VEX2(7)	+	A0A0B4K697[83,506,507,508];A0A0B4K7C4[83,481,482,483];A0A0B4KHL4[453,454,455];Q4AB31[461,462,463];Q59DW8[448,449,450];Q86BR9[453,454,455];Q86NK8[459,460,461];Q8INB6[412,413,414];Q9VEX2[407,408,409]	CSNK1G3_HUMAN;CSNK1G3_MOUSE;CSNK1G3_RAT	CSNK1G3_HUMAN;CSNK1G3_MOUSE;CSNK1G3_RAT	CSNK1G3_HUMAN;CSNK1G3_MOUSE	GO:0005634: nucleus;GO:0005886: plasma membrane;GO:0070864: sperm individualization complex	GO:0006468: protein phosphorylation;GO:0006897: endocytosis;GO:0007291: sperm individualization;GO:0008347: glial cell migration;GO:0008355: olfactory learning;GO:0009612: response to mechanical stimulus;GO:0016318: ommatidial rotation;GO:0018105: peptidyl-serine phosphorylation;GO:0018107: peptidyl-threonine phosphorylation;GO:0051126: negative regulation of actin nucleation;GO:0090175: regulati…	GO:0004674: protein serine/threonine kinase activity;GO:0005524: ATP binding
FBgn0033717	CG8839	Q7K2E1	CG8839, isoform A	0.146532	0.324178	-1.98353	0.252871	Q7K2E1(7)	-	Q7K2E1[22]	FAAH2_HUMAN;FAAH_MOUSE;Fa2h_MOUSE	FAAH_MOUSE;Faah_MOUSE		GO:0012505: endomembrane system
FBgn0028506	BEST:LD27171	Q9VJK9	GEO06505p1	0.000432	0.00327086	3.36345	10.292	Q9VJK9(5)	+	Q9VJK9[17]				GO:0016021: integral component of membrane
FBgn0003279	RpL4	P09180;Q1EBX5	60S ribosomal protein L4. IP15855p	0.495161	0.70268	-0.27986	0.823671	P09180(2);Q1EBX5(3)	-		RPL4_HUMAN;RPL4_MOUSE;RPL4_RAT	RPL4_HUMAN;RPL4_MOUSE	RPL4_HUMAN;RPL4_MOUSE	GO:0022625: cytosolic large ribosomal subunit;GO:0022626: cytosolic ribosome	GO:0002181: cytoplasmic translation;GO:0006412: translation	GO:0003735: structural constituent of ribosome
FBgn0262527	CG4699;nsl1	B7VEK3;E1JIM1;B7VEK2;A0A0B4K6Z4;A0A0B4K6I8;B7VEK1;Q0KI68;E1JIM0;B5RJH7;A4V2Z1;A0A0B4K690;A0A0B4K663;E2QD16;Q6NP27	CG4699 protein. Non-specific lethal 1, isoform J. Non-specific lethal 1, isoform L. Non-specific lethal 1, isoform K. Non-specific lethal 1, isoform F. Non-specific lethal 1, isoform E. GH19810p. Non-specific lethal 1, isoform D. Non-specific lethal 1, isoform O. Non-specific lethal 1, isoform N. Non-specific lethal 1, isoform M. LP09056p	0.0614395	0.189607	2.25888	4.78621	B7VEK3(5);E1JIM1(13);B7VEK2(13);A0A0B4K6Z4(13);A0A0B4K6I8(13);B7VEK1(14);Q0KI68(16);E1JIM0(16);B5RJH7(16);A4V2Z1(16);A0A0B4K690(16);A0A0B4K663(16);E2QD16(16);Q6NP27(6)	+		KANSL1L_RAT;KANSL1_HUMAN;KANSL1_MOUSE			GO:0005634: nucleus;GO:0005705: polytene chromosome interband;GO:0005737: cytoplasm;GO:0044545: NSL complex	GO:0007526: larval somatic muscle development;GO:0007528: neuromuscular junction development;GO:0030100: regulation of endocytosis;GO:0030718: germ-line stem cell population maintenance;GO:0030727: germarium-derived female germ-line cyst formation;GO:0045893: positive regulation of transcription, DNA-templated;GO:0048477: oogenesis	GO:0003682: chromatin binding;GO:0005515: protein binding;GO:0035035: histone acetyltransferase binding;GO:0043995: histone acetyltransferase activity (H4-K5 specific);GO:0043996: histone acetyltransferase activity (H4-K8 specific);GO:0046972: histone acetyltransferase activity (H4-K16 specific)
FBgn0086443	AsnRS	Q9V434	Asparaginyl-tRNA synthetase, isoform A	0.520149	0.724642	0.270992	1.20664	Q9V434(10)	-		NARS_HUMAN;NARS_MOUSE;NARS_RAT	NARS_HUMAN;NARS_MOUSE	NARS_HUMAN;NARS_MOUSE	GO:0005737: cytoplasm	GO:0006421: asparaginyl-tRNA aminoacylation	GO:0003676: nucleic acid binding;GO:0004816: asparagine-tRNA ligase activity;GO:0005524: ATP binding
FBgn0003676	CCT1	A4V391;P12613	Chaperonin containing TCP1 subunit 1, isoform B. T-complex protein 1 subunit alpha	1.25e-05	0.000131358	-1.95492	0.257936	A4V391(10);P12613(10)	-	A4V391[299];P12613[299]	Adamtsl2_MOUSE;TCP1_HUMAN;TCP1_MOUSE;TCP1_RAT	Adamtsl2_MOUSE;TCP1_HUMAN;TCP1_MOUSE;TCP1_RAT	TCP1_HUMAN;TCP1_MOUSE	GO:0005829: cytosol;GO:0005832: chaperonin-containing T-complex	GO:0006457: protein folding;GO:0030707: ovarian follicle cell development	GO:0005524: ATP binding;GO:0051082: unfolded protein binding
FBgn0028343	Ankle2	Q8MQX9;Q9VX44;X2JCC5	Ankyrin repeat and LEM domain containing 2, isoform D. Ankyrin repeat and LEM domain containing 2, isoform F. Ankyrin repeat and LEM domain containing 2, isoform G	0.758556	0.889116	-0.538883	0.688304	Q8MQX9(21);Q9VX44(20);X2JCC5(21)	-	Q8MQX9[284,853,862];Q9VX44[7,220,789,798];X2JCC5[284,853,862]	ANKLE2_HUMAN;ANKLE2_MOUSE;ANKLE2_RAT			GO:0005737: cytoplasm;GO:0005783: endoplasmic reticulum;GO:0012505: endomembrane system	GO:0000902: cell morphogenesis;GO:0007084: mitotic nuclear envelope reassembly;GO:0035307: positive regulation of protein dephosphorylation;GO:0042326: negative regulation of phosphorylation	GO:0051721: protein phosphatase 2A binding
FBgn0010198;FBgn0033555	RpS15Ab;RpS15Aa	E1JJM9;P48149;Q7KR04	GEO07866p1. 40S ribosomal protein S15Aa. 40S ribosomal protein S15Ab	0.006899	0.0364064	1.44409	2.72091	E1JJM9(3);P48149(3);Q7KR04(3)	-	E1JJM9[13];P48149[13];Q7KR04[13]	RPS15A_HUMAN;RPS15A_MOUSE;RPS15A_RAT	RPS15A_HUMAN;RPS15A_MOUSE	RPS15A_HUMAN	GO:0022626: cytosolic ribosome;GO:0022627: cytosolic small ribosomal subunit	GO:0002181: cytoplasmic translation;GO:0006412: translation	GO:0003735: structural constituent of ribosome
FBgn0022069	Nnp-1	Q9VJZ7	Ribosomal RNA processing protein 1 homolog	0.117618	0.281748	-2.08397	0.235864	Q9VJZ7(6)	-		RPLP1_HUMAN;RRP1B_HUMAN;RRP1B_MOUSE;RRP1B_RAT;RRP1_HUMAN;RRP1_MOUSE	RPLP1_HUMAN;RRP1B_HUMAN		GO:0005634: nucleus;GO:0030687: preribosome, large subunit precursor;GO:0030688: preribosome, small subunit precursor	GO:0006364: rRNA processing
FBgn0260012	pds5	A1Z8S6;Q95U25	Pds5, isoform A. GH12788p	0.0150635	0.067758	-2.79831	0.143756	A1Z8S6(27);Q95U25(8)	-	A1Z8S6[10,72,73]	PDS5B_HUMAN;PDS5B_MOUSE;PDS5B_RAT			GO:0000785: chromatin;GO:0005634: nucleus;GO:0005700: polytene chromosome	GO:0006281: DNA repair;GO:0007059: chromosome segregation;GO:0007062: sister chromatid cohesion;GO:0007064: mitotic sister chromatid cohesion;GO:0030717: oocyte karyosome formation;GO:0061781: mitotic cohesin unloading
FBgn0001217;FBgn0001230;FBgn0013275;FBgn0013276;FBgn0013277;FBgn0013278;FBgn0013279;FBgn0051354	Hsp70Ba;Hsp70Bc;Hsp70Bb;Hsp70Bbb;Hsp68;Hsc70-2;Hsp70Aa;Hsp70Ab	C7LA76;F3YDH1;F3YDI6;O97125;P02825;P11146;P82910;Q8INI8;Q95NM1;Q9BIR7;Q9BIS2;Q9VG58	LP11008p. LP11561p. LP03941p. Heat shock protein 68. Major heat shock 70 kDa protein Ab. Heat shock 70 kDa protein cognate 2. Major heat shock 70 kDa protein Aa. Major heat shock 70 kDa protein Ba. Heat shock protein Hsp70Ab. Major heat shock 70 kDa protein Bc. Major heat shock 70 kDa protein Bb. Major heat shock 70 kDa protein Bbb	0.208699	0.412323	-0.570714	0.673284	C7LA76(7);F3YDH1(7);F3YDI6(7);O97125(6);P02825(7);P11146(7);P82910(7);Q8INI8(7);Q95NM1(1);Q9BIR7(7);Q9BIS2(7);Q9VG58(7)	-	P11146[17]	C2_RAT;Ehmt2_RAT;HSPA1A_HUMAN;HSPA1A_RAT;Lsm2_RAT;Ly6g6e_RAT;Nelfe_RAT;Neu1_RAT;Sapcd1_RAT	Csnk2b_RAT;Csnk2b_RAT;Csnk2b_RAT;Csnk2b_RAT;Csnk2b_RAT;Csnk2b_RAT;Csnk2b_RAT;HSPA1A_HUMAN	HSPA1A_HUMAN	GO:0005737: cytoplasm;GO:0005739: mitochondrion;GO:0005829: cytosol	GO:0006457: protein folding;GO:0006986: response to unfolded protein;GO:0034605: cellular response to heat;GO:0034620: cellular response to unfolded protein;GO:0042026: protein refolding;GO:0051085: chaperone cofactor-dependent protein refolding;GO:0008340: determination of adult lifespan;GO:0042594: response to starvation;GO:0001666: response to hypoxia;GO:0009408: response to heat;GO:0035080: h…	GO:0005524: ATP binding;GO:0016887: ATPase activity;GO:0031072: heat shock protein binding;GO:0042623: ATPase activity, coupled;GO:0044183: protein folding chaperone;GO:0051082: unfolded protein binding;GO:0051787: misfolded protein binding
FBgn0260789	CG12124;mxc	Q6NP21;Q9W363	LD32107p. Multi sex combs, isoform A	0.938465	0.972779	0.280675	1.21476	Q6NP21(19);Q9W363(20)	+					GO:0035363: histone locus body	GO:0030097: hemopoiesis;GO:0035172: hemocyte proliferation;GO:0042386: hemocyte differentiation
FBgn0039130	CG5854	Q8I0A0;Q9VCF8	RH40150p. LD23561p	0.295702	0.513459	-0.424994	0.744842	Q8I0A0(9);Q9VCF8(10)	-	Q9VCF8[13,72,228]						GO:0003824: catalytic activity;GO:0050662: coenzyme binding
FBgn0036932	CG14184	Q9VW73;Q4V5X3	FI16105p1. IP06477p	5e-07	5.97549e-06	4.22792	18.7383	Q9VW73(4);Q4V5X3(4)	-	Q9VW73[15,17,20]	LAMTOR1_HUMAN;LAMTOR1_MOUSE;LAMTOR1_RAT	LAMTOR1_HUMAN;LAMTOR1_MOUSE	LAMTOR1_HUMAN;LAMTOR1_MOUSE	GO:0071986: Ragulator complex	GO:0001919: regulation of receptor recycling;GO:0007040: lysosome organization;GO:0016197: endosomal transport;GO:0042632: cholesterol homeostasis;GO:0043410: positive regulation of MAPK cascade;GO:0071230: cellular response to amino acid stimulus;GO:1904263: positive regulation of TORC1 signaling
FBgn0038476	kuk	D3DML4;Q8SX89	MIP15309p. Kugelkern, isoform A	0.342197	0.558293	1.28858	2.44288	D3DML4(5);Q8SX89(3)	-					GO:0005637: nuclear inner membrane	GO:0006997: nucleus organization;GO:0007349: cellularization;GO:0007569: cell aging;GO:0008344: adult locomotory behavior;GO:0016331: morphogenesis of embryonic epithelium
FBgn0038473	Ns1	Q8MT06	Guanine nucleotide-binding protein-like 3 homolog	0.216652	0.418329	-0.616712	0.652156	Q8MT06(9)	-		GNL3L_HUMAN;GNL3L_MOUSE;GNL3_RAT			GO:0001652: granular component;GO:0005730: nucleolus	GO:0040014: regulation of multicellular organism growth;GO:0042127: regulation of cell proliferation;GO:0042273: ribosomal large subunit biogenesis;GO:0090307: mitotic spindle assembly	GO:0003924: GTPase activity;GO:0005525: GTP binding;GO:0016887: ATPase activity
FBgn0012051	CalpA	A0A0B4LG26;A8DYJ3;Q11002	Calpain-A	5e-07	5.97549e-06	3.12409	8.71857	A0A0B4LG26(14);A8DYJ3(14);Q11002(14)	-	A0A0B4LG26[807];A8DYJ3[792];Q11002[792]	CAPN9_HUMAN;CAPN9_MOUSE;CAPN9_RAT			GO:0005622: intracellular;GO:0005737: cytoplasm;GO:0015629: actin cytoskeleton;GO:0043025: neuronal cell body	GO:0006508: proteolysis;GO:0007520: myoblast fusion;GO:0008340: determination of adult lifespan;GO:0008345: larval locomotory behavior;GO:0009953: dorsal/ventral pattern formation;GO:0016322: neuron remodeling;GO:0016540: protein autoprocessing;GO:0021919: BMP signaling pathway involved in spinal cord dorsal/ventral patterning;GO:0042335: cuticle development;GO:0050832: defense response to fungus	GO:0004198: calcium-dependent cysteine-type endopeptidase activity;GO:0005509: calcium ion binding
FBgn0037958	CG6962	Q9VGH0	LD28817p	0.0002795	0.00221241	-1.24882	0.420792	Q9VGH0(11)	-		SMPD4_HUMAN;SMPD4_MOUSE;SMPD4_RAT					GO:0050290: sphingomyelin phosphodiesterase D activity
FBgn0259937	Nop60B	A0A0B4K8B2;C0P8M5;E1JGV6;H5V894;O44081	Nucleolar protein at 60B, isoform G. MIP05689p. Nucleolar protein at 60B, isoform C. FI18403p1. H/ACA ribonucleoprotein complex subunit 4	0.245188	0.454922	-1.65461	0.317624	A0A0B4K8B2(3);C0P8M5(8);E1JGV6(8);H5V894(8);O44081(8)	-		DKC1_HUMAN;DKC1_MOUSE;DKC1_RAT	DKC1_HUMAN;DKC1_MOUSE		GO:0005730: nucleolus;GO:0031429: box H/ACA snoRNP complex	GO:0000495: box H/ACA snoRNA 3'-end processing;GO:0001522: pseudouridine synthesis;GO:0006364: rRNA processing;GO:0007281: germ cell development;GO:0031118: rRNA pseudouridine synthesis;GO:0031120: snRNA pseudouridine synthesis;GO:0035220: wing disc development;GO:0042254: ribosome biogenesis;GO:1990481: mRNA pseudouridine synthesis	GO:0003723: RNA binding;GO:0009982: pseudouridine synthase activity
FBgn0017579	RpL14	A0A1B2AIV7;P55841;Q5BIL1;Q5U0W4	GEO11454p1. 60S ribosomal protein L14. RH72463p. GM06787p	0.0408005	0.139316	-0.790396	0.578185	A0A1B2AIV7(1);P55841(1);Q5BIL1(1);Q5U0W4(2)	-		LOC306079_RAT;RPL14_HUMAN;RPL14_MOUSE;RPL14_RAT	RPL14_HUMAN;RPL14_MOUSE;RPL14_RAT	RPL14_HUMAN;RPL14_MOUSE	GO:0022625: cytosolic large ribosomal subunit;GO:0022626: cytosolic ribosome	GO:0002181: cytoplasmic translation;GO:0006412: translation;GO:0042273: ribosomal large subunit biogenesis;GO:0043524: negative regulation of neuron apoptotic process	GO:0003723: RNA binding;GO:0003735: structural constituent of ribosome
FBgn0034401	MetRS	A1ZBE9;Q8MRS4	Methionyl-tRNA synthetase. AT05114p	0.31715	0.533986	-0.476007	0.718965	A1ZBE9(15);Q8MRS4(15)	-		MARS_HUMAN;MARS_MOUSE;MARS_RAT	MARS_HUMAN;MARS_MOUSE	MARS_HUMAN;MARS_MOUSE	GO:0005737: cytoplasm;GO:0005829: cytosol;GO:0017101: aminoacyl-tRNA synthetase multienzyme complex	GO:0006431: methionyl-tRNA aminoacylation	GO:0004825: methionine-tRNA ligase activity;GO:0005524: ATP binding
FBgn0034400	CG15099	A0A0B4KG81;A1ZBE8	Uncharacterized protein, isoform B. Protein dopey-1 homolog	0.760871	0.88966	-0.156815	0.897003	A0A0B4KG81(48);A1ZBE8(48)	-	A0A0B4KG81[1541,1542];A1ZBE8[1541,1542]	DOPEY1_HUMAN;DOPEY1_MOUSE;DOPEY1_RAT			GO:0005768: endosome;GO:0005802: trans-Golgi network	GO:0006895: Golgi to endosome transport
FBgn0022288	l(2)09851	Q8SYL1	Lethal (2) 09851, isoform A	0.296161	0.513459	1.38932	2.61955	Q8SYL1(9)	-		GRWD1_HUMAN;GRWD1_MOUSE;GRWD1_RAT	GRWD1_HUMAN		GO:0005634: nucleus
FBgn0011509	SrpRbeta	Q6IDG2;Q9VSN9	RE55992p. GM04779p	0.13082	0.298073	1.82308	3.53836	Q6IDG2(5);Q9VSN9(3)	-		SRPRB_HUMAN;SRPRB_MOUSE;SRPRB_RAT	SRPRB_HUMAN;SRPRB_MOUSE	SRPRB_HUMAN;SRPRB_MOUSE	GO:0012505: endomembrane system	GO:0008363: larval chitin-based cuticle development;GO:0035293: chitin-based larval cuticle pattern formation	GO:0003924: GTPase activity
FBgn0052699	LPCAT	Q0KHU5	Lysophosphatidylcholine acyltransferase	0.806431	0.914364	0.471309	1.38637	Q0KHU5(8)	-	Q0KHU5[83,434]	LPCAT1_HUMAN;LPCAT1_MOUSE;LPCAT1_RAT;LPCAT2_MOUSE	LPCAT1_HUMAN;LPCAT1_RAT;LPCAT2_MOUSE	LPCAT1_HUMAN	GO:0005783: endoplasmic reticulum;GO:0005794: Golgi apparatus;GO:0005811: lipid droplet	GO:0008654: phospholipid biosynthetic process;GO:0030258: lipid modification	GO:0005509: calcium ion binding;GO:0047184: 1-acylglycerophosphocholine O-acyltransferase activity;GO:0071617: lysophospholipid acyltransferase activity
FBgn0028969	deltaCOP	Q7K7G0;Q9U8A9;Q9W555	Coatomer subunit delta	0.761796	0.88966	-0.262143	0.833848	Q7K7G0(4);Q9U8A9(3);Q9W555(4)	-	Q7K7G0[9];Q9W555[9]	ARCN1_HUMAN;ARCN1_MOUSE;ARCN1_RAT	ARCN1_HUMAN;ARCN1_MOUSE	ARCN1_HUMAN	GO:0005829: cytosol;GO:0030126: COPI vesicle coat;GO:0030137: COPI-coated vesicle	GO:0006888: endoplasmic reticulum to Golgi vesicle-mediated transport;GO:0006890: retrograde vesicle-mediated transport, Golgi to endoplasmic reticulum;GO:0007436: larval salivary gland morphogenesis;GO:0009306: protein secretion;GO:0010883: regulation of lipid storage;GO:0035158: regulation of tube diameter, open tracheal system;GO:0051645: Golgi localization
FBgn0028968	gammaCOP;gammaCop	A0A0B4KHL2;G4LU37;Q8I0G5	Coatomer subunit gamma	0.0002305	0.0018732	-2.006	0.248962	A0A0B4KHL2(23);G4LU37(22);Q8I0G5(22)	-		COPG1_HUMAN;COPG1_MOUSE;COPG2_MOUSE;COPG2_RAT	COPG1_HUMAN;COPG1_MOUSE	COPG1_HUMAN;COPG1_MOUSE	GO:0000139: Golgi membrane;GO:0005783: endoplasmic reticulum;GO:0005793: endoplasmic reticulum-Golgi intermediate compartment;GO:0005794: Golgi apparatus;GO:0005801: cis-Golgi network;GO:0016020: membrane;GO:0030126: COPI vesicle coat;GO:0036063: acroblast	GO:0000281: mitotic cytokinesis;GO:0006886: intracellular protein transport;GO:0006888: endoplasmic reticulum to Golgi vesicle-mediated transport;GO:0006891: intra-Golgi vesicle-mediated transport;GO:0007112: male meiosis cytokinesis;GO:0007424: open tracheal system development;GO:0007436: larval salivary gland morphogenesis;GO:0008362: chitin-based embryonic cuticle biosynthetic process;GO:00093…	GO:0005198: structural molecule activity
FBgn0030520	Pdcd4	Q9VY91	LD21074p	0.952083	0.9794	0.0380698	1.02674	Q9VY91(6)	-		PDCD4_HUMAN;PDCD4_MOUSE;PDCD4_RAT	PDCD4_HUMAN;PDCD4_MOUSE		GO:0005634: nucleus;GO:0005829: cytosol	GO:0030727: germarium-derived female germ-line cyst formation;GO:2000738: positive regulation of stem cell differentiation
FBgn0030529	Clic	Q9VY78	Chloride intracellular channel, isoform A	0.882395	0.946866	0.0871993	1.06231	Q9VY78(6)	-	Q9VY78[172,173]	CLIC2_HUMAN;CLIC2_RAT;CLIC3_RAT;CLIC4_MOUSE;CLIC4_RAT;CLIC5_MOUSE;CLIC5_RAT	CLIC4_MOUSE;CLIC4_RAT		GO:0005634: nucleus;GO:0005654: nucleoplasm;GO:0005739: mitochondrion;GO:0005829: cytosol;GO:0016020: membrane	GO:0006821: chloride transport;GO:0048060: negative gravitaxis;GO:0097305: response to alcohol	GO:0005254: chloride channel activity;GO:0005509: calcium ion binding;GO:0008289: lipid binding
FBgn0044419	Pmi	Q8IQ56;G4LTX1	Transmembrane protein 11 homolog, mitochondrial. GH14535p2	0.149486	0.32774	1.76695	3.40333	Q8IQ56(6);G4LTX1(6)	-	Q8IQ56[116];G4LTX1[116]	TMEM11_HUMAN;TMEM11_MOUSE;TMEM11_RAT	TMEM11_HUMAN;TMEM11_MOUSE	TMEM11_HUMAN	GO:0005743: mitochondrial inner membrane;GO:0031305: integral component of mitochondrial inner membrane	GO:0007005: mitochondrion organization;GO:0007007: inner mitochondrial membrane organization;GO:0042775: mitochondrial ATP synthesis coupled electron transport;GO:0070584: mitochondrion morphogenesis
FBgn0010217	ATPsynbeta;ATPsyn-beta	D3DMY7;L0MQ04;Q05825;Q6W4K9;Q6W4M9;X2JH42	ATP synthase subunit beta. ATP synthase subunit beta, mitochondrial	0.011966	0.056537	-1.56892	0.337059		+		ATP5F1B_HUMAN;ATP5F1B_RAT;Atp5f1b_MOUSE	ATP5F1B_HUMAN;Atp5b_MOUSE	ATP5F1B_HUMAN	GO:0000275: mitochondrial proton-transporting ATP synthase complex, catalytic core F(1);GO:0005739: mitochondrion	GO:0015986: ATP synthesis coupled proton transport;GO:1902600: proton transmembrane transport	GO:0005524: ATP binding;GO:0046933: proton-transporting ATP synthase activity, rotational mechanism;GO:0046961: proton-transporting ATPase activity, rotational mechanism
FBgn0010213	Sod2	A0A0B4LGQ1;Q00637	Superoxide dismutase. Superoxide dismutase [Mn], mitochondrial	0.169247	0.358181	0.598793	1.51445	A0A0B4LGQ1(3);Q00637(4)	-	Q00637[11]	SOD2_HUMAN;SOD2_MOUSE;SOD2_RAT	SOD2_HUMAN;SOD2_MOUSE;SOD2_RAT	SOD2_HUMAN	GO:0005739: mitochondrion;GO:0005759: mitochondrial matrix	GO:0003007: heart morphogenesis;GO:0007568: aging;GO:0008340: determination of adult lifespan;GO:0019222: regulation of metabolic process;GO:0019430: removal of superoxide radicals;GO:0035206: regulation of hemocyte proliferation;GO:0038001: paracrine signaling;GO:0055114: oxidation-reduction process;GO:0072593: reactive oxygen species metabolic process;GO:1903146: regulation of autophagy of mito…	GO:0004784: superoxide dismutase activity;GO:0016209: antioxidant activity;GO:0046872: metal ion binding
FBgn0010747	Srp54k	Q8T3P8;Q9V3D9	Signal recognition particle 54 kDa protein	0.321993	0.53889	-1.40217	0.378361	Q8T3P8(6);Q9V3D9(6)	-		SRP54_HUMAN;Srp54c_MOUSE	SRP54_HUMAN	SRP54_HUMAN	GO:0005786: signal recognition particle, endoplasmic reticulum targeting;GO:0048500: signal recognition particle	GO:0006614: SRP-dependent cotranslational protein targeting to membrane;GO:0006617: SRP-dependent cotranslational protein targeting to membrane, signal sequence recognition	GO:0003924: GTPase activity;GO:0005048: signal sequence binding;GO:0005525: GTP binding;GO:0008312: 7S RNA binding
FBgn0030096	Zpr1	Q9W379	LD37736p	0.109078	0.268032	-2.20026	0.217598	Q9W379(11)	-		ZPR1_HUMAN;ZPR1_MOUSE;ZPR1_RAT			GO:0005634: nucleus;GO:0005737: cytoplasm;GO:0032797: SMN complex	GO:0007430: terminal branching, open tracheal system;GO:0035149: lumen formation, open tracheal system;GO:0071364: cellular response to epidermal growth factor stimulus;GO:1990261: pre-mRNA catabolic process	GO:0008270: zinc ion binding;GO:0031369: translation initiation factor binding
FBgn0030091	CG7065	Q7YZA2	Uncharacterized protein CG7065	0.628772	0.80259	-0.498808	0.707691	Q7YZA2(12)	-
FBgn0034718	wdp	Q9W266	Protein windpipe	0.232628	0.438969	1.65578	3.15094	Q9W266(9)	-	Q9W266[35,475]				GO:0005886: plasma membrane;GO:0016021: integral component of membrane	GO:0001894: tissue homeostasis;GO:0008039: synaptic target recognition;GO:0045807: positive regulation of endocytosis;GO:0046426: negative regulation of JAK-STAT cascade;GO:0060438: trachea development;GO:2000647: negative regulation of stem cell proliferation	GO:0005515: protein binding
FBgn0039714	Zip99C	A4V3L8;Q9VAF0	Zinc/iron regulated transporter-related protein 99C, isoform D. Zinc transporter ZIP13 homolog	0.125647	0.29398	0.568037	1.4825	A4V3L8(5);Q9VAF0(5)	-		SLC39A13_HUMAN;SLC39A13_MOUSE;SLC39A13_RAT			GO:0005783: endoplasmic reticulum;GO:0005794: Golgi apparatus;GO:0016323: basolateral plasma membrane	GO:0006826: iron ion transport;GO:0006882: cellular zinc ion homeostasis;GO:0010312: detoxification of zinc ion;GO:0060586: multicellular organismal iron ion homeostasis;GO:0071577: zinc ion transmembrane transport	GO:0005381: iron ion transmembrane transporter activity;GO:0005385: zinc ion transmembrane transporter activity
FBgn0029969	154229_at	Q9W3N9	LD24105p	0.072288	0.209487	0.729607	1.65819	Q9W3N9(6)	-	Q9W3N9[101,179]	ACAT1_HUMAN;ACAT1_MOUSE;ACAT1_RAT;SOAT1_HUMAN	ACAT1_HUMAN;ACAT1_MOUSE;SOAT1_HUMAN	ACAT1_HUMAN;ACAT1_MOUSE;SOAT1_HUMAN	GO:0005739: mitochondrion;GO:0005777: peroxisome	GO:0006090: pyruvate metabolic process;GO:0006633: fatty acid biosynthetic process;GO:0006635: fatty acid beta-oxidation	GO:0003985: acetyl-CoA C-acetyltransferase activity;GO:0003988: acetyl-CoA C-acyltransferase activity
FBgn0036847	CNPYb	Q9VVW7;Q95S24	Canopy b. GM14561p	0.818191	0.921442	0.100585	1.07221	Q9VVW7(6);Q95S24(6)	-		CNPY4_HUMAN;CNPY4_MOUSE;CNPY4_RAT			GO:0005783: endoplasmic reticulum;GO:0012505: endomembrane system	GO:0061077: chaperone-mediated protein folding	GO:0005102: signaling receptor binding;GO:0051087: chaperone binding
FBgn0034392	MFS15	A1ZBD9;A1ZBE0;Q6NR28	Major facilitator superfamily transporter 15, isoform B	5e-07	5.97549e-06	5.09267	34.123	A1ZBD9(13);A1ZBE0(9);Q6NR28(13)	-	A1ZBD9[5,8,9]				GO:0005886: plasma membrane;GO:0016021: integral component of membrane	GO:0055085: transmembrane transport
FBgn0034399	CG15083	Q7JYX3	GEO08273p1	5e-07	5.97549e-06	4.67183	25.4895	Q7JYX3(3)	-	Q7JYX3[12]				GO:0016021: integral component of membrane
FBgn0034398	CG15098	Q4QQB9	LP21121p	5e-07	5.97549e-06	6.73925	106.836	Q4QQB9(1)	-	Q4QQB9[7]				GO:0016021: integral component of membrane
FBgn0264078	Flo2	A4V4F2;C9QP31;E1JJL2;F2FB46;M9PHL7;M9PHT0;M9PJN2;O61492	Flotillin-2	5e-07	5.97549e-06	4.83647	28.5707	A4V4F2(6);C9QP31(2);E1JJL2(2);F2FB46(6);M9PHL7(6);M9PHT0(6);M9PJN2(6);O61492(6)	-	A4V4F2[19,20];F2FB46[19,20];M9PHL7[19,20];M9PHT0[19,20];M9PJN2[19,20];O61492[19,20]	FLOT2_HUMAN;FLOT2_MOUSE;FLOT2_RAT	FLOT2_HUMAN;FLOT2_MOUSE;FLOT2_RAT	FLOT2_HUMAN;FLOT2_MOUSE;FLOT2_RAT	GO:0005737: cytoplasm;GO:0005829: cytosol;GO:0005886: plasma membrane;GO:0016600: flotillin complex	GO:0007155: cell adhesion;GO:0035011: melanotic encapsulation of foreign target;GO:0035593: positive regulation of Wnt signaling pathway by establishment of Wnt protein localization to extracellular region;GO:0061357: positive regulation of Wnt protein secretion	GO:0005198: structural molecule activity
FBgn0030672	BEST:LD38280	A8E715;Q9VXR5	IP20089p. LD02975p	0.354876	0.572895	-0.482615	0.715679	A8E715(6);Q9VXR5(11)	-		ABCF2_HUMAN;ABCF2_MOUSE;ABCF2_RAT					GO:0005524: ATP binding;GO:0016887: ATPase activity
FBgn0037370	CG1236	Q8I725;Q8MR05	Uncharacterized protein. LD48009p	0.166852	0.355544	-0.701624	0.61488	Q8I725(8);Q8MR05(10)	-	Q8I725[166,234,235]	GRHPR_HUMAN;GRHPR_MOUSE;GRHPR_RAT	GRHPR_HUMAN;GRHPR_MOUSE	GRHPR_HUMAN	GO:0005829: cytosol	GO:0055114: oxidation-reduction process	GO:0016616: oxidoreductase activity, acting on the CH-OH group of donors, NAD or NADP as acceptor;GO:0016618: hydroxypyruvate reductase activity;GO:0030267: glyoxylate reductase (NADP) activity;GO:0042803: protein homodimerization activity;GO:0051287: NAD binding
FBgn0037371	Sym	Q8MSU4	Symplekin	0.847997	0.936031	-0.368806	0.774423	Q8MSU4(18)	-	Q8MSU4[956]	SYMPK_HUMAN;SYMPK_MOUSE;SYMPK_RAT			GO:0005634: nucleus;GO:0005847: mRNA cleavage and polyadenylation specificity factor complex;GO:0035363: histone locus body;GO:0061689: tricellular tight junction	GO:0006378: mRNA polyadenylation;GO:0006398: mRNA 3'-end processing by stem-loop binding and cleavage	GO:0005515: protein binding
FBgn0010100	Acon	Q9VIE8	Aconitate hydratase, mitochondrial	0.650142	0.818648	0.131459	1.0954	Q9VIE8(15)	-	Q9VIE8[13]	ACO2_HUMAN;ACO2_MOUSE;ACO2_RAT	ACO2_HUMAN;ACO2_MOUSE;ACO2_RAT	ACO2_HUMAN;ACO2_MOUSE	GO:0005739: mitochondrion;GO:0005829: cytosol	GO:0006099: tricarboxylic acid cycle	GO:0003994: aconitate hydratase activity;GO:0051539: 4 iron, 4 sulfur cluster binding
FBgn0284220	Top2	P15348	DNA topoisomerase 2	0.064812	0.197515	-0.60421	0.657832	P15348(13)	-	P15348[282,283]	TOP2A_HUMAN;TOP2A_MOUSE;TOP2A_RAT	TOP2A_HUMAN;TOP2A_MOUSE	TOP2A_HUMAN	GO:0000793: condensed chromosome;GO:0005634: nucleus;GO:0005694: chromosome;GO:0008623: CHRAC;GO:0016590: ACF complex	GO:0000070: mitotic sister chromatid segregation;GO:0000278: mitotic cell cycle;GO:0000819: sister chromatid segregation;GO:0006265: DNA topological change;GO:0006342: chromatin silencing;GO:0007060: male meiosis chromosome segregation;GO:0007076: mitotic chromosome condensation;GO:0030261: chromosome condensation;GO:0051310: metaphase plate congression;GO:0051321: meiotic cell cycle	GO:0000182: rDNA binding;GO:0000400: four-way junction DNA binding;GO:0003677: DNA binding;GO:0003682: chromatin binding;GO:0003696: satellite DNA binding;GO:0003729: mRNA binding;GO:0003918: DNA topoisomerase type II (ATP-hydrolyzing) activity;GO:0005515: protein binding;GO:0005524: ATP binding
FBgn0011768	Fdh	P46415	Alcohol dehydrogenase class-3	0.349293	0.566962	-1.31687	0.401404	P46415(12)	-		ADH5_HUMAN;ADH5_MOUSE;ADH6A_RAT	ADH5_HUMAN;ADH5_MOUSE	ADH5_HUMAN		GO:0006066: alcohol metabolic process;GO:0006069: ethanol oxidation;GO:0008542: visual learning;GO:0080164: regulation of nitric oxide metabolic process;GO:2000169: regulation of peptidyl-cysteine S-nitrosylation	GO:0004022: alcohol dehydrogenase (NAD) activity;GO:0004552: octanol dehydrogenase activity;GO:0008270: zinc ion binding;GO:0051903: S-(hydroxymethyl)glutathione dehydrogenase activity;GO:0080007: S-nitrosoglutathione reductase activity
FBgn0000042	Act42A;Act5C	P02572;P10987;X2JCP8	Actin-42A. Actin-5C. Actin 5C, isoform E	0.0556735	0.177196	2.14799	4.43209	P02572(7);P10987(7);X2JCP8(7)	-	P02572[2,18];P10987[2,18];X2JCP8[2,18]	ACTB_HUMAN;ACTB_RAT;ACTG1_HUMAN;ACTG1_MOUSE;ACTG1_RAT	ACTB_HUMAN;ACTG1_HUMAN;ACTG1_MOUSE	ACTB_HUMAN;ACTG1_HUMAN;ACTG1_MOUSE	GO:0005884: actin filament;GO:0031011: Ino80 complex;GO:0035060: brahma complex	GO:0000281: mitotic cytokinesis;GO:0006338: chromatin remodeling;GO:0007010: cytoskeleton organization;GO:0007291: sperm individualization;GO:0032507: maintenance of protein location in cell;GO:0035148: tube formation	GO:0005200: structural constituent of cytoskeleton
FBgn0000339	cni	P49858;M9PDJ6	Protein cornichon. Cornichon, isoform C	0.314556	0.531086	1.36215	2.57069	P49858(3);M9PDJ6(3)	-		CNIH1_HUMAN;CNIH1_MOUSE;CNIH1_RAT			GO:0005789: endoplasmic reticulum membrane	GO:0006888: endoplasmic reticulum to Golgi vesicle-mediated transport;GO:0007310: oocyte dorsal/ventral axis specification;GO:0007350: blastoderm segmentation;GO:0009952: anterior/posterior pattern specification;GO:0016192: vesicle-mediated transport;GO:0046843: dorsal appendage formation	GO:0005515: protein binding
FBgn0039406	RpL34a	Q8SYG0;Q9VBH8	RE63456p. FI02850p	1.9e-05	0.000191413	-1.63737	0.321442	Q8SYG0(4);Q9VBH8(4)	-					GO:0022625: cytosolic large ribosomal subunit	GO:0002181: cytoplasmic translation;GO:0006412: translation;GO:0042254: ribosome biogenesis	GO:0003735: structural constituent of ribosome;GO:0017022: myosin binding
FBgn0033879	Echs1	Q7JR58	CG6543, isoform A	0.726131	0.870112	-0.141325	0.906686	Q7JR58(7)	-	Q7JR58[14]	ECHS1_HUMAN;ECHS1_MOUSE	ECHS1_HUMAN;ECHS1_MOUSE	ECHS1_HUMAN	GO:0005739: mitochondrion;GO:0005759: mitochondrial matrix	GO:0006635: fatty acid beta-oxidation	GO:0004300: enoyl-CoA hydratase activity
FBgn0030703	MSBP	Q9VXM4	LD12946p	0.013592	0.06276	2.64859	6.27055	Q9VXM4(2)	-		PGRMC1_HUMAN;PGRMC1_MOUSE;PGRMC2_RAT	PGRMC1_HUMAN;PGRMC1_MOUSE	PGRMC1_HUMAN;PGRMC1_MOUSE	GO:0005886: plasma membrane;GO:0012505: endomembrane system		GO:0020037: heme binding;GO:0035100: ecdysone binding
FBgn0036623	AGPAT3	D5AEK7;Q961F9;Q9VV51	MIP21173p. GEO04450p1. RE10780p	0.928605	0.967728	0.0347176	1.02436	D5AEK7(9);Q961F9(3);Q9VV51(9)	-	D5AEK7[38,328];Q961F9[74];Q9VV51[16,27,317]	AGPAT3_HUMAN;AGPAT3_MOUSE;AGPAT4_RAT	AGPAT3_HUMAN;AGPAT3_MOUSE	AGPAT3_HUMAN	GO:0012505: endomembrane system		GO:0003841: 1-acylglycerol-3-phosphate O-acyltransferase activity;GO:0016746: transferase activity, transferring acyl groups
FBgn0033474	CG1407	A0A0B4KF56;A0A0B4LEL6;A0A0B4LF00;A0A0B4LF16;A1Z833;E2QCN5;Q7K2V5;Q960T3	Palmitoyltransferase	5e-07	5.97549e-06	3.6736	12.7604	A0A0B4KF56(13);A0A0B4LEL6(15);A0A0B4LF00(15);A0A0B4LF16(15);A1Z833(15);E2QCN5(13);Q7K2V5(13);Q960T3(12)	-	A0A0B4KF56[13,150];A0A0B4LEL6[13,150];A0A0B4LF00[13,150];A0A0B4LF16[13,150];A1Z833[13,150];E2QCN5[13,150];Q7K2V5[13,150]	ZDHHC15_RAT;ZDHHC20_HUMAN;ZDHHC20_MOUSE;ZDHHC2_RAT	ZDHHC20_HUMAN;ZDHHC20_MOUSE	ZDHHC20_HUMAN;ZDHHC20_MOUSE	GO:0005783: endoplasmic reticulum;GO:0005794: Golgi apparatus;GO:0005886: plasma membrane	GO:0006612: protein targeting to membrane;GO:0018230: peptidyl-L-cysteine S-palmitoylation;GO:0018345: protein palmitoylation	GO:0019706: protein-cysteine S-palmitoyltransferase activity
FBgn0036624	CG4877;RAF2	Q95RV6;Q9VV52	LD09503p. LD37257p	0.0934745	0.245572	0.784946	1.72303	Q95RV6(12);Q9VV52(12)	+					GO:0005634: nucleus;GO:0031519: PcG protein complex	GO:0006357: regulation of transcription by RNA polymerase II	GO:0003700: DNA-binding transcription factor activity;GO:0008270: zinc ion binding
FBgn0033272	RagC-D	Q7K519	GH16429p	0.96967	0.985023	-0.156829	0.896994	Q7K519(5)	-	Q7K519[265]	RRAGC_HUMAN;RRAGC_MOUSE;RRAGC_RAT			GO:0005634: nucleus;GO:0005764: lysosome;GO:0034448: EGO complex;GO:1990131: Gtr1-Gtr2 GTPase complex	GO:0009267: cellular response to starvation;GO:0010506: regulation of autophagy;GO:0032008: positive regulation of TOR signaling;GO:0071230: cellular response to amino acid stimulus;GO:1904263: positive regulation of TORC1 signaling	GO:0003924: GTPase activity;GO:0005525: GTP binding;GO:0046982: protein heterodimerization activity
FBgn0037718	P58IPK	Q9VHA8	LD25575p	0.712879	0.861803	-0.192895	0.874849	Q9VHA8(8)	-		DNAJC3_HUMAN;DNAJC3_MOUSE;DNAJC3_RAT			GO:0005783: endoplasmic reticulum;GO:0012505: endomembrane system	GO:0034975: protein folding in endoplasmic reticulum	GO:0051082: unfolded protein binding;GO:0051087: chaperone binding;GO:0051787: misfolded protein binding
FBgn0037719	bocks	Q709R6	LEM domain-containing protein Bocksbeutel	0.706349	0.856369	-0.202924	0.868788	Q709R6(1)	-					GO:0005635: nuclear envelope;GO:0005654: nucleoplasm;GO:0005737: cytoplasm;GO:0016021: integral component of membrane
FBgn0034971	CG3209	A0A0B4LGJ9;A0A0B4LHH1;C1C3C6;Q960R0;Q9W1B5	CG3209, isoform D. CG3209, isoform E. MIP03038p. CG3209, isoform B. CG3209, isoform C	0.482745	0.695843	-0.285237	0.820607	A0A0B4LGJ9(11);A0A0B4LHH1(4);C1C3C6(5);Q960R0(8);Q9W1B5(7)	-	A0A0B4LGJ9[345];Q960R0[266]	GPAT3_RAT;GPAT4_HUMAN;GPAT4_MOUSE;GPAT4_RAT	GPAT4_HUMAN;GPAT4_MOUSE		GO:0012505: endomembrane system		GO:0016746: transferase activity, transferring acyl groups
FBgn0038049	CG5844	Q9VG69	LP03547p	0.257689	0.471814	-1.52091	0.348466	Q9VG69(6)	-						GO:0071456: cellular response to hypoxia	GO:0003824: catalytic activity
FBgn0036710	CG6479	M9PFY2;Q8IQQ8;Q95SF0;Q9VVF4	Uncharacterized protein, isoform C. AT01767p. GM01209p. FI08815p	0.0972055	0.249858	-0.626714	0.64765	M9PFY2(15);Q8IQQ8(14);Q95SF0(15);Q9VVF4(15)	-		TMEM209_HUMAN;TMEM209_MOUSE;TMEM209_RAT				GO:0006909: phagocytosis
FBgn0013263	Trl	Q08605;Q2PDY2;A4V1Y6;Q2PDY1;M9PFM7;C3KGN3;A4V1Y7;I1V4Z2;I1V4Y9	Transcription factor GAGA. Trithorax-like, isoform I. Trithorax-like, isoform F. Trithorax-like, isoform J. Trithorax-like, isoform K. MIP04022p. Trithorax-like, isoform C. Trithorax-like protein variant I. Trithorax-like protein variant A	0.088321	0.235073	-2.14252	0.226483	Q08605(7);Q2PDY2(7);A4V1Y6(7);Q2PDY1(7);M9PFM7(7);C3KGN3(3);A4V1Y7(7);I1V4Z2(7);I1V4Y9(7)	-	Q08605[68];Q2PDY2[68];A4V1Y6[68];Q2PDY1[68];M9PFM7[68];A4V1Y7[68]				GO:0000791: euchromatin;GO:0005634: nucleus;GO:0005700: polytene chromosome;GO:0005721: pericentric heterochromatin	GO:0000280: nuclear division;GO:0006325: chromatin organization;GO:0006357: regulation of transcription by RNA polymerase II;GO:0007283: spermatogenesis;GO:0007476: imaginal disc-derived wing morphogenesis;GO:0007549: dosage compensation;GO:0031497: chromatin assembly;GO:0031937: positive regulation of chromatin silencing;GO:0034728: nucleosome organization;GO:0035075: response to ecdysone;GO:003…	GO:0003677: DNA binding;GO:0003682: chromatin binding;GO:0003700: DNA-binding transcription factor activity;GO:0005515: protein binding;GO:0008134: transcription factor binding;GO:0031208: POZ domain binding;GO:0042803: protein homodimerization activity;GO:0043565: sequence-specific DNA binding;GO:0046982: protein heterodimerization activity
FBgn0013269	FK506-bp1	P54397	39 kDa FK506-binding nuclear protein	0.901126	0.955162	0.0420121	1.02955	P54397(1)	-					GO:0000792: heterochromatin	GO:0010507: negative regulation of autophagy;GO:0016242: negative regulation of macroautophagy;GO:0035626: juvenile hormone mediated signaling pathway	GO:0005515: protein binding;GO:0005528: FK506 binding;GO:0070594: juvenile hormone response element binding
FBgn0263852	l(2)k12914	A0A1B2AKP8;Q9VLM5	Dolichyl-diphosphooligosaccharide--protein glycosyltransferase subunit DAD1	0.10805	0.26631	1.92408	3.79494	A0A1B2AKP8(4);Q9VLM5(4)	-	Q9VLM5[44,45]	DAD1_HUMAN;DAD1_MOUSE;DAD1_RAT	DAD1_HUMAN;DAD1_MOUSE		GO:0008250: oligosaccharyltransferase complex;GO:0012505: endomembrane system;GO:0030176: integral component of endoplasmic reticulum membrane	GO:0006487: protein N-linked glycosylation	GO:0004576: oligosaccharyl transferase activity;GO:0004579: dolichyl-diphosphooligosaccharide-protein glycotransferase activity
FBgn0030873	CG15814	Q9VX13;Q95SS4	FI05221p. GH03873p	0.844974	0.933839	0.400685	1.32013	Q9VX13(11);Q95SS4(11)	-		RNF121_HUMAN;RNF121_MOUSE;RNF121_RAT			GO:0000139: Golgi membrane;GO:0005789: endoplasmic reticulum membrane	GO:0030433: ubiquitin-dependent ERAD pathway;GO:0030968: endoplasmic reticulum unfolded protein response	GO:0008270: zinc ion binding;GO:0061630: ubiquitin protein ligase activity
FBgn0033388	CG8046	Q86P46;Q95R72;A1Z7R7	CG8046, isoform B	0.0143005	0.0650459	2.7294	6.63182	Q86P46(12);Q95R72(10);A1Z7R7(11)	-	A1Z7R7[6,12,304]	SLC46A1_HUMAN;SLC46A1_RAT;SLC46A2_MOUSE	SLC46A1_HUMAN	SLC46A1_HUMAN	GO:0009331: glycerol-3-phosphate dehydrogenase complex;GO:0016021: integral component of membrane	GO:0006072: glycerol-3-phosphate metabolic process;GO:0055085: transmembrane transport;GO:0055114: oxidation-reduction process	GO:0004368: glycerol-3-phosphate dehydrogenase (quinone) activity
FBgn0004456	mew	Q24247;X2JDJ5	Integrin alpha-PS1. Multiple edematous wings, isoform F	0.873887	0.946591	-0.0973164	0.93477	Q24247(24);X2JDJ5(24)	+	Q24247[13,520,521];X2JDJ5[13,520,521]	ITGA6_HUMAN;ITGA6_MOUSE;ITGA7_MOUSE;ITGA7_RAT	ITGA6_HUMAN;ITGA6_MOUSE	ITGA6_HUMAN;ITGA6_MOUSE	GO:0005887: integral component of plasma membrane;GO:0005925: focal adhesion;GO:0008305: integrin complex;GO:0009925: basal plasma membrane;GO:0016324: apical plasma membrane;GO:0016328: lateral plasma membrane	GO:0007015: actin filament organization;GO:0007155: cell adhesion;GO:0007157: heterophilic cell-cell adhesion via plasma membrane cell adhesion molecules;GO:0007411: axon guidance;GO:0007414: axonal defasciculation;GO:0007431: salivary gland development;GO:0007432: salivary gland boundary specification;GO:0007435: salivary gland morphogenesis;GO:0007475: apposition of dorsal and ventral imaginal …	GO:0046982: protein heterodimerization activity;GO:0050839: cell adhesion molecule binding;GO:0050840: extracellular matrix binding
FBgn0005322	nmd	Q9VL02;X2J7P4	GH08677p. No mitochondrial derivative, isoform B	0.775084	0.899836	-0.249436	0.841225	Q9VL02(3);X2J7P4(3)	-		ATAD1_HUMAN;ATAD1_MOUSE;ATAD1_RAT	ATAD1_HUMAN;ATAD1_MOUSE			GO:0007286: spermatid development;GO:0048190: wing disc dorsal/ventral pattern formation	GO:0005524: ATP binding
FBgn0035438	CG12013;PHGPx	Q86NS7;Q8IRD3;Q8IRD4;Q9VZQ8	Glutathione peroxidase	0.10455	0.260625	-0.528646	0.693205	Q86NS7(7);Q8IRD3(7);Q8IRD4(3);Q9VZQ8(3)	-	Q8IRD3[16]	GPX4_HUMAN;GPX4_MOUSE;GPX4_RAT	GPX4_HUMAN;GPX4_MOUSE;GPX4_RAT		GO:0005737: cytoplasm;GO:0005739: mitochondrion;GO:0005794: Golgi apparatus;GO:0012505: endomembrane system	GO:0006979: response to oxidative stress;GO:0006982: response to lipid hydroperoxide;GO:0034976: response to endoplasmic reticulum stress;GO:0036335: intestinal stem cell homeostasis;GO:0055114: oxidation-reduction process	GO:0004601: peroxidase activity;GO:0004602: glutathione peroxidase activity
FBgn0024509	Sec13	Q9V3J4	Protein SEC13 homolog	0.10278	0.25767	-0.581702	0.668175	Q9V3J4(6)	-		SEC13_HUMAN;SEC13_MOUSE;SEC13_RAT	SEC13_HUMAN;SEC13_MOUSE		GO:0000776: kinetochore;GO:0000785: chromatin;GO:0005635: nuclear envelope;GO:0005654: nucleoplasm;GO:0005703: polytene chromosome puff;GO:0030127: COPII vesicle coat;GO:0031080: nuclear pore outer ring;GO:0035859: Seh1-associated complex;GO:0061700: GATOR2 complex	GO:0006606: protein import into nucleus;GO:0006607: NLS-bearing protein import into nucleus;GO:0008363: larval chitin-based cuticle development;GO:0010629: negative regulation of gene expression;GO:0030433: ubiquitin-dependent ERAD pathway;GO:0031081: nuclear pore distribution;GO:0034605: cellular response to heat;GO:0035077: ecdysone-mediated polytene chromosome puffing;GO:0035293: chitin-based …	GO:0003682: chromatin binding;GO:0005198: structural molecule activity;GO:0042802: identical protein binding
FBgn0035432	ZnT63C	M9PEG6;Q7K3K5	Zinc transporter 63C	5e-07	5.97549e-06	2.68158	6.41558	M9PEG6(13);Q7K3K5(13)	-	M9PEG6[9,360,361];Q7K3K5[9,360,361]	SLC30A1_HUMAN;SLC30A1_MOUSE;SLC30A1_RAT	SLC30A1_HUMAN;SLC30A1_MOUSE;SLC30A1_RAT	SLC30A1_HUMAN	GO:0005886: plasma membrane;GO:0016021: integral component of membrane;GO:0016323: basolateral plasma membrane;GO:0016324: apical plasma membrane	GO:0006882: cellular zinc ion homeostasis;GO:0010312: detoxification of zinc ion;GO:0055069: zinc ion homeostasis;GO:0071577: zinc ion transmembrane transport	GO:0005385: zinc ion transmembrane transporter activity;GO:0022883: zinc efflux transmembrane transporter activity
FBgn0032704	CG10373;dp22;Jwa	G4LU22;Q5KU10;Q8SXD0;Q9VJ59	PRA1 family protein	0.258334	0.471946	1.45779	2.74687	Q5KU10(3);Q8SXD0(1)	-		ARL6IP5_HUMAN;ARL6IP5_MOUSE;ARL6IP5_RAT	ARL6IP5_HUMAN;ARL6IP5_RAT	ARL6IP5_HUMAN	GO:0012505: endomembrane system	GO:0045471: response to ethanol
FBgn0020618	Rack1	M9PCC1;O18640	Receptor of activated protein kinase C 1, isoform C. Guanine nucleotide-binding protein subunit beta-like protein	0.560656	0.756017	-0.216671	0.860549	M9PCC1(9);O18640(9)	-		RACK1_HUMAN;RACK1_MOUSE;RACK1_RAT	RACK1_HUMAN;RACK1_MOUSE	RACK1_HUMAN;RACK1_MOUSE	GO:0005634: nucleus;GO:0005737: cytoplasm;GO:0005776: autophagosome;GO:0005829: cytosol;GO:0022627: cytosolic small ribosomal subunit;GO:0071011: precatalytic spliceosome;GO:0071013: catalytic step 2 spliceosome	GO:0000398: mRNA splicing, via spliceosome;GO:0001933: negative regulation of protein phosphorylation;GO:0001934: positive regulation of protein phosphorylation;GO:0007626: locomotory behavior;GO:0009267: cellular response to starvation;GO:0016243: regulation of autophagosome size;GO:0018991: oviposition;GO:0030838: positive regulation of actin filament polymerization;GO:0035220: wing disc develo…	GO:0005080: protein kinase C binding;GO:0019899: enzyme binding;GO:0043022: ribosome binding
FBgn0033127	Tsp42Ef	Q7K010	Tetraspanin	5e-07	5.97549e-06	4.67046	25.4652	Q7K010(10)	-	Q7K010[18,73,74,134,135,205,208]				GO:0005887: integral component of plasma membrane;GO:0016021: integral component of membrane	GO:0007166: cell surface receptor signaling pathway;GO:0008340: determination of adult lifespan
FBgn0033656	S2P	Q7JZ56	Metallo endopeptidase	5e-07	5.97549e-06	4.80913	28.0346	Q7JZ56(17)	-	Q7JZ56[314]	MBTPS2_HUMAN;MBTPS2_MOUSE;MBTPS2_RAT			GO:0005737: cytoplasm;GO:0016020: membrane	GO:0031293: membrane protein intracellular domain proteolysis;GO:0035103: sterol regulatory element binding protein cleavage;GO:0051091: positive regulation of DNA-binding transcription factor activity;GO:1990440: positive regulation of transcription from RNA polymerase II promoter in response to endoplasmic reticulum stress	GO:0004222: metalloendopeptidase activity
FBgn0028425	JhI-21	Q9VKC2	Amino acid transporter protein JHI-21	0.000211	0.0017379	2.13611	4.39575	Q9VKC2(11)	-	Q9VKC2[20]	SLC7A5_HUMAN;SLC7A5_MOUSE;SLC7A5_RAT	SLC7A5_HUMAN;SLC7A5_MOUSE	SLC7A5_HUMAN	GO:0016020: membrane	GO:0050832: defense response to fungus;GO:1903801: L-leucine import across plasma membrane	GO:0015179: L-amino acid transmembrane transporter activity
FBgn0027583	CG7601	Q9Y140	Dehydrogenase/reductase SDR family protein 7-like	0.513731	0.719021	-0.285111	0.820679	Q9Y140(6)	-		DHRS7B_HUMAN;DHRS7B_MOUSE;DHRS7B_RAT	DHRS7B_HUMAN;DHRS7B_MOUSE				GO:0016491: oxidoreductase activity
FBgn0032833	COX4	Q9VIQ8	Cytochrome c oxidase subunit 4, isoform A	0.128087	0.29561	-2.10008	0.233245	Q9VIQ8(3)	-					GO:0005739: mitochondrion;GO:0005751: mitochondrial respiratory chain complex IV	GO:0000278: mitotic cell cycle;GO:0006123: mitochondrial electron transport, cytochrome c to oxygen;GO:0007030: Golgi organization;GO:0007406: negative regulation of neuroblast proliferation;GO:0008283: cell proliferation	GO:0004129: cytochrome-c oxidase activity
FBgn0035383	CPT2	Q8MQY1;Q9VZW7	SD01848p. Carnitine palmitoyltransferase 2	0.519503	0.72457	-0.254117	0.8385	Q8MQY1(10);Q9VZW7(10)	-		CPT2_HUMAN;CPT2_MOUSE;CPT2_RAT	CPT2_HUMAN;CPT2_MOUSE		GO:0005739: mitochondrion	GO:0006635: fatty acid beta-oxidation;GO:0042594: response to starvation;GO:0046951: ketone body biosynthetic process;GO:0070328: triglyceride homeostasis	GO:0004095: carnitine O-palmitoyltransferase activity
FBgn0020767	Spred	A0A0B4KG11;F0JAK5;Q7K0G4	Sprouty-related protein with EVH-1 domain, isoform C	0.0001585	0.00136064	3.42344	10.729	A0A0B4KG11(18);F0JAK5(17);Q7K0G4(18)	+		SPRED1_RAT;SPRED2_HUMAN;SPRED2_MOUSE	SPRED2_HUMAN;SPRED2_MOUSE	SPRED2_HUMAN;SPRED2_MOUSE	GO:0005829: cytosol;GO:0016020: membrane	GO:0007275: multicellular organism development;GO:0009966: regulation of signal transduction
FBgn0039877	Mccc1	Q8I0S9;Q9V9T5	RE65842p. GM14617p	0.0318965	0.117824	-2.75766	0.147863	Q8I0S9(3);Q9V9T5(5)	-	Q9V9T5[15]	MCCC1_HUMAN;MCCC1_MOUSE;MCCC1_RAT	MCCC1_HUMAN;MCCC1_MOUSE	MCCC1_HUMAN;MCCC1_MOUSE	GO:0005759: mitochondrial matrix	GO:0006551: leucine metabolic process	GO:0004485: methylcrotonoyl-CoA carboxylase activity;GO:0005524: ATP binding;GO:0046872: metal ion binding
FBgn0052803	CG14819;CG32803	M9PDI7;Q8IRW6;M9PIQ9	Uncharacterized protein, isoform D. RE11907p. Uncharacterized protein, isoform C	0.263533	0.478047	1.33464	2.52212	M9PDI7(5);Q8IRW6(5);M9PIQ9(5)	-					GO:0016021: integral component of membrane
FBgn0022942	Cbp80	E2QD75;Q7K4N3	Cap binding protein 80, isoform B. Nuclear cap-binding protein subunit 1	0.06586	0.19971	-2.25247	0.209865	E2QD75(17);Q7K4N3(17)	-	E2QD75[78,122];Q7K4N3[78,122]	NCBP1_HUMAN;NCBP1_MOUSE;NCBP1_RAT	NCBP1_HUMAN;NCBP1_MOUSE	NCBP1_HUMAN	GO:0005634: nucleus;GO:0005845: mRNA cap binding complex;GO:0005846: nuclear cap binding complex;GO:0071011: precatalytic spliceosome;GO:0071013: catalytic step 2 spliceosome;GO:1990904: ribonucleoprotein complex	GO:0000184: nuclear-transcribed mRNA catabolic process, nonsense-mediated decay;GO:0000398: mRNA splicing, via spliceosome;GO:0006406: mRNA export from nucleus;GO:0016246: RNA interference;GO:0030422: production of siRNA involved in RNA interference;GO:0031053: primary miRNA processing;GO:0035195: gene silencing by miRNA;GO:0045071: negative regulation of viral genome replication;GO:0045292: mRNA…	GO:0000339: RNA cap binding;GO:0003729: mRNA binding
FBgn0035947	Srp68	Q9VSS2	Signal recognition particle subunit SRP68	0.453093	0.67274	0.362642	1.28578	Q9VSS2(11)	-		SRP68_HUMAN;SRP68_MOUSE;SRP68_RAT	SRP68_HUMAN;SRP68_MOUSE	SRP68_HUMAN	GO:0005786: signal recognition particle, endoplasmic reticulum targeting	GO:0006614: SRP-dependent cotranslational protein targeting to membrane	GO:0005047: signal recognition particle binding;GO:0008312: 7S RNA binding;GO:0030942: endoplasmic reticulum signal peptide binding
FBgn0002069	AspRS	Q7K0E6;Q9XYM1	Aspartyl-tRNA synthetase, isoform A. Aspartyl tRNA synthetase	0.471141	0.689461	-0.327001	0.797192	Q7K0E6(5);Q9XYM1(5)	-		DARS_HUMAN;DARS_MOUSE;DARS_RAT	DARS_HUMAN;DARS_MOUSE	DARS_HUMAN;DARS_MOUSE	GO:0005737: cytoplasm;GO:0005829: cytosol;GO:0017101: aminoacyl-tRNA synthetase multienzyme complex	GO:0006422: aspartyl-tRNA aminoacylation	GO:0003723: RNA binding;GO:0004815: aspartate-tRNA ligase activity;GO:0005524: ATP binding
FBgn0035763	CG8602	Q9VS47	LD39967p	5e-07	5.97549e-06	4.56598	23.6863	Q9VS47(10)	-	Q9VS47[42]	MFSD1_HUMAN;MFSD1_MOUSE;MFSD1_RAT	MFSD1_MOUSE	MFSD1_MOUSE	GO:0016021: integral component of membrane	GO:0055085: transmembrane transport
FBgn0025678	CaBP1	Q9V438	Protein disulfide-isomerase A6 homolog	0.606904	0.791872	0.164717	1.12095	Q9V438(8)	-		PDIA6_HUMAN;PDIA6_MOUSE;PDIA6_RAT	PDIA6_HUMAN;PDIA6_MOUSE;PDIA6_RAT	PDIA6_HUMAN;PDIA6_MOUSE	GO:0005783: endoplasmic reticulum;GO:0012505: endomembrane system	GO:0045454: cell redox homeostasis;GO:2000427: positive regulation of apoptotic cell clearance	GO:0016853: isomerase activity
FBgn0024277	trio	C6TP86;C8VV43;Q7KVD1;Q7KY09;Q7YZA0;Q8IH76;Q8IRI4;Q8IRI5;Q8T987;Q9W0L0	LP19492p. RH29645p. Trio, isoform A. Trio. Trio, isoform B. GH01987p. FI18839p1. Trio, isoform D. SD08659p. Guanine-nucleotide-exchange-factor TRIO	0.690181	0.846409	-0.684775	0.622103	C6TP86(32);C8VV43(7);Q7KVD1(34);Q7KY09(35);Q7YZA0(13);Q8IH76(3);Q8IRI4(7);Q8IRI5(9);Q8T987(13);Q9W0L0(34)	-	Q7KVD1[1432,1433];Q7YZA0[2,126,127];Q8IRI4[3]	TRIO_HUMAN;TRIO_MOUSE;TRIO_RAT			GO:0030424: axon;GO:0030426: growth cone;GO:0031234: extrinsic component of cytoplasmic side of plasma membrane	GO:0007411: axon guidance;GO:0007412: axon target recognition;GO:0007417: central nervous system development;GO:0007422: peripheral nervous system development;GO:0007480: imaginal disc-derived leg morphogenesis;GO:0016319: mushroom body development;GO:0030036: actin cytoskeleton organization;GO:0031532: actin cytoskeleton reorganization;GO:0035025: positive regulation of Rho protein signal transd…	GO:0005089: Rho guanyl-nucleotide exchange factor activity
FBgn0029771	BcDNA:RE01432	Q9W4B6	RE01432p	0.0009505	0.00658329	3.03218	8.18042	Q9W4B6(9)	-	Q9W4B6[21]				GO:0016021: integral component of membrane
FBgn0286198	BEST:CK02318;LKRSDH	Q6NP53;Q9VLX0	SD02276p. Lysine ketoglutarate reductase/saccharopine dehydrogenase, isoform A	0.06854	0.205067	-0.55481	0.680747	Q6NP53(13);Q9VLX0(12)	+						GO:0031060: regulation of histone methylation;GO:0034969: histone arginine methylation;GO:0055114: oxidation-reduction process	GO:0016491: oxidoreductase activity
FBgn0003423	slgA	A4V4U5;M9NFJ2;M9NHG9;Q04499	Proline dehydrogenase. Proline dehydrogenase 1, mitochondrial	0.0234335	0.0933511	-0.730018	0.602896	A4V4U5(9);M9NFJ2(9);M9NHG9(9);Q04499(9)	-		PRODH1_RAT;PRODH_HUMAN;PRODH_MOUSE	PRODH_MOUSE		GO:0005739: mitochondrion;GO:0005759: mitochondrial matrix	GO:0006537: glutamate biosynthetic process;GO:0006562: proline catabolic process;GO:0007626: locomotory behavior;GO:0010133: proline catabolic process to glutamate;GO:0042331: phototaxis	GO:0004657: proline dehydrogenase activity;GO:0071949: FAD binding
FBgn0035169	CG13890	Q8MR61;Q9W0M0	GH11143p. Uncharacterized protein	0.732328	0.87349	-0.1004	0.932774	Q8MR61(5);Q9W0M0(5)	-		ECI2_HUMAN;ECI2_RAT;ECI3_MOUSE;ECI3_RAT;Eci3_RAT	ECI2_HUMAN;ECI3_MOUSE	ECI2_HUMAN	GO:0005777: peroxisome	GO:0050829: defense response to Gram-negative bacterium	GO:0004165: dodecenoyl-CoA delta-isomerase activity
FBgn0031500	CG17221;DM_7295851	Q8SZK7;Q8IPZ3	RH24774p. FI02982p	0.832843	0.928853	0.412694	1.33117	Q8SZK7(10);Q8IPZ3(10)	-		RTN4IP1_HUMAN;RTN4IP1_MOUSE;RTN4IP1_RAT			GO:0005739: mitochondrion	GO:0016319: mushroom body development;GO:0055114: oxidation-reduction process	GO:0016491: oxidoreductase activity
FBgn0260799	p120ctn	B5X0M8;Q7PLI0;Q8T0H3;Q9NHP1	RE55335p. Adherens junction protein p120. LD03740p. Arm repeat protein	0.193586	0.391347	0.489175	1.40364	B5X0M8(20);Q7PLI0(24);Q8T0H3(19);Q9NHP1(24)	-	Q7PLI0[372,373]	CTNND2_HUMAN;CTNND2_MOUSE;PKP4_RAT	CTNND2_MOUSE		GO:0005634: nucleus;GO:0005737: cytoplasm;GO:0005813: centrosome;GO:0005886: plasma membrane;GO:0005911: cell-cell junction;GO:0005912: adherens junction;GO:0005913: cell-cell adherens junction	GO:0001745: compound eye morphogenesis;GO:0007043: cell-cell junction assembly;GO:0007155: cell adhesion;GO:0010172: embryonic body morphogenesis;GO:0032956: regulation of actin cytoskeleton organization;GO:0034334: adherens junction maintenance;GO:0060997: dendritic spine morphogenesis;GO:0098609: cell-cell adhesion	GO:0045296: cadherin binding
FBgn0035162	Sf3b3	Q8T9L6;Q9W0M7	GM01240p. Splicing factor 3B subunit 3	0.652184	0.818756	-0.280272	0.823436	Q8T9L6(17);Q9W0M7(26)	-	Q9W0M7[507]	SF3B3_HUMAN;SF3B3_MOUSE;SF3B3_RAT	SF3B3_HUMAN;SF3B3_MOUSE	SF3B3_HUMAN	GO:0005634: nucleus;GO:0005686: U2 snRNP;GO:0030532: small nuclear ribonucleoprotein complex;GO:0071011: precatalytic spliceosome;GO:0071013: catalytic step 2 spliceosome	GO:0000398: mRNA splicing, via spliceosome	GO:0003676: nucleic acid binding;GO:0044877: protein-containing complex binding;GO:1990447: U2 snRNP binding
FBgn0035165	CG13887	Q9W0M4	LP10861p	5.5e-06	6.15092e-05	1.75547	3.37637	Q9W0M4(1)	-		BCAP29_RAT;BCAP31_HUMAN;BCAP31_MOUSE	BCAP31_HUMAN;BCAP31_MOUSE	BCAP31_HUMAN	GO:0005789: endoplasmic reticulum membrane;GO:0005887: integral component of plasma membrane;GO:0012505: endomembrane system	GO:0006886: intracellular protein transport;GO:0006888: endoplasmic reticulum to Golgi vesicle-mediated transport;GO:0070973: protein localization to endoplasmic reticulum exit site
FBgn0053554	Nipped-A	Q8I8U7	Transcription-associated protein 1	0.248852	0.46032	-1.60228	0.329356	Q8I8U7(67)	-	Q8I8U7[314,2694,2743,2756,3089,3090,3138,3139,3151,3152,3480,3481,3529,3530,3542,3543]	TRRAP_HUMAN;TRRAP_MOUSE			GO:0000123: histone acetyltransferase complex;GO:0000124: SAGA complex;GO:0005634: nucleus;GO:0005700: polytene chromosome;GO:0005703: polytene chromosome puff;GO:0005737: cytoplasm;GO:0035267: NuA4 histone acetyltransferase complex	GO:0000281: mitotic cytokinesis;GO:0006351: transcription, DNA-templated;GO:0006355: regulation of transcription, DNA-templated;GO:0016573: histone acetylation;GO:0035222: wing disc pattern formation;GO:0043486: histone exchange;GO:0043966: histone H3 acetylation;GO:0045747: positive regulation of Notch signaling pathway	GO:0003712: transcription coregulator activity;GO:0004402: histone acetyltransferase activity
FBgn0263594	lost	Q8IGE9;Q9VN21	RH35990p. LD30155p	0.52957	0.731082	-0.251775	0.839862	Q8IGE9(5);Q9VN21(4)	-		MTHFSD_HUMAN;MTHFSD_MOUSE;MTHFSD_RAT			GO:0005737: cytoplasm;GO:0005829: cytosol;GO:0071011: precatalytic spliceosome;GO:0071013: catalytic step 2 spliceosome;GO:1990904: ribonucleoprotein complex	GO:0000398: mRNA splicing, via spliceosome;GO:0007277: pole cell development;GO:0009952: anterior/posterior pattern specification;GO:0019094: pole plasm mRNA localization;GO:0045451: pole plasm oskar mRNA localization
FBgn0263599	l(3)72Ab	Q9VUV9	Putative U5 small nuclear ribonucleoprotein 200 kDa helicase	0.093994	0.245579	-2.19776	0.217976	Q9VUV9(25)	-	Q9VUV9[962,963,1705]	SNRNP200_HUMAN;SNRNP200_MOUSE;SNRNP200_RAT	SNRNP200_HUMAN;SNRNP200_MOUSE	SNRNP200_HUMAN	GO:0005634: nucleus;GO:0005681: spliceosomal complex;GO:0005682: U5 snRNP;GO:0030532: small nuclear ribonucleoprotein complex;GO:0046540: U4/U6 x U5 tri-snRNP complex;GO:0071011: precatalytic spliceosome;GO:0071013: catalytic step 2 spliceosome;GO:0071014: post-mRNA release spliceosomal complex	GO:0000278: mitotic cell cycle;GO:0000381: regulation of alternative mRNA splicing, via spliceosome;GO:0000388: spliceosome conformational change to release U4 (or U4atac) and U1 (or U11);GO:0000398: mRNA splicing, via spliceosome;GO:0007283: spermatogenesis;GO:0007419: ventral cord development;GO:0008380: RNA splicing	GO:0003676: nucleic acid binding;GO:0003724: RNA helicase activity;GO:0004004: ATP-dependent RNA helicase activity;GO:0005524: ATP binding;GO:0008026: ATP-dependent helicase activity
FBgn0263598	Vha68-2	A4V0N4;Q27331	MIP16230p. V-type proton ATPase catalytic subunit A isoform 2	0.81661	0.920858	0.238896	1.18009	A4V0N4(5);Q27331(5)	-		ATP6V1A_HUMAN;ATP6V1A_MOUSE	ATP6V1A_HUMAN;ATP6V1A_MOUSE	ATP6V1A_HUMAN;ATP6V1A_MOUSE	GO:0000221: vacuolar proton-transporting V-type ATPase, V1 domain;GO:0005774: vacuolar membrane;GO:0005886: plasma membrane;GO:0033181: plasma membrane proton-transporting V-type ATPase complex	GO:0007446: imaginal disc growth;GO:0015991: ATP hydrolysis coupled proton transport;GO:0016197: endosomal transport;GO:0035149: lumen formation, open tracheal system;GO:0046034: ATP metabolic process;GO:0048388: endosomal lumen acidification	GO:0005524: ATP binding;GO:0046961: proton-transporting ATPase activity, rotational mechanism
FBgn0087011	CG40109;CG41520;CG17443	Q4V616;E8Z4Z6;A8QHX1;Q5BIB8	IP06018p. Uncharacterized protein, isoform D. Uncharacterized protein, isoform B. RE19569p	0.417678	0.635896	-1.16078	0.447271	Q4V616(3);E8Z4Z6(6);A8QHX1(7);Q5BIB8(7)	-	A8QHX1[17];Q5BIB8[17]	ANGPT1_HUMAN;ANGPT1_MOUSE;FGG_RAT			GO:0005615: extracellular space	GO:0007171: activation of transmembrane receptor protein tyrosine kinase activity;GO:0043066: negative regulation of apoptotic process	GO:0030297: transmembrane receptor protein tyrosine kinase activator activity
FBgn0087013	Karybeta3	Q86NQ0;Q960E2;Q9VN44	GH07384p. SD05186p. FI07923p	0.02262	0.0907032	-0.718287	0.607819	Q86NQ0(25);Q960E2(21);Q9VN44(28)	-	Q9VN44[262]	IPO5_HUMAN;IPO5_MOUSE;IPO5_RAT	IPO5_HUMAN;IPO5_MOUSE	IPO5_HUMAN;IPO5_MOUSE	GO:0005829: cytosol;GO:0031965: nuclear membrane;GO:0034399: nuclear periphery	GO:0006607: NLS-bearing protein import into nucleus;GO:0006610: ribosomal protein import into nucleus	GO:0008139: nuclear localization sequence binding
FBgn0029176	eEF1gamma;Ef1gamma	A0A0B4JD11;Q9NJH0	Eukaryotic translation elongation factor 1 gamma, isoform C. Elongation factor 1-gamma	0.0112185	0.0534193	-0.973983	0.509098	A0A0B4JD11(5);Q9NJH0(5)	-		EEF1G_HUMAN;EEF1G_MOUSE;EEF1G_RAT	EEF1G_HUMAN;EEF1G_MOUSE;EEF1G_RAT	EEF1G_HUMAN;EEF1G_MOUSE	GO:0005634: nucleus;GO:0005737: cytoplasm;GO:0005853: eukaryotic translation elongation factor 1 complex	GO:0006414: translational elongation	GO:0003746: translation elongation factor activity
FBgn0029174	FKBP59;Fkbp59	Q9VL78;X2J5E8	FK506-binding protein 59. Peptidylprolyl isomerase	0.860722	0.941659	0.372575	1.29466	Q9VL78(10);X2J5E8(10)	-		FKBP4_HUMAN;FKBP4_MOUSE;FKBP4_RAT	FKBP4_HUMAN;FKBP4_MOUSE	FKBP4_HUMAN	GO:0005737: cytoplasm;GO:0016027: inaD signaling complex	GO:0000413: protein peptidyl-prolyl isomerization;GO:0050908: detection of light stimulus involved in visual perception;GO:0051924: regulation of calcium ion transport;GO:0061077: chaperone-mediated protein folding	GO:0003755: peptidyl-prolyl cis-trans isomerase activity;GO:0005515: protein binding;GO:0005528: FK506 binding;GO:0031072: heat shock protein binding
FBgn0031392	AIF	Q9VQ79;M9PBQ4;E8NH83	Putative apoptosis-inducing factor 1, mitochondrial. Apoptosis inducing factor, isoform C. AT03068p	0.0486395	0.159386	0.761979	1.69582	Q9VQ79(18);M9PBQ4(18);E8NH83(19)	-	Q9VQ79[8,526];M9PBQ4[8,525]	AIFM1_HUMAN;AIFM1_MOUSE;AIFM1_RAT	AIFM1_HUMAN;AIFM1_MOUSE	AIFM1_HUMAN	GO:0005739: mitochondrion;GO:0005758: mitochondrial intermembrane space	GO:0010623: programmed cell death involved in cell development;GO:0042775: mitochondrial ATP synthesis coupled electron transport;GO:0050832: defense response to fungus	GO:0003677: DNA binding;GO:0016651: oxidoreductase activity, acting on NAD(P)H;GO:0046983: protein dimerization activity;GO:0050660: flavin adenine dinucleotide binding
FBgn0031937	CG13795	Q9VLY3;Q7YU26	FI17140p1. RE05480p	0.0067515	0.0359392	3.109	8.62784	Q9VLY3(9);Q7YU26(9)	-					GO:0005886: plasma membrane;GO:0016021: integral component of membrane;GO:0043005: neuron projection	GO:0006836: neurotransmitter transport	GO:0005326: neurotransmitter transporter activity;GO:0005328: neurotransmitter:sodium symporter activity;GO:0005332: gamma-aminobutyric acid:sodium symporter activity;GO:0042165: neurotransmitter binding
FBgn0064225	yip6;RpL5	Q6NL81;Q9NIU2;Q9W5R8;R9Q794	RE57391p. Yippee interacting protein 6. 60S ribosomal protein L5. Ribosomal protein L5, isoform G	0.174875	0.363366	0.466494	1.38175	Q9NIU2(3);Q9W5R8(4);R9Q794(4)	-		RPL5_HUMAN;RPL5_MOUSE;RPL5_RAT	RPL5_HUMAN;RPL5_MOUSE;RPL5_RAT	RPL5_HUMAN;RPL5_MOUSE	GO:0022625: cytosolic large ribosomal subunit;GO:0022626: cytosolic ribosome	GO:0000027: ribosomal large subunit assembly;GO:0002181: cytoplasmic translation;GO:0006412: translation	GO:0003723: RNA binding;GO:0003735: structural constituent of ribosome;GO:0005515: protein binding;GO:0008097: 5S rRNA binding
FBgn0034419	CG15111	A1ZBH2;A1ZBH3	Uncharacterized protein, isoform A. FI04476p	0.272361	0.488247	1.4476	2.72754	A1ZBH2(4);A1ZBH3(5)	-	A1ZBH3[7]	ABHD12_HUMAN;ABHD12_MOUSE;ABHD12_RAT	ABHD12_MOUSE		GO:0016021: integral component of membrane
FBgn0000711;FBgn0003132;FBgn0003134;FBgn0004103	Pp1-13C;Pp1alpha-96A;Pp1-87B;flw;CG9156	A0A0B4KHS9;B4F4X2;C0MKX3;H5V895;P12982;P48461;P48462;Q05547;Q8SWU9;Q8T0U6	Serine/threonine-protein phosphatase. Serine/threonine-protein phosphatase alpha-2 isoform. Serine/threonine-protein phosphatase alpha-1 isoform. Serine/threonine-protein phosphatase beta isoform. Serine/threonine-protein phosphatase alpha-3 isoform	0.217229	0.418329	-1.66868	0.31454	A0A0B4KHS9(13);B4F4X2(13);C0MKX3(13);H5V895(14);P12982(13);P48461(13);P48462(14);Q05547(13);Q8SWU9(14);Q8T0U6(14)	-	A0A0B4KHS9[169,170];H5V895[21,170];P12982[169,170];P48461[169,170];P48462[21,170];Q05547[169,170];Q8T0U6[301]	PPP1CA_HUMAN;PPP1CA_MOUSE;PPP1CA_RAT;PPP1CB_HUMAN;PPP1CB_MOUSE;PPP1CB_RAT;PPP1CC_RAT	PPP1CA_HUMAN;PPP1CA_MOUSE;PPP1CA_RAT;PPP1CB_HUMAN;PPP1CB_MOUSE;PPP1CC_RAT	PPP1CA_HUMAN;PPP1CA_MOUSE;PPP1CB_HUMAN;PPP1CB_MOUSE	GO:0000164: protein phosphatase type 1 complex;GO:0072357: PTW/PP1 phosphatase complex;GO:0005700: polytene chromosome	GO:0006470: protein dephosphorylation;GO:0007059: chromosome segregation;GO:0007300: ovarian nurse cell to oocyte transport;GO:0007301: female germline ring canal formation;GO:0007312: oocyte nucleus migration involved in oocyte dorsal/ventral axis specification;GO:0007476: imaginal disc-derived wing morphogenesis;GO:0007498: mesoderm development;GO:0014706: striated muscle tissue development;GO:…	GO:0004722: protein serine/threonine phosphatase activity;GO:0017018: myosin phosphatase activity;GO:0005515: protein binding
FBgn0034708	Vps35	Q6AWP5;Q7KVL7;Q9W277	RE65032p. Vacuolar protein sorting-associated protein 35	0.140905	0.315163	-0.562309	0.677217	Q6AWP5(19);Q7KVL7(17);Q9W277(17)	-	Q7KVL7[280];Q9W277[299]	VPS35_HUMAN;VPS35_MOUSE;VPS35_RAT	VPS35_HUMAN;VPS35_MOUSE	VPS35_HUMAN;VPS35_MOUSE	GO:0005768: endosome;GO:0005769: early endosome;GO:0005770: late endosome;GO:0030904: retromer complex;GO:0030906: retromer, cargo-selective complex;GO:0043195: terminal bouton;GO:0048786: presynaptic active zone;GO:0071212: subsynaptic reticulum	GO:0006886: intracellular protein transport;GO:0006897: endocytosis;GO:0030177: positive regulation of Wnt signaling pathway;GO:0031647: regulation of protein stability;GO:0042147: retrograde transport, endosome to Golgi;GO:0048488: synaptic vesicle endocytosis;GO:0061357: positive regulation of Wnt protein secretion;GO:1904647: response to rotenone	GO:0005515: protein binding;GO:0008565: protein transporter activity;GO:0017137: Rab GTPase binding
FBgn0261722	fwe;flower	Q95T12;D8FT42;F0JAK1	Calcium channel flower	5e-07	5.97549e-06	7.5671	189.637	Q95T12(5);D8FT42(5);F0JAK1(5)	-	Q95T12[82,83,86]	CACFD1_HUMAN;CACFD1_MOUSE;CACFD1_RAT	CACFD1_MOUSE		GO:0030285: integral component of synaptic vesicle membrane;GO:0044214: spanning component of plasma membrane	GO:0006816: calcium ion transport;GO:0016192: vesicle-mediated transport;GO:0035212: cell competition in a multicellular organism;GO:0042981: regulation of apoptotic process;GO:0043525: positive regulation of neuron apoptotic process;GO:0048488: synaptic vesicle endocytosis;GO:0070588: calcium ion transmembrane transport;GO:0099533: positive regulation of presynaptic cytosolic calcium concentrati…	GO:0005262: calcium channel activity
FBgn0011606	Klp3A	Q9XZ29	EG:BACR25B3.9 protein	0.970526	0.985072	-0.0129298	0.991078	Q9XZ29(21)	-	Q9XZ29[8]	KIF4A_HUMAN;KIF4A_RAT;KIF4_MOUSE			GO:0005634: nucleus;GO:0005737: cytoplasm;GO:0005818: aster;GO:0005819: spindle;GO:0005871: kinesin complex;GO:0005874: microtubule;GO:0005875: microtubule associated complex;GO:0030496: midbody;GO:0051233: spindle midzone	GO:0000278: mitotic cell cycle;GO:0007018: microtubule-based movement;GO:0007052: mitotic spindle organization;GO:0007059: chromosome segregation;GO:0007088: regulation of mitotic nuclear division;GO:0007110: meiosis I cytokinesis;GO:0007131: reciprocal meiotic recombination;GO:0007140: male meiotic nuclear division;GO:0007338: single fertilization;GO:0016321: female meiosis chromosome segregatio…	GO:0003777: microtubule motor activity;GO:0005524: ATP binding;GO:0008017: microtubule binding;GO:0008574: ATP-dependent microtubule motor activity, plus-end-directed;GO:0016887: ATPase activity
FBgn0011604	ISWI;Iswi	I1V4Y8;Q24368	Imitation SWI. Chromatin-remodeling complex ATPase chain Iswi	0.372283	0.591203	-0.316055	0.803264	I1V4Y8(10);Q24368(11)	-		SMARCA1_HUMAN;SMARCA1_MOUSE;SMARCA1_RAT;SMARCA5_MOUSE			GO:0000790: nuclear chromatin;GO:0005634: nucleus;GO:0005667: transcription factor complex;GO:0005700: polytene chromosome;GO:0008623: CHRAC;GO:0016589: NURF complex;GO:0016590: ACF complex;GO:0031010: ISWI-type complex;GO:0031213: RSF complex	GO:0006325: chromatin organization;GO:0006333: chromatin assembly or disassembly;GO:0006334: nucleosome assembly;GO:0006338: chromatin remodeling;GO:0006351: transcription, DNA-templated;GO:0006355: regulation of transcription, DNA-templated;GO:0006357: regulation of transcription by RNA polymerase II;GO:0007283: spermatogenesis;GO:0016584: nucleosome positioning;GO:0035041: sperm chromatin decon…	GO:0000166: nucleotide binding;GO:0003677: DNA binding;GO:0003678: DNA helicase activity;GO:0005515: protein binding;GO:0005524: ATP binding;GO:0008094: DNA-dependent ATPase activity;GO:0008134: transcription factor binding;GO:0031491: nucleosome binding;GO:0070615: nucleosome-dependent ATPase activity
FBgn0027885	Aac11	Q9V431	Apoptosis inhibitor 5 homolog	0.493609	0.702587	0.96829	1.95652	Q9V431(8)	-	Q9V431[10]	API5_HUMAN;API5_MOUSE;API5_RAT	API5_HUMAN	API5_HUMAN	GO:0005634: nucleus	GO:0043066: negative regulation of apoptotic process	GO:0005515: protein binding
FBgn0029955	CG15478	Q9W3Q4;Q8SWV2	SD03340p. RE06823p	0.218878	0.419516	1.55443	2.93718	Q9W3Q4(6);Q8SWV2(6)	-
FBgn0027081	ThrRS	Q8IGC5;Q8IP94;Q8MRL7;Q9VKB0	RH56418p. Threonyl-tRNA synthetase, isoform B. GH20022p. FI05224p	0.140877	0.315163	-0.673519	0.626975	Q8IGC5(12);Q8IP94(12);Q8MRL7(13);Q9VKB0(13)	-	Q9VKB0[19]	TARS_HUMAN;TARS_MOUSE;TARS_RAT	TARS_HUMAN;TARS_MOUSE	TARS_HUMAN;TARS_MOUSE	GO:0005737: cytoplasm;GO:0005739: mitochondrion	GO:0006435: threonyl-tRNA aminoacylation	GO:0004829: threonine-tRNA ligase activity;GO:0005524: ATP binding
FBgn0027086	IleRS	Q8MSW0	Isoleucyl-tRNA synthetase, isoform A	0.173104	0.361325	-0.512636	0.70094	Q8MSW0(17)	-	Q8MSW0[11,244,245]	IARS_HUMAN;IARS_MOUSE;IARS_RAT	IARS_HUMAN;IARS_MOUSE	IARS_HUMAN	GO:0005737: cytoplasm;GO:0017101: aminoacyl-tRNA synthetase multienzyme complex	GO:0006428: isoleucyl-tRNA aminoacylation	GO:0000049: tRNA binding;GO:0002161: aminoacyl-tRNA editing activity;GO:0004822: isoleucine-tRNA ligase activity;GO:0005524: ATP binding
FBgn0010173	RpA-70	Q24492	Replication protein A 70 kDa DNA-binding subunit	0.204757	0.407841	0.451999	1.36793	Q24492(10)	-		POLR1A_HUMAN;POLR1A_MOUSE;POLR1A_RAT;Pdgfa_RAT;Polr1a_MOUSE;Polr1a_RAT;RPA1_HUMAN;RPA1_MOUSE;RPA1_RAT	POLR1A_HUMAN;RPA1_HUMAN;RPA1_MOUSE;Rpa1_MOUSE		GO:0000784: nuclear chromosome, telomeric region;GO:0005634: nucleus;GO:0005662: DNA replication factor A complex	GO:0000723: telomere maintenance;GO:0000724: double-strand break repair via homologous recombination;GO:0006260: DNA replication;GO:0006261: DNA-dependent DNA replication;GO:0006268: DNA unwinding involved in DNA replication;GO:0006281: DNA repair;GO:0006289: nucleotide-excision repair;GO:0007004: telomere maintenance via telomerase;GO:0051321: meiotic cell cycle	GO:0003684: damaged DNA binding;GO:0003697: single-stranded DNA binding;GO:0043047: single-stranded telomeric DNA binding;GO:0043565: sequence-specific DNA binding
FBgn0034368	zda	Q7K3D4	Peptidylprolyl isomerase	0.534835	0.733368	-0.186786	0.878561	Q7K3D4(3)	-		FKBP8_HUMAN;FKBP8_MOUSE;FKBP8_RAT	FKBP8_HUMAN;FKBP8_MOUSE	FKBP8_MOUSE	GO:0012505: endomembrane system
FBgn0000308	chic	M9NEU5;P25843	Profilin	0.633688	0.806332	-0.210581	0.864189	M9NEU5(4);P25843(4)	-	M9NEU5[16];P25843[16]	PFN4_HUMAN;PFN4_MOUSE;PFN4_RAT			GO:0005737: cytoplasm;GO:0005938: cell cortex;GO:0043005: neuron projection;GO:0048471: perinuclear region of cytoplasm	GO:0000281: mitotic cytokinesis;GO:0000902: cell morphogenesis;GO:0000915: actomyosin contractile ring assembly;GO:0007015: actin filament organization;GO:0007300: ovarian nurse cell to oocyte transport;GO:0007391: dorsal closure;GO:0007411: axon guidance;GO:0007420: brain development;GO:0007436: larval salivary gland morphogenesis;GO:0007488: histoblast morphogenesis;GO:0016322: neuron remodelin…	GO:0003779: actin binding;GO:0003785: actin monomer binding;GO:0005515: protein binding
FBgn0011771	Hem	P55162	Membrane-associated protein Hem	0.118515	0.283275	-0.773081	0.585167	P55162(24)	-		NCKAP1_HUMAN;NCKAP1_MOUSE;NCKAP1_RAT	NCKAP1_HUMAN	NCKAP1_HUMAN	GO:0031209: SCAR complex	GO:0000902: cell morphogenesis;GO:0001764: neuron migration;GO:0007010: cytoskeleton organization;GO:0007409: axonogenesis;GO:0007417: central nervous system development;GO:0007520: myoblast fusion;GO:0007528: neuromuscular junction development;GO:0008360: regulation of cell shape;GO:0008407: chaeta morphogenesis;GO:0016477: cell migration;GO:0030031: cell projection assembly;GO:0030036: actin cy…	GO:0005515: protein binding
FBgn0037491	CG1227	Q9VI84	LD17053p	5e-07	5.97549e-06	3.1775	9.04737	Q9VI84(9)	-	Q9VI84[14,18]	STK16_HUMAN;STK16_MOUSE;STK16_RAT	STK16_HUMAN;STK16_MOUSE	STK16_HUMAN;STK16_MOUSE		GO:0006468: protein phosphorylation;GO:0045793: positive regulation of cell size	GO:0004672: protein kinase activity;GO:0004674: protein serine/threonine kinase activity;GO:0005524: ATP binding
FBgn0040091	Ugt58Fa	Q9W228	RE07815p	0.000134	0.00117515	-1.523	0.347961	Q9W228(5)	-					GO:0043231: intracellular membrane-bounded organelle		GO:0008194: UDP-glycosyltransferase activity;GO:0015020: glucuronosyltransferase activity;GO:0016758: transferase activity, transferring hexosyl groups
FBgn0011284	RpS4	P41042;X2JGM9	40S ribosomal protein S4	0.739199	0.875689	0.114205	1.08238	P41042(2);X2JGM9(2)	-	P41042[124];X2JGM9[124]	RPS4X_HUMAN;RPS4X_MOUSE;RPS4X_RAT;RPS4Y2_RAT	RPS4X_HUMAN;RPS4X_MOUSE	RPS4X_HUMAN;RPS4X_MOUSE	GO:0022626: cytosolic ribosome;GO:0022627: cytosolic small ribosomal subunit	GO:0002181: cytoplasmic translation;GO:0006412: translation	GO:0003723: RNA binding;GO:0003735: structural constituent of ribosome
FBgn0029823	Shmt;CG3011	F6J3U3;A9YJ11;A9YJ07;A9YJ06;B7Z0X1;Q9W457	CG3011. CG3011-PA. Serine hydroxymethyltransferase	0.742901	0.877654	-0.177936	0.883966	F6J3U3(4);A9YJ11(4);A9YJ07(4);A9YJ06(4);B7Z0X1(6);Q9W457(7)	-	Q9W457[15]	SHMT1_HUMAN;SHMT1_MOUSE;SHMT1_RAT	SHMT1_HUMAN;SHMT1_MOUSE	SHMT1_MOUSE	GO:0005634: nucleus;GO:0005737: cytoplasm;GO:0005739: mitochondrion;GO:0005829: cytosol	GO:0006544: glycine metabolic process;GO:0006564: L-serine biosynthetic process;GO:0006565: L-serine catabolic process;GO:0006730: one-carbon metabolic process;GO:0009113: purine nucleobase biosynthetic process;GO:0019264: glycine biosynthetic process from serine;GO:0035999: tetrahydrofolate interconversion;GO:0042752: regulation of circadian rhythm;GO:0046653: tetrahydrofolate metabolic process;…	GO:0000900: translation repressor activity, mRNA regulatory element binding;GO:0004372: glycine hydroxymethyltransferase activity;GO:0008270: zinc ion binding;GO:0016597: amino acid binding;GO:0030170: pyridoxal phosphate binding;GO:0042803: protein homodimerization activity;GO:0048027: mRNA 5'-UTR binding;GO:0050897: cobalt ion binding;GO:0070905: serine binding
FBgn0037549	DmRH26	Q7K4L8	LD33749p	0.307314	0.52612	-0.321071	0.800476	Q7K4L8(8)	-		DDX43_HUMAN;DDX43_MOUSE;DDX43_RAT					GO:0003723: RNA binding;GO:0004386: helicase activity;GO:0005524: ATP binding
FBgn0030268	Klp10A	A4V4A1;Q960Z0	Kinesin-like protein. Kinesin-like protein Klp10A	0.861321	0.941659	0.0489624	1.03452	A4V4A1(12);Q960Z0(12)	-		KIF2A_HUMAN;KIF2A_MOUSE;KIF2B_RAT			GO:0000775: chromosome, centromeric region;GO:0000922: spindle pole;GO:0005813: centrosome;GO:0005828: kinetochore microtubule;GO:0005871: kinesin complex;GO:0005874: microtubule;GO:0055028: cortical microtubule;GO:0061673: mitotic spindle astral microtubule;GO:0072687: meiotic spindle;GO:0090619: meiotic spindle pole;GO:0097431: mitotic spindle pole	GO:0000212: meiotic spindle organization;GO:0007018: microtubule-based movement;GO:0007019: microtubule depolymerization;GO:0007051: spindle organization;GO:0007052: mitotic spindle organization;GO:0007057: spindle assembly involved in female meiosis I;GO:0007079: mitotic chromosome movement towards spindle pole;GO:0045167: asymmetric protein localization involved in cell fate determination;GO:00…	GO:0003774: motor activity;GO:0003777: microtubule motor activity;GO:0005524: ATP binding;GO:0008017: microtubule binding;GO:0008574: ATP-dependent microtubule motor activity, plus-end-directed;GO:0016887: ATPase activity
FBgn0037728	CG16817;p23	A0A0B4K6D2;E8NH46;Q9VH95	Uncharacterized protein, isoform B. MIP29050p. Uncharacterized protein CG16817	0.875589	0.946591	-0.0889861	0.940183	A0A0B4K6D2(2);E8NH46(2);Q9VH95(2)	-		PTGES3_HUMAN;PTGES3_MOUSE;PTGES3_RAT	PTGES3_HUMAN;PTGES3_MOUSE;PTGES3_RAT	PTGES3_HUMAN;PTGES3_MOUSE	GO:0005634: nucleus;GO:0005737: cytoplasm;GO:0005783: endoplasmic reticulum;GO:0005829: cytosol;GO:0031965: nuclear membrane	GO:0006457: protein folding;GO:0007030: Golgi organization;GO:0051131: chaperone-mediated protein complex assembly	GO:0050220: prostaglandin-E synthase activity;GO:0051087: chaperone binding;GO:0051879: Hsp90 protein binding
FBgn0033460	Sec24AB;CG1472	A0A0B4LEK8;A1Z813;Q86NS0;Q95R66	Sec24AB ortholog, isoform C. Sec24AB ortholog, isoform A. RE70550p. SD04292p	0.627629	0.80197	0.768809	1.70386	A0A0B4LEK8(20);A1Z813(20);Q86NS0(20);Q95R66(2)	-		SEC24A_MOUSE;SEC24A_RAT;SEC24B_HUMAN;SEC24B_MOUSE			GO:0030127: COPII vesicle coat	GO:0006886: intracellular protein transport;GO:0090110: COPII-coated vesicle cargo loading	GO:0005048: signal sequence binding;GO:0005215: transporter activity;GO:0008270: zinc ion binding
FBgn0033264	Nup50	Q7K0D8	Nuclear pore complex protein Nup50	0.127805	0.29561	0.52818	1.44211	Q7K0D8(6)	-		NUP50_HUMAN;NUP50_MOUSE;NUP50_RAT			GO:0000785: chromatin;GO:0005634: nucleus;GO:0005643: nuclear pore;GO:0005704: polytene chromosome band;GO:0005737: cytoplasm;GO:0005813: centrosome	GO:0006606: protein import into nucleus;GO:0035080: heat shock-mediated polytene chromosome puffing;GO:0045944: positive regulation of transcription by RNA polymerase II	GO:0005096: GTPase activator activity;GO:0005515: protein binding;GO:0008536: Ran GTPase binding;GO:0031490: chromatin DNA binding
FBgn0010551	Phb2	A8DYI6;A8DYI7;Q0E924	Prohibitin 2	5e-07	5.97549e-06	2.28233	4.86462	A8DYI6(1);A8DYI7(1);Q0E924(1)	-		PHB2_HUMAN;PHB2_MOUSE;PHB2_RAT	PHB2_HUMAN;PHB2_MOUSE	PHB2_HUMAN	GO:0005739: mitochondrion;GO:0016020: membrane
FBgn0030286	CG1657	Q9VZ08	Receptor-mediated endocytosis protein 6 homolog	0.928013	0.967728	-0.00970935	0.993293	Q9VZ08(20)	-		GAPVD1_HUMAN;GAPVD1_MOUSE;GAPVD1_RAT			GO:0005829: cytosol	GO:0007165: signal transduction;GO:0032483: regulation of Rab protein signal transduction;GO:0043087: regulation of GTPase activity;GO:0051223: regulation of protein transport	GO:0005085: guanyl-nucleotide exchange factor activity;GO:0017112: Rab guanyl-nucleotide exchange factor activity;GO:0032794: GTPase activating protein binding
FBgn0040273	Spt5	Q9V460	Transcription elongation factor SPT5	0.956074	0.981469	0.0171123	1.01193	Q9V460(15)	-	Q9V460[611]	SUPT5H_HUMAN;SUPT5H_RAT;SUPT5_MOUSE;Supt5h_MOUSE			GO:0005700: polytene chromosome;GO:0005703: polytene chromosome puff;GO:0005705: polytene chromosome interband;GO:0008023: transcription elongation factor complex;GO:0032044: DSIF complex	GO:0000122: negative regulation of transcription by RNA polymerase II;GO:0006368: transcription elongation from RNA polymerase II promoter;GO:0007549: dosage compensation;GO:0032785: negative regulation of DNA-templated transcription, elongation;GO:0032786: positive regulation of DNA-templated transcription, elongation;GO:0045944: positive regulation of transcription by RNA polymerase II	GO:0000993: RNA polymerase II complex binding;GO:0003682: chromatin binding;GO:0003729: mRNA binding;GO:0044877: protein-containing complex binding;GO:0046982: protein heterodimerization activity
FBgn0034962	MAN1	Q7JRE4	Inner nuclear membrane protein Man1	0.25312	0.464689	-0.430958	0.741769	Q7JRE4(12)	-	Q7JRE4[587]	LEMD3_HUMAN;LEMD3_MOUSE;LEMD3_RAT			GO:0005639: integral component of nuclear inner membrane;GO:0012505: endomembrane system	GO:0006998: nuclear envelope organization;GO:0030514: negative regulation of BMP signaling pathway	GO:0003676: nucleic acid binding
FBgn0260960	Baldspot	Q95T92;Q9VV87	Elongation of very long chain fatty acids protein	0.983421	0.991555	0.204055	1.15193	Q95T92(3);Q9VV87(6)	-		ELOVL6_HUMAN;ELOVL6_MOUSE			GO:0005741: mitochondrial outer membrane;GO:0030176: integral component of endoplasmic reticulum membrane	GO:0007283: spermatogenesis;GO:0019367: fatty acid elongation, saturated fatty acid;GO:0030148: sphingolipid biosynthetic process;GO:0030497: fatty acid elongation;GO:0034625: fatty acid elongation, monounsaturated fatty acid;GO:0034626: fatty acid elongation, polyunsaturated fatty acid;GO:0042759: long-chain fatty acid biosynthetic process;GO:0042761: very long-chain fatty acid biosynthetic proc…	GO:0009922: fatty acid elongase activity
FBgn0260962	pic	Q9XYZ5	DNA damage-binding protein 1	0.337952	0.5562	1.28823	2.44229	Q9XYZ5(21)	-		DDB1_HUMAN;DDB1_MOUSE;DDB1_RAT	DDB1_HUMAN;DDB1_MOUSE	DDB1_HUMAN;DDB1_MOUSE	GO:0005634: nucleus;GO:0005737: cytoplasm	GO:0006281: DNA repair;GO:0006511: ubiquitin-dependent protein catabolic process;GO:0006974: cellular response to DNA damage stimulus;GO:0007307: eggshell chorion gene amplification;GO:0016567: protein ubiquitination;GO:0035220: wing disc development;GO:0043161: proteasome-mediated ubiquitin-dependent protein catabolic process;GO:0045732: positive regulation of protein catabolic process;GO:005083…	GO:0003684: damaged DNA binding;GO:0005515: protein binding
FBgn0034968	RpL12	Q4V5X9;Q9W1B9	IP07888p. GEO07602p1	0.006822	0.0361566	0.854773	1.80847	Q4V5X9(7);Q9W1B9(4)	-	Q9W1B9[17]	LOC102555453_RAT;RPL12_HUMAN;RPL12_MOUSE	RPL12_HUMAN;RPL12_MOUSE	RPL12_HUMAN;RPL12_MOUSE	GO:0022625: cytosolic large ribosomal subunit;GO:0022626: cytosolic ribosome	GO:0000027: ribosomal large subunit assembly;GO:0002181: cytoplasmic translation;GO:0006412: translation	GO:0003735: structural constituent of ribosome;GO:0019843: rRNA binding
FBgn0023143	Uba1	A0A0B4KF46;O46111;Q8T0L3	Ubiquitin activating enzyme 1, isoform C. Ubiquitin activating enzyme. GH24511p	0.215658	0.418329	1.64515	3.1278	A0A0B4KF46(19);O46111(20);Q8T0L3(23)	-	Q8T0L3[14]	UBA1_HUMAN;UBA1_MOUSE;UBA1_RAT	UBA1_HUMAN;UBA1_MOUSE	UBA1_HUMAN;UBA1_MOUSE	GO:0005737: cytoplasm;GO:0005886: plasma membrane;GO:0030425: dendrite	GO:0000209: protein polyubiquitination;GO:0006914: autophagy;GO:0006974: cellular response to DNA damage stimulus;GO:0008283: cell proliferation;GO:0016319: mushroom body development;GO:0016322: neuron remodeling;GO:0016567: protein ubiquitination;GO:0019915: lipid storage;GO:0030707: ovarian follicle cell development;GO:0035096: larval midgut cell programmed cell death;GO:0040008: regulation of …	GO:0004839: ubiquitin activating enzyme activity;GO:0019779: Atg8 activating enzyme activity
FBgn0038053	CG18549	Q9VG64	RE35942p	0.120566	0.285934	1.87865	3.67731	Q9VG64(7)	-	Q9VG64[26]	MFSD11_HUMAN;MFSD11_MOUSE;MFSD11_RAT			GO:0016021: integral component of membrane
FBgn0283657	Tlk;CG32782;tlk	A4IJ82;B7Z120;B7Z126;D3DMJ2;M9PDQ2;M9PIZ6;Q058T2;Q1RL19;Q29R23;Q8IRT7;Q8IRT8;Q9W4Q4	LD40879p. Tousled-like kinase, isoform I. Tousled-like kinase, isoform G. LD09833p. Tousled-like kinase, isoform L. Tousled-like kinase, isoform K. LD14750p. LD15160p. RE19210p. Tousled-like kinase, isoform C. Tousled-like kinase, isoform B. BcDNA.GH07910	0.280483	0.496961	0.461443	1.37692	A4IJ82(16);B7Z120(12);B7Z126(17);D3DMJ2(12);M9PDQ2(11);M9PIZ6(13);Q058T2(12);Q1RL19(12);Q29R23(14);Q8IRT7(13);Q8IRT8(16);Q9W4Q4(12)	-	B7Z126[3];M9PIZ6[17];Q8IRT7[2];Q8IRT8[6]	TLK2_HUMAN;TLK2_MOUSE;TLK2_RAT			GO:0000792: heterochromatin;GO:0005634: nucleus;GO:0005654: nucleoplasm	GO:0006325: chromatin organization;GO:0006468: protein phosphorylation;GO:0007059: chromosome segregation;GO:0016572: histone phosphorylation;GO:0019730: antimicrobial humoral response;GO:0045448: mitotic cell cycle, embryonic;GO:0046777: protein autophosphorylation;GO:0051726: regulation of cell cycle;GO:0070868: heterochromatin organization involved in chromatin silencing	GO:0004672: protein kinase activity;GO:0004674: protein serine/threonine kinase activity;GO:0005515: protein binding;GO:0005524: ATP binding
FBgn0038058	CG5608	Q8T989;Q9VG59	SD04925p. FI07645p	0.57509	0.766996	-0.661718	0.632125	Q8T989(12);Q9VG59(12)	-		VAC14_HUMAN;VAC14_MOUSE;VAC14_RAT	VAC14_HUMAN	VAC14_HUMAN	GO:0000306: extrinsic component of vacuolar membrane;GO:0010008: endosome membrane;GO:0070772: PAS complex	GO:0006661: phosphatidylinositol biosynthetic process
FBgn0036702	CG6512;AFG3L2	Q8IQQ9;Q8T4G5	Uncharacterized protein, isoform B. SD01613p	0.84083	0.93349	-0.0639231	0.956659	Q8IQQ9(5);Q8T4G5(6)	-		AFG3L2_HUMAN;AFG3L2_MOUSE;AFG3L2_RAT	AFG3L2_HUMAN;AFG3L2_MOUSE	AFG3L2_HUMAN	GO:0005739: mitochondrion;GO:0005743: mitochondrial inner membrane;GO:0016021: integral component of membrane	GO:0006508: proteolysis;GO:0008053: mitochondrial fusion;GO:0034982: mitochondrial protein processing;GO:0042407: cristae formation	GO:0004222: metalloendopeptidase activity;GO:0005524: ATP binding;GO:0008270: zinc ion binding
FBgn0036039	Naa60	Q95SX8	N-alpha-acetyltransferase 60	0.066841	0.201681	2.10735	4.30899	Q95SX8(4)	-		NAA60_HUMAN;NAA60_MOUSE;NAA60_RAT			GO:0000139: Golgi membrane;GO:0005737: cytoplasm	GO:0007059: chromosome segregation;GO:0016573: histone acetylation;GO:0017196: N-terminal peptidyl-methionine acetylation;GO:0043966: histone H3 acetylation;GO:0043967: histone H4 acetylation	GO:0004596: peptide alpha-N-acetyltransferase activity
FBgn0040475	SH3PX1	Q9NCC3	Sorting nexin	0.961735	0.983309	-0.0146747	0.98988	Q9NCC3(8)	-		SNX18_HUMAN;SNX18_MOUSE;SNX33_RAT			GO:0005886: plasma membrane;GO:0005938: cell cortex;GO:0042734: presynaptic membrane;GO:0043025: neuronal cell body;GO:0043195: terminal bouton;GO:0048471: perinuclear region of cytoplasm;GO:0071212: subsynaptic reticulum	GO:0000045: autophagosome assembly;GO:0000278: mitotic cell cycle;GO:0001956: positive regulation of neurotransmitter secretion;GO:0015031: protein transport;GO:0030032: lamellipodium assembly;GO:0071456: cellular response to hypoxia;GO:1990709: presynaptic active zone organization	GO:0005546: phosphatidylinositol-4,5-bisphosphate binding
FBgn0267348	LanB2	P15215;X2JAW6	Laminin subunit gamma-1. Laminin B2, isoform B	0.893008	0.949892	-0.0654813	0.955626	P15215(100);X2JAW6(100)	-		LAMC1_HUMAN;LAMC1_MOUSE;LAMC1_RAT	LAMC1_HUMAN		GO:0005604: basement membrane	GO:0007435: salivary gland morphogenesis;GO:0007494: midgut development;GO:0033627: cell adhesion mediated by integrin;GO:0034446: substrate adhesion-dependent cell spreading;GO:0061031: endodermal digestive tract morphogenesis;GO:0070831: basement membrane assembly;GO:0085029: extracellular matrix assembly
FBgn0027066	Eb1	A1Z6P3;D3DMK3;D6W4V6;Q6NNE2;Q7JZD3;Q9XZ57	Eb1, isoform F. MIP15933p. MIP19989p. RH07059p. Eb1, isoform A. Eb1, isoform E	0.658236	0.824655	0.135912	1.09879	A1Z6P3(5);D3DMK3(6);D6W4V6(2);Q6NNE2(5);Q7JZD3(5);Q9XZ57(5)	-		MAPRE1_HUMAN;MAPRE1_MOUSE;MAPRE1_RAT;MAPRE3_RAT	MAPRE1_HUMAN;MAPRE1_MOUSE	MAPRE1_HUMAN	GO:0005737: cytoplasm;GO:0005815: microtubule organizing center;GO:0005874: microtubule;GO:0005875: microtubule associated complex;GO:0005876: spindle microtubule;GO:0005881: cytoplasmic microtubule;GO:0035371: microtubule plus-end;GO:0044295: axonal growth cone;GO:0051233: spindle midzone	GO:0000022: mitotic spindle elongation;GO:0000226: microtubule cytoskeleton organization;GO:0007017: microtubule-based process;GO:0007052: mitotic spindle organization;GO:0007059: chromosome segregation;GO:0007423: sensory organ development;GO:0007605: sensory perception of sound;GO:0007626: locomotory behavior;GO:0007629: flight behavior;GO:0030589: pseudocleavage involved in syncytial blastoder…	GO:0005515: protein binding;GO:0008017: microtubule binding;GO:0017022: myosin binding;GO:0051010: microtubule plus-end binding
FBgn0001122	Galphao	P16378	G protein alpha o subunit	0.000602	0.00434224	2.10853	4.31253	P16378(10)	-	P16378[3]	GNAO1_HUMAN;GNAO1_MOUSE;GNAO1_RAT	GNAO1_HUMAN;GNAO1_MOUSE;GNAO1_RAT	GNAO1_HUMAN;GNAO1_MOUSE;GNAO1_RAT	GO:0005834: heterotrimeric G-protein complex;GO:0005886: plasma membrane	GO:0001737: establishment of imaginal disc-derived wing hair orientation;GO:0007186: G protein-coupled receptor signaling pathway;GO:0007188: adenylate cyclase-modulating G protein-coupled receptor signaling pathway;GO:0007419: ventral cord development;GO:0007507: heart development;GO:0008356: asymmetric cell division;GO:0014045: establishment of endothelial blood-brain barrier;GO:0019722: calciu…	GO:0001664: G protein-coupled receptor binding;GO:0003924: GTPase activity;GO:0005515: protein binding;GO:0005525: GTP binding;GO:0031683: G-protein beta/gamma-subunit complex binding
FBgn0001123	Galphas	A0A0B4LGI1;P20354	G protein alpha s subunit	3.5e-06	3.98738e-05	2.01567	4.04367	A0A0B4LGI1(8);P20354(8)	-	A0A0B4LGI1[3];P20354[3]	GNAL_HUMAN;GNAL_MOUSE;GNAL_RAT	GNAL_HUMAN;GNAL_MOUSE		GO:0005604: basement membrane;GO:0005834: heterotrimeric G-protein complex;GO:0005886: plasma membrane	GO:0002165: instar larval or pupal development;GO:0007186: G protein-coupled receptor signaling pathway;GO:0007188: adenylate cyclase-modulating G protein-coupled receptor signaling pathway;GO:0007191: adenylate cyclase-activating dopamine receptor signaling pathway;GO:0007268: chemical synaptic transmission;GO:0007476: imaginal disc-derived wing morphogenesis;GO:0007528: neuromuscular junction d…	GO:0001664: G protein-coupled receptor binding;GO:0003924: GTPase activity;GO:0005525: GTP binding;GO:0031683: G-protein beta/gamma-subunit complex binding
FBgn0004449	Ten-m	M9PGF7;O61307	Tenascin major, isoform E. Teneurin-m	2.55e-05	0.00025272	1.53462	2.89712	M9PGF7(78);O61307(73)	+	M9PGF7[1357];O61307[800]	TENM1_HUMAN;TENM1_MOUSE;TENM2_HUMAN;TENM2_MOUSE;TENM2_RAT	TENM2_RAT		GO:0005886: plasma membrane;GO:0005887: integral component of plasma membrane;GO:0031012: extracellular matrix;GO:0031594: neuromuscular junction;GO:0043025: neuronal cell body;GO:0045211: postsynaptic membrane	GO:0001745: compound eye morphogenesis;GO:0001941: postsynaptic membrane organization;GO:0007274: neuromuscular synaptic transmission;GO:0008039: synaptic target recognition;GO:0008045: motor neuron axon guidance;GO:0016200: synaptic target attraction;GO:0022416: chaeta development;GO:0031122: cytoplasmic microtubule organization;GO:0034110: regulation of homotypic cell-cell adhesion;GO:0034116: …	GO:0005515: protein binding;GO:0031005: filamin binding;GO:0042802: identical protein binding;GO:0042803: protein homodimerization activity;GO:0046982: protein heterodimerization activity
FBgn0001308	Khc	P17210;Q6NNT8	Kinesin heavy chain. Kinesin-like protein	0.107056	0.265248	-0.580333	0.668809	P17210(10);Q6NNT8(5)	-	P17210[17,309]	KIF5A_MOUSE;KIF5B_HUMAN;KIF5B_MOUSE;KIF5B_RAT;KIF5C_MOUSE	KIF5B_HUMAN	KIF5B_HUMAN	GO:0005737: cytoplasm;GO:0005871: kinesin complex;GO:0005874: microtubule;GO:0030478: actin cap;GO:0035371: microtubule plus-end;GO:1904115: axon cytoplasm	GO:0001754: eye photoreceptor cell differentiation;GO:0007018: microtubule-based movement;GO:0007097: nuclear migration;GO:0007303: cytoplasmic transport, nurse cell to oocyte;GO:0007310: oocyte dorsal/ventral axis specification;GO:0007315: pole plasm assembly;GO:0007317: regulation of pole plasm oskar mRNA localization;GO:0007409: axonogenesis;GO:0007411: axon guidance;GO:0008088: axo-dendritic …	GO:0003774: motor activity;GO:0003777: microtubule motor activity;GO:0005523: tropomyosin binding;GO:0005524: ATP binding;GO:0008017: microtubule binding;GO:0008574: ATP-dependent microtubule motor activity, plus-end-directed;GO:0016887: ATPase activity
FBgn0033482	CG1371	A1Z843;B9EQR0;Q3ZAN3;Q6NP22	CG1371. FI04003p. LD18215p. LD47325p	0.004763	0.0272587	-0.989766	0.50356	A1Z843(16);B9EQR0(16);Q3ZAN3(16);Q6NP22(16)	-		NOMO1_MOUSE;NOMO1_RAT;NOMO3_HUMAN	NOMO3_HUMAN		GO:0005789: endoplasmic reticulum membrane;GO:0012505: endomembrane system		GO:0030246: carbohydrate binding
FBgn0250753	kra	Q9VNE2	Protein krasavietz	0.065123	0.197967	-1.06517	0.477917	Q9VNE2(3)	-		BZW1_HUMAN;BZW1_MOUSE;BZW1_RAT	BZW1_HUMAN	BZW1_HUMAN	GO:0005737: cytoplasm;GO:0030175: filopodium;GO:0030424: axon;GO:0043025: neuronal cell body;GO:0044295: axonal growth cone	GO:0007616: long-term memory;GO:0016199: axon midline choice point recognition;GO:0017148: negative regulation of translation;GO:0030707: ovarian follicle cell development;GO:0048149: behavioral response to ethanol;GO:0048477: oogenesis;GO:0051491: positive regulation of filopodium assembly	GO:0005515: protein binding;GO:0031369: translation initiation factor binding;GO:0043022: ribosome binding;GO:0043024: ribosomal small subunit binding
FBgn0035390	scramb2	Q9VZW1	Phospholipid scramblase	5e-07	5.97549e-06	3.45442	10.9618	Q9VZW1(12)	+	Q9VZW1[104,137,141,142]	PLSCR3_MOUSE;PLSCR3_RAT;PLSCR5_HUMAN	PLSCR3_MOUSE	PLSCR3_MOUSE		GO:0007268: chemical synaptic transmission;GO:0017121: plasma membrane phospholipid scrambling	GO:0017128: phospholipid scramblase activity
FBgn0005777	PpD3	Q9VH81	GH12714p	0.114071	0.276525	-0.531543	0.691815	Q9VH81(14)	-	Q9VH81[14]	PPP5C_HUMAN;PPP5C_MOUSE;PPP5C_RAT	PPP5C_RAT		GO:0005634: nucleus;GO:0005737: cytoplasm;GO:0005829: cytosol	GO:0000278: mitotic cell cycle;GO:0006470: protein dephosphorylation	GO:0004721: phosphoprotein phosphatase activity;GO:0004722: protein serine/threonine phosphatase activity
FBgn0263120	Acsl;l(2)44DEa	A0A0B4KFE4;A1Z7H2;A1Z7H3;Q86NS4;Q8T3L1;Q960I0	Acyl-CoA synthetase long-chain, isoform J. Acyl-CoA synthetase long-chain, isoform D. Acyl-CoA synthetase long-chain, isoform C. RH17880p. Acyl-CoA synthetase long-chain, isoform A. LP07340p	0.0974415	0.249858	0.547967	1.46202	A0A0B4KFE4(17);A1Z7H2(18);A1Z7H3(17);Q86NS4(17);Q8T3L1(17);Q960I0(13)	-		ACSL3_HUMAN;ACSL3_MOUSE;ACSL3_RAT	ACSL3_HUMAN;ACSL3_MOUSE	ACSL3_HUMAN	GO:0005737: cytoplasm;GO:0005777: peroxisome;GO:0005783: endoplasmic reticulum;GO:0030424: axon	GO:0001676: long-chain fatty acid metabolic process;GO:0006633: fatty acid biosynthetic process;GO:0006655: phosphatidylglycerol biosynthetic process;GO:0007268: chemical synaptic transmission;GO:0007399: nervous system development;GO:0007411: axon guidance;GO:0010890: positive regulation of sequestering of triglyceride;GO:0030514: negative regulation of BMP signaling pathway;GO:0035282: segmenta…	GO:0004467: long-chain fatty acid-CoA ligase activity;GO:0090433: palmitoyl-CoA ligase activity
FBgn0019952;FBgn0086365	ORCT2	A0A0B4KHD4;A0A0B4KI00;Q95R48;Q9VCA2;R9QRD4;R9QRG4	Organic cation transporter 2, isoform B. Organic cation transporter, isoform B. Organic cation transporter-like protein. Organic cation transporter protein. Organic cation transporter. Organic cation transporter 2	0.0355045	0.127294	2.29013	4.89099	A0A0B4KHD4(11);A0A0B4KI00(10);Q95R48(11);Q9VCA2(10);R9QRD4(10);R9QRG4(11)	-		SLC22A13_HUMAN;SLC22A21_MOUSE;SLC22A4_HUMAN;SLC22A4_MOUSE;SLC22A5_RAT			GO:0016021: integral component of membrane	GO:0006915: apoptotic process;GO:0055085: transmembrane transport;GO:0007390: germ-band shortening;GO:0015695: organic cation transport;GO:0030307: positive regulation of cell growth;GO:0040018: positive regulation of multicellular organism growth	GO:0022857: transmembrane transporter activity;GO:0015101: organic cation transmembrane transporter activity
FBgn0028563	sut1	Q7KK97	LD44652p	0.020826	0.0849753	2.53417	5.79243	Q7KK97(19)	+	Q7KK97[305,306,372]	SLC2A7_MOUSE			GO:0016021: integral component of membrane	GO:0055085: transmembrane transport	GO:0022857: transmembrane transporter activity
FBgn0261988	Gprk2	P32866;A0A0B4KI69	G protein-coupled receptor kinase 2. G protein-coupled receptor kinase	0.641038	0.812292	0.726475	1.65459	P32866(19);A0A0B4KI69(19)	+		GRK5_HUMAN;GRK5_MOUSE;GRK5_RAT			GO:0005737: cytoplasm;GO:0005886: plasma membrane	GO:0002805: regulation of antimicrobial peptide biosynthetic process;GO:0003384: apical constriction involved in gastrulation;GO:0006468: protein phosphorylation;GO:0007224: smoothened signaling pathway;GO:0007474: imaginal disc-derived wing vein specification;GO:0008589: regulation of smoothened signaling pathway;GO:0008592: regulation of Toll signaling pathway;GO:0043950: positive regulation of…	GO:0004674: protein serine/threonine kinase activity;GO:0004703: G protein-coupled receptor kinase activity;GO:0005524: ATP binding
FBgn0024285	Srp54	O61646;Q9VL71	Splicing factor SRp54. LD29830p	1.9e-05	0.000191413	-2.95631	0.128843	O61646(6);Q9VL71(6)	-		SREK1_HUMAN;SREK1_MOUSE;SREK1_RAT	SREK1_HUMAN		GO:0005634: nucleus;GO:0005654: nucleoplasm;GO:0071011: precatalytic spliceosome;GO:0071013: catalytic step 2 spliceosome	GO:0000381: regulation of alternative mRNA splicing, via spliceosome;GO:0000398: mRNA splicing, via spliceosome;GO:0001178: regulation of transcriptional start site selection at RNA polymerase II promoter;GO:0010468: regulation of gene expression;GO:0031440: regulation of mRNA 3'-end processing	GO:0003729: mRNA binding;GO:0008187: poly-pyrimidine tract binding
FBgn0261983	l(2)gd1	M9NEZ0;Q9VKJ9	Lethal (2) giant discs 1, isoform B. Coiled-coil and C2 domain-containing protein 1-like	0.000485	0.00360497	3.20885	9.24616	M9NEZ0(11);Q9VKJ9(6)	-	M9NEZ0[599,748,752,753,762,763];Q9VKJ9[599]	CC2D1A_HUMAN;CC2D1A_MOUSE;CC2D1A_RAT			GO:0005634: nucleus;GO:0005737: cytoplasm;GO:0016324: apical plasma membrane	GO:0000122: negative regulation of transcription by RNA polymerase II;GO:0000281: mitotic cytokinesis;GO:0006886: intracellular protein transport;GO:0007423: sensory organ development;GO:0007472: wing disc morphogenesis;GO:0008586: imaginal disc-derived wing vein morphogenesis;GO:0008593: regulation of Notch signaling pathway;GO:0016197: endosomal transport;GO:0030100: regulation of endocytosis;G…	GO:0005543: phospholipid binding
FBgn0261984	ire-1;Ire1	A8JR46;C7LA79	Inositol-requiring enzyme-1. IP02909p	0.319668	0.536743	1.32339	2.50254	A8JR46(15);C7LA79(5)	-	A8JR46[4,8,9]	ERN1_HUMAN;ERN1_MOUSE;ERN1_RAT;ERN2_MOUSE				GO:0001751: compound eye photoreceptor cell differentiation;GO:0001752: compound eye photoreceptor fate commitment;GO:0006397: mRNA processing;GO:0006402: mRNA catabolic process;GO:0006468: protein phosphorylation;GO:0007030: Golgi organization;GO:0030968: endoplasmic reticulum unfolded protein response;GO:0034976: response to endoplasmic reticulum stress;GO:0036498: IRE1-mediated unfolded protei…	GO:0004521: endoribonuclease activity;GO:0004672: protein kinase activity;GO:0005524: ATP binding
FBgn0001200;FBgn0013981;FBgn0051611;FBgn0053869;FBgn0053871;FBgn0053873;FBgn0053875;FBgn0053877;FBgn0053879;FBgn0053881;FBgn0053883;FBgn0053885;FBgn0053887;FBgn0053889;FBgn0053891;FBgn0053893;FBgn0053895;FBgn0053897;FBgn0053899;FBgn0053901;FBgn0053903;FBgn0053905;FBgn0053907;FBgn0053909	His4;His4r	A0A0B4KFZ9;P84040	Histone H4	5e-07	5.97549e-06	-2.4798	0.179269		-		HIST1H4A_HUMAN;HIST1H4A_MOUSE;Hist1h4a_MOUSE	HIST1H4A_HUMAN	HIST1H4A_HUMAN	GO:0000228: nuclear chromosome;GO:0000786: nucleosome;GO:0005694: chromosome;GO:0035059: RCAF complex;GO:0005634: nucleus	GO:0006334: nucleosome assembly;GO:0006352: DNA-templated transcription, initiation;GO:0016321: female meiosis chromosome segregation	GO:0003677: DNA binding;GO:0046982: protein heterodimerization activity;GO:0042393: histone binding
FBgn0028703	Nhe3	D5SHT8;M9PB53;Q9VM99;Q9U624;Q5U1C5;B7Z029;A8DYW5;Q8IPJ4;B5RIF8	Sodium/hydrogen exchanger	0.0018535	0.0118294	3.21792	9.30444	D5SHT8(8);M9PB53(10);Q9VM99(10);Q9U624(11);Q5U1C5(8);B7Z029(10);A8DYW5(10);Q8IPJ4(10);B5RIF8(11)	-	D5SHT8[525,526];M9PB53[10,16,618,619];Q9VM99[10,16,618,619];B7Z029[10,16,612,613];A8DYW5[10,16,612,613];Q8IPJ4[10,16,630,631]	SLC9A6_HUMAN;SLC9A6_MOUSE;SLC9A7_RAT;SLC9A9_RAT	SLC9A6_HUMAN;SLC9A6_MOUSE	SLC9A6_HUMAN	GO:0005886: plasma membrane;GO:0016021: integral component of membrane;GO:0048471: perinuclear region of cytoplasm;GO:0055037: recycling endosome	GO:0051453: regulation of intracellular pH;GO:0071805: potassium ion transmembrane transport;GO:0098719: sodium ion import across plasma membrane	GO:0015385: sodium:proton antiporter activity;GO:0015386: potassium:proton antiporter activity
FBgn0003256	rl	D9PTS4;M9ZYW3;P40417	Mitogen-activated protein kinase. Mitogen-activated protein kinase ERK-A	0.214254	0.418329	-0.530492	0.692318	D9PTS4(8);M9ZYW3(8);P40417(7)	-		MAPK1_HUMAN;MAPK1_MOUSE;MAPK1_RAT	MAPK1_HUMAN;MAPK1_MOUSE	MAPK1_HUMAN	GO:0005634: nucleus;GO:0005737: cytoplasm;GO:0005829: cytosol;GO:0030054: cell junction;GO:0031594: neuromuscular junction	GO:0000165: MAPK cascade;GO:0000278: mitotic cell cycle;GO:0007173: epidermal growth factor receptor signaling pathway;GO:0007362: terminal region determination;GO:0007430: terminal branching, open tracheal system;GO:0007465: R7 cell fate commitment;GO:0007474: imaginal disc-derived wing vein specification;GO:0007476: imaginal disc-derived wing morphogenesis;GO:0007479: leg disc proximal/distal p…	GO:0004674: protein serine/threonine kinase activity;GO:0004707: MAP kinase activity;GO:0005524: ATP binding;GO:0008134: transcription factor binding;GO:0019901: protein kinase binding
FBgn0035771	Sec63	Q9VS57	RE14391p	0.001379	0.00908649	1.08257	2.1178	Q9VS57(12)	-		SEC63_HUMAN;SEC63_MOUSE;SEC63_RAT	SEC63_HUMAN;SEC63_MOUSE		GO:0005783: endoplasmic reticulum;GO:0030176: integral component of endoplasmic reticulum membrane;GO:0031207: Sec62/Sec63 complex;GO:0045169: fusome	GO:0006614: SRP-dependent cotranslational protein targeting to membrane;GO:0006620: posttranslational protein targeting to endoplasmic reticulum membrane;GO:0031204: posttranslational protein targeting to membrane, translocation	GO:0008565: protein transporter activity
FBgn0032518	RpL24	Q8SY98;Q9VJY6;X2JE06	RH14088p. 60S ribosomal protein L24. GEO07624p1	0.0102285	0.0496755	0.825862	1.77259	Q8SY98(1);Q9VJY6(2);X2JE06(2)	-	Q9VJY6[6];X2JE06[6]	RPL24_HUMAN;RPL24_MOUSE;RPL24_RAT	RPL24_HUMAN;RPL24_MOUSE	RPL24_HUMAN	GO:0022625: cytosolic large ribosomal subunit;GO:0022626: cytosolic ribosome	GO:0000027: ribosomal large subunit assembly;GO:0002181: cytoplasmic translation;GO:0006412: translation;GO:1902626: assembly of large subunit precursor of preribosome	GO:0003723: RNA binding;GO:0003735: structural constituent of ribosome
FBgn0032514	CG9302	Q960C0;Q9VJZ1	SD08104p. FI21342p1	0.293635	0.511345	-0.346397	0.786546	Q960C0(10);Q9VJZ1(10)	-	Q9VJZ1[177]	PDIA5_HUMAN;PDIA5_MOUSE;PDIA5_RAT	PDIA5_HUMAN;PDIA5_MOUSE		GO:0012505: endomembrane system	GO:0045454: cell redox homeostasis
FBgn0029766	CG15784	Q9W4C1	IP13321p	0.49452	0.702587	0.488947	1.40342	Q9W4C1(6)	-					GO:0005634: nucleus
FBgn0002783	mor	A0A0B4JDA0;Q7KPY3;Q8MSY3;Q9VF03	Moira, isoform B. Moira. LD06146p. Brahma associated protein 155 kDa	0.483278	0.695843	0.225036	1.16881	A0A0B4JDA0(8);Q7KPY3(7);Q8MSY3(5);Q9VF03(8)	-		SMARCC1_RAT;SMARCC2_HUMAN;SMARCC2_MOUSE;SMARCC2_RAT	SMARCC2_MOUSE		GO:0005634: nucleus;GO:0016514: SWI/SNF complex;GO:0016586: RSC-type complex;GO:0035060: brahma complex;GO:0071564: npBAF complex;GO:0071565: nBAF complex	GO:0006357: regulation of transcription by RNA polymerase II;GO:0007406: negative regulation of neuroblast proliferation;GO:0007474: imaginal disc-derived wing vein specification;GO:0007480: imaginal disc-derived leg morphogenesis;GO:0008586: imaginal disc-derived wing vein morphogenesis;GO:0008587: imaginal disc-derived wing margin morphogenesis;GO:0043044: ATP-dependent chromatin remodeling;GO:…	GO:0003677: DNA binding;GO:0005515: protein binding
FBgn0002781	mod(mdg4)	A0A0B4K6B8;A0A0B4K7A6;C7LAE7;Q86B87	Modifier of mdg4, isoform AE. Modifier of mdg4, isoform AD. MIP06802p. Modifier of mdg4	0.122183	0.287531	0.530157	1.44409	A0A0B4K6B8(8);A0A0B4K7A6(8);C7LAE7(8);Q86B87(9)	-	A0A0B4K6B8[10,91];A0A0B4K7A6[10,91];Q86B87[10,91,483,484]				GO:0000785: chromatin;GO:0000794: condensed nuclear chromosome;GO:0005634: nucleus;GO:0005700: polytene chromosome;GO:0005704: polytene chromosome band;GO:0005730: nucleolus	GO:0001672: regulation of chromatin assembly or disassembly;GO:0006915: apoptotic process;GO:0007060: male meiosis chromosome segregation;GO:0007141: male meiosis I;GO:0008354: germ cell migration;GO:0010032: meiotic chromosome condensation;GO:0048477: oogenesis	GO:0003677: DNA binding;GO:0003682: chromatin binding;GO:0005515: protein binding;GO:0031208: POZ domain binding;GO:0042803: protein homodimerization activity
FBgn0002780	mod	A0A0B4K7G4;P13469;Q8IGX8	Modulo, isoform C. DNA-binding protein modulo. RE08878p	0.783033	0.90496	-0.171995	0.887615	A0A0B4K7G4(2);P13469(2);Q8IGX8(2)	-		NCL_HUMAN	NCL_HUMAN	NCL_HUMAN	GO:0005634: nucleus;GO:0005730: nucleolus;GO:0005737: cytoplasm;GO:0032991: protein-containing complex	GO:0008283: cell proliferation	GO:0003677: DNA binding;GO:0003729: mRNA binding;GO:0005515: protein binding;GO:0043565: sequence-specific DNA binding
FBgn0004465	Su(P)	O77287;Q9U5V9;Q9V420	Su(P) protein. RH17614p. FI02878p	0.473064	0.690618	0.246336	1.18619	O77287(9);Q9U5V9(8);Q9V420(8)	-	Q9V420[3,137]	PTGES2_HUMAN;PTGES2_MOUSE;PTGES2_RAT	PTGES2_MOUSE			GO:0045454: cell redox homeostasis	GO:0009055: electron transfer activity;GO:0015035: protein disulfide oxidoreductase activity;GO:0050220: prostaglandin-E synthase activity
FBgn0038453	Arl6IP1;CG10326	A0A0B4KG41;Q9VES1	ADP-ribosylation factor-like 6 interacting protein 1, isoform B. ARL-6-interacting protein 1 homolog	0.016715	0.0723036	-3.14146	0.113325	A0A0B4KG41(4);Q9VES1(4)	-		ARL6IP1_HUMAN;ARL6IP1_MOUSE;ARL6IP1_RAT	ARL6IP1_HUMAN;ARL6IP1_MOUSE		GO:0016021: integral component of membrane	GO:1990809: endoplasmic reticulum tubular network membrane organization
FBgn0035370	Non2	Q9VZY0	LD45195p	0.533002	0.732501	0.312694	1.24202	Q9VZY0(2)	-					GO:0005730: nucleolus	GO:0090307: mitotic spindle assembly
FBgn0016081	fry	D3DML1;E2QCY4;F0JAH3;M9ND72;M9NE70;M9NFQ5;M9PC07;M9PEP1;M9PF44;Q9VT28	MIP15317p. Furry, isoform C. AT27402p. Furry, isoform G. Furry, isoform E. Furry, isoform F. Furry, isoform H. Furry, isoform I. Furry, isoform J. Protein furry	0.370203	0.589905	1.17615	2.25973	D3DML1(17);E2QCY4(66);F0JAH3(9);M9ND72(66);M9NE70(67);M9NFQ5(67);M9PC07(66);M9PEP1(67);M9PF44(66);Q9VT28(66)	-	E2QCY4[613,1535,1536];M9ND72[613,1535,1536];M9NE70[608,1530,1531];M9NFQ5[613,1487,1488];M9PC07[608,1482,1483];M9PEP1[613,1535,1536];M9PF44[613,1487,1488];Q9VT28[613,1487,1488]	FRYL_HUMAN;FRYL_MOUSE;FRYL_RAT	FRYL_MOUSE		GO:0005737: cytoplasm;GO:0005938: cell cortex;GO:0030424: axon;GO:0030425: dendrite;GO:0044297: cell body;GO:0045177: apical part of cell	GO:0000902: cell morphogenesis;GO:0007476: imaginal disc-derived wing morphogenesis;GO:0008407: chaeta morphogenesis;GO:0031175: neuron projection development;GO:0035316: non-sensory hair organization;GO:0035317: imaginal disc-derived wing hair organization;GO:0042052: rhabdomere development;GO:0045860: positive regulation of protein kinase activity;GO:0045893: positive regulation of transcriptio…	GO:0005515: protein binding
FBgn0031091	Phf7	Q9W5W9	LD43541p	0.979877	0.989618	0.200923	1.14943	Q9W5W9(29)	-	Q9W5W9[5,8,70,71,82,83,156,157,183,247]	PHF7_HUMAN;PHF7_MOUSE;PHF7_RAT			GO:0001673: male germ cell nucleus;GO:0005700: polytene chromosome	GO:0010628: positive regulation of gene expression;GO:0019100: male germ-line sex determination;GO:0048136: male germ-line cyst formation	GO:0042393: histone binding
FBgn0031092	CG9577	Q9W5W8	RE22677p	0.842904	0.933839	-0.0718718	0.951403	Q9W5W8(6)	-		ECH1_HUMAN;ECH1_MOUSE;ECH1_RAT	ECH1_HUMAN;ECH1_MOUSE		GO:0005739: mitochondrion;GO:0005777: peroxisome	GO:0006635: fatty acid beta-oxidation	GO:0051750: delta3,5-delta2,4-dienoyl-CoA isomerase activity
FBgn0011361	ND-ACP;mtacp1	Q94519;M9PDU4;D2NUJ5	Acyl carrier protein, mitochondrial	0.0167265	0.0723036	2.7043	6.51742	Q94519(2);M9PDU4(2);D2NUJ5(2)	-		NDUFAB1_HUMAN;NDUFAB1_MOUSE;NDUFAB1_RAT	NDUFAB1_HUMAN;NDUFAB1_MOUSE	NDUFAB1_HUMAN	GO:0005739: mitochondrion;GO:0005829: cytosol	GO:0006120: mitochondrial electron transport, NADH to ubiquinone;GO:0006633: fatty acid biosynthetic process;GO:0009245: lipid A biosynthetic process	GO:0000035: acyl binding;GO:0000036: acyl carrier activity;GO:0031177: phosphopantetheine binding
FBgn0031078	Nup205	Q8IQV9	Nuclear pore complex protein Nup205	0.000551	0.0040462	-1.37443	0.385705	Q8IQV9(41)	-	Q8IQV9[5,12,442,465,622,645,1412,1435,1509,1532,1601,1624]	NUP205_HUMAN;NUP205_MOUSE;NUP205_RAT	NUP205_HUMAN	NUP205_HUMAN	GO:0044611: nuclear pore inner ring	GO:0006606: protein import into nucleus;GO:0006999: nuclear pore organization;GO:0042332: gravitaxis	GO:0017056: structural constituent of nuclear pore
FBgn0000221	brn	Q24157	Beta-1,3-galactosyltransferase brn	0.0045555	0.0264436	1.32784	2.51027	Q24157(4)	-		B3GNT3_HUMAN;B3GNT3_MOUSE;B3GNT3_RAT;B3GNT6_HUMAN;B3GNT6_RAT;B4GAT1_HUMAN	B4GAT1_HUMAN	B4GAT1_HUMAN	GO:0005576: extracellular region;GO:0005783: endoplasmic reticulum;GO:0005794: Golgi apparatus;GO:0005795: Golgi stack;GO:0016020: membrane	GO:0001744: optic lobe placode formation;GO:0006486: protein glycosylation;GO:0006688: glycosphingolipid biosynthetic process;GO:0007293: germarium-derived egg chamber formation;GO:0007298: border follicle cell migration;GO:0007299: ovarian follicle cell-cell adhesion;GO:0016333: morphogenesis of follicular epithelium;GO:0030311: poly-N-acetyllactosamine biosynthetic process;GO:0030707: ovarian f…	GO:0008375: acetylglucosaminyltransferase activity;GO:0008376: acetylgalactosaminyltransferase activity;GO:0008378: galactosyltransferase activity;GO:0008532: N-acetyllactosaminide beta-1,3-N-acetylglucosaminyltransferase activity;GO:0046981: beta-1,4-mannosylglycolipid beta-1,3-N-acetylglucosaminyltransferase activity
FBgn0026630	nes	Q9VVX5	Lysophospholipid acyltransferase 5	0.695608	0.851059	0.196034	1.14554	Q9VVX5(8)	-		LPCAT3_HUMAN;LPCAT3_MOUSE;LPCAT3_RAT			GO:0016020: membrane;GO:0016021: integral component of membrane	GO:0007009: plasma membrane organization;GO:0007291: sperm individualization;GO:0008354: germ cell migration;GO:0030258: lipid modification	GO:0071617: lysophospholipid acyltransferase activity
FBgn0259178	5PtaseI	Q8IGM4;B7Z0Q2;B7Z0Q1	RE64196p. 5PtaseI, isoform C. 5PtaseI, isoform F	0.470654	0.689461	1.02724	2.03812	Q8IGM4(24);B7Z0Q2(24);B7Z0Q1(25)	+	B7Z0Q2[490,515,695,696];B7Z0Q1[490,515,695,696]	INPP5A_HUMAN;INPP5A_MOUSE;INPP5A_RAT	INPP5A_HUMAN;INPP5A_MOUSE;INPP5A_RAT	INPP5A_HUMAN		GO:0046855: inositol phosphate dephosphorylation;GO:0046856: phosphatidylinositol dephosphorylation;GO:0048016: inositol phosphate-mediated signaling	GO:0004445: inositol-polyphosphate 5-phosphatase activity;GO:0046030: inositol trisphosphate phosphatase activity
FBgn0259170	alpha-Man-Ia	P53624;Q8IRL4	Mannosyl-oligosaccharide alpha-1,2-mannosidase IA	5e-07	5.97549e-06	4.24214	18.9239	P53624(7);Q8IRL4(8)	-	P53624[19];Q8IRL4[2,6]	MAN1A2_HUMAN;MAN1A2_MOUSE;MAN1C1_RAT			GO:0000139: Golgi membrane;GO:0005783: endoplasmic reticulum;GO:0012505: endomembrane system	GO:0006491: N-glycan processing;GO:0008340: determination of adult lifespan;GO:0035010: encapsulation of foreign target;GO:0072347: response to anesthetic	GO:0004571: mannosyl-oligosaccharide 1,2-alpha-mannosidase activity;GO:0005509: calcium ion binding
FBgn0259171	Pde9	Q9I7S6;Q9VYJ0;A2VEF5	High affinity cGMP-specific 3',5'-cyclic phosphodiesterase 9A. Phosphodiesterase	0.09821	0.249858	-0.880365	0.54323	Q9I7S6(32);Q9VYJ0(36);A2VEF5(18)	-	Q9I7S6[7,1416,1417];Q9VYJ0[7,1416,1417,1612]	PDE9A_HUMAN;PDE9A_MOUSE;PDE9A_RAT				GO:0007165: signal transduction;GO:0009187: cyclic nucleotide metabolic process	GO:0004114: 3',5'-cyclic-nucleotide phosphodiesterase activity
FBgn0030478	ALT;CG1640	Q8T9D5;Q7KV27;Q9VYD9	SD05601p. Uncharacterized protein, isoform A. AT04676p	0.252449	0.464689	1.44166	2.71633	Q8T9D5(8);Q7KV27(8);Q9VYD9(8)	-		DPAGT1_HUMAN;GPT2_HUMAN;GPT2_MOUSE;GPT_HUMAN;GPT_RAT	GPT2_MOUSE	GPT2_MOUSE	GO:0005739: mitochondrion;GO:0005829: cytosol	GO:0009058: biosynthetic process	GO:0003824: catalytic activity;GO:0030170: pyridoxal phosphate binding
FBgn0036860	CG14086	Q9VVY1	Uncharacterized protein	0.783501	0.90496	-0.213076	0.862696	Q9VVY1(12)	-		TMEM72_HUMAN;TMEM72_MOUSE;TMEM72_RAT				GO:0019233: sensory perception of pain
FBgn0010412	RpS19a	E2QD65;P39018	Ribosomal protein S19a, isoform C. 40S ribosomal protein S19a	0.021365	0.0862382	-0.829869	0.56258	E2QD65(2);P39018(2)	-		RPS19_HUMAN	RPS19_HUMAN	RPS19_HUMAN	GO:0022626: cytosolic ribosome;GO:0022627: cytosolic small ribosomal subunit	GO:0000028: ribosomal small subunit assembly;GO:0002181: cytoplasmic translation;GO:0006412: translation	GO:0003735: structural constituent of ribosome
FBgn0264294	dpld;Cyt-b5	A8VEL0;E9P245;Q9V4N3	Cytochrome b5. Cyt-b5-PB	0.02433	0.0966067	0.872019	1.83022	A8VEL0(1);E9P245(1);Q9V4N3(1)	-		CYB5A_HUMAN;CYB5A_MOUSE;CYB5A_RAT			GO:0012505: endomembrane system	GO:0035206: regulation of hemocyte proliferation;GO:0045610: regulation of hemocyte differentiation	GO:0020037: heme binding
FBgn0030616	RpL37a	M9PH59;Q9VXX8	Ribosomal protein L37. Probable 60S ribosomal protein L37-A	0.0170785	0.0735113	-1.15361	0.449498	M9PH59(4);Q9VXX8(4)	-	M9PH59[19];Q9VXX8[19]	RPL37_HUMAN;RPL37_MOUSE	RPL37_MOUSE		GO:0022625: cytosolic large ribosomal subunit	GO:0002181: cytoplasmic translation;GO:0006412: translation	GO:0003735: structural constituent of ribosome
FBgn0030612	CG5599	Q9VXY3	Dihydrolipoamide acetyltransferase component of pyruvate dehydrogenase complex	0.076217	0.217666	0.757932	1.69107	Q9VXY3(7)	-	Q9VXY3[12,18]	DBT_HUMAN;DBT_MOUSE;DBT_RAT	DBT_HUMAN;DBT_MOUSE	DBT_MOUSE	GO:0005737: cytoplasm;GO:0005739: mitochondrion;GO:0009353: mitochondrial oxoglutarate dehydrogenase complex	GO:0006099: tricarboxylic acid cycle	GO:0004147: dihydrolipoamide branched chain acyltransferase activity;GO:0016407: acetyltransferase activity;GO:0031405: lipoic acid binding
FBgn0026259	cIF2;eIF5B	L7X6D0;M9ND37;M9NFL1;M9WSU4;Q494K9;Q9NJH7;Q9VZP5;R4TCQ6	LD42524p1. Eukaryotic translation initiation factor 5B, isoform E. Eukaryotic translation initiation factor 5B, isoform D. FI21107p1. RE11051p. IF2 protein. Eukaryotic translation initiation factor 5B, isoform B. FI21119p1	0.309878	0.528217	-0.520921	0.696927	L7X6D0(9);M9ND37(8);M9NFL1(8);M9WSU4(9);Q494K9(9);Q9NJH7(9);Q9VZP5(9);R4TCQ6(9)	-		EIF5B_HUMAN;EIF5B_MOUSE;EIF5B_RAT	EIF5B_HUMAN;EIF5B_MOUSE		GO:0005737: cytoplasm;GO:0005829: cytosol	GO:0006413: translational initiation	GO:0003743: translation initiation factor activity;GO:0003924: GTPase activity;GO:0005515: protein binding;GO:0005525: GTP binding;GO:0017151: DEAD/H-box RNA helicase binding
FBgn0011703	RnrL	P48591	Ribonucleoside-diphosphate reductase large subunit	0.158083	0.340465	-0.460742	0.726613	P48591(17)	-		RRM1_HUMAN;RRM1_MOUSE;RRM1_RAT	RRM1_HUMAN	RRM1_HUMAN	GO:0005971: ribonucleoside-diphosphate reductase complex	GO:0006260: DNA replication;GO:0006919: activation of cysteine-type endopeptidase activity involved in apoptotic process;GO:0009263: deoxyribonucleotide biosynthetic process;GO:0042246: tissue regeneration;GO:0055114: oxidation-reduction process	GO:0004748: ribonucleoside-diphosphate reductase activity, thioredoxin disulfide as acceptor;GO:0005524: ATP binding
FBgn0015288	RpL22	P50887	60S ribosomal protein L22	0.521439	0.72561	0.212622	1.15879	P50887(1)	-		LOC100360057_RAT;RPL22L1_MOUSE;RPL22L1_RAT;RPL22_HUMAN;RPL22_RAT	RPL22_HUMAN	RPL22_HUMAN	GO:0022625: cytosolic large ribosomal subunit;GO:0022626: cytosolic ribosome	GO:0002181: cytoplasmic translation;GO:0006412: translation	GO:0003735: structural constituent of ribosome
FBgn0000319	Chc	P29742;X2JC31	Clathrin heavy chain	0.000407	0.00312033	-1.16363	0.446388	P29742(33);X2JC31(33)	-		CLTC_HUMAN;CLTC_MOUSE;CLTC_RAT	CLTC_HUMAN;CLTC_MOUSE	CLTC_HUMAN;CLTC_MOUSE	GO:0005802: trans-Golgi network;GO:0005886: plasma membrane;GO:0005905: clathrin-coated pit;GO:0005938: cell cortex;GO:0030130: clathrin coat of trans-Golgi network vesicle;GO:0030132: clathrin coat of coated pit;GO:0030136: clathrin-coated vesicle;GO:0030141: secretory granule;GO:0031410: cytoplasmic vesicle;GO:0045334: clathrin-coated endocytic vesicle;GO:0048471: perinuclear region of cytoplas…	GO:0006886: intracellular protein transport;GO:0006897: endocytosis;GO:0006898: receptor-mediated endocytosis;GO:0007268: chemical synaptic transmission;GO:0007291: sperm individualization;GO:0007594: puparial adhesion;GO:0008103: oocyte microtubule cytoskeleton polarization;GO:0016079: synaptic vesicle exocytosis;GO:0030198: extracellular matrix organization;GO:0033227: dsRNA transport;GO:003336…	GO:0005198: structural molecule activity;GO:0005515: protein binding;GO:0032051: clathrin light chain binding;GO:0042802: identical protein binding
FBgn0015286	Rala	P48555;Q962I2	Ras-related protein Ral-a. RAL2	2e-06	2.3219e-05	2.04461	4.1256	P48555(5);Q962I2(5)	-	P48555[139];Q962I2[139,193]	RALA_HUMAN;RALA_MOUSE;RALA_RAT	RALA_HUMAN;RALA_MOUSE;RALA_RAT	RALA_HUMAN;RALA_MOUSE	GO:0005886: plasma membrane	GO:0007265: Ras protein signal transduction;GO:0007298: border follicle cell migration;GO:0007391: dorsal closure;GO:0007464: R3/R4 cell fate commitment;GO:0008593: regulation of Notch signaling pathway;GO:0022604: regulation of cell morphogenesis;GO:0045087: innate immune response;GO:0045824: negative regulation of innate immune response;GO:0046329: negative regulation of JNK cascade;GO:0050829:…	GO:0003924: GTPase activity;GO:0005515: protein binding;GO:0005525: GTP binding;GO:0030165: PDZ domain binding
FBgn0026252	msk	Q7KIF8;Q86NK4;Q95RH0;Q9VSD6	Ran binding protein 7. GH01576p. LD30157p. D-Importin 7/RanBP7	0.0016945	0.0109291	-1.86097	0.275292	Q7KIF8(16);Q86NK4(15);Q95RH0(13);Q9VSD6(15)	-	Q9VSD6[721]	IPO7_HUMAN;IPO7_MOUSE;IPO7_RAT;IPO8_HUMAN	IPO7_HUMAN;IPO7_MOUSE	IPO7_HUMAN;IPO7_MOUSE	GO:0005634: nucleus;GO:0005635: nuclear envelope;GO:0005654: nucleoplasm;GO:0005737: cytoplasm;GO:0005829: cytosol;GO:0005938: cell cortex;GO:0015030: Cajal body;GO:0048471: perinuclear region of cytoplasm	GO:0006606: protein import into nucleus;GO:0007474: imaginal disc-derived wing vein specification;GO:0007476: imaginal disc-derived wing morphogenesis;GO:0008283: cell proliferation;GO:0008586: imaginal disc-derived wing vein morphogenesis;GO:0016203: muscle attachment;GO:0016318: ommatidial rotation;GO:0030576: Cajal body organization;GO:0035311: wing cell fate specification;GO:0042052: rhabdome…	GO:0005515: protein binding;GO:0008536: Ran GTPase binding;GO:0008565: protein transporter activity;GO:0030619: U1 snRNA binding;GO:0030620: U2 snRNA binding;GO:0030621: U4 snRNA binding
FBgn0015282	Rpt2	A0A0B4LIJ0;P48601	Regulatory particle triple-A ATPase 2, isoform B. 26S proteasome regulatory subunit 4	0.900019	0.955162	0.0445175	1.03134	A0A0B4LIJ0(3);P48601(3)	-		PSMC1_HUMAN;PSMC1_MOUSE;PSMC1_RAT	PSMC1_HUMAN;PSMC1_MOUSE	PSMC1_HUMAN;PSMC1_MOUSE	GO:0005737: cytoplasm;GO:0005838: proteasome regulatory particle;GO:0008540: proteasome regulatory particle, base subcomplex	GO:0043161: proteasome-mediated ubiquitin-dependent protein catabolic process	GO:0005524: ATP binding;GO:0016887: ATPase activity;GO:0017025: TBP-class protein binding;GO:0036402: proteasome-activating ATPase activity
FBgn0040080	pins	Q9NH88;Q9VB22	Partner of Inscuteable. LD33695p	0.336176	0.555887	0.523805	1.43774	Q9NH88(10);Q9VB22(10)	-	Q9VB22[143]	GPSM2_HUMAN;GPSM2_MOUSE;GPSM2_RAT			GO:0005938: cell cortex;GO:0045177: apical part of cell;GO:0045179: apical cortex	GO:0000132: establishment of mitotic spindle orientation;GO:0007400: neuroblast fate determination;GO:0007405: neuroblast proliferation;GO:0008356: asymmetric cell division;GO:0040001: establishment of mitotic spindle localization;GO:0045167: asymmetric protein localization involved in cell fate determination;GO:0045175: basal protein localization;GO:0045185: maintenance of protein location;GO:00…	GO:0005092: GDP-dissociation inhibitor activity;GO:0005515: protein binding;GO:0019904: protein domain specific binding
FBgn0036745	CG7484;BcDNA:SD16138	Q9VVJ7;C0MK70;C0MK69;A0APL6;A0APL2;A0APL1	CG7484 protein. CG7484-PA	0.876437	0.946591	0.360338	1.28373	Q9VVJ7(10);C0MK70(10);C0MK69(10);A0APL6(10);A0APL2(10);A0APL1(10)	-	Q9VVJ7[14,59,82]	SELENOF_HUMAN;SELENOF_MOUSE;SELENOF_RAT	SELENOF_HUMAN		GO:0005634: nucleus;GO:0005783: endoplasmic reticulum;GO:0012505: endomembrane system	GO:0045454: cell redox homeostasis	GO:0015036: disulfide oxidoreductase activity
FBgn0267487	Ptp61F	B8A420;D3DMI1;I0B1P6;Q8IRH4;Q9W0G1	RE73935p. LP02164p. FI19882p1. Tyrosine-protein phosphatase. Tyrosine-protein phosphatase non-receptor type 61F	0.737417	0.875689	0.0886458	1.06337	B8A420(9);D3DMI1(11);I0B1P6(11);Q8IRH4(9);Q9W0G1(11)	-		PTPN1_HUMAN;PTPN1_MOUSE;PTPN1_RAT	PTPN1_HUMAN;PTPN1_MOUSE	PTPN1_HUMAN	GO:0005634: nucleus;GO:0005737: cytoplasm;GO:0005740: mitochondrial envelope;GO:0048471: perinuclear region of cytoplasm	GO:0000278: mitotic cell cycle;GO:0007377: germ-band extension;GO:0007411: axon guidance;GO:0008285: negative regulation of cell proliferation;GO:0014067: negative regulation of phosphatidylinositol 3-kinase signaling;GO:0018108: peptidyl-tyrosine phosphorylation;GO:0030948: negative regulation of vascular endothelial growth factor receptor signaling pathway;GO:0031647: regulation of protein stab…	GO:0004725: protein tyrosine phosphatase activity;GO:0005515: protein binding
FBgn0037551	Gie	A0A0B4LGT4;Q9VHV5	GTPase indispensable for equal segregation of chromosomes, isoform B. ADP-ribosylation factor-like protein 8	0.567742	0.761361	0.286562	1.21973	A0A0B4LGT4(4);Q9VHV5(4)	-	A0A0B4LGT4[158];Q9VHV5[158]	ARL8A_RAT;ARL8B_HUMAN;ARL8B_MOUSE	ARL8B_HUMAN;ARL8B_MOUSE		GO:0005737: cytoplasm;GO:0005764: lysosome;GO:0005765: lysosomal membrane;GO:0005774: vacuolar membrane;GO:0030496: midbody;GO:0032419: extrinsic component of lysosome membrane;GO:0051233: spindle midzone	GO:0000819: sister chromatid segregation;GO:0001666: response to hypoxia	GO:0005525: GTP binding;GO:0019003: GDP binding;GO:0043014: alpha-tubulin binding;GO:0048487: beta-tubulin binding
FBgn0031670	SelT;CG3887	M9PCL4;Q9VMV6	Uncharacterized protein, isoform B. Thioredoxin reductase-like selenoprotein T homolog CG3887	0.245659	0.455104	-0.437441	0.738443	M9PCL4(5);Q9VMV6(5)	-	M9PCL4[15,17];Q9VMV6[15,17]	SELENOT_HUMAN;SELENOT_MOUSE;SELENOT_RAT	SELENOT_HUMAN		GO:0012505: endomembrane system
FBgn0034282	Mapmodulin;Anp32a	Q9V895;B7YZR7;E1JGK5	Acidic leucine-rich nuclear phosphoprotein 32 family member A. Mapmodulin, isoform B. Mapmodulin, isoform D	0.172802	0.361313	0.531696	1.44563	Q9V895(2);B7YZR7(2);E1JGK5(4)	-		ANP32A_RAT;ANP32B_HUMAN;ANP32B_MOUSE	ANP32A_RAT;ANP32B_HUMAN;ANP32B_MOUSE	ANP32B_HUMAN;ANP32B_MOUSE	GO:0005634: nucleus;GO:0005654: nucleoplasm;GO:0005737: cytoplasm;GO:0005783: endoplasmic reticulum;GO:0005875: microtubule associated complex;GO:0048471: perinuclear region of cytoplasm	GO:0006913: nucleocytoplasmic transport;GO:0007017: microtubule-based process	GO:0008017: microtubule binding;GO:0042393: histone binding
FBgn0010380	AP-1-2beta	Q24253;Q960F2	AP complex subunit beta	0.0638405	0.195532	-2.42861	0.185744	Q24253(14);Q960F2(5)	-		AP1B1_HUMAN;AP1B1_MOUSE;AP1B1_RAT;AP2B1_MOUSE	AP1B1_HUMAN;AP1B1_MOUSE;AP1B1_RAT;AP2B1_MOUSE	AP2B1_MOUSE	GO:0005802: trans-Golgi network;GO:0005886: plasma membrane;GO:0005905: clathrin-coated pit;GO:0030119: AP-type membrane coat adaptor complex;GO:0030122: AP-2 adaptor complex;GO:0030136: clathrin-coated vesicle	GO:0006886: intracellular protein transport;GO:0016192: vesicle-mediated transport;GO:0048749: compound eye development	GO:0008565: protein transporter activity;GO:0030276: clathrin binding
FBgn0014141	cher	A0A0B4JCY6;A0A0B4KGB3;A0A0B4KGT8;A0A0B4KHN1;A4V310;B7Z0L2;Q7KSF4;Q9GQV2;Q9VEN1	Cheerio, isoform I. Cheerio, isoform K. Cheerio, isoform M. Cheerio, isoform N. Cheerio, isoform H. Cheerio, isoform F. Cheerio, isoform G. Filamin isoform A. Filamin-A	0.552347	0.748124	-0.234584	0.84993	A0A0B4JCY6(31);A0A0B4KGB3(11);A0A0B4KGT8(36);A0A0B4KHN1(36);A4V310(11);B7Z0L2(11);Q7KSF4(36);Q9GQV2(31);Q9VEN1(31)	+		FLNA_HUMAN;FLNA_MOUSE;FLNB_RAT;FLNC_RAT	FLNA_HUMAN;FLNA_MOUSE	FLNA_HUMAN	GO:0005634: nucleus;GO:0005829: cytosol;GO:0005884: actin filament;GO:0005886: plasma membrane;GO:0015629: actin cytoskeleton;GO:0030018: Z disc;GO:0035182: female germline ring canal outer rim;GO:0035183: female germline ring canal inner rim;GO:0035324: female germline ring canal;GO:0045179: apical cortex;GO:0048471: perinuclear region of cytoplasm;GO:0070938: contractile ring	GO:0000278: mitotic cell cycle;GO:0007301: female germline ring canal formation;GO:0007303: cytoplasmic transport, nurse cell to oocyte;GO:0007616: long-term memory;GO:0008045: motor neuron axon guidance;GO:0008104: protein localization;GO:0008302: female germline ring canal formation, actin assembly;GO:0008340: determination of adult lifespan;GO:0030708: germarium-derived female germ-line cyst e…	GO:0003779: actin binding
FBgn0014009	Rab2	O18333;Q9U5D5	GH01619p. Drab2	0.375746	0.595375	0.323712	1.25155	O18333(3);Q9U5D5(3)	-	O18333[212,213]	RAB2A_HUMAN;RAB2A_MOUSE;RAB2A_RAT	RAB2A_HUMAN;RAB2A_MOUSE;RAB2A_RAT	RAB2A_HUMAN	GO:0005794: Golgi apparatus;GO:0005886: plasma membrane;GO:0031982: vesicle;GO:0043025: neuronal cell body;GO:0061175: type II terminal bouton;GO:0098975: postsynapse of neuromuscular junction	GO:0006886: intracellular protein transport;GO:0016192: vesicle-mediated transport;GO:0032482: Rab protein signal transduction;GO:0099175: regulation of postsynapse organization	GO:0003924: GTPase activity;GO:0005515: protein binding;GO:0005525: GTP binding
FBgn0014002	Pdi	P54399;X2JGP4	Protein disulfide-isomerase	0.211541	0.416556	-0.40506	0.755205	P54399(5);X2JGP4(5)	-	P54399[6,59];X2JGP4[6,59]	P4HB_HUMAN;P4HB_MOUSE;P4HB_RAT	P4HB_HUMAN;P4HB_MOUSE	P4HB_HUMAN;P4HB_MOUSE	GO:0005615: extracellular space;GO:0005635: nuclear envelope;GO:0005737: cytoplasm;GO:0005783: endoplasmic reticulum;GO:0005791: rough endoplasmic reticulum;GO:0012505: endomembrane system;GO:0043025: neuronal cell body;GO:0045169: fusome;GO:0048471: perinuclear region of cytoplasm;GO:0060187: cell pole;GO:0070732: spindle envelope	GO:0006457: protein folding;GO:0034976: response to endoplasmic reticulum stress;GO:0045454: cell redox homeostasis;GO:1902175: regulation of oxidative stress-induced intrinsic apoptotic signaling pathway	GO:0003756: protein disulfide isomerase activity;GO:0031545: peptidyl-proline 4-dioxygenase activity
FBgn0033465;FBgn0286783	Etf-QO	Q7JWF1	Electron transfer flavoprotein-ubiquinone oxidoreductase, isoform A	0.229157	0.435791	-0.392419	0.761851	Q7JWF1(11)	-		ETFDH_HUMAN;ETFDH_MOUSE;ETFDH_RAT;Etfdh_RAT	ETFDH_HUMAN;ETFDH_MOUSE	ETFDH_MOUSE	GO:0005739: mitochondrion;GO:0005743: mitochondrial inner membrane;GO:0031305: integral component of mitochondrial inner membrane	GO:0006119: oxidative phosphorylation;GO:0006635: fatty acid beta-oxidation	GO:0004174: electron-transferring-flavoprotein dehydrogenase activity;GO:0009055: electron transfer activity;GO:0043783: oxidoreductase activity, oxidizing metal ions with flavin as acceptor;GO:0048039: ubiquinone binding;GO:0051539: 4 iron, 4 sulfur cluster binding
FBgn0010548	Aldh-III	D5SHM9;E3CTS3;Q8IGH3;A1Z6Z3;A0A0B4KEE1;Q7JR61;A0A0B4KEL0;A0A0B4KF99;A4UZ69;A1Z6Z4;A0A0C4FEI5;A0A0C4DHC8	Aldehyde dehydrogenase	0.0190275	0.0796379	2.56113	5.90168	D5SHM9(10);E3CTS3(11);Q8IGH3(11);A1Z6Z3(11);A0A0B4KEE1(11);Q7JR61(11);A0A0B4KEL0(11);A0A0B4KF99(11);A4UZ69(11);A1Z6Z4(11);A0A0C4FEI5(11);A0A0C4DHC8(11)	-		ALDH3A2_HUMAN;ALDH3B1_MOUSE;ALDH3B1_RAT;ALDH3B2_HUMAN	ALDH3A2_HUMAN;ALDH3B1_MOUSE	ALDH3A2_HUMAN;ALDH3B1_MOUSE		GO:0006081: cellular aldehyde metabolic process;GO:0055114: oxidation-reduction process	GO:0004028: 3-chloroallyl aldehyde dehydrogenase activity
FBgn0033259	CG11210	Q6NP91	RE44586p	5e-07	5.97549e-06	3.34935	10.1919	Q6NP91(11)	+	Q6NP91[12,312]	TMEM63A_HUMAN;TMEM63A_MOUSE;TMEM63A_RAT;TMEM63C_MOUSE	TMEM63A_HUMAN;TMEM63A_MOUSE;TMEM63C_MOUSE	TMEM63A_HUMAN;TMEM63A_MOUSE	GO:0005737: cytoplasm;GO:0005886: plasma membrane;GO:0045177: apical part of cell		GO:0005227: calcium activated cation channel activity
FBgn0033661	CG13185	A2VEG7;A8DYB0	IP16981p. Midasin	0.29653	0.513459	-1.50651	0.351962	A2VEG7(21);A8DYB0(85)	-	A8DYB0[158,159,812,4329]	MDN1_HUMAN;MDN1_MOUSE	MDN1_HUMAN	MDN1_HUMAN	GO:0005634: nucleus	GO:0000027: ribosomal large subunit assembly;GO:0006364: rRNA processing	GO:0005524: ATP binding;GO:0016887: ATPase activity
FBgn0034914	CG5554	A0A0B4LHC9;Q9W1I7	CG5554, isoform A. CG5554, isoform B	5e-07	5.97549e-06	3.21065	9.25768	A0A0B4LHC9(4);Q9W1I7(4)	-	A0A0B4LHC9[66];Q9W1I7[66]	TMX1_HUMAN;TMX1_MOUSE;TMX1_RAT	TMX1_HUMAN;TMX1_MOUSE;TMX1_RAT	TMX1_HUMAN;TMX1_MOUSE	GO:0012505: endomembrane system;GO:0016021: integral component of membrane	GO:0045454: cell redox homeostasis
FBgn0026418	Hsc70Cb	M9MSL3;Q9VUC1;Q9XZT5	Hsc70Cb, isoform G. Hsc70Cb, isoform A. Heatshock protein cognate 70Cb	0.923076	0.967728	-0.026558	0.98176	M9MSL3(11);Q9VUC1(10);Q9XZT5(10)	-		HSPA4_HUMAN;HSPA4_MOUSE;HSPA4_RAT	HSPA4_HUMAN;HSPA4_MOUSE	HSPA4_HUMAN;HSPA4_MOUSE	GO:0005634: nucleus;GO:0005737: cytoplasm;GO:0005829: cytosol
FBgn0004237	Hrb87F	E1JIK0;P48810	Heterogeneous nuclear ribonucleoprotein at 87F, isoform C. Heterogeneous nuclear ribonucleoprotein 87F	0.0806875	0.223034	0.735762	1.66528	E1JIK0(1);P48810(1)	-		HNRNPA1_MOUSE;HNRNPA2B1_RAT	HNRNPA1_MOUSE;HNRNPA2B1_RAT		GO:0000785: chromatin;GO:0000792: heterochromatin;GO:0005634: nucleus;GO:0005654: nucleoplasm;GO:0005703: polytene chromosome puff;GO:0035062: omega speckle;GO:1990904: ribonucleoprotein complex	GO:0000278: mitotic cell cycle;GO:0000381: regulation of alternative mRNA splicing, via spliceosome;GO:0001745: compound eye morphogenesis;GO:0008585: female gonad development;GO:0009408: response to heat;GO:0042594: response to starvation	GO:0003723: RNA binding;GO:0003729: mRNA binding;GO:0043565: sequence-specific DNA binding
FBgn0021765	scu	O18404	3-hydroxyacyl-CoA dehydrogenase type-2	0.019936	0.0821013	-0.825523	0.564277	O18404(2)	-		HSD17B10_HUMAN;HSD17B10_MOUSE;HSD17B10_RAT	HSD17B10_HUMAN;HSD17B10_MOUSE	HSD17B10_HUMAN;HSD17B10_MOUSE	GO:0005739: mitochondrion;GO:0005829: cytosol;GO:0030678: mitochondrial ribonuclease P complex	GO:0006631: fatty acid metabolic process;GO:0006637: acyl-CoA metabolic process;GO:0008202: steroid metabolic process;GO:0008205: ecdysone metabolic process;GO:0008209: androgen metabolic process;GO:0008210: estrogen metabolic process;GO:0090646: mitochondrial tRNA processing	GO:0004303: estradiol 17-beta-dehydrogenase activity;GO:0004526: ribonuclease P activity;GO:0016229: steroid dehydrogenase activity;GO:0018454: acetoacetyl-CoA reductase activity;GO:0047022: 7-beta-hydroxysteroid dehydrogenase (NADP+) activity;GO:0047035: testosterone dehydrogenase (NAD+) activity
FBgn0283666	Rap2l	A0A0B4LGJ4;O96692	Ras-associated protein 2-like, isoform C	5e-07	5.97549e-06	2.79945	6.96175	A0A0B4LGJ4(5);O96692(7)	-	A0A0B4LGJ4[74,111,112,113];O96692[140,177,178,179]	B430305J03Rik_MOUSE;RAP2A_HUMAN;RAP2A_MOUSE;RAP2B_HUMAN;RAP2B_MOUSE;RAP2B_RAT	RAP2A_HUMAN;RAP2A_MOUSE;RAP2B_HUMAN;RAP2B_MOUSE;Rap2b_MOUSE	RAP2A_HUMAN;RAP2A_MOUSE;RAP2B_HUMAN;RAP2B_MOUSE;Rap2b_MOUSE	GO:0016020: membrane	GO:0030718: germ-line stem cell population maintenance;GO:0032486: Rap protein signal transduction	GO:0003924: GTPase activity;GO:0005525: GTP binding
FBgn0283469	Vps4	Q9Y162	BcDNA.GH02678	0.155889	0.336929	-0.746431	0.596076	Q9Y162(3)	-		VPS4A_HUMAN;VPS4A_MOUSE;VPS4A_RAT			GO:0005768: endosome;GO:1990621: ESCRT IV complex	GO:0016322: neuron remodeling;GO:0030036: actin cytoskeleton organization;GO:0043162: ubiquitin-dependent protein catabolic process via the multivesicular body sorting pathway;GO:0044130: negative regulation of growth of symbiont in host;GO:0045197: establishment or maintenance of epithelial cell apical/basal polarity;GO:0045463: R8 cell development;GO:0045470: R8 cell-mediated photoreceptor orga…	GO:0005524: ATP binding;GO:0016887: ATPase activity
FBgn0036732	Oatp74D	Q9VVH9;Q8SWY1	Solute carrier organic anion transporter family member	5e-07	5.97549e-06	2.86895	7.30531	Q9VVH9(28);Q8SWY1(4)	-		SLC21A4_RAT;SLCO1A1_RAT;SLCO1A5_RAT;SLCO1A6_RAT;SLCO2A1_RAT;SLCO2B1_MOUSE;SLCO3A1_RAT;Slco1a3_RAT; SLCO3A1_HUMAN	SLCO3A1_HUMAN	SLCO3A1_HUMAN	GO:0005887: integral component of plasma membrane;GO:0043229: intracellular organelle	GO:0043252: sodium-independent organic anion transport;GO:0055085: transmembrane transport;GO:0071702: organic substance transport	GO:0015347: sodium-independent organic anion transmembrane transporter activity;GO:0022804: active transmembrane transporter activity;GO:0022857: transmembrane transporter activity
FBgn0085478	CG34449;CG32705	Q9W345;M9PH36;M9NGX0;X2JJ56;A8JUM2;A8JUM5;X2JE99;Q4V6Z4	Palmitoyltransferase	5e-07	5.97549e-06	4.94463	30.795	Q9W345(18);M9PH36(19);M9NGX0(18);X2JJ56(18);A8JUM2(18);A8JUM5(18);X2JE99(18);Q4V6Z4(13)	-	Q9W345[4,231,235];M9PH36[4,231,235];M9NGX0[4,231,235];X2JJ56[4,231,235];A8JUM2[4,231,235];A8JUM5[4,231,235];X2JE99[4,226,230]	ZDHHC5_HUMAN;ZDHHC5_MOUSE;ZDHHC5_RAT;ZDHHC8_HUMAN;ZDHHC8_MOUSE;ZDHHC8_RAT	ZDHHC5_HUMAN;ZDHHC5_MOUSE;ZDHHC8_HUMAN;ZDHHC8_MOUSE	ZDHHC5_HUMAN;ZDHHC5_MOUSE;ZDHHC8_HUMAN		GO:0018345: protein palmitoylation	GO:0016409: palmitoyltransferase activity
FBgn0036519	CG7650	Q9VUR7	Phosducin-like protein	0.478418	0.695574	-1.10655	0.464405	Q9VUR7(6)	-		PDCL_HUMAN;PDCL_MOUSE;PDCL_RAT			GO:0005737: cytoplasm	GO:0008616: queuosine biosynthetic process	GO:0008479: queuine tRNA-ribosyltransferase activity
FBgn0033038	CG7791	A1Z6H6;Q8T8Q1	CG7791. SD07787p	0.956851	0.981469	-0.032849	0.977488	A1Z6H6(14);Q8T8Q1(14)	-	A1Z6H6[16]	MIPEP_HUMAN;MIPEP_MOUSE;MIPEP_RAT			GO:0005739: mitochondrion;GO:0005759: mitochondrial matrix	GO:0006508: proteolysis;GO:0006518: peptide metabolic process;GO:0006627: protein processing involved in protein targeting to mitochondrion;GO:0016485: protein processing	GO:0004222: metalloendopeptidase activity
FBgn0004838	Hrb27C;hrp48	E1JHA4;L0CPX5;L0CQ56;L0CQ61;L0CR94;L0CRN0;L0CRN5;L0CRY2;L0CRY8;P48809	Heterogeneous nuclear ribonucleoprotein at 27C, isoform D. Heterogeneous nuclear ribonucleoprotein. Heterogeneous nuclear ribonucleoprotein 27C	0.948484	0.978085	-0.0193987	0.986644	E1JHA4(4);L0CPX5(4);L0CQ56(4);L0CQ61(4);L0CR94(4);L0CRN0(4);L0CRN5(4);L0CRY2(4);L0CRY8(4);P48809(4)	-		DAZAP1_HUMAN;DAZAP1_MOUSE;DAZAP1_RAT	DAZAP1_HUMAN;DAZAP1_MOUSE		GO:0005634: nucleus;GO:0005654: nucleoplasm;GO:0005730: nucleolus;GO:0005737: cytoplasm;GO:0032991: protein-containing complex;GO:0043186: P granule;GO:1990904: ribonucleoprotein complex	GO:0007283: spermatogenesis;GO:0007319: negative regulation of oskar mRNA translation;GO:0007411: axon guidance;GO:0045451: pole plasm oskar mRNA localization;GO:0045727: positive regulation of translation;GO:0048024: regulation of mRNA splicing, via spliceosome;GO:0048026: positive regulation of mRNA splicing, via spliceosome;GO:1903688: positive regulation of border follicle cell migration	GO:0003697: single-stranded DNA binding;GO:0003723: RNA binding;GO:0003729: mRNA binding;GO:0003730: mRNA 3'-UTR binding;GO:0005515: protein binding;GO:0008266: poly(U) RNA binding;GO:0034046: poly(G) binding;GO:0048027: mRNA 5'-UTR binding
FBgn0036512	UFSP2	Q9VUR0	Probable Ufm1-specific protease 2	0.0396865	0.136392	-0.909465	0.532382	Q9VUR0(17)	-	Q9VUR0[22]	UFSP2_HUMAN;UFSP2_MOUSE;UFSP2_RAT			GO:0012505: endomembrane system	GO:0006508: proteolysis	GO:0016790: thiolester hydrolase activity;GO:0071567: UFM1 hydrolase activity
FBgn0036516	CG7656	Q8IQM5;Q9VUR4;Q6AWG5;Q960Q5;Q6NN25	Uncharacterized protein	0.0250095	0.0986621	2.61473	6.12508	Q8IQM5(4);Q9VUR4(4);Q6AWG5(4);Q960Q5(4);Q6NN25(4)	-		CDC34_RAT;UBE2R2_HUMAN;UBE2R2_MOUSE				GO:0000209: protein polyubiquitination;GO:0006511: ubiquitin-dependent protein catabolic process;GO:0043161: proteasome-mediated ubiquitin-dependent protein catabolic process	GO:0004842: ubiquitin-protein transferase activity;GO:0061631: ubiquitin conjugating enzyme activity
FBgn0037228	CG1092	A0A0C4FEI4;Q6NPB4;Q9VMZ9	HL02811p. SD15476p. RE36666p	0.0369265	0.130097	-0.823938	0.564898	A0A0C4FEI4(9);Q6NPB4(6);Q9VMZ9(9)	-					GO:0016021: integral component of membrane
FBgn0037027	HIPP1	M9PID3;M9PG82;M9PG20;Q9VPB0	HP1 and insulator partner protein 1, isoform D. HP1 and insulator partner protein 1, isoform B. HP1 and insulator partner protein 1, isoform C. FI23914p1	0.356783	0.57377	1.30167	2.46514	M9PID3(10);M9PG82(10);M9PG20(10);Q9VPB0(10)	-		CDY1_HUMAN			GO:0005739: mitochondrion	GO:0006635: fatty acid beta-oxidation	GO:0004300: enoyl-CoA hydratase activity;GO:0005515: protein binding;GO:0043035: chromatin insulator sequence binding
FBgn0050122	CG30122	A1ZBB4;A8E6M1;E1JGL8;Q86NY3	Uncharacterized protein, isoform B. GH01011p. Uncharacterized protein, isoform C. LD24631p	0.906574	0.955981	-0.00569134	0.996063	A1ZBB4(7);A8E6M1(7);E1JGL8(7);Q86NY3(3)	-		HNRNPUL1_HUMAN;HNRNPUL1_MOUSE;HNRNPUL1_RAT	HNRNPUL1_HUMAN	HNRNPUL1_HUMAN	GO:0071011: precatalytic spliceosome	GO:0000398: mRNA splicing, via spliceosome
FBgn0036286	CG10616	C8VV60;M9NE87;Q86D35;Q9VTX8	FI03659p. Uncharacterized protein, isoform B. GH02459p. Protein odr-4 homolog	0.990032	0.994707	-0.000865058	0.999401	C8VV60(9);M9NE87(12);Q86D35(5);Q9VTX8(9)	-	C8VV60[17];M9NE87[17];Q9VTX8[17]	ODR4_HUMAN;ODR4_RAT;Odr4_MOUSE	Odr4_MOUSE		GO:0012505: endomembrane system	GO:0008104: protein localization
FBgn0015664	Dref	O96083;Q86NK7;Q94883	DREF transcription factor. LD24482p. DNA replication-related element factor, isoform A	0.143123	0.318775	-1.91253	0.265626	O96083(7);Q86NK7(7);Q94883(7)	-					GO:0005634: nucleus;GO:0005667: transcription factor complex;GO:0005700: polytene chromosome	GO:0001745: compound eye morphogenesis;GO:0006260: DNA replication;GO:0006264: mitochondrial DNA replication;GO:0006355: regulation of transcription, DNA-templated;GO:0006357: regulation of transcription by RNA polymerase II;GO:0006366: transcription by RNA polymerase II;GO:0006468: protein phosphorylation;GO:0010628: positive regulation of gene expression;GO:0022416: chaeta development;GO:004202…	GO:0000976: transcription regulatory region sequence-specific DNA binding;GO:0001075: RNA polymerase II general transcription initiation factor activity;GO:0003677: DNA binding;GO:0003700: DNA-binding transcription factor activity;GO:0005509: calcium ion binding
FBgn0010348;FBgn0013749	Arf79F;Arf102F	L0MNA8;M9PG22;P40945;P61209	ADP ribosylation factor at 102F, isoform B. ADP ribosylation factor at 79F, isoform J. ADP-ribosylation factor 2. ADP-ribosylation factor 1	0.05612	0.178152	-2.41142	0.18797	L0MNA8(2);M9PG22(1);P40945(2);P61209(1)	-		ARF1_HUMAN;ARF1_MOUSE;ARF1_RAT;ARF4_HUMAN;ARF4_MOUSE;ARF4_RAT	ARF1_HUMAN;ARF1_MOUSE;ARF1_RAT;ARF4_HUMAN;ARF4_MOUSE;ARF4_RAT	ARF1_HUMAN;ARF1_MOUSE;ARF4_HUMAN;ARF4_MOUSE	GO:0005737: cytoplasm;GO:0005794: Golgi apparatus;GO:0005795: Golgi stack;GO:0005886: plasma membrane;GO:0032154: cleavage furrow;GO:0043231: intracellular membrane-bounded organelle;GO:0045177: apical part of cell	GO:0001745: compound eye morphogenesis;GO:0006886: intracellular protein transport;GO:0006892: post-Golgi vesicle-mediated transport;GO:0006893: Golgi to plasma membrane transport;GO:0007112: male meiosis cytokinesis;GO:0007269: neurotransmitter secretion;GO:0010883: regulation of lipid storage;GO:0016192: vesicle-mediated transport;GO:0032011: ARF protein signal transduction;GO:0043001: Golgi to…	GO:0003924: GTPase activity;GO:0005525: GTP binding;GO:0003956: NAD(P)+-protein-arginine ADP-ribosyltransferase activity
FBgn0284256	bsf	Q95NR4;Q9VJ86	Bicoid mRNA stability factor. Bicoid stability factor	0.027341	0.104807	-0.652336	0.636249	Q95NR4(17);Q9VJ86(17)	-	Q9VJ86[107]	LRPPRC_HUMAN;LRPPRC_MOUSE;LRPPRC_RAT	LRPPRC_HUMAN;LRPPRC_MOUSE	LRPPRC_HUMAN;LRPPRC_MOUSE	GO:0005737: cytoplasm;GO:0005739: mitochondrion;GO:0030018: Z disc;GO:0031673: H zone	GO:0031426: polycistronic mRNA processing;GO:0032981: mitochondrial respiratory chain complex I assembly;GO:0033617: mitochondrial respiratory chain complex IV assembly;GO:0034551: mitochondrial respiratory chain complex III assembly;GO:0044528: regulation of mitochondrial mRNA stability;GO:0070129: regulation of mitochondrial translation;GO:0097222: mitochondrial mRNA polyadenylation;GO:1903108:…	GO:0003730: mRNA 3'-UTR binding
FBgn0004167	kst	A8JNJ6;M9PBL6;Q23980;Q7KV69;Q7KV70;Q9VZQ3	Karst, isoform E. Karst, isoform G. Beta-heavy-spectrin. Karst, isoform B. Karst, isoform C. Karst, isoform A	0.67301	0.835436	0.669096	1.59008	A8JNJ6(24);M9PBL6(24);Q23980(5);Q7KV69(24);Q7KV70(24);Q9VZQ3(24)	+		SPTBN5_HUMAN			GO:0005815: microtubule organizing center;GO:0005886: plasma membrane;GO:0005912: adherens junction;GO:0008091: spectrin;GO:0016324: apical plasma membrane;GO:0016327: apicolateral plasma membrane;GO:0031941: filamentous actin;GO:0032432: actin filament bundle	GO:0006897: endocytosis;GO:0007009: plasma membrane organization;GO:0010797: regulation of multivesicular body size involved in endosome transport;GO:0030036: actin cytoskeleton organization;GO:0030707: ovarian follicle cell development;GO:0032509: endosome transport via multivesicular body sorting pathway;GO:0042060: wound healing;GO:0045186: zonula adherens assembly	GO:0003779: actin binding;GO:0005515: protein binding;GO:0005543: phospholipid binding;GO:0008017: microtubule binding;GO:0008092: cytoskeletal protein binding
FBgn0023549	Mct1	Q9UB81;Q9W509	Monocarboxylate transporter 1 homologue. EG:103B4.3 protein	3.65e-05	0.000344911	3.99278	15.9201	Q9UB81(14);Q9W509(17)	-	Q9W509[400,523]	SLC16A12_HUMAN;SLC16A12_MOUSE;SLC16A12_RAT			GO:0016021: integral component of membrane	GO:0055085: transmembrane transport	GO:0008028: monocarboxylic acid transmembrane transporter activity
FBgn0023545	PIG-K	Q8T4E1	Putative GPI-anchor transamidase	0.382519	0.601648	-0.358662	0.779887	Q8T4E1(5)	-	Q8T4E1[20]	PIGK_HUMAN;PIGK_MOUSE;PIGK_RAT	PIGK_MOUSE	PIGK_MOUSE	GO:0042765: GPI-anchor transamidase complex	GO:0006508: proteolysis;GO:0016255: attachment of GPI anchor to protein	GO:0003923: GPI-anchor transamidase activity;GO:0008233: peptidase activity
FBgn0023542	Nmd3	O46050;Q9UB80	60S ribosomal export protein NMD3	0.998128	0.998813	-0.0114736	0.992079	O46050(15);Q9UB80(15)	-	O46050[27,28,30,65,150]	NMD3_HUMAN;NMD3_MOUSE;NMD3_RAT	NMD3_MOUSE		GO:0005634: nucleus;GO:0005737: cytoplasm	GO:0000055: ribosomal large subunit export from nucleus	GO:0043023: ribosomal large subunit binding
FBgn0037979;FBgn0041004	CG17715;GCC185;BcDNA:RE07178;CG3532	M9NDV5;M9NFF0;Q32KE8;Q5LJR0;Q5LJR2;Q6NL55;Q8SYF7;Q9VGE4	Uncharacterized protein, isoform G. Uncharacterized protein, isoform H. RE58741p. Uncharacterized protein, isoform A. FI20805p1. LD20259p. LP09246p. FI04457p	0.000645	0.00462503	-1.71099	0.305451	M9NDV5(6);M9NFF0(6);Q32KE8(5);Q5LJR0(3);Q5LJR2(5);Q6NL55(4);Q8SYF7(6);Q9VGE4(5)	-	M9NDV5[253];M9NFF0[247];Q5LJR2[212];Q8SYF7[253];Q9VGE4[1102]	GCC2_HUMAN;GCC2_MOUSE;GCC2_RAT;TMEM65_HUMAN;TMEM65_MOUSE;TMEM65_RAT	GCC2_RAT		GO:0000138: Golgi trans cisterna;GO:0005794: Golgi apparatus	GO:0034067: protein localization to Golgi apparatus;GO:0042147: retrograde transport, endosome to Golgi;GO:0048193: Golgi vesicle transport	GO:0017137: Rab GTPase binding;GO:0030306: ADP-ribosylation factor binding;GO:0042802: identical protein binding;GO:0042803: protein homodimerization activity
FBgn0033741	CG8545	A1Z909	CG8545	0.0940585	0.245579	0.692597	1.61619	A1Z909(8)	-		NOP2_HUMAN;NOP2_MOUSE;NOP2_RAT	NOP2_HUMAN;NOP2_MOUSE		GO:0005730: nucleolus	GO:0070475: rRNA base methylation	GO:0003723: RNA binding;GO:0009383: rRNA (cytosine-C5-)-methyltransferase activity
FBgn0022960	vimar	A1Z6S6;A1Z6S7;O44116;Q86LF4;Q8T996	RE54322p. FI02061p. Vimar. RE57156p. SD10607p	0.095587	0.248445	-2.12127	0.229845	A1Z6S6(15);A1Z6S7(15);O44116(15);Q86LF4(15);Q8T996(10)	-		RAP1GDS1_HUMAN;RAP1GDS1_MOUSE;RAP1GDS1_RAT	RAP1GDS1_HUMAN	RAP1GDS1_HUMAN	GO:0005829: cytosol;GO:0005886: plasma membrane	GO:0042052: rhabdomere development;GO:0043547: positive regulation of GTPase activity;GO:0046716: muscle cell cellular homeostasis;GO:1901216: positive regulation of neuron death
FBgn0028577	hfp	A4V193;Q8T6B9	Half pint, isoform D. Poly(U)-binding-splicing factor half pint	0.0894615	0.237589	-0.871658	0.546518	A4V193(4);Q8T6B9(4)	-	A4V193[38,164];Q8T6B9[130,256]	PUF60_HUMAN;PUF60_MOUSE;PUF60_RAT	PUF60_HUMAN;PUF60_MOUSE		GO:0005634: nucleus;GO:0032991: protein-containing complex;GO:0071011: precatalytic spliceosome;GO:0071013: catalytic step 2 spliceosome	GO:0000380: alternative mRNA splicing, via spliceosome;GO:0000381: regulation of alternative mRNA splicing, via spliceosome;GO:0000398: mRNA splicing, via spliceosome;GO:0001558: regulation of cell growth;GO:0006376: mRNA splice site selection;GO:0007282: cystoblast division;GO:0008285: negative regulation of cell proliferation;GO:0045926: negative regulation of growth	GO:0003729: mRNA binding;GO:0005515: protein binding;GO:0008266: poly(U) RNA binding
FBgn0035965	Use1	Q9VSU7	Vesicle transport protein USE1	5e-07	5.97549e-06	6.48343	89.4761	Q9VSU7(2)	-	Q9VSU7[16]	USE1_HUMAN;USE1_MOUSE;USE1_RAT			GO:0005783: endoplasmic reticulum;GO:0012505: endomembrane system;GO:0031201: SNARE complex;GO:0071458: integral component of cytoplasmic side of endoplasmic reticulum membrane	GO:0006890: retrograde vesicle-mediated transport, Golgi to endoplasmic reticulum;GO:0007030: Golgi organization;GO:0009306: protein secretion	GO:0005484: SNAP receptor activity
FBgn0002466	sti	M9PI41;Q6NR17;Q9VTY8	Non-specific serine/threonine protein kinase. RE26327p	0.117646	0.281748	-0.538832	0.688328	M9PI41(32);Q6NR17(23);Q9VTY8(32)	-	M9PI41[27,533];Q9VTY8[27,529]	CIT_HUMAN;CIT_MOUSE;CIT_RAT			GO:0005826: actomyosin contractile ring	GO:0000281: mitotic cytokinesis;GO:0000915: actomyosin contractile ring assembly;GO:0006325: chromatin organization;GO:0006468: protein phosphorylation;GO:0007112: male meiosis cytokinesis;GO:0007419: ventral cord development;GO:0032465: regulation of cytokinesis;GO:0032956: regulation of actin cytoskeleton organization;GO:0035556: intracellular signal transduction;GO:2000431: regulation of cytok…	GO:0004674: protein serine/threonine kinase activity;GO:0005524: ATP binding
FBgn0052177	Ndfip	Q9VVJ5	Nedd4 family interacting protein	0.0002225	0.00182032	3.70668	13.0563	Q9VVJ5(3)	-		NDFIP1_RAT;NDFIP2_HUMAN;NDFIP2_MOUSE;NDFIP2_RAT	NDFIP2_HUMAN;NDFIP2_MOUSE		GO:0000151: ubiquitin ligase complex;GO:0005770: late endosome	GO:0007034: vacuolar transport;GO:0008593: regulation of Notch signaling pathway;GO:0030001: metal ion transport;GO:0035220: wing disc development	GO:0050699: WW domain binding
FBgn0042138	APT1;CG18815	Q9I7R0;C0PDF4;M9PEW1;C0PV64	GH04560p. MIP06482p. Uncharacterized protein, isoform E. MIP07547p	0.167124	0.355544	1.74622	3.35478	Q9I7R0(2);C0PDF4(2);M9PEW1(4);C0PV64(3)	-	M9PEW1[228,229]	LYPLA1_HUMAN;LYPLA2_HUMAN;LYPLA2_MOUSE;LYPLA2_RAT	LYPLA1_HUMAN;LYPLA2_HUMAN;LYPLA2_RAT		GO:0005737: cytoplasm	GO:0002084: protein depalmitoylation	GO:0008474: palmitoyl-(protein) hydrolase activity;GO:0052689: carboxylic ester hydrolase activity
FBgn0005655	PCNA	P17917	Proliferating cell nuclear antigen	0.154897	0.335805	1.74915	3.36161	P17917(9)	-	P17917[161]	PCNA_HUMAN;PCNA_MOUSE;PCNA_RAT	PCNA_HUMAN;PCNA_MOUSE	PCNA_HUMAN	GO:0005634: nucleus;GO:0043626: PCNA complex	GO:0006260: DNA replication;GO:0006261: DNA-dependent DNA replication;GO:0006272: leading strand elongation;GO:0006275: regulation of DNA replication;GO:0006289: nucleotide-excision repair;GO:0006298: mismatch repair;GO:0007052: mitotic spindle organization;GO:0007307: eggshell chorion gene amplification;GO:0019730: antimicrobial humoral response;GO:0019985: translesion synthesis	GO:0003677: DNA binding;GO:0030337: DNA polymerase processivity factor activity
FBgn0025381	rush	O76902	Pleckstrin homology domain-containing family F member 1 homolog	0.0431125	0.145579	0.757043	1.69002	O76902(12)	-	O76902[21,46,161]	PLEKHF2_HUMAN;PLEKHF2_MOUSE;PLEKHF2_RAT			GO:0005769: early endosome;GO:0005770: late endosome	GO:0006897: endocytosis;GO:0007032: endosome organization;GO:0008333: endosome to lysosome transport	GO:0035091: phosphatidylinositol binding;GO:0046872: metal ion binding
FBgn0002645	Map205	A0A0B4KI71;P23226;Q8IMF5	Microtubule-associated protein 205, isoform C. 205 kDa microtubule-associated protein. Microtubule-associated protein 205, isoform B	0.805766	0.914364	-0.101639	0.931974	A0A0B4KI71(7);P23226(8);Q8IMF5(8)	-					GO:0005819: spindle;GO:0005875: microtubule associated complex;GO:0030496: midbody	GO:0000278: mitotic cell cycle;GO:0007017: microtubule-based process;GO:0007098: centrosome cycle	GO:0008017: microtubule binding
FBgn0262518	Rab8	D5AEN5;M9NEE8;O18338	MIP21873p. Rab8, isoform B. LD44762p	0.964211	0.983309	0.0282213	1.01975	D5AEN5(3);M9NEE8(2);O18338(3)	-		RAB8A_HUMAN;RAB8A_MOUSE;RAB8B_RAT	RAB8A_HUMAN;RAB8A_MOUSE	RAB8A_HUMAN	GO:0005737: cytoplasm;GO:0005768: endosome;GO:0005794: Golgi apparatus;GO:0005886: plasma membrane;GO:0008021: synaptic vesicle;GO:0030140: trans-Golgi network transport vesicle;GO:0031982: vesicle;GO:0043025: neuronal cell body;GO:0045202: synapse;GO:0055037: recycling endosome	GO:0006886: intracellular protein transport;GO:0006904: vesicle docking involved in exocytosis;GO:0008582: regulation of synaptic growth at neuromuscular junction;GO:0009306: protein secretion;GO:0016192: vesicle-mediated transport;GO:0017157: regulation of exocytosis;GO:0032482: Rab protein signal transduction;GO:0032869: cellular response to insulin stimulus;GO:0048210: Golgi vesicle fusion to …	GO:0003924: GTPase activity;GO:0005525: GTP binding
FBgn0262519	Mi-2	E1JI46;L7S4V9;M9PIA6;M9WKL1;O97159;Q59E34	Mi-2, isoform C. GH21519p1. Mi-2, isoform D. RE59080p1. Chromodomain-helicase-DNA-binding protein Mi-2 homolog. Mi-2, isoform B	0.198415	0.398465	0.556356	1.47055	E1JI46(30);L7S4V9(27);M9PIA6(30);M9WKL1(20);O97159(30);Q59E34(30)	-	E1JI46[478,483,1020,1021];M9PIA6[469,474,1011,1012];O97159[478,483,1020,1021];Q59E34[479,484,1021,1022]	CHD3_HUMAN;CHD3_MOUSE;CHD5_RAT	CHD3_HUMAN		GO:0005634: nucleus;GO:0005700: polytene chromosome;GO:0005829: cytosol;GO:0016581: NuRD complex;GO:0035327: transcriptionally active chromatin	GO:0000122: negative regulation of transcription by RNA polymerase II;GO:0006357: regulation of transcription by RNA polymerase II;GO:0007283: spermatogenesis;GO:0030261: chromosome condensation;GO:0042766: nucleosome mobilization;GO:0043044: ATP-dependent chromatin remodeling;GO:0045892: negative regulation of transcription, DNA-templated;GO:0051276: chromosome organization;GO:0051312: chromosom…	GO:0003677: DNA binding;GO:0003682: chromatin binding;GO:0004386: helicase activity;GO:0005515: protein binding;GO:0005524: ATP binding;GO:0008270: zinc ion binding;GO:0016887: ATPase activity;GO:0031491: nucleosome binding;GO:0070615: nucleosome-dependent ATPase activity
FBgn0262515	VhaAC45	Q7JR49	V-type proton ATPase subunit	0.0201395	0.0826601	2.48263	5.58917	Q7JR49(8)	-	Q7JR49[10]	ATP6AP1L_RAT;ATP6AP1_HUMAN;ATP6AP1_MOUSE			GO:0033180: proton-transporting V-type ATPase, V1 domain;GO:0033181: plasma membrane proton-transporting V-type ATPase complex	GO:0015991: ATP hydrolysis coupled proton transport	GO:0046933: proton-transporting ATP synthase activity, rotational mechanism;GO:0046961: proton-transporting ATPase activity, rotational mechanism
FBgn0262511	Vha44	B7YZI0;Q9V7N5	Vacuolar H[+] ATPase 44kD subunit, isoform F. V-type proton ATPase subunit C	0.964287	0.983309	0.217061	1.16236	B7YZI0(19);Q9V7N5(19)	-	B7YZI0[519];Q9V7N5[519]	ATP6V1C1_HUMAN;ATP6V1C1_MOUSE;ATP6V1C1_RAT	ATP6V1C1_HUMAN;ATP6V1C1_MOUSE;ATP6V1C1_RAT		GO:0000221: vacuolar proton-transporting V-type ATPase, V1 domain;GO:0033181: plasma membrane proton-transporting V-type ATPase complex	GO:0015991: ATP hydrolysis coupled proton transport;GO:1902600: proton transmembrane transport	GO:0008553: proton-exporting ATPase activity, phosphorylative mechanism;GO:0046961: proton-transporting ATPase activity, rotational mechanism
FBgn0086707	ncm	Q9VJ87	Pre-mRNA-splicing factor CWC22 homolog	0.390135	0.608668	-1.27092	0.414395	Q9VJ87(8)	-	Q9VJ87[752,753]	CWC22_HUMAN;CWC22_MOUSE;CWC22_RAT			GO:0005681: spliceosomal complex;GO:0071006: U2-type catalytic step 1 spliceosome;GO:0071013: catalytic step 2 spliceosome	GO:0000398: mRNA splicing, via spliceosome	GO:0003723: RNA binding;GO:0005515: protein binding
FBgn0028399	TMS1	Q9VV58;Q9U6P4;M9PFW5;M9PCT1;M9PFH8;M9PI80;M9PFR2;E8NH60	Membrane protein TMS1d	5e-07	5.97549e-06	4.43179	21.5824	Q9VV58(20);Q9U6P4(20);M9PFW5(20);M9PCT1(20);M9PFH8(20);M9PI80(20);M9PFR2(23);E8NH60(21)	-	Q9VV58[8,16,17,25,26];M9PFW5[8,16,17,25,26];M9PCT1[8,16,17,25,26];M9PFH8[8,16,17,25,26];M9PI80[8,16,17,25,26];M9PFR2[8,16,17,25,26]	SERINC1_HUMAN;SERINC1_MOUSE;SERINC1_RAT	SERINC1_HUMAN;SERINC1_MOUSE	SERINC1_HUMAN;SERINC1_MOUSE	GO:0016020: membrane		GO:0015194: L-serine transmembrane transporter activity
FBgn0028394	anon-29Da;BcDNA:LP07538;CG17834	Q9U5W2;Q6NL77;Q9VLJ4	LP07538p. RE46485p. FI04485p	0.00989	0.0486125	2.63928	6.23022	Q9U5W2(7);Q6NL77(8);Q9VLJ4(8)	+	Q9U5W2[2,4,5,16];Q9VLJ4[2,4,5,16]
FBgn0087035	AGO2	E5KZ94;M9PFK7;Q9VUQ5	AGO2. Argonaute 2, isoform E. Protein argonaute-2	0.0866625	0.232179	0.529357	1.44329	E5KZ94(16);M9PFK7(16);Q9VUQ5(16)	-	M9PFK7[642];Q9VUQ5[1069]				GO:0005634: nucleus;GO:0005737: cytoplasm;GO:0005829: cytosol;GO:0016442: RISC complex;GO:0035068: micro-ribonucleoprotein complex;GO:0070578: RISC-loading complex	GO:0007279: pole cell formation;GO:0007349: cellularization;GO:0007367: segment polarity determination;GO:0009047: dosage compensation by hyperactivation of X chromosome;GO:0010526: negative regulation of transposition, RNA-mediated;GO:0016246: RNA interference;GO:0030422: production of siRNA involved in RNA interference;GO:0030423: targeting of mRNA for destruction involved in RNA interference;G…	GO:0004521: endoribonuclease activity;GO:0005515: protein binding;GO:0035197: siRNA binding
FBgn0025724	beta'COP	O62621	Coatomer subunit beta'	0.0566515	0.179372	-0.686702	0.621273	O62621(17)	-		COPB2_HUMAN;COPB2_MOUSE;COPB2_RAT	COPB2_HUMAN;COPB2_MOUSE	COPB2_HUMAN;COPB2_MOUSE	GO:0005795: Golgi stack;GO:0030126: COPI vesicle coat	GO:0006886: intracellular protein transport;GO:0006888: endoplasmic reticulum to Golgi vesicle-mediated transport;GO:0006890: retrograde vesicle-mediated transport, Golgi to endoplasmic reticulum;GO:0006891: intra-Golgi vesicle-mediated transport;GO:0010883: regulation of lipid storage	GO:0005198: structural molecule activity
FBgn0025725	alphaCOP	O77285;Q9W0B8	Coatomer subunit alpha	0.118868	0.283562	-0.463397	0.725277	O77285(29);Q9W0B8(30)	+	Q9W0B8[140]	COPA_HUMAN;COPA_MOUSE;COPA_RAT	COPA_HUMAN;COPA_MOUSE	COPA_HUMAN;COPA_MOUSE	GO:0005793: endoplasmic reticulum-Golgi intermediate compartment;GO:0030126: COPI vesicle coat	GO:0000902: cell morphogenesis;GO:0006886: intracellular protein transport;GO:0006888: endoplasmic reticulum to Golgi vesicle-mediated transport;GO:0006890: retrograde vesicle-mediated transport, Golgi to endoplasmic reticulum;GO:0006891: intra-Golgi vesicle-mediated transport;GO:0007112: male meiosis cytokinesis;GO:0010883: regulation of lipid storage;GO:0016192: vesicle-mediated transport;GO:19…	GO:0005198: structural molecule activity
FBgn0259985	Mppe	Q8T085;A1Z8S4;A0A0B4LG64;A0A0B4LF50	LD21768p. Metallophosphoesterase, isoform B. Metallophosphoesterase, isoform D. Metallophosphoesterase, isoform E	0.588053	0.77748	0.828488	1.77582	Q8T085(6);A1Z8S4(6);A0A0B4LG64(6);A0A0B4LF50(6)	-	Q8T085[12];A1Z8S4[14];A0A0B4LG64[12];A0A0B4LF50[14]				GO:0005783: endoplasmic reticulum;GO:0005794: Golgi apparatus	GO:0006470: protein dephosphorylation;GO:0006506: GPI anchor biosynthetic process;GO:0006888: endoplasmic reticulum to Golgi vesicle-mediated transport	GO:0016791: phosphatase activity
FBgn0259984	kuz	A8DZ02;A8DZ03;Q59DZ3;Q7YU78;Q94902;Q9VJW9	Kuzbanian	5e-07	5.97549e-06	5.92313	60.6791	A8DZ02(38);A8DZ03(39);Q59DZ3(38);Q7YU78(38);Q94902(38);Q9VJW9(38)	-	A8DZ02[5,702,737,930,931];A8DZ03[5,702,737,930,931];Q59DZ3[5,702,737,930,931];Q9VJW9[5,702,737,930,931]	ADAM10_HUMAN;ADAM10_MOUSE;ADAM10_RAT	ADAM10_HUMAN;ADAM10_MOUSE;ADAM10_RAT	ADAM10_HUMAN;ADAM10_MOUSE	GO:0016021: integral component of membrane;GO:0098595: perivitelline space	GO:0003007: heart morphogenesis;GO:0006509: membrane protein ectodomain proteolysis;GO:0007219: Notch signaling pathway;GO:0007220: Notch receptor processing;GO:0007298: border follicle cell migration;GO:0007400: neuroblast fate determination;GO:0007411: axon guidance;GO:0007417: central nervous system development;GO:0007419: ventral cord development;GO:0007519: skeletal muscle tissue development…	GO:0004222: metalloendopeptidase activity
FBgn0024921	Tnpo	O76331;Q86PD5;Q8SX88;Q9VRV8	Transportin. RE59670p. LD12333p. FI21453p1	0.003416	0.0202141	-1.46255	0.362851	O76331(27);Q86PD5(26);Q8SX88(20);Q9VRV8(26)	-	Q9VRV8[630]	TNPO1_HUMAN;TNPO1_MOUSE;TNPO2_RAT	TNPO1_HUMAN;TNPO1_MOUSE	TNPO1_HUMAN;TNPO1_MOUSE	GO:0005829: cytosol;GO:0031965: nuclear membrane;GO:0034399: nuclear periphery	GO:0006606: protein import into nucleus;GO:0006607: NLS-bearing protein import into nucleus;GO:0006610: ribosomal protein import into nucleus;GO:0035167: larval lymph gland hemopoiesis;GO:0042306: regulation of protein import into nucleus	GO:0008139: nuclear localization sequence binding;GO:0008536: Ran GTPase binding
FBgn0020238	14-3-3epsilon	C6TP70;D3DMY5;P92177	MIP08648p. AT09839p. 14-3-3 protein epsilon	0.713225	0.861803	-0.114417	0.923755	C6TP70(3);D3DMY5(3);P92177(3)	-		YWHAE_HUMAN;YWHAE_MOUSE;YWHAE_RAT	YWHAE_HUMAN;YWHAE_MOUSE	YWHAE_HUMAN;YWHAE_MOUSE	GO:0005634: nucleus;GO:0005654: nucleoplasm;GO:0005694: chromosome;GO:0005737: cytoplasm;GO:0005813: centrosome;GO:0005886: plasma membrane;GO:0045172: germline ring canal	GO:0000077: DNA damage checkpoint;GO:0007088: regulation of mitotic nuclear division;GO:0007093: mitotic cell cycle checkpoint;GO:0007280: pole cell migration;GO:0007294: germarium-derived oocyte fate determination;GO:0007411: axon guidance;GO:0007444: imaginal disc development;GO:0008103: oocyte microtubule cytoskeleton polarization;GO:0008340: determination of adult lifespan;GO:0009314: respons…	GO:0005515: protein binding;GO:0008134: transcription factor binding;GO:0019904: protein domain specific binding;GO:0046982: protein heterodimerization activity;GO:0050815: phosphoserine residue binding
FBgn0020236	ATPCL	A0A0B4LFH8;E2QCF1;Q6AWP8;Q7JNC6;Q7KN85	ATP-citrate synthase. ATP citrate lyase	0.250973	0.46354	-0.364238	0.776879	A0A0B4LFH8(18);E2QCF1(18);Q6AWP8(18);Q7JNC6(10);Q7KN85(18)	-		ACLY_HUMAN;ACLY_MOUSE;ACLY_RAT	ACLY_HUMAN;ACLY_MOUSE	ACLY_HUMAN;ACLY_MOUSE	GO:0005829: cytosol;GO:0009346: citrate lyase complex	GO:0006085: acetyl-CoA biosynthetic process;GO:0006101: citrate metabolic process;GO:0006633: fatty acid biosynthetic process;GO:0042593: glucose homeostasis	GO:0003878: ATP citrate synthase activity;GO:0005524: ATP binding;GO:0048037: cofactor binding
FBgn0020235	ATPsyngamma	O01666	ATP synthase subunit gamma, mitochondrial	0.987599	0.993378	0.00425521	1.00295	O01666(4)	-		ATP5C1_MOUSE;ATP5F1C_HUMAN;Atp5f1c_MOUSE;Atp5f1c_RAT;Taf3_RAT	ATP5C1_MOUSE;ATP5F1C_HUMAN;Atp5c1_MOUSE	ATP5C1_MOUSE;ATP5F1C_HUMAN;Atp5c1_MOUSE	GO:0000275: mitochondrial proton-transporting ATP synthase complex, catalytic core F(1);GO:0005739: mitochondrion	GO:0006754: ATP biosynthetic process;GO:0015986: ATP synthesis coupled proton transport;GO:1902600: proton transmembrane transport	GO:0046933: proton-transporting ATP synthase activity, rotational mechanism;GO:0046961: proton-transporting ATPase activity, rotational mechanism
FBgn0027866	CG9776	C9QP83;Q9V468	MIP13067p. Zinc finger matrin-type protein CG9776	0.078596	0.221118	2.04877	4.13753	C9QP83(5);Q9V468(10)	-	Q9V468[1030]	ZFP318_MOUSE;ZFP318_RAT;ZNF318_HUMAN;Znf318_MOUSE			GO:0005634: nucleus		GO:0046872: metal ion binding
FBgn0027865	Tsp96F	Q9V3X2;A0A0B4KH03	Tetraspanin	0.624556	0.801403	0.782434	1.72003	Q9V3X2(16);A0A0B4KH03(16)	-	Q9V3X2[6,7,9,74,75,78,150,151,190,191,258,259];A0A0B4KH03[6,7,9,74,75,78,150,151,190,191,258,259]	CD81_HUMAN;CD81_MOUSE;CD81_RAT;TSPAN2_RAT	CD81_HUMAN;CD81_MOUSE;CD81_RAT	CD81_HUMAN;CD81_MOUSE	GO:0005886: plasma membrane;GO:0005887: integral component of plasma membrane;GO:0016021: integral component of membrane	GO:0007166: cell surface receptor signaling pathway
FBgn0031883	Caper	Q9VM49	Caper, isoform A	0.080432	0.222932	-2.21877	0.214824	Q9VM49(5)	+		RBM39_HUMAN;RBM39_MOUSE;RBM39_RAT;Rbm39_RAT	RBM39_HUMAN	RBM39_HUMAN	GO:0005634: nucleus;GO:0005654: nucleoplasm;GO:0071011: precatalytic spliceosome;GO:0071013: catalytic step 2 spliceosome	GO:0000381: regulation of alternative mRNA splicing, via spliceosome;GO:0000398: mRNA splicing, via spliceosome	GO:0003723: RNA binding;GO:0003729: mRNA binding
FBgn0283499	InR;inr	C7C410;C7C411;C7C412;C7C413;C7C414;C7C415;C7C416;C7C417;D0UY70;D0UY75;D0UY77;D0UY78;D0UY80;D0UY81;D0UY84;D0UY85;D0UY86;D0UY88;D0UY89;D0UY91;D0UY94;D0UY95;D0UY96;D0UY97;D0UY98;D0UY99;D0UYA0;D0UYA1;D0UYA4;D0UYA5;D0UYA6;D0UYA7;D0UYA8;D0UYA9;G7H807;P09208	Insulin-like receptor. Receptor protein-tyrosine kinase	0.298269	0.51573	1.39492	2.62974	C7C410(59);C7C411(59);C7C412(59);C7C413(59);C7C414(59);C7C415(59);C7C416(59);C7C417(59);D0UY70(56);D0UY75(56);D0UY77(56);D0UY78(56);D0UY80(56);D0UY81(56);D0UY84(56);D0UY85(56);D0UY86(56);D0UY88(56);D0UY89(56);D0UY91(56);D0UY94(56);D0UY95(56);D0UY96(56);D0UY97(56);D0UY98(56);D0UY99(56);D0UYA0(56);D0UYA1(56);D0UYA4(56);D0UYA5(56);D0UYA6(56);D0UYA7(56);D0UYA8(56);D0UYA9(56);G7H807(8);P09208(59)	-	P09208[51,52,53,545,638]	IGF1R_HUMAN;IGF1R_MOUSE;IGF1R_RAT			GO:0005737: cytoplasm;GO:0005887: integral component of plasma membrane;GO:0005899: insulin receptor complex;GO:0030424: axon;GO:0043235: receptor complex	GO:0001700: embryonic development via the syncytial blastoderm;GO:0005975: carbohydrate metabolic process;GO:0006468: protein phosphorylation;GO:0006629: lipid metabolic process;GO:0006979: response to oxidative stress;GO:0007285: primary spermatocyte growth;GO:0007390: germ-band shortening;GO:0007399: nervous system development;GO:0007411: axon guidance;GO:0007424: open tracheal system developme…	GO:0004713: protein tyrosine kinase activity;GO:0004714: transmembrane receptor protein tyrosine kinase activity;GO:0004888: transmembrane signaling receptor activity;GO:0005009: insulin-activated receptor activity;GO:0005515: protein binding;GO:0005524: ATP binding;GO:0043548: phosphatidylinositol 3-kinase binding;GO:0043559: insulin binding;GO:0043560: insulin receptor substrate binding
FBgn0039182	CG5728	Q9VC94	LD41803p	0.0315275	0.116815	-0.94993	0.517658	Q9VC94(16)	-		PDCD11_HUMAN;PDCD11_MOUSE;PDCD11_RAT	PDCD11_HUMAN;PDCD11_MOUSE		GO:0005634: nucleus;GO:0005730: nucleolus;GO:0032040: small-subunit processome	GO:0000381: regulation of alternative mRNA splicing, via spliceosome;GO:0006397: mRNA processing	GO:0003676: nucleic acid binding
FBgn0011570	cpb	M9PBN7;P48603	Capping protein beta, isoform B. F-actin-capping protein subunit beta	0.199366	0.399716	1.57959	2.98885	M9PBN7(4);P48603(4)	-	M9PBN7[8];P48603[8]	CAPZB_HUMAN;CAPZB_MOUSE;CAPZB_RAT	CAPZB_HUMAN;CAPZB_MOUSE	CAPZB_HUMAN;CAPZB_MOUSE	GO:0005869: dynactin complex;GO:0005884: actin filament;GO:0005912: adherens junction;GO:0008290: F-actin capping protein complex;GO:0071203: WASH complex	GO:0000902: cell morphogenesis;GO:0007015: actin filament organization;GO:0007018: microtubule-based movement;GO:0007298: border follicle cell migration;GO:0007303: cytoplasmic transport, nurse cell to oocyte;GO:0010591: regulation of lamellipodium assembly;GO:0030036: actin cytoskeleton organization;GO:0030832: regulation of actin filament length;GO:0035220: wing disc development;GO:0045887: pos…	GO:0003779: actin binding;GO:0046982: protein heterodimerization activity;GO:0051015: actin filament binding
FBgn0039189	CG18528	Q9VC87	RE57978p	0.621093	0.79826	0.748185	1.67968	Q9VC87(13)	-	Q9VC87[359]	GTPBP3_HUMAN;GTPBP3_MOUSE;GTPBP3_RAT			GO:0005737: cytoplasm;GO:0005739: mitochondrion	GO:0002098: tRNA wobble uridine modification;GO:0030488: tRNA methylation	GO:0003924: GTPase activity;GO:0005525: GTP binding
FBgn0010621	Cct5;CCT5	A1Z8U4;C8VV32;Q7KKI0	T-complex chaperonin 5, isoform B. AT19618p. GM12270p	0.016221	0.0706193	-1.03291	0.488724	A1Z8U4(9);C8VV32(9);Q7KKI0(8)	-		CCT5_HUMAN;CCT5_MOUSE;CCT5_RAT	CCT5_HUMAN;CCT5_MOUSE	CCT5_HUMAN;CCT5_MOUSE	GO:0005832: chaperonin-containing T-complex	GO:0006457: protein folding	GO:0005524: ATP binding;GO:0051082: unfolded protein binding
FBgn0034583	CG10527	Q9W2M4;Q8MR08	Uncharacterized protein. LD46156p	0.270317	0.486012	-0.3369	0.791741	Q9W2M4(5);Q8MR08(5)	-					GO:0005737: cytoplasm		GO:0019010: farnesoic acid O-methyltransferase activity
FBgn0037121	Rpb8	Q9VNZ3	DNA-directed RNA polymerases I, II, and III subunit RPABC3	0.411928	0.631623	-1.11813	0.460691	Q9VNZ3(2)	-		LOC100912534_RAT;POLR2H_HUMAN;POLR2H_MOUSE			GO:0005665: RNA polymerase II, core complex;GO:0005666: RNA polymerase III complex;GO:0005736: RNA polymerase I complex	GO:0006366: transcription by RNA polymerase II	GO:0001054: RNA polymerase I activity;GO:0001055: RNA polymerase II activity;GO:0001056: RNA polymerase III activity
FBgn0034611	MFS16	Q9W2I6;Q8MLW5	Major facilitator superfamily transporter 16	5e-07	5.97549e-06	4.05963	16.6752	Q9W2I6(9);Q8MLW5(10)	-	Q9W2I6[34,64];Q8MLW5[72,102]	SLC37A1_RAT;SLC37A2_HUMAN;SLC37A2_MOUSE;SLC37A2_RAT	SLC37A2_MOUSE		GO:0016021: integral component of membrane	GO:0055085: transmembrane transport	GO:0022857: transmembrane transporter activity
FBgn0039697	CG7834;CG	Q0KHZ6;Q8MR58	Uncharacterized protein, isoform A. GH14462p	0.342579	0.558293	-0.348918	0.785173	Q0KHZ6(1);Q8MR58(1)	-		ETFB_HUMAN;ETFB_MOUSE;ETFB_RAT	ETFB_HUMAN;ETFB_MOUSE	ETFB_HUMAN	GO:0005739: mitochondrion;GO:0005829: cytosol;GO:0017133: mitochondrial electron transfer flavoprotein complex	GO:0006119: oxidative phosphorylation;GO:0007406: negative regulation of neuroblast proliferation	GO:0009055: electron transfer activity
FBgn0033075;FBgn0286511	Pld	A4UZ54;Q9BP35;Q9BP34;Q7KML4;B7YZT5	Phospholipase	0.767273	0.894923	0.515786	1.42977	A4UZ54(20);Q9BP35(20);Q9BP34(20);Q7KML4(20);B7YZT5(21)	-	A4UZ54[368,369,372,376];Q7KML4[386,387,390,394];B7YZT5[5,472,473,476,480]	PLD1_MOUSE;PLD1_RAT;PLD2_HUMAN;PLD2_MOUSE	PLD1_RAT;PLD2_MOUSE	PLD1_RAT	GO:0031410: cytoplasmic vesicle	GO:0006654: phosphatidic acid biosynthetic process;GO:0007030: Golgi organization;GO:0007349: cellularization;GO:0007602: phototransduction;GO:0010004: gastrulation involving germ band extension;GO:0048017: inositol lipid-mediated signaling;GO:0048215: positive regulation of Golgi vesicle fusion to target membrane	GO:0004630: phospholipase D activity;GO:0035091: phosphatidylinositol binding
FBgn0021944	Coprox	Q9V3D2;X2J9R2	Oxygen-dependent coproporphyrinogen-III oxidase. Coproporphyrinogen oxidase, isoform B	0.902706	0.955162	-0.0188307	0.987032	Q9V3D2(7);X2J9R2(7)	-		CPOX_HUMAN;CPOX_MOUSE;CPOX_RAT	CPOX_HUMAN;CPOX_MOUSE	CPOX_HUMAN	GO:0005737: cytoplasm;GO:0005739: mitochondrion;GO:0005829: cytosol	GO:0006783: heme biosynthetic process;GO:0019353: protoporphyrinogen IX biosynthetic process from glutamate;GO:0055114: oxidation-reduction process	GO:0004109: coproporphyrinogen oxidase activity;GO:0042803: protein homodimerization activity
FBgn0038609	CG7671;Nup43	B5RJQ1;Q9VE85	FI09332p. Nucleoporin 43kD	0.217004	0.418329	-1.69409	0.309049	B5RJQ1(10);Q9VE85(9)	+		NUP43_HUMAN;NUP43_MOUSE;NUP43_RAT			GO:0031080: nuclear pore outer ring	GO:0000278: mitotic cell cycle
FBgn0020497	emb	A0A0S0WNN6;Q9TVM2	Embargoed, isoform B. Exportin-1	0.00339	0.0201967	-1.15848	0.447985	A0A0S0WNN6(18);Q9TVM2(18)	-	A0A0S0WNN6[324];Q9TVM2[324]	XPO1_HUMAN;XPO1_MOUSE;XPO1_RAT	XPO1_HUMAN;XPO1_MOUSE;XPO1_RAT	XPO1_HUMAN;XPO1_MOUSE	GO:0005634: nucleus;GO:0005643: nuclear pore;GO:0005737: cytoplasm;GO:0031965: nuclear membrane	GO:0000055: ribosomal large subunit export from nucleus;GO:0000056: ribosomal small subunit export from nucleus;GO:0006611: protein export from nucleus;GO:0007099: centriole replication;GO:0007275: multicellular organism development;GO:0015031: protein transport;GO:0046825: regulation of protein export from nucleus;GO:0051168: nuclear export;GO:1900037: regulation of cellular response to hypoxia	GO:0005049: nuclear export signal receptor activity;GO:0005515: protein binding;GO:0008536: Ran GTPase binding;GO:0008565: protein transporter activity
FBgn0030136	RpS28b	Q9W334;X2JEM4	40S ribosomal protein S28. GEO07185p1	0.09817	0.249858	2.00178	4.00492	Q9W334(1);X2JEM4(1)	-	Q9W334[23];X2JEM4[23]	RPS28_HUMAN;RPS28_MOUSE;RPS28_RAT	RPS28_HUMAN;RPS28_MOUSE		GO:0022627: cytosolic small ribosomal subunit	GO:0000028: ribosomal small subunit assembly;GO:0002181: cytoplasmic translation;GO:0006412: translation;GO:0030490: maturation of SSU-rRNA	GO:0003735: structural constituent of ribosome
FBgn0014010	Rab5	Q9V3I2	Drab5	0.677704	0.836685	0.16902	1.12429	Q9V3I2(4)	-	Q9V3I2[217]	RAB5B_HUMAN;RAB5B_MOUSE;RAB5B_RAT;RAB5C_MOUSE	RAB5B_HUMAN;RAB5B_MOUSE;RAB5C_MOUSE	RAB5C_MOUSE	GO:0005768: endosome;GO:0005769: early endosome;GO:0005886: plasma membrane;GO:0005938: cell cortex;GO:0030139: endocytic vesicle;GO:0031982: vesicle;GO:0043025: neuronal cell body;GO:0045202: synapse	GO:0000278: mitotic cell cycle;GO:0006325: chromatin organization;GO:0006886: intracellular protein transport;GO:0006897: endocytosis;GO:0007220: Notch receptor processing;GO:0007298: border follicle cell migration;GO:0007349: cellularization;GO:0007409: axonogenesis;GO:0008285: negative regulation of cell proliferation;GO:0016189: synaptic vesicle to endosome fusion;GO:0016192: vesicle-mediated …	GO:0003924: GTPase activity;GO:0005515: protein binding;GO:0005525: GTP binding
FBgn0014011	Rac2	M9PBU2;P48554	Rac2, isoform B. Ras-related protein Rac2	0.134064	0.303199	1.95686	3.88215	M9PBU2(7);P48554(7)	-	M9PBU2[6,178,189];P48554[6,178,189]	RAC1_HUMAN;RAC1_MOUSE;RAC1_RAT;Rnase1l1_RAT	RAC1_HUMAN;RAC1_MOUSE;RAC1_RAT;Rac1_RAT	RAC1_HUMAN;RAC1_MOUSE	GO:0005622: intracellular	GO:0000902: cell morphogenesis;GO:0002009: morphogenesis of an epithelium;GO:0002118: aggressive behavior;GO:0002433: immune response-regulating cell surface receptor signaling pathway involved in phagocytosis;GO:0006909: phagocytosis;GO:0007254: JNK cascade;GO:0007266: Rho protein signal transduction;GO:0007390: germ-band shortening;GO:0007391: dorsal closure;GO:0007394: dorsal closure, elongati…	GO:0003924: GTPase activity;GO:0005515: protein binding;GO:0005525: GTP binding;GO:0019901: protein kinase binding
FBgn0040212	Dhap-at	A0A0B4KHK0;Q9NHF2;Q9VBQ6	Dihydroxyacetone phosphate acyltransferase, isoform C. Putative glycerol-3-phosphate acyltransferase. Dihydroxyacetone phosphate acyltransferase, isoform A	0.018775	0.0789197	-2.92518	0.131654	A0A0B4KHK0(15);Q9NHF2(12);Q9VBQ6(12)	-		GNPAT_HUMAN;GNPAT_MOUSE;GNPAT_RAT	GNPAT_HUMAN	GNPAT_HUMAN	GO:0005777: peroxisome;GO:0005778: peroxisomal membrane;GO:0031966: mitochondrial membrane	GO:0006631: fatty acid metabolic process;GO:0008611: ether lipid biosynthetic process;GO:0008654: phospholipid biosynthetic process	GO:0016287: glycerone-phosphate O-acyltransferase activity
FBgn0015019	CCT3	A4V303;P48605	T-complex protein 1 subunit gamma	0.070706	0.207688	-0.651933	0.636427	A4V303(10);P48605(10)	-		CCT3_HUMAN;CCT3_MOUSE;CCT3_RAT	CCT3_HUMAN;CCT3_MOUSE	CCT3_HUMAN;CCT3_MOUSE	GO:0005832: chaperonin-containing T-complex	GO:0006457: protein folding;GO:0007430: terminal branching, open tracheal system;GO:0035149: lumen formation, open tracheal system	GO:0005524: ATP binding;GO:0042623: ATPase activity, coupled;GO:0051082: unfolded protein binding
FBgn0004227	nonA	L7XBJ7;Q04047;Q8IR16;X2JFR1	Protein No on or off transient A	0.0026565	0.0163549	1.55045	2.92909	L7XBJ7(6);Q04047(4);Q8IR16(6);X2JFR1(4)	-	Q04047[436];Q8IR16[436];X2JFR1[436]	NONO_RAT;PSPC1_RAT;SFPQ_HUMAN;SFPQ_MOUSE	NONO_RAT;SFPQ_HUMAN;SFPQ_MOUSE	SFPQ_HUMAN	GO:0005634: nucleus;GO:0071011: precatalytic spliceosome;GO:0071013: catalytic step 2 spliceosome	GO:0000398: mRNA splicing, via spliceosome;GO:0007601: visual perception;GO:0007632: visual behavior;GO:0042331: phototaxis;GO:0045433: male courtship behavior, veined wing generated song production	GO:0000976: transcription regulatory region sequence-specific DNA binding;GO:0003729: mRNA binding
FBgn0026400	Noa36	Q9VAU9	Zinc finger protein 330 homolog	0.000579	0.0042012	1.7162	3.2857	Q9VAU9(29)	-	Q9VAU9[34,130,147]	ZFP330_MOUSE;ZFP330_RAT;ZNF330_HUMAN;Znf330_MOUSE	ZNF330_HUMAN		GO:0000775: chromosome, centromeric region;GO:0005730: nucleolus;GO:0030496: midbody	GO:0035167: larval lymph gland hemopoiesis	GO:0008270: zinc ion binding
FBgn0026401	Nipped-B	A0A0B4KF23;A8WHK9;E1JGX3;Q7PLI2	Nipped-B protein	0.0159085	0.0697987	-0.909098	0.532518	A0A0B4KF23(42);A8WHK9(44);E1JGX3(44);Q7PLI2(45)	-	A0A0B4KF23[1332];E1JGX3[1428];Q7PLI2[1452]	NIPBL_HUMAN;NIPBL_MOUSE;NIPBL_RAT			GO:0000228: nuclear chromosome;GO:0000785: chromatin;GO:0000790: nuclear chromatin;GO:0005634: nucleus;GO:0005700: polytene chromosome;GO:0032116: SMC loading complex;GO:0035327: transcriptionally active chromatin;GO:0090694: Scc2-Scc4 cohesin loading complex	GO:0006302: double-strand break repair;GO:0006355: regulation of transcription, DNA-templated;GO:0007064: mitotic sister chromatid cohesion;GO:0007076: mitotic chromosome condensation;GO:0007130: synaptonemal complex assembly;GO:0007612: learning;GO:0007614: short-term memory;GO:0010628: positive regulation of gene expression;GO:0034087: establishment of mitotic sister chromatid cohesion;GO:00340…	GO:0003682: chromatin binding;GO:0005515: protein binding
FBgn0026409	Mpcp2	Q0E8E8;Q9XZE4	MIP08013p1. Phosphate transporter	0.211866	0.416556	-0.476057	0.71894	Q0E8E8(9);Q9XZE4(9)	+					GO:0005739: mitochondrion;GO:0005740: mitochondrial envelope;GO:0031305: integral component of mitochondrial inner membrane	GO:0006817: phosphate ion transport;GO:0035435: phosphate ion transmembrane transport;GO:0048190: wing disc dorsal/ventral pattern formation	GO:0005315: inorganic phosphate transmembrane transporter activity;GO:0015114: phosphate ion transmembrane transporter activity
FBgn0038039	CG5196	Q8SWX8;Q9VG80	Palmitoyltransferase	5e-07	5.97549e-06	5.6179	49.1086	Q8SWX8(16);Q9VG80(17)	-	Q8SWX8[123,124];Q9VG80[155,156]	ZDHHC6_HUMAN;ZDHHC6_MOUSE;ZDHHC6_RAT	ZDHHC6_HUMAN;ZDHHC6_MOUSE	ZDHHC6_HUMAN;ZDHHC6_MOUSE	GO:0005783: endoplasmic reticulum;GO:0005794: Golgi apparatus;GO:0012505: endomembrane system	GO:0006612: protein targeting to membrane;GO:0007030: Golgi organization;GO:0018230: peptidyl-L-cysteine S-palmitoylation;GO:0018345: protein palmitoylation	GO:0019706: protein-cysteine S-palmitoyltransferase activity
FBgn0283477	SF2	Q9V3W7	LD40489p	0.396686	0.616	0.32817	1.25542	Q9V3W7(2)	-		SRSF1_HUMAN;SRSF1_MOUSE;SRSF1_RAT	SRSF1_HUMAN;SRSF1_MOUSE	SRSF1_HUMAN	GO:0005634: nucleus;GO:0071011: precatalytic spliceosome;GO:0071013: catalytic step 2 spliceosome	GO:0000381: regulation of alternative mRNA splicing, via spliceosome;GO:0000398: mRNA splicing, via spliceosome;GO:0001178: regulation of transcriptional start site selection at RNA polymerase II promoter;GO:0006405: RNA export from nucleus;GO:0010468: regulation of gene expression;GO:0031440: regulation of mRNA 3'-end processing;GO:0045292: mRNA cis splicing, via spliceosome	GO:0003677: DNA binding;GO:0003723: RNA binding;GO:0003729: mRNA binding;GO:0005515: protein binding
FBgn0036058	CG6707	C6SUZ8;Q9VT68;Q9VT69	Phosphatidylinositol-4,5-bisphosphate 4-phosphatase	5e-07	5.97549e-06	1.89038	3.70733	C6SUZ8(17);Q9VT68(17);Q9VT69(17)	-	Q9VT68[86,90];Q9VT69[121,125]	PIP4P1_HUMAN;PIP4P1_RAT;PIP4P2_RAT;Pip4p1_MOUSE	PIP4P1_HUMAN;PIP4P1_RAT;Pip4p1_MOUSE	PIP4P1_HUMAN;Pip4p1_MOUSE	GO:0005765: lysosomal membrane;GO:0031902: late endosome membrane	GO:0046856: phosphatidylinositol dephosphorylation	GO:0034597: phosphatidylinositol-4,5-bisphosphate 4-phosphatase activity
FBgn0013437	GIP	P04146	Copia protein	0.17597	0.364808	-0.493007	0.710543	P04146(29)	-						GO:0015074: DNA integration	GO:0003676: nucleic acid binding;GO:0004190: aspartic-type endopeptidase activity;GO:0005524: ATP binding;GO:0008270: zinc ion binding
FBgn0036053	iPLA2-VIA;CG6718	Q29R25;Q7KUD4;Q9VT60	RE23733p. Calcium-independent phospholipase A2 VIA, isoform B. Calcium-independent phospholipase A2 VIA, isoform A	0.799076	0.9095	-0.143448	0.905353	Q29R25(17);Q7KUD4(17);Q9VT60(17)	-		PLA2G6_HUMAN;PLA2G6_MOUSE;PLA2G6_RAT				GO:0006629: lipid metabolic process;GO:0070328: triglyceride homeostasis;GO:1902884: positive regulation of response to oxidative stress
FBgn0027280	l(1)G0193	Q9W3M4;Q7KVT8	LD24308p. Lethal (1) G0193, isoform B	0.339469	0.5562	-0.476847	0.718547	Q9W3M4(14);Q7KVT8(15)	-	Q9W3M4[362,407];Q7KVT8[21,344,389]
FBgn0036290	AKR;CG10638	Q8SXE8;Q9VTY2	RH46018p. Uncharacterized protein, isoform A	0.355761	0.572895	0.406109	1.32511	Q8SXE8(4);Q9VTY2(4)	-						GO:0055114: oxidation-reduction process	GO:0004032: alditol:NADP+ 1-oxidoreductase activity;GO:0008106: alcohol dehydrogenase (NADP+) activity;GO:0016491: oxidoreductase activity
FBgn0000100	RpLP0	M9PG76;P19889	60S acidic ribosomal protein P0	0.114103	0.276525	-0.561655	0.677524	M9PG76(2);P19889(2)	-		RPLP0_HUMAN;RPLP0_MOUSE;RPLP0_RAT	RPLP0_HUMAN;RPLP0_MOUSE	RPLP0_HUMAN;RPLP0_MOUSE	GO:0022625: cytosolic large ribosomal subunit;GO:0022626: cytosolic ribosome	GO:0000027: ribosomal large subunit assembly;GO:0002181: cytoplasmic translation	GO:0003735: structural constituent of ribosome;GO:0052720: class II DNA-(apurinic or apyrimidinic site) endonuclease activity;GO:0070180: large ribosomal subunit rRNA binding
FBgn0014388	sty	O44783;T2FFA4	Protein sprouty	5e-07	5.97549e-06	3.61242	12.2305	O44783(23);T2FFA4(23)	+	O44783[420,421,483,499]	SPRY2_HUMAN;SPRY2_MOUSE;SPRY2_RAT	SPRY2_HUMAN;SPRY2_MOUSE	SPRY2_HUMAN	GO:0005829: cytosol;GO:0005886: plasma membrane;GO:0009898: cytoplasmic side of plasma membrane;GO:0045177: apical part of cell	GO:0001745: compound eye morphogenesis;GO:0007424: open tracheal system development;GO:0008069: dorsal/ventral axis specification, ovarian follicular epithelium;GO:0016318: ommatidial rotation;GO:0021782: glial cell development;GO:0035171: lamellocyte differentiation;GO:0040037: negative regulation of fibroblast growth factor receptor signaling pathway;GO:0042059: negative regulation of epidermal…
FBgn0038320	Sra-1	B7FNQ8;Q9VF87;U3PXB4	RE62682p. Cytoplasmic FMR1-interacting protein. FI23909p1	0.097764	0.249858	-0.758327	0.591181	B7FNQ8(23);Q9VF87(32);U3PXB4(32)	-	Q9VF87[89,610,1109]	CYFIP1_MOUSE;CYFIP1_RAT;CYFIP2_HUMAN	CYFIP1_MOUSE	CYFIP1_MOUSE	GO:0005737: cytoplasm;GO:0031209: SCAR complex;GO:0043005: neuron projection;GO:0045177: apical part of cell;GO:0045202: synapse	GO:0000902: cell morphogenesis;GO:0001745: compound eye morphogenesis;GO:0006417: regulation of translation;GO:0007411: axon guidance;GO:0008360: regulation of cell shape;GO:0022416: chaeta development;GO:0030031: cell projection assembly;GO:0030866: cortical actin cytoskeleton organization;GO:0033627: cell adhesion mediated by integrin;GO:0050807: regulation of synapse organization;GO:0051491: p…	GO:0000340: RNA 7-methylguanosine cap binding;GO:0005515: protein binding
FBgn0035402	Usp5	Q9VZU7	Ubiquitin carboxyl-terminal hydrolase	0.668795	0.831899	0.173131	1.1275	Q9VZU7(15)	-	Q9VZU7[15]	USP5_HUMAN;USP5_MOUSE;USP5_RAT	USP5_HUMAN;USP5_MOUSE	USP5_HUMAN;USP5_MOUSE	GO:0005634: nucleus;GO:0005737: cytoplasm	GO:0001751: compound eye photoreceptor cell differentiation;GO:0010992: ubiquitin recycling;GO:0010995: free ubiquitin chain depolymerization;GO:0016579: protein deubiquitination;GO:0043066: negative regulation of apoptotic process;GO:0043161: proteasome-mediated ubiquitin-dependent protein catabolic process;GO:0046329: negative regulation of JNK cascade;GO:0071108: protein K48-linked deubiquitin…	GO:0004197: cysteine-type endopeptidase activity;GO:0004843: thiol-dependent ubiquitin-specific protease activity;GO:0008270: zinc ion binding;GO:1990380: Lys48-specific deubiquitinase activity
FBgn0004177	mts	P23696;X2JDI1	Serine/threonine-protein phosphatase PP2A. Serine/threonine-protein phosphatase	0.607383	0.791872	-0.292781	0.816327	P23696(10);X2JDI1(10)	-	P23696[20];X2JDI1[20]	PPP2CA_HUMAN;PPP2CA_MOUSE;PPP2CB_RAT	PPP2CB_RAT		GO:0000159: protein phosphatase type 2A complex;GO:0005654: nucleoplasm;GO:0005737: cytoplasm;GO:0005814: centriole	GO:0000226: microtubule cytoskeleton organization;GO:0000278: mitotic cell cycle;GO:0001933: negative regulation of protein phosphorylation;GO:0006470: protein dephosphorylation;GO:0006914: autophagy;GO:0007051: spindle organization;GO:0007059: chromosome segregation;GO:0007098: centrosome cycle;GO:0007099: centriole replication;GO:0007406: negative regulation of neuroblast proliferation;GO:00074…	GO:0004722: protein serine/threonine phosphatase activity;GO:0019208: phosphatase regulator activity
FBgn0035401	Alg2	Q95SA2;Q9VZU8	GM04690p. RE67594p	0.509065	0.717399	0.989278	1.98519	Q95SA2(11);Q9VZU8(11)	-		ALG2_HUMAN;ALG2_MOUSE;ALG2_RAT;PDCD6_HUMAN;Pdcd6_MOUSE;Pdcd6_RAT			GO:0012505: endomembrane system	GO:0006490: oligosaccharide-lipid intermediate biosynthetic process;GO:0033577: protein glycosylation in endoplasmic reticulum	GO:0000033: alpha-1,3-mannosyltransferase activity;GO:0004378: GDP-Man:Man1GlcNAc2-PP-Dol alpha-1,3-mannosyltransferase activity
FBgn0004179	Csp	D0IQJ8;M9PG83;Q03751	Cysteine string protein. DnaJ homolog subfamily C member 5 homolog	5e-07	5.97549e-06	4.51363	22.8423	D0IQJ8(15);M9PG83(15);Q03751(15)	+	D0IQJ8[114,115,121,122,123,124,125,126,127,128,129,130,131,134];M9PG83[114,115,121,122,123,124,125,126,127,128,129,130,131,134];Q03751[114,115,121,122,123,124,125,126,127,128,129,130,131,134]	DNAJC5_HUMAN;DNAJC5_MOUSE;DNAJC5_RAT	DNAJC5_HUMAN;DNAJC5_MOUSE;DNAJC5_RAT	DNAJC5_HUMAN;DNAJC5_MOUSE;DNAJC5_RAT	GO:0005886: plasma membrane;GO:0008021: synaptic vesicle;GO:0043195: terminal bouton;GO:0061176: type Ib terminal bouton;GO:0061177: type Is terminal bouton	GO:0006457: protein folding;GO:0006887: exocytosis;GO:0016079: synaptic vesicle exocytosis;GO:0070050: neuron cellular homeostasis;GO:1900073: regulation of neuromuscular synaptic transmission;GO:1903035: negative regulation of response to wounding
FBgn0001079	fu	P23647;Q4QQA2	Serine/threonine-protein kinase fused. LD03657p	0.0701275	0.206986	2.11658	4.33666	P23647(17);Q4QQA2(17)	-	P23647[17,370]	STK36_HUMAN;STK36_MOUSE;STK36_RAT			GO:0016020: membrane;GO:0032991: protein-containing complex;GO:0035301: Hedgehog signaling complex	GO:0006468: protein phosphorylation;GO:0007224: smoothened signaling pathway;GO:0007228: positive regulation of hh target transcription factor activity;GO:0007293: germarium-derived egg chamber formation;GO:0007367: segment polarity determination;GO:0030162: regulation of proteolysis;GO:0030514: negative regulation of BMP signaling pathway;GO:0031398: positive regulation of protein ubiquitination…	GO:0004674: protein serine/threonine kinase activity;GO:0005515: protein binding;GO:0005524: ATP binding
FBgn0001075	ft	P33450	Cadherin-related tumor suppressor	0.0190765	0.0796379	2.71463	6.56423	P33450(55)	-	P33450[19]	FAT4_HUMAN;FAT4_MOUSE;FAT4_RAT			GO:0005887: integral component of plasma membrane;GO:0016021: integral component of membrane;GO:0016327: apicolateral plasma membrane	GO:0000904: cell morphogenesis involved in differentiation;GO:0001736: establishment of planar polarity;GO:0001737: establishment of imaginal disc-derived wing hair orientation;GO:0007156: homophilic cell adhesion via plasma membrane adhesion molecules;GO:0007157: heterophilic cell-cell adhesion via plasma membrane cell adhesion molecules;GO:0007164: establishment of tissue polarity;GO:0007446: i…	GO:0005509: calcium ion binding;GO:0005515: protein binding;GO:0045296: cadherin binding
FBgn0004556	Dbp73D	P26802	Probable ATP-dependent RNA helicase Dbp73D	0.187262	0.383008	-1.84099	0.279131	P26802(10)	-		DDX51_HUMAN;DDX51_MOUSE;DDX51_RAT			GO:0005730: nucleolus;GO:0005737: cytoplasm	GO:0010501: RNA secondary structure unwinding	GO:0003676: nucleic acid binding;GO:0004004: ATP-dependent RNA helicase activity;GO:0005524: ATP binding
FBgn0002526	CG10236;LanA	Q00174;B3DN78	Laminin subunit alpha. SD07123p	0.941067	0.973736	-0.0244991	0.983162	Q00174(206);B3DN78(206)	-	Q00174[20,275,310,311,1418]	LAMA5_HUMAN;LAMA5_MOUSE;LAMA5_RAT			GO:0005604: basement membrane;GO:0036062: presynaptic periactive zone	GO:0007411: axon guidance;GO:0007498: mesoderm development;GO:0007507: heart development;GO:0016321: female meiosis chromosome segregation;GO:0030155: regulation of cell adhesion;GO:0030334: regulation of cell migration;GO:0033627: cell adhesion mediated by integrin;GO:0034446: substrate adhesion-dependent cell spreading;GO:0035001: dorsal trunk growth, open tracheal system;GO:0035011: melanotic …	GO:0005102: signaling receptor binding
FBgn0002525	Lam	M9NE89;P08928	Lamin, isoform B. Lamin Dm0	0.332921	0.552904	-0.363939	0.77704	M9NE89(2);P08928(2)	-		LMNA_HUMAN;LMNA_MOUSE;LMNB2_MOUSE;LMNB2_RAT	LMNA_HUMAN;LMNA_MOUSE	LMNA_HUMAN;LMNA_MOUSE	GO:0005634: nucleus;GO:0005635: nuclear envelope;GO:0005638: lamin filament;GO:0005652: nuclear lamina;GO:0070732: spindle envelope	GO:0001745: compound eye morphogenesis;GO:0006342: chromatin silencing;GO:0006997: nucleus organization;GO:0006998: nuclear envelope organization;GO:0007084: mitotic nuclear envelope reassembly;GO:0007097: nuclear migration;GO:0007110: meiosis I cytokinesis;GO:0007112: male meiosis cytokinesis;GO:0007283: spermatogenesis;GO:0007417: central nervous system development;GO:0007430: terminal branchin…	GO:0003682: chromatin binding;GO:0005102: signaling receptor binding;GO:0005198: structural molecule activity;GO:0005515: protein binding
FBgn0002524	lace	Q9U912;Q9V3F2	Serine palmitoyl transferase LCB2 subunit. LD36009p	0.279661	0.496961	-0.351902	0.78355	Q9U912(11);Q9V3F2(11)	-		SPTLC2_HUMAN;SPTLC2_MOUSE;SPTLC3_RAT			GO:0005886: plasma membrane;GO:0012505: endomembrane system	GO:0007444: imaginal disc development;GO:0030148: sphingolipid biosynthetic process	GO:0004758: serine C-palmitoyltransferase activity;GO:0030170: pyridoxal phosphate binding
FBgn0001216	Hsc70-1	F3YDH5;P29843;Q8I0E9;Q8IH88	Heat shock 70 kDa protein cognate 1	0.0093245	0.046776	3.51473	11.4298	F3YDH5(4);P29843(4);Q8I0E9(3);Q8IH88(4)	-	P29843[17]				GO:0005634: nucleus;GO:0005737: cytoplasm;GO:0005739: mitochondrion;GO:0005829: cytosol;GO:0005886: plasma membrane	GO:0006457: protein folding;GO:0006986: response to unfolded protein;GO:0016192: vesicle-mediated transport;GO:0034605: cellular response to heat;GO:0034620: cellular response to unfolded protein;GO:0042026: protein refolding;GO:0051085: chaperone cofactor-dependent protein refolding	GO:0005524: ATP binding;GO:0016887: ATPase activity;GO:0031072: heat shock protein binding;GO:0042623: ATPase activity, coupled;GO:0044183: protein folding chaperone;GO:0051082: unfolded protein binding;GO:0051787: misfolded protein binding
FBgn0032378	CycY	Q9VKF0	Cyclin Y	0.0012975	0.00864291	1.82803	3.55051	Q9VKF0(8)	-	Q9VKF0[7,8]	CCNY_HUMAN;CCNY_MOUSE;CCNY_RAT	CCNY_HUMAN;CCNY_MOUSE;CCNY_RAT	CCNY_HUMAN;CCNY_MOUSE	GO:0005886: plasma membrane	GO:0045737: positive regulation of cyclin-dependent protein serine/threonine kinase activity;GO:0048589: developmental growth	GO:0016538: cyclin-dependent protein serine/threonine kinase regulator activity;GO:0019901: protein kinase binding
FBgn0039857	RpL6	Q9V9W2;Q9V9W3	Ribosomal protein L6, isoform A. RE08669p	5e-07	5.97549e-06	-2.44236	0.183983	Q9V9W2(1);Q9V9W3(1)	-	Q9V9W2[135];Q9V9W3[154]	RPL6_HUMAN;RPL6_MOUSE;RPL6_RAT	RPL6_HUMAN;RPL6_MOUSE;RPL6_RAT	RPL6_HUMAN;RPL6_MOUSE	GO:0022625: cytosolic large ribosomal subunit;GO:0022626: cytosolic ribosome	GO:0000027: ribosomal large subunit assembly;GO:0002181: cytoplasmic translation	GO:0003723: RNA binding;GO:0003735: structural constituent of ribosome
FBgn0001218	Hsc70-3	F3YDH0;P29844	Heat shock 70-kDa protein cognate 3, isoform E. Endoplasmic reticulum chaperone BiP	0.101943	0.256753	-0.515803	0.699404	F3YDH0(2);P29844(2)	-	F3YDH0[4];P29844[4]	HSPA5_HUMAN;HSPA5_MOUSE;HSPA5_RAT	HSPA5_HUMAN;HSPA5_MOUSE;HSPA5_RAT	HSPA5_HUMAN	GO:0005615: extracellular space;GO:0005634: nucleus;GO:0005737: cytoplasm;GO:0005783: endoplasmic reticulum;GO:0005788: endoplasmic reticulum lumen;GO:0012505: endomembrane system;GO:0016020: membrane;GO:0034663: endoplasmic reticulum chaperone complex	GO:0006986: response to unfolded protein;GO:0016246: RNA interference;GO:0030431: sleep;GO:0030433: ubiquitin-dependent ERAD pathway;GO:0030968: endoplasmic reticulum unfolded protein response;GO:0034605: cellular response to heat;GO:0034620: cellular response to unfolded protein;GO:0034976: response to endoplasmic reticulum stress;GO:0036335: intestinal stem cell homeostasis;GO:0042026: protein …	GO:0005515: protein binding;GO:0005524: ATP binding;GO:0016887: ATPase activity;GO:0031072: heat shock protein binding;GO:0042623: ATPase activity, coupled;GO:0044183: protein folding chaperone;GO:0051082: unfolded protein binding;GO:0051787: misfolded protein binding
FBgn0033755	ClC-b	Q7JZ25	Chloride channel protein	0.090916	0.239884	-2.29745	0.203422	Q7JZ25(10)	-		CLCN7_HUMAN;CLCN7_MOUSE;CLCN7_RAT	CLCN7_MOUSE		GO:0005764: lysosome;GO:0005770: late endosome;GO:0016020: membrane	GO:0050975: sensory perception of touch;GO:1902476: chloride transmembrane transport;GO:1905146: lysosomal protein catabolic process	GO:0005247: voltage-gated chloride channel activity;GO:0005254: chloride channel activity;GO:0005515: protein binding;GO:0015108: chloride transmembrane transporter activity
FBgn0033756	CG17760	Q8MQV5	SD21019p	0.478729	0.695574	1.03347	2.04695	Q8MQV5(6)	-	Q8MQV5[3,4,10]				GO:0005834: heterotrimeric G-protein complex;GO:0005886: plasma membrane	GO:0007186: G protein-coupled receptor signaling pathway;GO:0007188: adenylate cyclase-modulating G protein-coupled receptor signaling pathway	GO:0001664: G protein-coupled receptor binding;GO:0003924: GTPase activity;GO:0019001: guanyl nucleotide binding;GO:0031683: G-protein beta/gamma-subunit complex binding
FBgn0001196;FBgn0001197;FBgn0051618;FBgn0053808;FBgn0053814;FBgn0053817;FBgn0053820;FBgn0053823;FBgn0053826;FBgn0053829;FBgn0053832;FBgn0053835;FBgn0053838;FBgn0053841;FBgn0053844;FBgn0053847;FBgn0053850;FBgn0053853;FBgn0053856;FBgn0053859;FBgn0053862;FBgn0053865	His2A;His2Av;His2A:CG33859	A0A0B4KH25;P08985;P84051;Q4AB57	Histone H2A. Histone H2A.v	0.190662	0.388656	1.62268	3.07947		-		Dpagt1_RAT;H2AFJ_MOUSE;H2AFJ_RAT;H2AFV_HUMAN;H2AFV_MOUSE;H2AFX_RAT;H2AFZ_HUMAN;H2AFZ_RAT;HIST1H2AC_HUMAN;HIST1H2AG_HUMAN;HIST2H2AB_HUMAN;HIST2H2AB_MOUSE;HIST2H2AB_RAT;HIST2H2AC_MOUSE;HIST2H2AC_RAT;HIST3H2A_HUMAN;HIST3H2A_MOUSE;Hist2h2ac_MOUSE	H2AFJ_MOUSE;H2AFV_HUMAN;H2AFZ_HUMAN;HIST1H2AC_HUMAN;HIST1H2AG_HUMAN;HIST2H2AB_HUMAN;HIST2H2AB_MOUSE;HIST3H2A_HUMAN;Hist2h2ab_MOUSE		GO:0000786: nucleosome;GO:0005634: nucleus;GO:0005694: chromosome;GO:0005700: polytene chromosome;GO:0005704: polytene chromosome band;GO:0000790: nuclear chromatin;GO:0005701: polytene chromosome chromocenter;GO:0035861: site of double-strand break;GO:0000788: nuclear nucleosome	GO:0007526: larval somatic muscle development;GO:0006325: chromatin organization;GO:0035019: somatic stem cell population maintenance;GO:0036098: male germ-line stem cell population maintenance;GO:0071168: protein localization to chromatin	GO:0003677: DNA binding;GO:0046982: protein heterodimerization activity;GO:0044877: protein-containing complex binding
FBgn0025628	EG:22E5.5;CG4199	O77266;Q7K7B5;Q960D4	Uncharacterized protein, isoform A. EG:22E5.5 protein. SD06560p	0.987673	0.993378	-0.00260862	0.998193	O77266(13);Q7K7B5(16);Q960D4(15)	-	O77266[20];Q960D4[6]	AIFM3_HUMAN;AIFM3_MOUSE;AIFM3_RAT				GO:0055114: oxidation-reduction process	GO:0016491: oxidoreductase activity;GO:0050660: flavin adenine dinucleotide binding;GO:0051537: 2 iron, 2 sulfur cluster binding
FBgn0033160	Dhx15	Q7K3M5	DHX15 ortholog, isoform A	0.750592	0.883178	0.153594	1.11234	Q7K3M5(16)	-	Q7K3M5[692,693]	DHX15_HUMAN;DHX15_MOUSE;DHX15_RAT	DHX15_HUMAN;DHX15_MOUSE	DHX15_HUMAN	GO:0005681: spliceosomal complex;GO:0071011: precatalytic spliceosome;GO:0071013: catalytic step 2 spliceosome	GO:0000398: mRNA splicing, via spliceosome;GO:1900745: positive regulation of p38MAPK cascade	GO:0003723: RNA binding;GO:0003724: RNA helicase activity;GO:0004004: ATP-dependent RNA helicase activity;GO:0005524: ATP binding;GO:0034459: ATP-dependent 3'-5' RNA helicase activity
FBgn0003231	ref(2)P	P14199	Protein ref(2)P	0.0062405	0.0338096	0.902017	1.86868	P14199(9)	-		SQSTM1_HUMAN;SQSTM1_MOUSE;SQSTM1_RAT	SQSTM1_HUMAN;SQSTM1_MOUSE	SQSTM1_MOUSE	GO:0005737: cytoplasm;GO:0005776: autophagosome;GO:0016235: aggresome;GO:0044753: amphisome	GO:0000423: mitophagy;GO:0007005: mitochondrion organization;GO:0007032: endosome organization;GO:0030382: sperm mitochondrion organization;GO:0035973: aggrephagy;GO:0061912: selective autophagy	GO:0005080: protein kinase C binding;GO:0008270: zinc ion binding;GO:0070530: K63-linked polyubiquitin modification-dependent protein binding
FBgn0002638	Rcc1	P25171	Regulator of chromosome condensation	0.767916	0.894923	0.120077	1.08679	P25171(11)	-	P25171[181]	RCC1_HUMAN;RCC1_MOUSE;RCC1_RAT	RCC1_HUMAN;RCC1_MOUSE		GO:0000793: condensed chromosome;GO:0005634: nucleus	GO:0006607: NLS-bearing protein import into nucleus;GO:0007346: regulation of mitotic cell cycle;GO:0007417: central nervous system development;GO:0007419: ventral cord development;GO:0046822: regulation of nucleocytoplasmic transport;GO:0050767: regulation of neurogenesis	GO:0003682: chromatin binding;GO:0005087: Ran guanyl-nucleotide exchange factor activity
FBgn0285954	caz	Q27294;M9PH94	RNA-binding protein cabeza. Cabeza, isoform D	0.858912	0.940713	-0.0751719	0.949229	Q27294(4);M9PH94(4)	-		FUS_HUMAN;FUS_MOUSE;FUS_RAT	FUS_HUMAN	FUS_HUMAN	GO:0005634: nucleus;GO:0005654: nucleoplasm;GO:0005669: transcription factor TFIID complex;GO:0035327: transcriptionally active chromatin;GO:0071013: catalytic step 2 spliceosome	GO:0000398: mRNA splicing, via spliceosome;GO:0006355: regulation of transcription, DNA-templated;GO:0006367: transcription initiation from RNA polymerase II promoter;GO:0008344: adult locomotory behavior;GO:0008345: larval locomotory behavior;GO:0045887: positive regulation of synaptic growth at neuromuscular junction;GO:0048749: compound eye development;GO:0051124: synaptic growth at neuromuscu…	GO:0003723: RNA binding;GO:0003729: mRNA binding
FBgn0285950	RpL19	P36241	60S ribosomal protein L19	0.0984575	0.249858	-0.769269	0.586715	P36241(3)	-	P36241[17]	RPL19_HUMAN;RPL19_MOUSE;RPL19_RAT	RPL19_HUMAN;RPL19_MOUSE	RPL19_HUMAN;RPL19_MOUSE	GO:0022625: cytosolic large ribosomal subunit;GO:0022626: cytosolic ribosome	GO:0002181: cytoplasmic translation;GO:0006412: translation	GO:0003735: structural constituent of ribosome
FBgn0285952	eEF5	Q9GU68	Eukaryotic translation initiation factor 5A	0.186924	0.382959	0.448748	1.36486	Q9GU68(6)	-		EIF5A2_HUMAN;EIF5A2_MOUSE;EIF5A_MOUSE;EIF5A_RAT	EIF5A2_HUMAN;EIF5A2_MOUSE;EIF5A_MOUSE;EIF5A_RAT	EIF5A2_HUMAN;EIF5A2_MOUSE;EIF5A_MOUSE	GO:0005737: cytoplasm	GO:0006452: translational frameshifting;GO:0032504: multicellular organism reproduction;GO:0042981: regulation of apoptotic process;GO:0045901: positive regulation of translational elongation;GO:0045905: positive regulation of translational termination	GO:0003746: translation elongation factor activity;GO:0043022: ribosome binding
FBgn0086710	RpL30	B5RIJ9;Q8MT23;Q9VJ19	FI02875p. RH09938p. RE25263p	0.40073	0.619764	0.265101	1.20172	B5RIJ9(3);Q8MT23(3);Q9VJ19(3)	-		RPL30_HUMAN;RPL30_MOUSE	RPL30_HUMAN;RPL30_MOUSE	RPL30_HUMAN	GO:0022625: cytosolic large ribosomal subunit;GO:0022626: cytosolic ribosome	GO:0002181: cytoplasmic translation;GO:0006412: translation	GO:0003723: RNA binding;GO:0003735: structural constituent of ribosome
FBgn0086712	Egm	Q5U117	Enigma	0.0450635	0.150089	-0.836857	0.559862	Q5U117(9)	-					GO:0005615: extracellular space;GO:0005739: mitochondrion	GO:0001745: compound eye morphogenesis;GO:0006635: fatty acid beta-oxidation;GO:0032504: multicellular organism reproduction;GO:0034976: response to endoplasmic reticulum stress;GO:0051793: medium-chain fatty acid catabolic process;GO:0055088: lipid homeostasis;GO:1900408: negative regulation of cellular response to oxidative stress	GO:0050660: flavin adenine dinucleotide binding;GO:0070991: medium-chain-acyl-CoA dehydrogenase activity
FBgn0029525	EG:171D11.6;CG13372	O46060;Q9I7Z8	EG:171D11.6 protein. LD21943p	0.049955	0.162821	-2.358	0.195062	O46060(28);Q9I7Z8(27)	-	Q9I7Z8[617,618]
FBgn0038922	Idh3b	Q9VD58	GH26270p	0.229894	0.435832	-0.408832	0.753233	Q9VD58(6)	-		IDH3B_HUMAN;IDH3B_MOUSE;IDH3B_RAT	IDH3B_MOUSE		GO:0005759: mitochondrial matrix	GO:0006099: tricarboxylic acid cycle;GO:0035071: salivary gland cell autophagic cell death;GO:0035072: ecdysone-mediated induction of salivary gland cell autophagic cell death	GO:0004449: isocitrate dehydrogenase (NAD+) activity
FBgn0003124	polo	B6UXN9;P52304	Polo. Serine/threonine-protein kinase polo	0.139265	0.313218	-0.50786	0.703265	B6UXN9(8);P52304(12)	-		PLK1_HUMAN;PLK1_MOUSE;PLK1_RAT			GO:0000776: kinetochore;GO:0000922: spindle pole;GO:0000940: condensed chromosome outer kinetochore;GO:0005635: nuclear envelope;GO:0005737: cytoplasm;GO:0005813: centrosome;GO:0005814: centriole;GO:0005819: spindle;GO:0005828: kinetochore microtubule;GO:0005874: microtubule;GO:0030496: midbody;GO:1990023: mitotic spindle midzone	GO:0000278: mitotic cell cycle;GO:0000915: actomyosin contractile ring assembly;GO:0006468: protein phosphorylation;GO:0007058: spindle assembly involved in female meiosis II;GO:0007098: centrosome cycle;GO:0007112: male meiosis cytokinesis;GO:0007140: male meiotic nuclear division;GO:0007143: female meiotic nuclear division;GO:0007147: female meiosis II;GO:0007344: pronuclear fusion;GO:0007406: …	GO:0004672: protein kinase activity;GO:0004674: protein serine/threonine kinase activity;GO:0005515: protein binding;GO:0005524: ATP binding
FBgn0260742	3;CG12213	Q8INJ4;B8A412;Q9VGF8;A8JQY2	LD21727p. RE06638p. Uncharacterized protein, isoform E. Uncharacterized protein, isoform C	0.367784	0.588358	0.423383	1.34107	Q8INJ4(2);B8A412(2);Q9VGF8(2);A8JQY2(2)	-					GO:0016021: integral component of membrane
FBgn0260748	CG5004	A8WHD5;F3YDC5;M9MSF4;M9MSQ1;Q9VX80	Uncharacterized protein	5e-07	5.97549e-06	4.60564	24.3464	A8WHD5(14);F3YDC5(6);M9MSF4(6);M9MSQ1(13);Q9VX80(15)	-	M9MSF4[11,12]	PHLDB1_HUMAN;PHLDB1_MOUSE;PHLDB1_RAT
FBgn0032409	Ced-12	Q8MS15;Q9VKB2	RE62284p. Ced-12	0.009054	0.045796	-1.15855	0.447961	Q8MS15(15);Q9VKB2(15)	-		ELMO1_HUMAN;ELMO1_MOUSE;ELMO3_RAT			GO:0005634: nucleus;GO:0005737: cytoplasm	GO:0007015: actin filament organization;GO:0007298: border follicle cell migration;GO:0007417: central nervous system development;GO:0007520: myoblast fusion;GO:0016203: muscle attachment;GO:0016477: cell migration;GO:0090630: activation of GTPase activity	GO:0005515: protein binding
FBgn0037912	sea	Q7KSQ0	LD46175p	0.0870435	0.232288	-2.12397	0.229415	Q7KSQ0(6)	-		SLC25A1_HUMAN;SLC25A1_MOUSE;SLC25A1_RAT	SLC25A1_HUMAN;SLC25A1_MOUSE	SLC25A1_HUMAN	GO:0005739: mitochondrion;GO:0016006: Nebenkern	GO:0006843: mitochondrial citrate transmembrane transport;GO:0015746: citrate transport
FBgn0019830	colt	Q9VQG4	Congested-like trachea protein	0.1276	0.29561	-0.475668	0.719134	Q9VQG4(6)	-	Q9VQG4[94]	SLC25A20_HUMAN;SLC25A20_MOUSE;SLC25A20_RAT	SLC25A20_MOUSE	SLC25A20_MOUSE	GO:0005743: mitochondrial inner membrane;GO:0016021: integral component of membrane	GO:0003382: epithelial cell morphogenesis;GO:0006839: mitochondrial transport;GO:0006844: acyl carnitine transport;GO:0015879: carnitine transport;GO:0035002: liquid clearance, open tracheal system	GO:0005476: carnitine:acyl carnitine antiporter activity
FBgn0029147	NtR	A0A0B4K8A6;H8F4S1;Q8T9A2;Q9W288	NtR	3.05e-05	0.000292752	3.5208	11.478	A0A0B4K8A6(12);H8F4S1(12);Q8T9A2(5);Q9W288(12)	-	A0A0B4K8A6[13,14];Q9W288[13,14]				GO:0005887: integral component of plasma membrane;GO:0043005: neuron projection;GO:0045202: synapse	GO:0007165: signal transduction;GO:0007268: chemical synaptic transmission;GO:0034220: ion transmembrane transport;GO:0042391: regulation of membrane potential;GO:0050877: nervous system process	GO:0004888: transmembrane signaling receptor activity;GO:0005230: extracellular ligand-gated ion channel activity
FBgn0259979	CG17337	A0A0B4LEQ0;E8NHA0;Q8MT58	Uncharacterized protein, isoform C. RE05415p. RE11562p	0.653838	0.819988	0.735654	1.66515	A0A0B4LEQ0(7);E8NHA0(1);Q8MT58(7)	-		CNDP2_HUMAN;CNDP2_MOUSE;CNDP2_RAT	CNDP2_MOUSE;CNDP2_RAT	CNDP2_MOUSE	GO:0005576: extracellular region	GO:0006508: proteolysis	GO:0008237: metallopeptidase activity;GO:0016805: dipeptidase activity
FBgn0267828	Fatp	E1JHE4;Q9VKU1	Fatty acid (Long chain) transport protein, isoform F. Fatty acid (Long chain) transport protein, isoform A	0.604479	0.789775	-0.233394	0.850632	E1JHE4(8);Q9VKU1(5)	-					GO:0005783: endoplasmic reticulum;GO:0012505: endomembrane system;GO:0016021: integral component of membrane	GO:0006633: fatty acid biosynthetic process;GO:0015908: fatty acid transport;GO:0070328: triglyceride homeostasis	GO:0004467: long-chain fatty acid-CoA ligase activity;GO:0005324: long-chain fatty acid transporter activity;GO:0031957: very long-chain fatty acid-CoA ligase activity
FBgn0266420	Ote	P20240	Otefin	0.277866	0.496655	1.37039	2.5854		-					GO:0005637: nuclear inner membrane;GO:0012505: endomembrane system;GO:0031965: nuclear membrane;GO:0034399: nuclear periphery	GO:0030513: positive regulation of BMP signaling pathway;GO:0030718: germ-line stem cell population maintenance;GO:0031468: nuclear envelope reassembly;GO:0045892: negative regulation of transcription, DNA-templated;GO:0048132: female germ-line stem cell asymmetric division;GO:0048477: oogenesis;GO:0060250: germ-line stem-cell niche homeostasis	GO:0003714: transcription corepressor activity;GO:0005515: protein binding;GO:0008134: transcription factor binding
FBgn0261439	SdhA	Q94523	Succinate dehydrogenase [ubiquinone] flavoprotein subunit, mitochondrial	0.0774985	0.219696	-0.629616	0.646349	Q94523(10)	-	Q94523[186]	SDHA_HUMAN;SDHA_MOUSE;SDHA_RAT	SDHA_HUMAN;SDHA_MOUSE	SDHA_HUMAN;SDHA_MOUSE	GO:0005739: mitochondrion;GO:0005749: mitochondrial respiratory chain complex II, succinate dehydrogenase complex (ubiquinone);GO:0045282: plasma membrane succinate dehydrogenase complex	GO:0006099: tricarboxylic acid cycle;GO:0006121: mitochondrial electron transport, succinate to ubiquinone;GO:0009061: anaerobic respiration;GO:0022900: electron transport chain	GO:0000104: succinate dehydrogenase activity;GO:0008177: succinate dehydrogenase (ubiquinone) activity;GO:0009055: electron transfer activity;GO:0050660: flavin adenine dinucleotide binding
FBgn0003346	Sd-RanGAP;RanGAP	A0A0E3T458;A0A0E3T462;A0A0E3T479;A0A0E3T4A9;A0A0E3T5D1;A0A0E3T5D4;A0A0E3X848;C0LA68;C0LA69;C0LA70;C0LA78;M9PBD9;M9PD65;Q9VIW3	Truncated Ran GTPase activating protein. Ran GTPase activating protein. Sd-Ran GTPase activating protein. Ran GTPase activating protein, isoform B. Ran GTPase activating protein, isoform C. Ran GTPase-activating protein	0.126337	0.29503	-0.613816	0.653466	A0A0E3T458(4);A0A0E3T462(10);A0A0E3T479(10);A0A0E3T4A9(10);A0A0E3T5D1(3);A0A0E3T5D4(10);A0A0E3X848(10);C0LA68(4);C0LA69(4);C0LA70(4);C0LA78(4);M9PBD9(10);M9PD65(10);Q9VIW3(10)	-		RANGAP1_HUMAN;RANGAP1_MOUSE;RANGAP1_RAT	RANGAP1_HUMAN;RANGAP1_MOUSE	RANGAP1_HUMAN;RANGAP1_MOUSE	GO:0048471: perinuclear region of cytoplasm	GO:0006611: protein export from nucleus;GO:0006913: nucleocytoplasmic transport;GO:0007165: signal transduction;GO:0043547: positive regulation of GTPase activity;GO:0045132: meiotic chromosome segregation	GO:0003723: RNA binding;GO:0005096: GTPase activator activity;GO:0005515: protein binding
FBgn0039665	CG2310	Q7JZY1	RE06389p	0.01092	0.0526145	2.94848	7.71936	Q7JZY1(11)	-	Q7JZY1[23,24,93]				GO:0016021: integral component of membrane
FBgn0025815	Mcm6	C6SUY3;Q9V461	DNA helicase. DNA replication licensing factor Mcm6	0.28609	0.50179	1.41218	2.66139	C6SUY3(15);Q9V461(15)	-	Q9V461[449]	MCM6_HUMAN;MCM6_MOUSE;MCM6_RAT	MCM6_HUMAN;MCM6_MOUSE	MCM6_HUMAN	GO:0005634: nucleus;GO:0042555: MCM complex	GO:0006260: DNA replication;GO:0006270: DNA replication initiation;GO:0007307: eggshell chorion gene amplification	GO:0003677: DNA binding;GO:0005524: ATP binding;GO:0043138: 3'-5' DNA helicase activity
FBgn0019957	ND-42	A4V383;P91929	NADH dehydrogenase [ubiquinone] 1 alpha subcomplex subunit 10, mitochondrial	0.486939	0.69915	-1.07182	0.47572	A4V383(6);P91929(6)	-		NDUFA10L1_RAT;NDUFA10_HUMAN;NDUFA10_MOUSE	NDUFA10_HUMAN;NDUFA10_MOUSE		GO:0005737: cytoplasm;GO:0005739: mitochondrion;GO:0005747: mitochondrial respiratory chain complex I	GO:0006120: mitochondrial electron transport, NADH to ubiquinone	GO:0003954: NADH dehydrogenase activity;GO:0008137: NADH dehydrogenase (ubiquinone) activity
FBgn0030584	BcDNA:RH03087	Q8SXQ5	Glutaredoxin	0.753993	0.88547	0.557171	1.47138	Q8SXQ5(3)	-	Q8SXQ5[5]	GLRX5_HUMAN;GLRX5_MOUSE;GLRX5_RAT	GLRX5_MOUSE		GO:0005739: mitochondrion;GO:0005759: mitochondrial matrix	GO:0045454: cell redox homeostasis	GO:0005515: protein binding;GO:0009055: electron transfer activity;GO:0015035: protein disulfide oxidoreductase activity;GO:0015038: glutathione disulfide oxidoreductase activity
FBgn0027873	Cpsf100	Q9V3D6	Probable cleavage and polyadenylation specificity factor subunit 2	0.782058	0.90496	0.516113	1.4301	Q9V3D6(10)	-		CPSF2_HUMAN;CPSF2_MOUSE;CPSF2_RAT			GO:0005847: mRNA cleavage and polyadenylation specificity factor complex	GO:0006378: mRNA polyadenylation;GO:0006379: mRNA cleavage;GO:0006398: mRNA 3'-end processing by stem-loop binding and cleavage	GO:0005515: protein binding
FBgn0034029	eIF2Bgamma;eIF2B-gamma	A1ZA22;Q8MPP2;Q8MSR4;Q95SC4;Q9GQ88	eIF2B-gamma. eIF2B-gamma protein. SD04737p. GM03482p. Eukaryotic initiation factor eIF2B gamma subunit	0.057746	0.181424	-0.961886	0.513385	A1ZA22(9);Q8MPP2(9);Q8MSR4(9);Q95SC4(13);Q9GQ88(9)	-		EIF2B3_HUMAN;EIF2B3_MOUSE;EIF2B3_RAT	EIF2B3_HUMAN		GO:0005829: cytosol;GO:0005851: eukaryotic translation initiation factor 2B complex	GO:0006413: translational initiation;GO:0071456: cellular response to hypoxia	GO:0003743: translation initiation factor activity;GO:0016779: nucleotidyltransferase activity
FBgn0031052	CG14215	Q9VWE6;X2JG50	Protein ELYS homolog. Uncharacterized protein, isoform B	0.005526	0.0306191	-1.26264	0.41678	Q9VWE6(39);X2JG50(39)	-	Q9VWE6[304];X2JG50[304]	AHCTF1_HUMAN;AHCTF1_MOUSE;AHCTF1_RAT					GO:0031490: chromatin DNA binding
FBgn0031875	CG3430	Q9VM60	Mini-chromosome maintenance complex-binding protein	0.706733	0.856369	-0.630344	0.646022	Q9VM60(13)	-	Q9VM60[135,136,355]	MCMBP_HUMAN;MCMBP_MOUSE;MCMBP_RAT			GO:0000790: nuclear chromatin;GO:0042555: MCM complex	GO:0006261: DNA-dependent DNA replication;GO:0007062: sister chromatid cohesion	GO:0003682: chromatin binding
FBgn0031878	sip2	C8VV39;F7VJV6;Q7KTL4;Q7KTL5;Q8SZ50;Q9VM57	AT05639p. RH44661p. Septin interacting protein 2, isoform C. LD08056p. RE16905p. Septin interacting protein 2, isoform A	0.737972	0.875689	0.60732	1.52343	C8VV39(4);F7VJV6(5);Q7KTL4(4);Q7KTL5(4);Q8SZ50(4);Q9VM57(4)	-							GO:0005515: protein binding
FBgn0033191	CG1598	Q7JWD3;Q8IH28	ATPase ASNA1 homolog. GM18141p	0.263149	0.478047	-0.472148	0.720891	Q7JWD3(6);Q8IH28(1)	-	Q7JWD3[278]	ASNA1_HUMAN;ASNA1_MOUSE;ASNA1_RAT;Asna1_RAT	ASNA1_HUMAN	ASNA1_HUMAN	GO:0043529: GET complex	GO:0006620: posttranslational protein targeting to endoplasmic reticulum membrane;GO:0071816: tail-anchored membrane protein insertion into ER membrane	GO:0005524: ATP binding;GO:0016887: ATPase activity
FBgn0030452	MFS10	Q7YTZ7;Q9VYG7	LD01958p. FI19708p1	0.16976	0.358644	1.67943	3.20302	Q7YTZ7(8);Q9VYG7(9)	-		SLC17A5_HUMAN;SLC17A5_MOUSE;SLC17A5_RAT	SLC17A5_HUMAN	SLC17A5_HUMAN	GO:0016021: integral component of membrane	GO:0055085: transmembrane transport
FBgn0036888	CG9330	Q8SWU2;Q9VW13	RE26764p. FI01412p	0.0141495	0.064843	-3.04787	0.12092	Q8SWU2(6);Q9VW13(8)	-		ABCF3_HUMAN;ABCF3_MOUSE;ABCF3_RAT					GO:0005524: ATP binding;GO:0016887: ATPase activity
FBgn0034110	Atg9	A0A0B4KF86;Q2XY38;Q7JQL5;Q961S5	Autophagy-related protein 9	0.228167	0.434588	-1.73696	0.300001	A0A0B4KF86(9);Q2XY38(9);Q7JQL5(9);Q961S5(4)	+		ATG9A_HUMAN;ATG9A_RAT;ATG9B_MOUSE;ATG9B_RAT			GO:0000407: phagophore assembly site;GO:0005737: cytoplasm;GO:0005776: autophagosome;GO:0016021: integral component of membrane;GO:0030054: cell junction	GO:0000045: autophagosome assembly;GO:0000422: autophagy of mitochondrion;GO:0006914: autophagy;GO:0009267: cellular response to starvation;GO:0032007: negative regulation of TOR signaling;GO:0034497: protein localization to phagophore assembly site;GO:0034599: cellular response to oxidative stress;GO:0035069: larval midgut histolysis;GO:0035096: larval midgut cell programmed cell death;GO:004480…
FBgn0037138	P5CDh1	Q9VNX4;Q8T3P0	Delta-1-Pyrroline-5-carboxylate dehydrogenase 1, isoform A. GM01289p	0.703908	0.856351	-0.15075	0.900782	Q9VNX4(10);Q8T3P0(10)	+	Q9VNX4[12,573]	ALDH4A1_HUMAN;ALDH4A1_MOUSE;ALDH4A1_RAT	ALDH4A1_MOUSE;ALDH4A1_RAT		GO:0005739: mitochondrion;GO:0005759: mitochondrial matrix	GO:0006560: proline metabolic process;GO:0007005: mitochondrion organization;GO:0010133: proline catabolic process to glutamate;GO:0055114: oxidation-reduction process	GO:0003842: 1-pyrroline-5-carboxylate dehydrogenase activity;GO:0016620: oxidoreductase activity, acting on the aldehyde or oxo group of donors, NAD or NADP as acceptor
FBgn0051523	CG9798	Q95T98	Elongation of very long chain fatty acids protein	0.0231775	0.092634	1.02745	2.03842	Q95T98(8)	-	Q95T98[40]				GO:0030176: integral component of endoplasmic reticulum membrane	GO:0019367: fatty acid elongation, saturated fatty acid;GO:0030148: sphingolipid biosynthetic process;GO:0030497: fatty acid elongation;GO:0034625: fatty acid elongation, monounsaturated fatty acid;GO:0034626: fatty acid elongation, polyunsaturated fatty acid;GO:0042761: very long-chain fatty acid biosynthetic process	GO:0009922: fatty acid elongase activity
FBgn0051522	BcDNA:GH22993;CG31522	D3PFF0;D3PFF2;Q9VN29;Q8IPL8;A0A0B4KF65	Elongation of very long chain fatty acids protein	0.215491	0.418329	1.70428	3.25865	D3PFF0(4);D3PFF2(5);Q9VN29(7);Q8IPL8(6);A0A0B4KF65(8)	-	Q9VN29[84];A0A0B4KF65[84]	ELOVL1_RAT;ELOVL7_HUMAN;ELOVL7_MOUSE;Elovl1_RAT			GO:0030176: integral component of endoplasmic reticulum membrane	GO:0019367: fatty acid elongation, saturated fatty acid;GO:0030148: sphingolipid biosynthetic process;GO:0030497: fatty acid elongation;GO:0034625: fatty acid elongation, monounsaturated fatty acid;GO:0034626: fatty acid elongation, polyunsaturated fatty acid;GO:0042761: very long-chain fatty acid biosynthetic process	GO:0009922: fatty acid elongase activity
FBgn0011726	tsr	A0A1B2AKQ4;P45594	GEO10457p1. Cofilin/actin-depolymerizing factor homolog	0.717674	0.864471	-0.111071	0.9259	A0A1B2AKQ4(5);P45594(5)	-	P45594[11]	CFL2_HUMAN;CFL2_MOUSE;DSTN_HUMAN;DSTN_RAT	CFL2_HUMAN;CFL2_MOUSE;DSTN_HUMAN;DSTN_RAT	CFL2_HUMAN;DSTN_HUMAN	GO:0005654: nucleoplasm;GO:0005829: cytosol;GO:0015629: actin cytoskeleton	GO:0000281: mitotic cytokinesis;GO:0000902: cell morphogenesis;GO:0000915: actomyosin contractile ring assembly;GO:0001736: establishment of planar polarity;GO:0001737: establishment of imaginal disc-derived wing hair orientation;GO:0001745: compound eye morphogenesis;GO:0007015: actin filament organization;GO:0007298: border follicle cell migration;GO:0007409: axonogenesis;GO:0008585: female gon…	GO:0003779: actin binding
FBgn0040064	yip2	Q9VL70	HL08109p	0.016189	0.0706193	0.794841	1.73489	Q9VL70(6)	-		ACAA2_HUMAN;ACAA2_MOUSE;ACAA2_RAT	ACAA2_HUMAN;ACAA2_MOUSE	ACAA2_MOUSE	GO:0005739: mitochondrion	GO:0006635: fatty acid beta-oxidation	GO:0003988: acetyl-CoA C-acyltransferase activity
FBgn0015268	Nap1	Q24150;Q9W1G7	Nucleosome assembly protein NAP-1. LD21576p	0.855235	0.939936	0.0723262	1.05141	Q24150(5);Q9W1G7(5)	-	Q9W1G7[14]	NAP1L1_HUMAN;NAP1L1_MOUSE;NAP1L1_RAT	NAP1L1_HUMAN;NAP1L1_MOUSE;NAP1L1_RAT	NAP1L1_HUMAN	GO:0005634: nucleus;GO:0005737: cytoplasm;GO:0005739: mitochondrion;GO:0005886: plasma membrane;GO:0016590: ACF complex	GO:0000723: telomere maintenance;GO:0006334: nucleosome assembly;GO:0006338: chromatin remodeling;GO:0006355: regulation of transcription, DNA-templated;GO:0035041: sperm chromatin decondensation;GO:0035092: sperm chromatin condensation	GO:0042393: histone binding
FBgn0029854	CG3566;BcDNA:RH45308	Q8SY77;M9NEX3;Q8IRR0;D2NUJ7	GEO11431p1. Uncharacterized protein, isoform D. Uncharacterized protein, isoform B. LP10562p	0.383676	0.601648	0.367049	1.28971	M9NEX3(2);Q8IRR0(1);D2NUJ7(1)	-	M9NEX3[102,103]				GO:0005739: mitochondrion
FBgn0031985	mon2	Q9VLT1;X2J564	Protein MON2 homolog. Monensin sensitivity 2, isoform C	0.106625	0.264717	-0.813402	0.569039	Q9VLT1(38);X2J564(38)	-	Q9VLT1[9,574];X2J564[9,574]	MON2_HUMAN;MON2_MOUSE;MON2_RAT	MON2_MOUSE		GO:0005768: endosome;GO:0005794: Golgi apparatus	GO:0007318: pole plasm protein localization;GO:0015031: protein transport;GO:0031532: actin cytoskeleton reorganization	GO:0005519: cytoskeletal regulatory protein binding
FBgn0031980	RpL36A	C5WLN8;Q29QX9;Q9VLT7	TA01007p. IP15820p. IP17351p	0.0077355	0.0402244	-1.01703	0.494133	C5WLN8(5);Q29QX9(6);Q9VLT7(5)	-	Q9VLT7[12,15]	RPL36AL_HUMAN;RPL36A_HUMAN	RPL36AL_HUMAN;RPL36A_HUMAN		GO:0022625: cytosolic large ribosomal subunit	GO:0002181: cytoplasmic translation;GO:0006412: translation	GO:0003735: structural constituent of ribosome
FBgn0031698	Ncoa6	Q9VMS2	Nuclear receptor coactivator 6, isoform C	0.022077	0.088818	2.60332	6.07684	Q9VMS2(7)	-		NCOA6_HUMAN;NCOA6_MOUSE;NCOA6_RAT			GO:0005634: nucleus;GO:0044666: MLL3/4 complex	GO:0045944: positive regulation of transcription by RNA polymerase II;GO:0051568: histone H3-K4 methylation;GO:0051571: positive regulation of histone H3-K4 methylation	GO:0008134: transcription factor binding
FBgn0030057	Ppt1	Q9W3C7;S5WMX5;C0PV70	Palmitoyl-protein thioesterase 1	6.5e-06	7.20318e-05	1.96772	3.91149	Q9W3C7(9);S5WMX5(9);C0PV70(6)	-	Q9W3C7[5,6,11,53,54];S5WMX5[5,6,11,53,54]	PPT1_HUMAN;PPT1_MOUSE;PPT1_RAT	PPT1_HUMAN;PPT1_MOUSE	PPT1_HUMAN;PPT1_MOUSE	GO:0005764: lysosome	GO:0002084: protein depalmitoylation;GO:0006897: endocytosis;GO:0006898: receptor-mediated endocytosis;GO:0008340: determination of adult lifespan;GO:0048665: neuron fate specification;GO:0098734: macromolecule depalmitoylation;GO:1900244: positive regulation of synaptic vesicle endocytosis;GO:1902667: regulation of axon guidance	GO:0008474: palmitoyl-(protein) hydrolase activity;GO:0098599: palmitoyl hydrolase activity
FBgn0030054	Caf1-180	Q8T9G1;B8A415;Q9W3D1	SD02526p. RE47545p. Chromatin assembly factor 1, p180 subunit	0.0513055	0.166612	2.29743	4.91582	Q8T9G1(3);B8A415(5);Q9W3D1(6)	-		CHAF1A_HUMAN;CHAF1A_MOUSE;CHAF1A_RAT			GO:0005634: nucleus;GO:0033186: CAF-1 complex	GO:0000724: double-strand break repair via homologous recombination;GO:0006334: nucleosome assembly;GO:0007444: imaginal disc development;GO:0010332: response to gamma radiation;GO:0034728: nucleosome organization;GO:0035264: multicellular organism growth;GO:0042023: DNA endoreduplication	GO:0042393: histone binding
FBgn0030122	Aladin	Q9W351	LD42637p	0.809631	0.916378	-0.0920391	0.938196	Q9W351(13)	+		AAAS_HUMAN;AAAS_MOUSE;AAAS_RAT			GO:0005643: nuclear pore;GO:0012505: endomembrane system	GO:0006913: nucleocytoplasmic transport
FBgn0014020	Rho1	P48148	Ras-like GTP-binding protein Rho1	0.030033	0.112273	0.809345	1.75242	P48148(6)	-	P48148[16]	RHOA_HUMAN;RHOA_MOUSE;RHOC_MOUSE;RHOC_RAT	RHOA_HUMAN;RHOA_MOUSE;RHOC_MOUSE	RHOA_HUMAN;RHOA_MOUSE	GO:0005737: cytoplasm;GO:0005886: plasma membrane;GO:0005938: cell cortex;GO:0016324: apical plasma membrane;GO:0032153: cell division site;GO:0043231: intracellular membrane-bounded organelle;GO:0044291: cell-cell contact zone;GO:0045179: apical cortex;GO:0070451: cell hair	GO:0000281: mitotic cytokinesis;GO:0001745: compound eye morphogenesis;GO:0006897: endocytosis;GO:0007015: actin filament organization;GO:0007266: Rho protein signal transduction;GO:0007298: border follicle cell migration;GO:0007349: cellularization;GO:0007368: determination of left/right symmetry;GO:0007370: ventral furrow formation;GO:0007374: posterior midgut invagination;GO:0007377: germ-band…	GO:0003924: GTPase activity;GO:0005515: protein binding;GO:0005525: GTP binding;GO:0019900: kinase binding;GO:0019901: protein kinase binding
FBgn0014026	RpL7A	P46223;X2JCS6	60S ribosomal protein L7a. Ribosomal protein L7A, isoform E	0.857426	0.939936	0.0573243	1.04053	P46223(3);X2JCS6(3)	-		RPL7A_HUMAN;RPL7A_MOUSE;RPL7A_RAT	RPL7A_HUMAN;RPL7A_MOUSE	RPL7A_HUMAN;RPL7A_MOUSE	GO:0022625: cytosolic large ribosomal subunit;GO:0022626: cytosolic ribosome	GO:0000470: maturation of LSU-rRNA;GO:0002181: cytoplasmic translation;GO:0006412: translation	GO:0003723: RNA binding;GO:0003735: structural constituent of ribosome
FBgn0014029	Sep2	A0A0B4KGJ1;P54359	Septin 2, isoform B. Septin-2	0.917794	0.964475	0.270524	1.20625	A0A0B4KGJ1(6);P54359(7)	-		SEPT11_RAT;SEPT6_HUMAN;SEPT6_MOUSE;SEPT6_RAT;SEPT8_RAT	SEPT6_MOUSE		GO:0005940: septin ring;GO:0015630: microtubule cytoskeleton;GO:0031105: septin complex;GO:0032160: septin filament array	GO:0000281: mitotic cytokinesis;GO:0000921: septin ring assembly;GO:0007295: growth of a germarium-derived egg chamber;GO:0007349: cellularization;GO:0007444: imaginal disc development;GO:0051726: regulation of cell cycle;GO:0060271: cilium assembly	GO:0003924: GTPase activity;GO:0005515: protein binding;GO:0005525: GTP binding;GO:0032947: protein-containing complex scaffold activity;GO:0042803: protein homodimerization activity
FBgn0014028	SdhB	P21914	Succinate dehydrogenase [ubiquinone] iron-sulfur subunit, mitochondrial	0.0209525	0.085137	1.02668	2.03733	P21914(13)	-	P21914[200]	SDHB_HUMAN;SDHB_MOUSE;SDHB_RAT	SDHB_HUMAN;SDHB_MOUSE;SDHB_RAT	SDHB_MOUSE	GO:0005743: mitochondrial inner membrane;GO:0005749: mitochondrial respiratory chain complex II, succinate dehydrogenase complex (ubiquinone);GO:0031966: mitochondrial membrane	GO:0006099: tricarboxylic acid cycle;GO:0006121: mitochondrial electron transport, succinate to ubiquinone;GO:0009060: aerobic respiration;GO:0022904: respiratory electron transport chain	GO:0008177: succinate dehydrogenase (ubiquinone) activity;GO:0009055: electron transfer activity;GO:0048039: ubiquinone binding;GO:0051537: 2 iron, 2 sulfur cluster binding;GO:0051538: 3 iron, 4 sulfur cluster binding;GO:0051539: 4 iron, 4 sulfur cluster binding
FBgn0033235	CG8728	Q7K3W2	CG8728	0.25138	0.463589	-0.402405	0.756596	Q7K3W2(9)	-		PMPCA_HUMAN;PMPCA_MOUSE;PMPCA_RAT	PMPCA_MOUSE	PMPCA_MOUSE	GO:0005743: mitochondrial inner membrane;GO:0005759: mitochondrial matrix	GO:0006627: protein processing involved in protein targeting to mitochondrion;GO:0016485: protein processing	GO:0004222: metalloendopeptidase activity;GO:0046872: metal ion binding
FBgn0027453	Dnz1	Q9VKN8	Palmitoyltransferase	5e-07	5.97549e-06	5.88924	59.2702	Q9VKN8(12)	-	Q9VKN8[8]	ZDHHC25_MOUSE;ZDHHC25_RAT			GO:0005783: endoplasmic reticulum;GO:0005794: Golgi apparatus	GO:0006612: protein targeting to membrane;GO:0018230: peptidyl-L-cysteine S-palmitoylation;GO:0018345: protein palmitoylation	GO:0019706: protein-cysteine S-palmitoyltransferase activity
FBgn0034939	thoc5	Q9W1F4	THO complex subunit 5	0.338119	0.5562	1.26808	2.40841	Q9W1F4(14)	-		THOC5_HUMAN;THOC5_MOUSE;THOC5_RAT			GO:0000228: nuclear chromosome;GO:0000346: transcription export complex;GO:0000347: THO complex;GO:0000445: THO complex part of transcription export complex;GO:0005730: nucleolus;GO:0032991: protein-containing complex	GO:0006406: mRNA export from nucleus;GO:0007140: male meiotic nuclear division;GO:0008283: cell proliferation;GO:0009408: response to heat;GO:0031990: mRNA export from nucleus in response to heat stress;GO:0032786: positive regulation of DNA-templated transcription, elongation	GO:0003729: mRNA binding
FBgn0265434	zip	A0A0B4JD57;A0A0B4JD95;A0A0B4K7Q4;C9QPB4;C9QPE3;J7JVR0;Q59E58;Q59E59;Q99323	Zipper, isoform F. Zipper, isoform H. Zipper, isoform I. IP15404p. MIP14631p. LP03737p1. Zipper, isoform C. Zipper, isoform D. Myosin heavy chain, non-muscle	0.0020445	0.0129132	-1.2258	0.427559	A0A0B4JD57(15);A0A0B4JD95(16);A0A0B4K7Q4(15);C9QPB4(14);C9QPE3(2);J7JVR0(14);Q59E58(15);Q59E59(15);Q99323(16)	-		MYH10_HUMAN;MYH10_MOUSE;MYH9_RAT	MYH10_HUMAN;MYH10_MOUSE;MYH9_RAT	MYH10_HUMAN	GO:0005826: actomyosin contractile ring;GO:0005829: cytosol;GO:0005856: cytoskeleton;GO:0005938: cell cortex;GO:0016459: myosin complex;GO:0016460: myosin II complex;GO:0016461: unconventional myosin complex;GO:0030018: Z disc;GO:0031252: cell leading edge;GO:0032154: cleavage furrow;GO:0044291: cell-cell contact zone;GO:0045179: apical cortex;GO:0070938: contractile ring	GO:0000281: mitotic cytokinesis;GO:0001736: establishment of planar polarity;GO:0006936: muscle contraction;GO:0007297: ovarian follicle cell migration;GO:0007298: border follicle cell migration;GO:0007391: dorsal closure;GO:0007395: dorsal closure, spreading of leading edge cells;GO:0007435: salivary gland morphogenesis;GO:0007443: Malpighian tubule morphogenesis;GO:0007455: eye-antennal disc mo…	GO:0003774: motor activity;GO:0005524: ATP binding;GO:0032027: myosin light chain binding;GO:0042623: ATPase activity, coupled;GO:0051015: actin filament binding
FBgn0001199;FBgn0051613;FBgn0053803;FBgn0053806;FBgn0053809;FBgn0053812;FBgn0053815;FBgn0053818;FBgn0053821;FBgn0053824;FBgn0053827;FBgn0053830;FBgn0053833;FBgn0053836;FBgn0053839;FBgn0053842;FBgn0053845;FBgn0053848;FBgn0053851;FBgn0053854;FBgn0053857;FBgn0053860;FBgn0053863;FBgn0053866	His3;His3.3B	C0HL67;P02299	Histone H3.3B. Histone H3	2.5e-06	2.875e-05	1.99132	3.97602	C0HL67(1);P02299(1)	-		HIST1H3A_HUMAN;HIST1H3A_MOUSE;HIST2H3A_HUMAN;HIST2H3C1_MOUSE;Hist1h3a_MOUSE;Hist1h3b_MOUSE;Hist2h3c2_RAT	HIST1H3A_HUMAN;HIST2H3A_HUMAN	HIST1H3A_HUMAN;HIST2H3A_HUMAN	GO:0000786: nucleosome;GO:0000790: nuclear chromatin;GO:0005700: polytene chromosome;GO:0035059: RCAF complex;GO:0000788: nuclear nucleosome	GO:0006334: nucleosome assembly	GO:0003677: DNA binding;GO:0046982: protein heterodimerization activity;GO:0031492: nucleosomal DNA binding
FBgn0283682	Ge-1	Q9VKK1	Enhancer of mRNA-decapping protein 4 homolog	0.0595285	0.185589	-0.545432	0.685186	Q9VKK1(24)	-	Q9VKK1[98,99]	EDC4_HUMAN;EDC4_MOUSE;EDC4_RAT	EDC4_HUMAN;EDC4_MOUSE	EDC4_HUMAN	GO:0000932: P-body	GO:0006402: mRNA catabolic process;GO:0033962: cytoplasmic mRNA processing body assembly;GO:0035195: gene silencing by miRNA;GO:0045451: pole plasm oskar mRNA localization;GO:0050832: defense response to fungus	GO:0005515: protein binding
FBgn0026479	Drp1	Q8IHG0;Q8T9L0;Q9VQE0	AT04516p. GM01975p. Dynamin related protein 1, isoform A	0.216873	0.418329	1.62981	3.09472	Q8IHG0(10);Q8T9L0(3);Q9VQE0(10)	+		DNM1L_HUMAN;DNM1L_MOUSE;DNM1L_RAT	DNM1L_HUMAN;DNM1L_MOUSE;DNM1L_RAT	DNM1L_HUMAN	GO:0005737: cytoplasm;GO:0005739: mitochondrion;GO:0005875: microtubule associated complex;GO:0016020: membrane;GO:0031966: mitochondrial membrane	GO:0000266: mitochondrial fission;GO:0000281: mitotic cytokinesis;GO:0003374: dynamin family protein polymerization involved in mitochondrial fission;GO:0007005: mitochondrion organization;GO:0007370: ventral furrow formation;GO:0008637: apoptotic mitochondrial changes;GO:0010821: regulation of mitochondrion organization;GO:0016185: synaptic vesicle budding from presynaptic endocytic zone membran…	GO:0003924: GTPase activity;GO:0005525: GTP binding;GO:0008017: microtubule binding
FBgn0033901	O-fut1	A8E6L6;Q9V6X7	FI01906p. GDP-fucose protein O-fucosyltransferase 1	0.149087	0.32774	0.606585	1.52265	A8E6L6(10);Q9V6X7(10)	-	A8E6L6[22];Q9V6X7[22]	POFUT1_HUMAN;POFUT1_MOUSE;POFUT1_RAT	POFUT1_HUMAN	POFUT1_HUMAN	GO:0005783: endoplasmic reticulum;GO:0005794: Golgi apparatus;GO:0031410: cytoplasmic vesicle	GO:0006355: regulation of transcription, DNA-templated;GO:0006493: protein O-linked glycosylation;GO:0006897: endocytosis;GO:0007219: Notch signaling pathway;GO:0008593: regulation of Notch signaling pathway;GO:0016266: O-glycan processing;GO:0030163: protein catabolic process;GO:0036066: protein O-linked fucosylation;GO:0045746: negative regulation of Notch signaling pathway;GO:0045747: positive…	GO:0005112: Notch binding;GO:0008417: fucosyltransferase activity;GO:0046922: peptide-O-fucosyltransferase activity
FBgn0039537	CG5590	Q9VB10	GH01709p	0.510972	0.718425	0.212404	1.15862	Q9VB10(5)	-		HSDL2_HUMAN;HSDL2_MOUSE;HSDL2_RAT	HSDL2_HUMAN;HSDL2_MOUSE	HSDL2_HUMAN	GO:0005777: peroxisome
FBgn0030638	CG11655	Q9VXV4	RH04535p	5e-07	5.97549e-06	5.14493	35.3817	Q9VXV4(2)	-		SLC10A3_HUMAN;SLC10A3_MOUSE;SLC10A5_RAT			GO:0016020: membrane
FBgn0033902	eIF3m	A0A0B4LFB3;Q7JVI3	Eukaryotic translation initiation factor 3 subunit M	0.0030485	0.018674	-1.14037	0.453644	A0A0B4LFB3(8);Q7JVI3(8)	-		EIF3M_HUMAN;EIF3M_MOUSE;EIF3M_RAT;Eif3m_RAT	EIF3M_HUMAN;EIF3M_MOUSE	EIF3M_HUMAN	GO:0005794: Golgi apparatus;GO:0005829: cytosol;GO:0005852: eukaryotic translation initiation factor 3 complex;GO:0070865: investment cone	GO:0002183: cytoplasmic translational initiation;GO:0006412: translation;GO:0007030: Golgi organization;GO:0007291: sperm individualization;GO:0009306: protein secretion;GO:0097202: activation of cysteine-type endopeptidase activity;GO:2001272: positive regulation of cysteine-type endopeptidase activity involved in execution phase of apoptosis	GO:0003743: translation initiation factor activity;GO:0031369: translation initiation factor binding;GO:0089720: caspase binding
FBgn0033581	CG12391	Q7K4G8	LD40944p	0.0193985	0.0804312	1.46361	2.75797	Q7K4G8(16)	-					GO:0005634: nucleus	GO:0006355: regulation of transcription, DNA-templated	GO:0000976: transcription regulatory region sequence-specific DNA binding;GO:0003677: DNA binding;GO:0003700: DNA-binding transcription factor activity;GO:0008270: zinc ion binding
FBgn0264855	alpha-Adaptin;AP-2alpha	E8NH12;P91926	AP-2 complex subunit alpha	0.41127	0.631407	-0.275833	0.825973	E8NH12(15);P91926(14)	-	P91926[22,397]	AP2A1_MOUSE;AP2A1_RAT;AP2A2_HUMAN;AP2A2_MOUSE;AP2A2_RAT	AP2A1_MOUSE;AP2A2_HUMAN;AP2A2_MOUSE	AP2A1_MOUSE;AP2A2_HUMAN;AP2A2_MOUSE	GO:0005886: plasma membrane;GO:0005905: clathrin-coated pit;GO:0030122: AP-2 adaptor complex	GO:0006886: intracellular protein transport;GO:0006897: endocytosis;GO:0008104: protein localization;GO:0008356: asymmetric cell division;GO:0015031: protein transport;GO:0030100: regulation of endocytosis;GO:0030707: ovarian follicle cell development;GO:0045807: positive regulation of endocytosis;GO:0048488: synaptic vesicle endocytosis;GO:0048489: synaptic vesicle transport;GO:0072583: clathrin…	GO:0008565: protein transporter activity;GO:0035615: clathrin adaptor activity
FBgn0050456	CG15612;CG30456	Q960B3;A0A0B4KEX9;A1ZAQ3	SD09786p. Uncharacterized protein, isoform D. Uncharacterized protein, isoform B	0.573638	0.765898	0.820976	1.7666	Q960B3(10);A0A0B4KEX9(10);A1ZAQ3(10)	-	A0A0B4KEX9[397,398];A1ZAQ3[487,488]					GO:0007480: imaginal disc-derived leg morphogenesis;GO:0035025: positive regulation of Rho protein signal transduction	GO:0005089: Rho guanyl-nucleotide exchange factor activity
FBgn0027291	l(1)G0156	Q9VWH4	Probable isocitrate dehydrogenase [NAD] subunit alpha, mitochondrial	0.172302	0.361313	-0.58294	0.667602	Q9VWH4(6)	-		IDH3A_HUMAN;IDH3A_MOUSE;IDH3A_RAT	IDH3A_HUMAN;IDH3A_MOUSE;IDH3A_RAT	IDH3A_HUMAN;IDH3A_MOUSE	GO:0005739: mitochondrion	GO:0006099: tricarboxylic acid cycle	GO:0000287: magnesium ion binding;GO:0004449: isocitrate dehydrogenase (NAD+) activity;GO:0051287: NAD binding
FBgn0051453	pch2	Q8SX76	LD24646p	0.145133	0.321669	-0.90318	0.534707	Q8SX76(5)	-	Q8SX76[15]	TRIP13_HUMAN;TRIP13_MOUSE;TRIP13_RAT	TRIP13_HUMAN		GO:0005634: nucleus;GO:0005694: chromosome	GO:0007131: reciprocal meiotic recombination;GO:0051598: meiotic recombination checkpoint	GO:0005524: ATP binding
FBgn0040334	Tsp3A	Q9U1L0;Q9W4X6;Q9NB16	Tetraspanin	0.0001475	0.0012752	3.72696	13.2412	Q9U1L0(12);Q9W4X6(13);Q9NB16(13)	-	Q9W4X6[146,185]	TSPAN33_MOUSE	TSPAN33_MOUSE		GO:0005887: integral component of plasma membrane;GO:0016021: integral component of membrane	GO:0007166: cell surface receptor signaling pathway;GO:0007298: border follicle cell migration;GO:0045747: positive regulation of Notch signaling pathway
FBgn0032987	RpL21	Q9V9M7	RE62581p	0.72921	0.871477	0.126332	1.09151	Q9V9M7(1)	-		RPL21_HUMAN;RPL21_MOUSE;RPL21_RAT	RPL21_HUMAN;RPL21_MOUSE;RPL21_RAT	RPL21_HUMAN	GO:0022625: cytosolic large ribosomal subunit;GO:0022626: cytosolic ribosome	GO:0002181: cytoplasmic translation;GO:0006412: translation	GO:0003735: structural constituent of ribosome
FBgn0034802	CNBP;CG3800	A0A0B4JD46;Q8T8R1	CCHC-type zinc finger protein CG3800	5e-07	5.97549e-06	2.04316	4.12148	A0A0B4JD46(18);Q8T8R1(18)	-	A0A0B4JD46[7,10];Q8T8R1[7,10]	CNBP_HUMAN;CNBP_MOUSE;CNBP_RAT	CNBP_HUMAN;CNBP_MOUSE	CNBP_HUMAN;CNBP_MOUSE			GO:0003676: nucleic acid binding;GO:0008270: zinc ion binding
FBgn0036666	TSG101	Q9VVA7	Tumor suppressor protein 101	0.284938	0.50049	1.4638	2.75835	Q9VVA7(3)	-		TSG101_HUMAN;TSG101_MOUSE;TSG101_RAT			GO:0000813: ESCRT I complex	GO:0006464: cellular protein modification process;GO:0007430: terminal branching, open tracheal system;GO:0015031: protein transport;GO:0016322: neuron remodeling;GO:0035002: liquid clearance, open tracheal system;GO:0035090: maintenance of apical/basal cell polarity;GO:0036258: multivesicular body assembly;GO:0044130: negative regulation of growth of symbiont in host;GO:0045571: negative regulat…	GO:0005515: protein binding;GO:0043130: ubiquitin binding
FBgn0004584	Rrp1	B7YZZ9;P27864	DNA-(apurinic or apyrimidinic site) lyase. Recombination repair protein 1	0.0033965	0.0201967	1.39373	2.62758	B7YZZ9(10);P27864(8)	-		APEX1_HUMAN;APEX1_MOUSE;APEX1_RAT	APEX1_HUMAN;APEX1_MOUSE	APEX1_HUMAN	GO:0005634: nucleus	GO:0006284: base-excision repair	GO:0003677: DNA binding;GO:0003906: DNA-(apurinic or apyrimidinic site) endonuclease activity;GO:0004528: phosphodiesterase I activity;GO:0008311: double-stranded DNA 3'-5' exodeoxyribonuclease activity;GO:0008408: 3'-5' exonuclease activity;GO:0052720: class II DNA-(apurinic or apyrimidinic site) endonuclease activity
FBgn0032961	CG1416	Q9V9Q4	LD43819p	0.856016	0.939936	-0.0638176	0.956729	Q9V9Q4(4)	-		AHSA1_HUMAN;AHSA1_MOUSE;AHSA1_RAT	AHSA1_HUMAN;AHSA1_MOUSE	AHSA1_MOUSE			GO:0001671: ATPase activator activity;GO:0051087: chaperone binding
FBgn0261885	osa	Q8IN94;A0A0B4KHB1;Q7KSE8;A0A0B4KGD1;E1JIN6;B6IDZ6	Trithorax group protein osa. Osa, isoform E. Osa, isoform C. Osa, isoform F. Osa, isoform D. LD42748p	0.825777	0.926055	0.094035	1.06735	Q8IN94(21);A0A0B4KHB1(21);Q7KSE8(21);A0A0B4KGD1(22);E1JIN6(21);B6IDZ6(15)	+		ARID1A_HUMAN;ARID1A_MOUSE;ARID1A_RAT;ARID1B_HUMAN			GO:0005634: nucleus;GO:0005654: nucleoplasm;GO:0035060: brahma complex	GO:0006338: chromatin remodeling;GO:0006355: regulation of transcription, DNA-templated;GO:0006357: regulation of transcription by RNA polymerase II;GO:0007379: segment specification;GO:0007406: negative regulation of neuroblast proliferation;GO:0007476: imaginal disc-derived wing morphogenesis;GO:0007480: imaginal disc-derived leg morphogenesis;GO:0008586: imaginal disc-derived wing vein morphog…	GO:0003677: DNA binding
FBgn0264922	smt3	O97102	Small ubiquitin-related modifier	0.003651	0.0212946	1.17859	2.26355	O97102(1)	-		Gm49325_MOUSE;SUMO2_HUMAN;SUMO3_HUMAN;SUMO3_MOUSE;SUMO3_RAT			GO:0000780: condensed nuclear chromosome, centromeric region;GO:0000794: condensed nuclear chromosome;GO:0000940: condensed chromosome outer kinetochore;GO:0005634: nucleus;GO:0005730: nucleolus;GO:0030496: midbody	GO:0006464: cellular protein modification process;GO:0006606: protein import into nucleus;GO:0007052: mitotic spindle organization;GO:0016925: protein sumoylation;GO:0016926: protein desumoylation;GO:0021952: central nervous system projection neuron axonogenesis;GO:0034126: positive regulation of MyD88-dependent toll-like receptor signaling pathway;GO:0035073: pupariation;GO:0035186: syncytial bl…	GO:0005515: protein binding;GO:0031386: protein tag
FBgn0033699	RpS11;RPS11	A0A1B2AJL4;A1Z8U9;L0CPD9;L0CPE3;L0CPK9;L0CPL5;L0CPM0;L0CQQ8;L0CQR2;L0CR44;L0CR49;L0CRF4;L0CRF8;Q0E9B6	GEO13284p1. Ribosomal protein S11, isoform B. Ribosomal protein S11. 40S ribosomal protein S11	0.218177	0.418831	0.434724	1.35165	A0A1B2AJL4(3);A1Z8U9(3);L0CPD9(3);L0CPE3(3);L0CPK9(3);L0CPL5(3);L0CPM0(3);L0CQQ8(3);L0CQR2(3);L0CR44(3);L0CR49(3);L0CRF4(3);L0CRF8(3);Q0E9B6(3)	-		RPS11_HUMAN;RPS11_MOUSE;RPS11_RAT	RPS11_HUMAN;RPS11_MOUSE	RPS11_HUMAN;RPS11_MOUSE	GO:0000228: nuclear chromosome;GO:0005730: nucleolus;GO:0005737: cytoplasm;GO:0022627: cytosolic small ribosomal subunit	GO:0002181: cytoplasmic translation;GO:0006412: translation	GO:0003735: structural constituent of ribosome
FBgn0263251	vnc	Q9VT75	LD19812p	0.650867	0.818648	-0.452398	0.730827	Q9VT75(6)	-	Q9VT75[5,17,21,195]	NAA10_HUMAN;NAA10_MOUSE;NAA11_MOUSE;NAA11_RAT			GO:0022626: cytosolic ribosome;GO:0031248: protein acetyltransferase complex;GO:0031415: NatA complex	GO:0016573: histone acetylation;GO:0017198: N-terminal peptidyl-serine acetylation;GO:0018002: N-terminal peptidyl-glutamic acid acetylation;GO:0048477: oogenesis	GO:1990189: peptide-serine-N-acetyltransferase activity;GO:1990190: peptide-glutamate-N-acetyltransferase activity
FBgn0015737	Hmu	Q24160;Q58SM8;Q58SM9;Q58SN0;Q58SN1;Q58SN2;Q58SN3;Q58SN4;Q8MT56;Q9VB46	Hemomucin. RE16762p. FI18644p1	0.484543	0.696531	0.202165	1.15042	Q24160(3);Q58SM8(3);Q58SM9(3);Q58SN0(3);Q58SN1(3);Q58SN2(3);Q58SN3(3);Q58SN4(3);Q8MT56(3);Q9VB46(3)	-					GO:0005783: endoplasmic reticulum;GO:0009986: cell surface;GO:0012505: endomembrane system;GO:0016020: membrane	GO:0009058: biosynthetic process	GO:0016844: strictosidine synthase activity
FBgn0043884	mask	A0A0B4K725;A0A0B4KHR8;A0A0B4KHZ8;A0A0B4LHK4;A0A0H4XWY3;Q9VCA8	Multiple ankyrin repeats single KH domain, isoform C. Multiple ankyrin repeats single KH domain, isoform E. Multiple ankyrin repeats single KH domain, isoform D. Multiple ankyrin repeats single KH domain, isoform F. FI24704p1. Ankyrin repeat and KH domain-containing protein mask	0.7256	0.870112	-0.151492	0.900319	A0A0B4K725(40);A0A0B4KHR8(39);A0A0B4KHZ8(40);A0A0B4LHK4(39);A0A0H4XWY3(39);Q9VCA8(39)	+	A0A0B4K725[873,2676];A0A0B4KHR8[861,2666];A0A0B4KHZ8[496,2302];A0A0B4LHK4[483,2289];Q9VCA8[861,2667]	ANKHD1_RAT;ANKRD17_HUMAN;ANKRD17_MOUSE			GO:0005737: cytoplasm;GO:0005829: cytosol;GO:0030018: Z disc;GO:0031430: M band	GO:0001751: compound eye photoreceptor cell differentiation;GO:0007005: mitochondrion organization;GO:0007169: transmembrane receptor protein tyrosine kinase signaling pathway;GO:0019730: antimicrobial humoral response;GO:0043066: negative regulation of apoptotic process;GO:0045214: sarcomere organization;GO:0060361: flight;GO:1903147: negative regulation of autophagy of mitochondrion	GO:0003723: RNA binding;GO:0019901: protein kinase binding
FBgn0033608	CG13220	Q6NP72	GEO09659p1	0.331504	0.552053	-0.4296	0.742468	Q6NP72(2)	-	Q6NP72[10]				GO:0016021: integral component of membrane
FBgn0028480	BcDNA.GH12326	Q9V3S7	BcDNA.GH12326	0.469079	0.688095	1.01163	2.01619	Q9V3S7(11)	-	Q9V3S7[342]	FAM57A_RAT;FAM57B_HUMAN;FAM57B_MOUSE			GO:0016021: integral component of membrane
FBgn0001220	Hsc70-5	A0A0B4LFD2;P29845	Heat shock protein cognate 5, isoform B. Heat shock 70 kDa protein cognate 5	0.060123	0.186964	-0.632528	0.645045	A0A0B4LFD2(4);P29845(4)	-		HSPA9_HUMAN;HSPA9_MOUSE;HSPA9_RAT	HSPA9_HUMAN;HSPA9_MOUSE;HSPA9_RAT	HSPA9_HUMAN;HSPA9_MOUSE	GO:0005737: cytoplasm;GO:0005739: mitochondrion	GO:0000422: autophagy of mitochondrion;GO:0006457: protein folding;GO:0006986: response to unfolded protein;GO:0010918: positive regulation of mitochondrial membrane potential;GO:0034605: cellular response to heat;GO:0034620: cellular response to unfolded protein;GO:0042026: protein refolding;GO:0051085: chaperone cofactor-dependent protein refolding;GO:0070584: mitochondrion morphogenesis	GO:0005524: ATP binding;GO:0016887: ATPase activity;GO:0031072: heat shock protein binding;GO:0042623: ATPase activity, coupled;GO:0044183: protein folding chaperone;GO:0051082: unfolded protein binding;GO:0051787: misfolded protein binding
FBgn0001225	Hsp26	P02517;X2JGG6	Heat shock protein 26. Heat shock protein 26, isoform B	0.243521	0.453902	0.506409	1.42051	P02517(4);X2JGG6(4)	-		HSPB2_RAT			GO:0005737: cytoplasm	GO:0008340: determination of adult lifespan;GO:0009408: response to heat;GO:0009631: cold acclimation;GO:0042026: protein refolding;GO:0061077: chaperone-mediated protein folding	GO:0017022: myosin binding;GO:0051082: unfolded protein binding
FBgn0001224	Hsp23	M9NE68;P02516	Heat shock protein 23, isoform B. Heat shock protein 23	0.836288	0.929294	-0.0720208	0.951305	M9NE68(2);P02516(2)	-		HSPB2-C11orf52_HUMAN;HSPB2_HUMAN;HSPB2_MOUSE;HSPB2_RAT				GO:0001666: response to hypoxia;GO:0009408: response to heat;GO:0009631: cold acclimation;GO:0042026: protein refolding;GO:0061077: chaperone-mediated protein folding	GO:0003779: actin binding;GO:0005515: protein binding;GO:0051082: unfolded protein binding
FBgn0013770	Cp1	A0A0B4JD48;C6SV44;Q95029	Cysteine proteinase-1, isoform D. RE21773p. Cathepsin L	0.642459	0.813248	0.146353	1.10677	A0A0B4JD48(7);C6SV44(7);Q95029(7)	-		CTSL_MOUSE;CTSL_RAT;CTSV_HUMAN	CTSL_MOUSE		GO:0005615: extracellular space;GO:0005764: lysosome;GO:0045169: fusome	GO:0006508: proteolysis;GO:0051603: proteolysis involved in cellular protein catabolic process	GO:0004197: cysteine-type endopeptidase activity;GO:0008233: peptidase activity
FBgn0033761	CG8778	A1Z934	CG8778	0.411147	0.631407	-0.307674	0.807943	A1Z934(3)	-		AUH_HUMAN;AUH_MOUSE;AUH_RAT			GO:0005739: mitochondrion	GO:0006635: fatty acid beta-oxidation;GO:0009631: cold acclimation	GO:0004300: enoyl-CoA hydratase activity
FBgn0004587	B52	A0A0C4DHG5;P26686	B52, isoform O. Serine-arginine protein 55	0.012638	0.0588005	-1.42198	0.3732	P26686(1)	-		SRSF4_HUMAN;SRSF6_MOUSE;SRSF6_RAT	SRSF4_HUMAN		GO:0005634: nucleus;GO:0005700: polytene chromosome;GO:0016607: nuclear speck;GO:0035062: omega speckle;GO:0035327: transcriptionally active chromatin;GO:0071011: precatalytic spliceosome;GO:0071013: catalytic step 2 spliceosome	GO:0000278: mitotic cell cycle;GO:0000381: regulation of alternative mRNA splicing, via spliceosome;GO:0000398: mRNA splicing, via spliceosome;GO:0001178: regulation of transcriptional start site selection at RNA polymerase II promoter;GO:0008380: RNA splicing;GO:0010468: regulation of gene expression;GO:0031440: regulation of mRNA 3'-end processing;GO:0044819: mitotic G1/S transition checkpoint;…	GO:0003723: RNA binding;GO:0003729: mRNA binding
FBgn0033766	Nup188	A0A0B4K859;A1Z945	CG8771, isoform C. CG8771, isoform B	4.25e-05	0.000395477	-2.33004	0.198878	A0A0B4K859(55);A1Z945(54)	-	A0A0B4K859[1100,1101,1546,1547];A1Z945[1073,1074,1519,1520]	NUP188_HUMAN;NUP188_MOUSE;NUP188_RAT			GO:0044611: nuclear pore inner ring	GO:0006606: protein import into nucleus;GO:0006999: nuclear pore organization	GO:0017056: structural constituent of nuclear pore
FBgn0028554	x16	M9PC85;Q9V3V0	X16 splicing factor, isoform B. DXl6 protein	0.664216	0.827114	0.69936	1.62378	M9PC85(4);Q9V3V0(4)	-		SRSF7_HUMAN;SRSF7_MOUSE;SRSF7_RAT	SRSF7_HUMAN	SRSF7_HUMAN	GO:0005634: nucleus;GO:0071011: precatalytic spliceosome;GO:0071013: catalytic step 2 spliceosome	GO:0000381: regulation of alternative mRNA splicing, via spliceosome;GO:0000398: mRNA splicing, via spliceosome;GO:0001178: regulation of transcriptional start site selection at RNA polymerase II promoter;GO:0008380: RNA splicing;GO:0010468: regulation of gene expression;GO:0031440: regulation of mRNA 3'-end processing;GO:0045292: mRNA cis splicing, via spliceosome	GO:0003723: RNA binding;GO:0003729: mRNA binding;GO:0008270: zinc ion binding
FBgn0050489;FBgn0053503	Cyp12d1-p;Cyp12d1-d	A0A0B4LF45;P82712;Q7KR10	Cyp12d1-p, isoform B. Probable cytochrome P450 12d1 proximal, mitochondrial. Probable cytochrome P450 12d1 distal, mitochondrial	0.515462	0.720582	-0.329166	0.795996	A0A0B4LF45(3);P82712(3);Q7KR10(3)	+	A0A0B4LF45[340];P82712[340];Q7KR10[340]	CYP24A1_RAT			GO:0005739: mitochondrion	GO:0017085: response to insecticide;GO:0046680: response to DDT;GO:0055114: oxidation-reduction process	GO:0005506: iron ion binding;GO:0016705: oxidoreductase activity, acting on paired donors, with incorporation or reduction of molecular oxygen;GO:0020037: heme binding;GO:0030342: 1-alpha,25-dihydroxyvitamin D3 24-hydroxylase activity
FBgn0003205	Ras85D	P08646	Ras-like protein 1	0.660999	0.826418	-0.169102	0.889396	P08646(3)	-	P08646[186]	HRAS_HUMAN;KRAS_MOUSE;KRAS_RAT	HRAS_HUMAN;KRAS_MOUSE;KRAS_RAT	HRAS_HUMAN;KRAS_MOUSE	GO:0005886: plasma membrane;GO:0016020: membrane	GO:0000165: MAPK cascade;GO:0001709: cell fate determination;GO:0001710: mesodermal cell fate commitment;GO:0002168: instar larval development;GO:0007173: epidermal growth factor receptor signaling pathway;GO:0007265: Ras protein signal transduction;GO:0007298: border follicle cell migration;GO:0007309: oocyte axis specification;GO:0007362: terminal region determination;GO:0007369: gastrulation;G…	GO:0003924: GTPase activity;GO:0005515: protein binding;GO:0005525: GTP binding
FBgn0042177;FBgn0042178	CG18861;CG32164;5;CG32165	B5RIL6;M9PFR8;M9PFW8;M9WT69;Q8SWQ9;Q8T094;Q9I7R5;Q9VV82	FI03275p. Uncharacterized protein, isoform B. AT08516p1. RE37107p. LD20554p. Uncharacterized protein, isoform A	0.033974	0.124185	-0.766571	0.587813	B5RIL6(24);M9PFR8(23);M9PFW8(23);M9WT69(17);Q8SWQ9(23);Q8T094(16);Q9I7R5(23);Q9VV82(23)	-	M9PFR8[262,888,895,896];M9PFW8[242,867,874,875];Q9I7R5[262,888,895,896];Q9VV82[262,887,894,895]	IPO4_HUMAN;IPO4_MOUSE;IPO4_RAT			GO:0031965: nuclear membrane;GO:0034399: nuclear periphery	GO:0006607: NLS-bearing protein import into nucleus;GO:0006610: ribosomal protein import into nucleus	GO:0008139: nuclear localization sequence binding;GO:0008536: Ran GTPase binding
FBgn0003206	Ras64B	P04388	Ras-like protein 2	0.943783	0.974976	0.0335672	1.02354	P04388(5)	-	P04388[189]	RRAS2_HUMAN;RRAS2_MOUSE;RRAS2_RAT	RRAS2_HUMAN;RRAS2_MOUSE	RRAS2_HUMAN;RRAS2_MOUSE	GO:0016020: membrane	GO:0007265: Ras protein signal transduction	GO:0003924: GTPase activity;GO:0005515: protein binding;GO:0005525: GTP binding
FBgn0250906	Pgk	M9PCE0;Q01604	Phosphoglycerate kinase	0.885549	0.948581	-0.0498648	0.966027	M9PCE0(5);Q01604(5)	-	M9PCE0[378];Q01604[378]	PGK1_HUMAN;PGK1_MOUSE;PGK2_RAT	PGK1_HUMAN;PGK1_MOUSE	PGK1_HUMAN;PGK1_MOUSE	GO:0005829: cytosol;GO:0030018: Z disc;GO:0031430: M band	GO:0006094: gluconeogenesis;GO:0006096: glycolytic process;GO:0007268: chemical synaptic transmission;GO:0007520: myoblast fusion;GO:0007525: somatic muscle development;GO:0016310: phosphorylation;GO:0046716: muscle cell cellular homeostasis	GO:0004618: phosphoglycerate kinase activity;GO:0005524: ATP binding;GO:0043531: ADP binding
FBgn0025631	moody	Q9W534;M9PDK4	G-protein coupled receptor moody. Moody, isoform B	0.966789	0.983737	0.238056	1.1794	Q9W534(16);M9PDK4(16)	+		GPR84_MOUSE			GO:0005886: plasma membrane;GO:0005919: pleated septate junction;GO:0016021: integral component of membrane	GO:0007186: G protein-coupled receptor signaling pathway;GO:0007419: ventral cord development;GO:0019991: septate junction assembly;GO:0030866: cortical actin cytoskeleton organization;GO:0035095: behavioral response to nicotine;GO:0048148: behavioral response to cocaine;GO:0048149: behavioral response to ethanol;GO:0060857: establishment of glial blood-brain barrier	GO:0004930: G protein-coupled receptor activity
FBgn0035213	CG2199	H0RNL4;M9PBH8;Q8IRH5	Zinc finger protein CG2199	0.0020965	0.0131734	1.27962	2.42775	H0RNL4(22);M9PBH8(21);Q8IRH5(22)	-	M9PBH8[10,13];Q8IRH5[7,19,22]				GO:0005634: nucleus	GO:0000122: negative regulation of transcription by RNA polymerase II;GO:0045944: positive regulation of transcription by RNA polymerase II	GO:0000978: RNA polymerase II proximal promoter sequence-specific DNA binding;GO:0000981: DNA-binding transcription factor activity, RNA polymerase II-specific
FBgn0002626	RpL32	A0A0F6PCQ7;A0A1B3Q3R0;G8E4R5;P04359	Ribosomal protein L32. GEO09668p1. 60S ribosomal protein L32	5e-07	5.97549e-06	-4.27634	0.0516052	A0A0F6PCQ7(1);A0A1B3Q3R0(2);P04359(1)	-		RPL32_HUMAN;RPL32_MOUSE;RPL32_RAT	RPL32_HUMAN;RPL32_MOUSE	RPL32_HUMAN	GO:0000228: nuclear chromosome;GO:0005730: nucleolus;GO:0005737: cytoplasm;GO:0022625: cytosolic large ribosomal subunit	GO:0002181: cytoplasmic translation;GO:0006412: translation	GO:0003735: structural constituent of ribosome
[truncated: 491 more rows]

## Sheet: S2R+ Cell Palmitoylome
Protein Identifiers				Acyl-RAC Results			Diverse Annotations
[truncated: 199 more rows]
