# Supplementary material for: The S-palmitoylome and DHHC-PAT interactome of Drosophila melanogaster S2R+ cells indicate a high degree of conservation to mammalian palmitoylomes
Source: PLoS One. 2022 Aug 12;17(8):e0261543. doi: 10.1371/journal.pone.0261543 (PMC9374236; doi:10.1371/journal.pone.0261543)
Supplement: S2 Data — Initial test to check if endogenous levels of known substrate proteins (dSnap24 and dCSP) of dHip14 can be detected by DHHC-PAT-BioID. (XLSX) [file pone.0261543.s014.xlsx]

## Sheet: explanations
Part of column name	what it means
Hip14 or Hip1	Hip14-BioID expressing S2R+ cells
S2R	negative controls, S2R+ cells
Lys	lysis buffer as in Schopp et al 2017 - DOI 10.1038/ncomms15690
RIPA	RIPA buffer used for lysis
LFQ	label free quantification
This is an output file from MaxQuant	for information about MaxQuant check https://www.maxquant.org

## Sheet: Info
type	Total	dHip14.Lys.01	dHip14.Lys.02	dHip14.RIPA.01	dHip14.RIPA.02	dHip14.RIPA.03	dHip.RIPA.03	SR2.Lys.01	SR2.Lys.02	SR2.Lys.03	SR2.RIPA.01	SR2.RIPA.02	SR2.RIPA.03
identified.Peptides	19598	7888	7877	16383	14890	6575	7892	3227	3571	6859	8943	2877	6841
identified.Proteins	1654	1043	1014	1546	1497	1020	1144	617	637	1011	1079	503	963
identified.Protein2pep	1515	735	755	1329	1246	711	817	353	346	692	809	267	659
quantified.Proteins	1646	690	708	1274	1245	675	792	325	320	662	782	252	653

## Sheet: proteinGroups
Protein.IDs	Majority.protein.IDs	Peptide.counts..all.	Peptide.counts..razor.unique.	Peptide.counts..unique.	Protein.names	Gene.names	Fasta.headers	Number.of.proteins	Peptides	Razor...unique.peptides	Unique.peptides	Peptides.dHip14.Lys.01	Peptides.dHip14.Lys.02	Peptides.dHip14.RIPA.01	Peptides.dHip14.RIPA.02	Peptides.dHip14.RIPA.03	Peptides.dHip.RIPA.03	Peptides.SR2.Lys.01	Peptides.SR2.Lys.02	Peptides.SR2.Lys.03	Peptides.SR2.RIPA.01	Peptides.SR2.RIPA.02	Peptides.SR2.RIPA.03	Razor...unique.peptides.dHip14.Lys.01	Razor...unique.peptides.dHip14.Lys.02	Razor...unique.peptides.dHip14.RIPA.01	Razor...unique.peptides.dHip14.RIPA.02	Razor...unique.peptides.dHip14.RIPA.03	Razor...unique.peptides.dHip.RIPA.03	Razor...unique.peptides.SR2.Lys.01	Razor...unique.peptides.SR2.Lys.02	Razor...unique.peptides.SR2.Lys.03	Razor...unique.peptides.SR2.RIPA.01	Razor...unique.peptides.SR2.RIPA.02	Razor...unique.peptides.SR2.RIPA.03	Unique.peptides.dHip14.Lys.01	Unique.peptides.dHip14.Lys.02	Unique.peptides.dHip14.RIPA.01	Unique.peptides.dHip14.RIPA.02	Unique.peptides.dHip14.RIPA.03	Unique.peptides.dHip.RIPA.03	Unique.peptides.SR2.Lys.01	Unique.peptides.SR2.Lys.02	Unique.peptides.SR2.Lys.03	Unique.peptides.SR2.RIPA.01	Unique.peptides.SR2.RIPA.02	Unique.peptides.SR2.RIPA.03	Sequence.coverage....	Unique...razor.sequence.coverage....
A0A0B4JD34;Q8MRK6;A1ZAQ1;A1ZAQ0;A8DYH3;B7YZI6;A1ZAP8	A0A0B4JD34;Q8MRK6;A1ZAQ1;A1ZAQ0;A8DYH3;B7YZI6;A1ZAP8	2;2;2;2;2;2;2	2;2;2;2;2;2;2	2;2;2;2;2;2;2			;;;;;;	7	2	2	2	2	2	2	2	0	1	1	2	0	1	2	0	2	2	2	2	0	1	1	2	0	1	2	0	2	2	2	2	0	1	1	2	0	1	2	0	1.6	1.6
A0A0B4JDG2;Q9I7I8;A0A0B4JDD8;B7Z0M9;Q7KSB3;A0A0B4JCZ0;Q8IN56;Q8IN55	A0A0B4JDG2;Q9I7I8;A0A0B4JDD8;B7Z0M9;Q7KSB3;A0A0B4JCZ0;Q8IN56;Q8IN55	30;29;29;29;29;29;27;25	30;29;29;29;29;29;27;25	30;29;29;29;29;29;27;25	Oxysterol-binding protein		;;;;;;;	8	30	30	30	10	11	29	27	13	15	2	7	19	22	5	15	10	11	29	27	13	15	2	7	19	22	5	15	10	11	29	27	13	15	2	7	19	22	5	15	41.6	41.6
A0A0B4K6G6;Q9VG05	A0A0B4K6G6;Q9VG05	116;115	116;115	3;3			;	2	116	116	3	69	44	106	102	52	45	77	57	57	91	43	45	69	44	106	102	52	45	77	57	57	91	43	45	2	0	3	3	3	3	1	0	3	3	0	1	52	52
A0A0B4K6U2;E1JIJ7;Q8INH9	A0A0B4K6U2;E1JIJ7;Q8INH9	114;113;112	1;1;0	1;1;0			;;	3	114	1	1	68	45	104	100	50	43	77	58	55	89	44	45	1	1	1	1	1	1	1	1	1	1	1	1	1	1	1	1	1	1	1	1	1	1	1	1	53.6	0.6
A1Z945;A0A0B4K859	A1Z945;A0A0B4K859	20;20	20;20	20;20			;	2	20	20	20	0	0	20	19	0	6	0	0	4	15	0	3	0	0	20	19	0	6	0	0	4	15	0	3	0	0	20	19	0	6	0	0	4	15	0	3	15.6	15.6
Q5LJQ4;A0A0B4KEH8;A0A0B4KEC2;Q9W5H8	Q5LJQ4;A0A0B4KEH8;A0A0B4KEC2;Q9W5H8	1;1;1;1	1;1;1;1	1;1;1;1			;;;	4	1	1	1	0	0	1	0	0	0	0	0	0	0	0	0	0	0	1	0	0	0	0	0	0	0	0	0	0	0	1	0	0	0	0	0	0	0	0	0	4.6	4.6
E1JGZ8;A1Z734;A0A0B4KEE7;E1JGZ7;Q6NND6;Q8IGL5	E1JGZ8;A1Z734;A0A0B4KEE7;E1JGZ7	5;5;5;4;2;2	5;5;5;4;2;2	5;5;5;4;2;2			;;;	6	5	5	5	3	3	5	3	1	0	0	0	0	0	0	0	3	3	5	3	1	0	0	0	0	0	0	0	3	3	5	3	1	0	0	0	0	0	0	0	5	5
Q0E901;A0A0B4KFE6;A0A0B4KEW2	Q0E901;A0A0B4KFE6;A0A0B4KEW2	3;3;3	3;3;3	3;3;3			;;	3	3	3	3	0	0	3	1	1	0	0	0	1	0	0	1	0	0	3	1	1	0	0	0	1	0	0	1	0	0	3	1	1	0	0	0	1	0	0	1	3	3
Q9VHC4;A0A0B4KFZ2;Q6AWD5	Q9VHC4;A0A0B4KFZ2;Q6AWD5	4;4;4	4;4;4	4;4;4			;;	3	4	4	4	3	3	3	3	0	0	1	1	0	0	0	0	3	3	3	3	0	0	1	1	0	0	0	0	3	3	3	3	0	0	1	1	0	0	0	0	6.3	6.3
Q32KD3;Q494I1;A0A0B4KGS8;Q7KSW1;Q9VHW9;A0A0B4KGF6	Q32KD3;Q494I1;A0A0B4KGS8;Q7KSW1;Q9VHW9;A0A0B4KGF6	28;28;28;27;27;27	28;28;28;27;27;27	28;28;28;27;27;27			;;;;;	6	28	28	28	17	22	22	21	5	5	0	0	1	5	0	0	17	22	22	21	5	5	0	0	1	5	0	0	17	22	22	21	5	5	0	0	1	5	0	0	18.5	18.5
Q9VC89;A0A0B4KGY2;Q8IMW9	Q9VC89;A0A0B4KGY2;Q8IMW9	3;3;3	3;3;3	3;3;3			;;	3	3	3	3	0	1	2	2	2	0	0	0	0	0	0	0	0	1	2	2	2	0	0	0	0	0	0	0	0	1	2	2	2	0	0	0	0	0	0	0	4.5	4.5
A0A0B4LF00;A1Z833;A0A0B4LEL6;A0A0B4LF16;Q7K2V5;A0A0B4KF56;E2QCN5	A0A0B4LF00;A1Z833;A0A0B4LEL6;A0A0B4LF16;Q7K2V5;A0A0B4KF56	6;6;6;6;3;3;2	6;6;6;6;3;3;2	6;6;6;6;3;3;2	Palmitoyltransferase	CG1407	;;;;;	7	6	6	6	1	3	6	4	1	0	1	0	0	0	0	0	1	3	6	4	1	0	1	0	0	0	0	0	1	3	6	4	1	0	1	0	0	0	0	0	14.1	14.1
A0A0B4LFI9;A1ZA45	A0A0B4LFI9;A1ZA45	3;3	3;3	3;3			;	2	3	3	3	0	0	3	2	0	1	0	0	0	0	0	0	0	0	3	2	0	1	0	0	0	0	0	0	0	0	3	2	0	1	0	0	0	0	0	0	4	4
A0A0B4LGA2	A0A0B4LGA2	4	4	4				1	4	4	4	1	0	4	2	0	0	0	0	0	2	1	0	1	0	4	2	0	0	0	0	0	2	1	0	1	0	4	2	0	0	0	0	0	2	1	0	16.7	16.7
Q0KHZ4;A0A0C4DHB8;Q8IMK1	Q0KHZ4;A0A0C4DHB8;Q8IMK1	11;11;11	11;11;11	11;11;11			;;	3	11	11	11	11	9	10	8	4	3	0	0	0	0	0	0	11	9	10	8	4	3	0	0	0	0	0	0	11	9	10	8	4	3	0	0	0	0	0	0	13.7	13.7
A1Z6G6	A1Z6G6	21	21	21				1	21	21	21	19	19	20	17	13	8	1	0	1	3	0	3	19	19	20	17	13	8	1	0	1	3	0	3	19	19	20	17	13	8	1	0	1	3	0	3	46.7	46.7
A1Z6H6	A1Z6H6	2	2	2				1	2	2	2	1	1	2	2	0	1	0	0	0	1	0	0	1	1	2	2	0	1	0	0	0	1	0	0	1	1	2	2	0	1	0	0	0	1	0	0	2.6	2.6
A1Z729	A1Z729	15	15	11				1	15	15	11	0	5	11	13	6	11	0	0	11	13	0	10	0	5	11	13	6	11	0	0	11	13	0	10	0	4	8	9	3	8	0	0	8	9	0	8	47	47
A1Z7K8	A1Z7K8	5	5	5				1	5	5	5	0	0	5	5	0	0	0	1	1	4	0	2	0	0	5	5	0	0	0	1	1	4	0	2	0	0	5	5	0	0	0	1	1	4	0	2	21.1	21.1
A1Z7R6	A1Z7R6	1	1	1				1	1	1	1	0	0	1	1	0	0	0	0	0	0	0	0	0	0	1	1	0	0	0	0	0	0	0	0	0	0	1	1	0	0	0	0	0	0	0	0	2.9	2.9
A1Z830;A1Z831	A1Z830	8;3	8;3	8;3				2	8	8	8	0	0	7	7	4	1	1	0	2	6	0	0	0	0	7	7	4	1	1	0	2	6	0	0	0	0	7	7	4	1	1	0	2	6	0	0	25.2	25.2
Q8T008;A1Z8A7;A8DY95	Q8T008;A1Z8A7;A8DY95	2;2;2	2;2;2	2;2;2			;;	3	2	2	2	2	2	2	2	0	0	0	0	0	0	0	0	2	2	2	2	0	0	0	0	0	0	0	0	2	2	2	2	0	0	0	0	0	0	0	0	3.5	3.5
A1Z917	A1Z917	3	3	3				1	3	3	3	1	1	2	1	1	0	1	1	1	1	1	0	1	1	2	1	1	0	1	1	1	1	1	0	1	1	2	1	1	0	1	1	1	1	1	0	6.8	6.8
A1Z934	A1Z934	2	2	2				1	2	2	2	0	0	0	0	0	2	0	0	2	0	0	2	0	0	0	0	0	2	0	0	2	0	0	2	0	0	0	0	0	2	0	0	2	0	0	2	8	8
A1Z971	A1Z971	1	1	1				1	1	1	1	1	0	1	1	1	1	0	0	0	0	0	0	1	0	1	1	1	1	0	0	0	0	0	0	1	0	1	1	1	1	0	0	0	0	0	0	2.7	2.7
A1Z9K0	A1Z9K0	35	35	35				1	35	35	35	20	21	32	30	10	9	1	0	3	12	1	5	20	21	32	30	10	9	1	0	3	12	1	5	20	21	32	30	10	9	1	0	3	12	1	5	32.6	32.6
A1Z9S8	A1Z9S8	2	2	2				1	2	2	2	0	0	1	2	0	0	0	0	0	0	0	0	0	0	1	2	0	0	0	0	0	0	0	0	0	0	1	2	0	0	0	0	0	0	0	0	5	5
A8E6M1;A1ZBB4;E1JGL8	A8E6M1;A1ZBB4;E1JGL8	8;8;8	8;8;8	8;8;8			;;	3	8	8	8	1	0	3	3	5	8	0	0	6	1	0	7	1	0	3	3	5	8	0	0	6	1	0	7	1	0	3	3	5	8	0	0	6	1	0	7	9.7	9.7
A1ZBE9	A1ZBE9	69	69	69				1	69	69	69	22	21	67	60	35	39	14	1	50	56	6	49	22	21	67	60	35	39	14	1	50	56	6	49	22	21	67	60	35	39	14	1	50	56	6	49	73.9	73.9
A1ZBJ2	A1ZBJ2	5	5	5				1	5	5	5	0	0	0	0	0	5	0	0	1	0	0	0	0	0	0	0	0	5	0	0	1	0	0	0	0	0	0	0	0	5	0	0	1	0	0	0	11.6	11.6
A1ZBW6;A0A0B4LG45	A1ZBW6;A0A0B4LG45	30;27	30;27	30;27			;	2	30	30	30	1	0	28	20	1	10	0	3	18	22	1	20	1	0	28	20	1	10	0	3	18	22	1	20	1	0	28	20	1	10	0	3	18	22	1	20	42.8	42.8
Q8SZ43;M9PDD2;A2VEG3;M9PDX3;M9PDK6;Q9VID5	Q8SZ43;M9PDD2;A2VEG3;M9PDX3;M9PDK6;Q9VID5	1;1;1;1;1;1	1;1;1;1;1;1	1;1;1;1;1;1			;;;;;	6	1	1	1	0	0	1	0	0	0	0	0	0	0	0	0	0	0	1	0	0	0	0	0	0	0	0	0	0	0	1	0	0	0	0	0	0	0	0	0	4.1	4.1
A8DYB0	A8DYB0	13	13	13				1	13	13	13	0	0	11	10	0	0	1	0	0	6	1	0	0	0	11	10	0	0	1	0	0	6	1	0	0	0	11	10	0	0	1	0	0	6	1	0	3.8	3.8
L0MLL1;Q8IMA6;Q7KQN3;A8DZ26;Q8IMA3;Q8IMA5;Q8IMA7;Q8SXV3	L0MLL1;Q8IMA6;Q7KQN3;A8DZ26	6;6;6;6;1;1;1;1	6;6;6;6;1;1;1;1	6;6;6;6;1;1;1;1			;;;	8	6	6	6	2	0	4	6	0	0	0	0	0	0	0	0	2	0	4	6	0	0	0	0	0	0	0	0	2	0	4	6	0	0	0	0	0	0	0	0	6.2	6.2
A8JNI2;Q86BP9;X2J8K5	A8JNI2	39;11;11	2;0;0	2;0;0				3	39	2	2	22	21	26	24	24	18	17	22	31	25	20	35	0	1	2	1	0	0	0	0	1	1	0	2	0	1	2	1	0	0	0	0	1	1	0	2	19.9	2.2
A8JV02;M9PDW3;M9PJ79;M9PH75;X2JEC4;A8JUZ9;M9MS17;M9PH82;A8JUZ8;M9PJ82;E2QD99;X2JIN0;M9MSA5;X2JDY1;A8JV00;M9PGT0;M9PDW8	A8JV02;M9PDW3;M9PJ79;M9PH75;X2JEC4;A8JUZ9;M9MS17;M9PH82;A8JUZ8;M9PJ82;E2QD99;X2JIN0;M9MSA5;X2JDY1;A8JV00;M9PGT0;M9PDW8	10;10;10;10;10;10;10;10;10;10;10;10;10;10;10;10;10	10;10;10;10;10;10;10;10;10;10;10;10;10;10;10;10;10	10;10;10;10;10;10;10;10;10;10;10;10;10;10;10;10;10			;;;;;;;;;;;;;;;;	17	10	10	10	10	8	9	8	3	0	0	1	0	0	1	0	10	8	9	8	3	0	0	1	0	0	1	0	10	8	9	8	3	0	0	1	0	0	1	0	17.6	17.6
Q7PLP4;A8Y582;Q7PLP5	Q7PLP4;A8Y582;Q7PLP5	4;4;4	4;4;4	4;4;4			;;	3	4	4	4	3	4	3	4	1	1	0	0	0	0	0	0	3	4	3	4	1	1	0	0	0	0	0	0	3	4	3	4	1	1	0	0	0	0	0	0	4.2	4.2
M9PG55;Q9VJ42;B7YZX6	M9PG55;Q9VJ42;B7YZX6	9;9;9	9;9;9	9;9;9			;;	3	9	9	9	0	0	6	6	5	6	0	1	6	4	0	4	0	0	6	6	5	6	0	1	6	4	0	4	0	0	6	6	5	6	0	1	6	4	0	4	10	10
Q9VQL7;B7Z001	Q9VQL7;B7Z001	32;32	32;32	32;32			;	2	32	32	32	1	1	22	21	1	18	1	1	15	15	0	13	1	1	22	21	1	18	1	1	15	15	0	13	1	1	22	21	1	18	1	1	15	15	0	13	21.2	21.2
M9NDE2;B7Z094;M9PID5;B7Z093;B7Z092	M9NDE2;B7Z094;M9PID5;B7Z093;B7Z092	1;1;1;1;1	1;1;1;1;1	1;1;1;1;1			;;;;	5	1	1	1	0	1	0	0	0	0	0	0	0	0	0	0	0	1	0	0	0	0	0	0	0	0	0	0	0	1	0	0	0	0	0	0	0	0	0	0	6.1	6.1
B7Z0D7;Q9VSE1	B7Z0D7;Q9VSE1	31;27	31;27	31;27			;	2	31	31	31	7	2	25	30	6	5	6	4	7	26	1	3	7	2	25	30	6	5	6	4	7	26	1	3	7	2	25	30	6	5	6	4	7	26	1	3	23.6	23.6
B7Z0I8	B7Z0I8	12	12	12				1	12	12	12	1	2	1	6	9	7	5	2	4	0	1	0	1	2	1	6	9	7	5	2	4	0	1	0	1	2	1	6	9	7	5	2	4	0	1	0	5.6	5.6
CON__A2A5Y0	CON__A2A5Y0	16	1	1				1	16	1	1	8	9	8	8	8	8	9	8	15	9	11	14	0	0	0	0	0	0	0	0	1	0	1	1	0	0	0	0	0	0	0	0	1	0	1	1	35.6	2.4
CON__ENSEMBL:ENSBTAP00000025008	CON__ENSEMBL:ENSBTAP00000025008	6	1	1				1	6	1	1	4	4	6	5	4	6	6	6	5	6	5	6	0	0	1	0	0	1	1	1	1	1	1	1	0	0	1	0	0	1	1	1	1	1	1	1	8.2	2.8
CON__ENSEMBL:ENSBTAP00000038253	CON__ENSEMBL:ENSBTAP00000038253	21	2	2				1	21	2	2	16	16	15	15	15	15	15	16	18	16	15	17	2	2	1	1	1	0	2	2	0	2	1	0	2	2	1	1	1	0	2	2	0	2	1	0	21.5	5.3
CON__ENSEMBL:ENSP00000377550	CON__ENSEMBL:ENSP00000377550	37	1	1				1	37	1	1	19	16	22	21	18	25	21	11	32	21	18	30	0	0	0	0	0	0	0	0	1	0	0	0	0	0	0	0	0	0	0	0	1	0	0	0	66.9	2.1
CON__O43790	CON__O43790	49	48	6				1	49	48	6	28	25	30	24	31	28	31	21	38	28	25	46	27	24	29	23	30	27	30	20	37	27	24	45	3	2	3	3	2	1	3	2	2	3	2	5	83.5	83.5
CON__O76009;CON__Q6NTB9	CON__O76009;CON__Q6NTB9	31;28	4;4	2;2			;	2	31	4	2	16	14	19	18	18	17	20	14	26	17	16	27	1	1	2	2	0	0	3	2	2	2	3	1	1	1	1	1	0	0	1	1	1	1	1	0	57.7	8.7
CON__O76011	CON__O76011	31	2	2				1	31	2	2	14	13	19	16	22	17	19	13	27	17	13	29	0	1	1	0	2	2	1	0	2	1	0	2	0	1	1	0	2	2	1	0	2	1	0	2	73.1	6.1
CON__O76013;CON__O76015	CON__O76013	18;4	14;2	10;0				2	18	14	10	4	3	4	3	5	6	7	4	10	4	7	16	2	1	2	1	2	3	3	1	6	1	3	12	2	0	2	1	2	3	3	1	4	1	2	9	42.2	34.7
CON__O95678	CON__O95678	28	2	2				1	28	2	2	23	24	25	21	21	21	22	19	24	23	25	23	0	0	0	0	0	1	1	0	2	1	0	2	0	0	0	0	0	1	1	0	2	1	0	2	26	2.2
CON__P00761	CON__P00761	4	4	4				1	4	4	4	3	3	4	3	3	3	3	3	3	3	3	3	3	3	4	3	3	3	3	3	3	3	3	3	3	3	4	3	3	3	3	3	3	3	3	3	22.9	22.9
CON__P01966	CON__P01966	3	3	3				1	3	3	3	2	2	2	3	0	1	3	3	0	3	1	2	2	2	2	3	0	1	3	3	0	3	1	2	2	2	2	3	0	1	3	3	0	3	1	2	28.2	28.2
CON__P02070;CON__Q3SX09	CON__P02070;CON__Q3SX09	1;1	1;1	1;1			;	2	1	1	1	1	1	1	1	1	1	1	1	1	1	1	1	1	1	1	1	1	1	1	1	1	1	1	1	1	1	1	1	1	1	1	1	1	1	1	1	6.9	6.9
CON__P02533	CON__P02533	72	66	19				1	72	66	19	60	54	61	46	47	59	59	55	58	56	58	62	54	48	55	41	41	53	53	49	52	50	52	56	14	12	15	8	8	12	14	12	14	13	13	15	84.7	80.9
CON__P02535-1	CON__P02535-1	19	3	3				1	19	3	3	18	17	17	15	13	18	18	16	16	16	13	16	3	2	2	3	1	2	3	3	1	2	0	1	3	2	2	3	1	2	3	3	1	2	0	1	26	8.9
CON__P02538;CON__Q8VED5	CON__P02538	79;14	63;4	5;0				2	79	63	5	67	68	70	59	53	62	65	61	65	65	64	63	52	52	54	44	41	48	51	48	51	51	49	49	2	3	3	3	2	4	4	3	4	3	3	4	72	60.8
CON__P02662	CON__P02662	6	6	6				1	6	6	6	3	5	2	4	5	4	2	3	5	4	3	6	3	5	2	4	5	4	2	3	5	4	3	6	3	5	2	4	5	4	2	3	5	4	3	6	31.2	31.2
CON__P02663	CON__P02663	2	2	2				1	2	2	2	1	2	1	1	2	2	1	1	1	1	0	1	1	2	1	1	2	2	1	1	1	1	0	1	1	2	1	1	2	2	1	1	1	1	0	1	9.2	9.2
CON__P02666	CON__P02666	3	3	3				1	3	3	3	3	3	3	3	1	1	3	2	1	3	3	1	3	3	3	3	1	1	3	2	1	3	3	1	3	3	3	3	1	1	3	2	1	3	3	1	15.8	15.8
CON__P02668	CON__P02668	3	3	3				1	3	3	3	1	2	1	1	2	3	2	1	3	2	1	3	1	2	1	1	2	3	2	1	3	2	1	3	1	2	1	1	2	3	2	1	3	2	1	3	33.7	33.7
CON__P02754	CON__P02754	12	12	12				1	12	12	12	5	4	4	4	12	9	4	4	11	3	3	12	5	4	4	4	12	9	4	4	11	3	3	12	5	4	4	4	12	9	4	4	11	3	3	12	80.2	80.2
CON__P02768-1	CON__P02768-1	34	30	30				1	34	30	30	24	26	22	23	29	24	23	21	25	21	23	27	21	23	19	20	25	20	20	18	21	18	20	23	21	23	19	20	25	20	20	18	21	18	20	23	66.8	61.7
CON__P02769	CON__P02769	62	62	58				1	62	62	58	44	56	38	49	35	36	38	39	49	57	38	47	44	56	38	49	35	36	38	39	49	57	38	47	41	53	35	46	31	32	35	36	45	54	35	43	84	84
CON__P04259	CON__P04259	75	1	1				1	75	1	1	67	65	68	58	50	58	63	61	62	65	63	60	1	1	1	1	1	1	1	1	1	1	1	1	1	1	1	1	1	1	1	1	1	1	1	1	70.4	3
CON__P04264	CON__P04264	88	82	66				1	88	82	66	69	70	70	64	63	78	69	68	73	68	69	78	63	64	65	59	59	72	64	63	67	63	64	72	51	51	52	46	45	58	52	51	53	50	51	58	77.2	77.2
CON__P05787;CON__H-INV:HIT000292931;CON__Q9H552;CON__REFSEQ:XP_092267	CON__P05787;CON__H-INV:HIT000292931	15;8;7;1	2;2;1;1	2;2;1;1			;	4	15	2	2	14	12	13	10	10	11	11	10	11	11	10	11	2	0	0	0	0	0	0	0	0	0	0	0	2	0	0	0	0	0	0	0	0	0	0	0	17.8	4.6
CON__P08727	CON__P08727	16	3	3				1	16	3	3	10	10	12	12	10	13	13	9	13	11	11	12	0	0	0	0	0	3	1	0	1	0	0	1	0	0	0	0	0	3	1	0	1	0	0	1	32	11.2
CON__Q3KNV1;CON__P08729	CON__Q3KNV1;CON__P08729	12;12	2;2	0;0			;	2	12	2	0	8	7	7	6	9	7	8	6	11	10	8	11	0	0	0	0	2	1	1	0	2	1	0	2	0	0	0	0	0	0	0	0	0	0	0	0	16.2	2.6
CON__P08730-1	CON__P08730-1	17	1	1				1	17	1	1	13	12	14	13	10	12	13	9	13	12	11	13	1	1	1	1	1	1	1	0	1	0	0	1	1	1	1	1	1	1	1	0	1	0	0	1	30.2	4.3
CON__P08779;CON__Q9Z2K1;CON__Q3ZAW8	CON__P08779	63;18;18	39;7;7	38;7;7				3	63	39	38	50	46	52	45	45	48	50	46	51	51	50	57	29	27	29	27	25	27	28	26	31	30	28	37	28	26	28	26	24	26	27	26	30	29	27	36	85	62.8
CON__P12035	CON__P12035	31	10	8				1	31	10	8	20	20	23	19	17	20	23	18	24	20	20	24	2	2	3	2	1	4	6	2	5	3	1	6	1	1	1	1	1	4	4	2	4	2	1	5	39.9	24
CON__P13645;CON__Q7Z3Y7;CON__Q148H6	CON__P13645	72;7;4	72;7;4	50;1;0				3	72	72	50	60	58	62	48	56	65	63	54	65	59	57	65	60	58	62	48	56	65	63	54	65	59	57	65	39	37	41	32	40	45	42	34	46	39	37	46	70	70
CON__P13646-1	CON__P13646-1	40	32	5				1	40	32	5	21	18	24	23	20	28	24	10	35	24	21	34	13	11	16	17	15	22	16	3	29	17	13	28	2	2	2	2	3	4	3	0	5	3	3	5	71	65.9
CON__P13647	CON__P13647	78	51	13				1	78	51	13	66	63	69	61	60	65	63	58	65	63	59	70	41	38	44	39	40	42	40	37	42	39	37	47	12	9	12	10	9	11	12	9	9	11	9	10	69.5	57.1
CON__P19001	CON__P19001	10	1	1				1	10	1	1	8	8	9	9	8	7	10	7	8	8	8	7	0	0	0	0	1	1	1	0	1	0	0	1	0	0	0	0	1	1	1	0	1	0	0	1	17.9	2.5
CON__P19012;CON__P05784;CON__Q8N1A0	CON__P19012	17;2;1	1;0;0	0;0;0				3	17	1	0	12	14	16	13	11	12	15	11	13	14	15	12	0	1	1	0	0	0	1	0	0	1	0	0	0	0	0	0	0	0	0	0	0	0	0	0	22.4	2
CON__P19013	CON__P19013	35	30	24				1	35	30	24	24	7	13	17	7	14	14	7	26	27	17	28	20	3	9	12	4	11	10	3	22	23	13	25	15	3	7	10	2	8	8	2	17	18	10	19	56.1	53.2
CON__P20930	CON__P20930	27	27	27				1	27	27	27	5	8	9	5	5	18	7	7	5	5	4	18	5	8	9	5	5	18	7	7	5	5	4	18	5	8	9	5	5	18	7	7	5	5	4	18	18.9	18.9
CON__P35527	CON__P35527	67	66	66				1	67	66	66	54	55	52	49	49	59	56	52	61	56	57	62	53	54	51	48	48	58	55	51	60	55	56	61	53	54	51	48	48	58	55	51	60	55	56	61	76.7	76.7
CON__P35908	CON__P35908	89	89	62				1	89	89	62	72	73	71	68	71	81	74	72	79	74	71	86	72	73	71	68	71	81	74	72	79	74	71	86	47	47	47	44	50	58	50	49	54	50	47	61	93.2	93.2
CON__P48668	CON__P48668	78	6	3				1	78	6	3	67	66	68	57	53	61	63	59	63	61	63	61	5	5	4	5	3	3	5	4	3	2	4	3	3	3	2	2	2	1	3	2	1	0	2	1	72	8.3
CON__P50446	CON__P50446	44	1	0				1	44	1	0	37	40	40	35	31	31	35	34	33	38	37	34	0	0	0	0	1	1	0	0	1	0	0	1	0	0	0	0	0	0	0	0	0	0	0	0	37.1	1.8
CON__P78386	CON__P78386	47	23	18				1	47	23	18	24	25	29	23	31	23	26	12	39	24	22	45	8	9	12	9	12	7	9	2	19	10	8	21	6	7	8	7	10	6	7	1	16	7	5	17	77.9	48.9
CON__Q01546	CON__Q01546	26	5	5				1	26	5	5	18	19	22	17	14	14	19	13	19	17	17	21	1	1	2	1	0	0	2	0	2	1	0	4	1	1	2	1	0	0	2	0	2	1	0	4	25.1	8.9
CON__Q04695;CON__Q99PS0	CON__Q04695	61;1	37;1	12;0				2	61	37	12	47	43	49	44	38	44	48	46	49	49	52	48	28	25	30	26	19	23	29	26	28	30	31	27	8	6	7	7	7	8	7	7	10	8	8	11	90	74.1
CON__Q14525	CON__Q14525	38	35	11				1	38	35	11	17	16	22	22	27	22	22	15	34	17	18	37	15	14	19	19	24	19	20	13	31	15	17	34	2	3	4	4	8	5	5	2	9	3	4	11	78	76.2
CON__Q14533	CON__Q14533	45	3	2				1	45	3	2	24	22	26	20	30	27	27	19	37	24	22	43	0	0	0	0	2	1	0	0	2	0	0	3	0	0	0	0	1	0	0	0	1	0	0	2	71.9	7.5
CON__Q14CN4-1;CON__Q6IME9	CON__Q14CN4-1;CON__Q6IME9	11;10	1;0	1;0			;	2	11	1	1	9	9	9	9	10	7	10	8	8	10	9	9	1	1	1	1	1	0	1	1	0	1	1	1	1	1	1	1	1	0	1	1	0	1	1	1	13.3	2.3
CON__Q9UE12;CON__Q15323	CON__Q9UE12;CON__Q15323	35;35	14;14	5;5			;	2	35	14	5	19	18	23	22	22	22	23	16	32	20	18	33	6	7	7	6	7	8	9	5	12	8	6	13	2	3	3	3	2	3	3	1	4	2	2	4	63.5	35.8
CON__Q2M2I5	CON__Q2M2I5	6	1	1				1	6	1	1	4	4	4	3	2	3	5	4	3	4	4	3	0	0	0	0	0	0	1	0	0	0	0	0	0	0	0	0	0	0	1	0	0	0	0	0	7	1.7
CON__Q32MB2;CON__Q7RTS7	CON__Q32MB2;CON__Q7RTS7	13;9	5;2	2;0			;	2	13	5	2	11	8	10	10	8	7	9	10	8	11	10	9	3	2	3	2	3	2	2	4	2	3	2	3	2	1	2	1	2	1	1	1	1	2	1	2	22.4	13.1
CON__Q3MHH8	CON__Q3MHH8	5	5	5				1	5	5	5	1	2	1	2	3	3	2	1	3	3	0	5	1	2	1	2	3	3	2	1	3	3	0	5	1	2	1	2	3	3	2	1	3	3	0	5	10.8	10.8
CON__Q3SX28	CON__Q3SX28	2	2	2				1	2	2	2	1	1	2	0	0	0	0	1	0	1	0	0	1	1	2	0	0	0	0	1	0	1	0	0	1	1	2	0	0	0	0	1	0	1	0	0	12	12
CON__Q3SZR3	CON__Q3SZR3	2	2	2				1	2	2	2	0	2	0	2	0	0	0	0	1	1	0	1	0	2	0	2	0	0	0	0	1	1	0	1	0	2	0	2	0	0	0	0	1	1	0	1	13.4	13.4
CON__Q3ZBS7	CON__Q3ZBS7	5	5	5				1	5	5	5	2	1	5	4	1	0	1	1	0	3	0	0	2	1	5	4	1	0	1	1	0	3	0	0	2	1	5	4	1	0	1	1	0	3	0	0	13.2	13.2
CON__Q5D862	CON__Q5D862	38	38	38				1	38	38	38	13	15	17	15	22	25	17	15	23	18	14	34	13	15	17	15	22	25	17	15	23	18	14	34	13	15	17	15	22	25	17	15	23	18	14	34	26.7	26.7
CON__Q5XKE5	CON__Q5XKE5	17	2	2				1	17	2	2	13	15	17	13	13	14	12	13	14	13	14	14	0	1	2	0	0	0	0	1	0	1	0	0	0	1	2	0	0	0	0	1	0	1	0	0	20	4.5
CON__Q61726	CON__Q61726	21	3	2				1	21	3	2	9	9	11	9	10	11	10	7	17	11	10	20	0	0	0	0	0	0	0	0	3	0	1	3	0	0	0	0	0	0	0	0	2	0	0	2	33.4	6.9
CON__Q6IFZ6	CON__Q6IFZ6	16	1	1				1	16	1	1	14	15	14	13	11	14	13	13	14	13	14	14	0	0	0	0	0	1	0	0	1	0	0	1	0	0	0	0	0	1	0	0	1	0	0	1	16.8	4.2
CON__Q9NSB2;CON__Q6ISB0	CON__Q9NSB2;CON__Q6ISB0	34;34	25;25	24;24			;	2	34	25	24	8	9	11	9	14	14	20	16	23	13	21	31	1	1	3	3	7	7	14	10	16	6	14	23	0	0	2	3	7	7	13	9	16	5	13	23	60.7	53.7
CON__Q6KB66-1;CON__Q0VBK2	CON__Q6KB66-1	26;7	25;7	25;7				2	26	25	25	18	18	20	15	17	17	21	15	16	20	14	18	17	18	19	15	16	16	20	15	15	19	14	17	17	18	19	15	16	16	20	15	15	19	14	17	66.2	63.5
CON__Q6NT21;CON__P78385	CON__Q6NT21;CON__P78385	38;36	3;1	3;1			;	2	38	3	3	20	19	23	18	25	23	22	15	33	18	20	38	0	0	0	0	0	0	0	0	3	0	1	3	0	0	0	0	0	0	0	0	3	0	1	3	66.5	8.3
CON__Q8N1N4-2;CON__Q7RTT2	CON__Q8N1N4-2;CON__Q7RTT2	37;37	33;33	32;32			;	2	37	33	32	30	30	28	28	27	29	32	30	32	29	28	32	27	27	24	25	23	25	29	27	28	26	24	28	26	26	23	24	23	25	28	26	27	25	23	28	59.3	55.5
CON__Q7Z3Y8;CON__Q7Z3Y9	CON__Q7Z3Y8	6;1	2;0	1;0				2	6	2	1	5	4	5	3	2	2	4	6	2	5	4	2	1	0	1	0	0	0	0	2	0	1	0	0	0	0	0	0	0	0	0	1	0	0	0	0	10.2	4.6
CON__Q7Z3Z0	CON__Q7Z3Z0	5	2	2				1	5	2	2	3	2	4	3	2	2	3	5	2	4	3	2	0	0	1	1	0	0	1	2	0	1	1	0	0	0	1	1	0	0	1	2	0	1	1	0	12.7	6
CON__Q7Z794	CON__Q7Z794	37	30	26				1	37	30	26	29	27	24	28	30	29	28	31	31	32	24	33	23	21	19	23	25	22	23	26	24	27	19	26	19	17	15	19	22	19	19	22	21	23	15	23	56.7	51.4
CON__Q86YZ3	CON__Q86YZ3	38	38	38				1	38	38	38	28	29	27	27	21	25	29	29	22	31	27	26	28	29	27	27	21	25	29	29	22	31	27	26	28	29	27	27	21	25	29	29	22	31	27	26	31.9	31.9
CON__Q8IUT8	CON__Q8IUT8	31	15	1				1	31	15	1	15	13	19	17	22	16	19	14	26	18	15	29	5	4	6	4	10	6	6	3	13	6	4	15	0	0	0	0	1	1	0	0	1	1	1	1	64.7	44.3
CON__Q9BYQ5	CON__Q9BYQ5	2	2	2				1	2	2	2	0	0	0	0	0	0	0	0	2	0	0	2	0	0	0	0	0	0	0	0	2	0	0	2	0	0	0	0	0	0	0	0	2	0	0	2	13.7	13.7
CON__Q9BYR9	CON__Q9BYR9	2	2	2				1	2	2	2	0	0	0	0	1	1	1	0	2	0	1	2	0	0	0	0	1	1	1	0	2	0	1	2	0	0	0	0	1	1	1	0	2	0	1	2	20.3	20.3
CON__Q9C075	CON__Q9C075	14	11	11				1	14	11	11	10	11	12	8	12	9	11	11	11	11	7	12	8	9	9	5	9	6	9	9	8	9	6	9	8	9	9	5	9	6	9	9	8	9	6	9	40.5	36.3
CON__Q9NSB4	CON__Q9NSB4	6	1	1				1	6	1	1	3	3	4	2	3	3	2	1	4	4	2	6	0	0	0	0	0	0	0	0	1	0	0	1	0	0	0	0	0	0	0	0	1	0	0	1	9.7	1.9
CON__Q9R0H5	CON__Q9R0H5	11	2	0				1	11	2	0	7	6	6	6	5	6	7	11	7	7	7	6	0	0	0	0	0	0	0	2	0	0	0	0	0	0	0	0	0	0	0	0	0	0	0	0	16.4	4.6
CON__REFSEQ:XP_986630	CON__REFSEQ:XP_986630	14	2	2				1	14	2	2	7	8	7	7	8	7	7	7	12	7	9	12	0	0	0	0	2	1	0	0	2	0	0	2	0	0	0	0	2	1	0	0	2	0	0	2	27.1	2.5
CON__Streptavidin	CON__Streptavidin	11	11	11				1	11	11	11	8	8	7	8	10	11	7	9	10	9	9	11	8	8	7	8	10	11	7	9	10	9	9	11	8	8	7	8	10	11	7	9	10	9	9	11	50.6	50.6
Q9VV51;D5AEK7;Q961F9	Q9VV51;D5AEK7	10;10;4	10;10;4	10;10;4			;	3	10	10	10	2	3	9	10	1	3	1	3	2	3	1	3	2	3	9	10	1	3	1	3	2	3	1	3	2	3	9	10	1	3	1	3	2	3	1	3	32.6	32.6
Q961C3;Q9VH75;E1JIH4	Q961C3;Q9VH75;E1JIH4	14;14;14	14;14;14	14;14;14			;;	3	14	14	14	11	9	14	11	3	3	11	8	2	10	7	3	11	9	14	11	3	3	11	8	2	10	7	3	11	9	14	11	3	3	11	8	2	10	7	3	31.9	31.9
E1JIZ7	E1JIZ7	2	2	2				1	2	2	2	0	0	2	1	0	1	0	0	1	2	0	1	0	0	2	1	0	1	0	0	1	2	0	1	0	0	2	1	0	1	0	0	1	2	0	1	7.4	7.4
H9XVM5;Q9V4B6	H9XVM5;Q9V4B6	7;7	7;7	7;7			;	2	7	7	7	0	0	7	6	3	1	0	0	0	0	0	0	0	0	7	6	3	1	0	0	0	0	0	0	0	0	7	6	3	1	0	0	0	0	0	0	6.5	6.5
Q9VZG5;M9MRV7;M9NE09	Q9VZG5;M9MRV7;M9NE09	21;21;18	21;21;18	21;21;18			;;	3	21	21	21	9	6	16	16	1	2	0	1	3	4	0	1	9	6	16	16	1	2	0	1	3	4	0	1	9	6	16	16	1	2	0	1	3	4	0	1	10.4	10.4
Q8IRG7;M9MRY7;Q8SZU6	Q8IRG7;M9MRY7;Q8SZU6	2;2;2	2;2;2	2;2;2			;;	3	2	2	2	1	1	1	1	1	0	0	0	0	0	0	0	1	1	1	1	1	0	0	0	0	0	0	0	1	1	1	1	1	0	0	0	0	0	0	0	10.9	10.9
M9NEX9;M9NCT0;Q0E8R8;Q9VL56	M9NEX9;M9NCT0;Q0E8R8;Q9VL56	1;1;1;1	1;1;1;1	1;1;1;1			;;;	4	1	1	1	0	0	1	1	0	0	0	0	0	0	0	0	0	0	1	1	0	0	0	0	0	0	0	0	0	0	1	1	0	0	0	0	0	0	0	0	6.2	6.2
M9NF18;Q9VYW5;M9NED4	M9NF18;Q9VYW5;M9NED4	18;18;16	18;18;16	18;18;16			;;	3	18	18	18	2	0	18	16	8	6	8	4	4	17	2	5	2	0	18	16	8	6	8	4	4	17	2	5	2	0	18	16	8	6	8	4	4	17	2	5	23.4	23.4
Q9VVA4;M9NFH8;M9PCU8	Q9VVA4;M9NFH8;M9PCU8	11;11;7	11;11;7	11;11;7			;;	3	11	11	11	5	6	9	10	1	0	1	2	0	3	1	0	5	6	9	10	1	0	1	2	0	3	1	0	5	6	9	10	1	0	1	2	0	3	1	0	7.8	7.8
M9NGE9	M9NGE9	5	5	5				1	5	5	5	0	0	4	4	0	4	0	0	4	2	0	5	0	0	4	4	0	4	0	0	4	2	0	5	0	0	4	4	0	4	0	0	4	2	0	5	17.7	17.7
Q9VIV0;M9PBE1	Q9VIV0;M9PBE1	2;2	2;2	2;2			;	2	2	2	2	2	2	1	0	0	1	0	0	1	0	0	1	2	2	1	0	0	1	0	0	1	0	0	1	2	2	1	0	0	1	0	0	1	0	0	1	1.7	1.7
Q9V9N7;M9PBG0;R9PY70;M9PDE6;M9PDL8;A8DZ24;A8DZ25;M9MSJ5;Q9V9N5;M9PDY6	Q9V9N7;M9PBG0;R9PY70;M9PDE6;M9PDL8;A8DZ24;A8DZ25;M9MSJ5;Q9V9N5;M9PDY6	12;12;12;12;11;11;8;8;8;8	12;12;12;12;11;11;8;8;8;8	12;12;12;12;11;11;8;8;8;8			;;;;;;;;;	10	12	12	12	5	5	12	11	1	1	0	0	0	0	0	1	5	5	12	11	1	1	0	0	0	0	0	1	5	5	12	11	1	1	0	0	0	0	0	1	10.2	10.2
M9PBS9;M9PEJ2;M9PHL4;M9PES8;M9PEC1;Q9VRY6	M9PBS9;M9PEJ2;M9PHL4;M9PES8;M9PEC1;Q9VRY6	1;1;1;1;1;1	1;1;1;1;1;1	1;1;1;1;1;1			;;;;;	6	1	1	1	1	1	1	1	1	1	0	0	0	0	0	0	1	1	1	1	1	1	0	0	0	0	0	0	1	1	1	1	1	1	0	0	0	0	0	0	3.7	3.7
M9PBU4;Q9VQG1	M9PBU4;Q9VQG1	4;4	4;4	4;4			;	2	4	4	4	3	4	4	4	0	0	0	0	0	0	0	0	3	4	4	4	0	0	0	0	0	0	0	0	3	4	4	4	0	0	0	0	0	0	0	0	13.1	13.1
Q8SYU0;M9PD03	Q8SYU0;M9PD03	8;8	8;8	8;8			;	2	8	8	8	8	8	7	6	5	4	0	1	0	1	0	0	8	8	7	6	5	4	0	1	0	1	0	0	8	8	7	6	5	4	0	1	0	1	0	0	24.5	24.5
M9PD90;Q9VKG8;M9PCQ6	M9PD90;Q9VKG8;M9PCQ6	60;60;44	60;60;44	60;60;44			;;	3	60	60	60	42	50	51	49	26	20	4	0	6	5	1	3	42	50	51	49	26	20	4	0	6	5	1	3	42	50	51	49	26	20	4	0	6	5	1	3	40.4	40.4
M9PDI7;Q8IRW6;M9PIQ9	M9PDI7;Q8IRW6;M9PIQ9	2;2;2	2;2;2	2;2;2			;;	3	2	2	2	1	2	2	1	0	0	0	1	0	1	2	0	1	2	2	1	0	0	0	1	0	1	2	0	1	2	2	1	0	0	0	1	0	1	2	0	10.1	10.1
Q0E8M7;M9PDY1	Q0E8M7;M9PDY1	1;1	1;1	1;1			;	2	1	1	1	0	0	1	1	0	0	0	0	0	0	0	0	0	0	1	1	0	0	0	0	0	0	0	0	0	0	1	1	0	0	0	0	0	0	0	0	5.3	5.3
M9PEU6;M9PHU7;M9PEK7;M9PF18;M9PBY3;A4V1P2;Q9VSR3	M9PEU6;M9PHU7;M9PEK7;M9PF18;M9PBY3	3;3;2;2;2;1;1	3;3;2;2;2;1;1	3;3;2;2;2;1;1			;;;;	7	3	3	3	3	2	1	2	0	0	0	0	0	0	0	0	3	2	1	2	0	0	0	0	0	0	0	0	3	2	1	2	0	0	0	0	0	0	0	0	4.3	4.3
M9PEV2;Q9VSS9	M9PEV2;Q9VSS9	7;6	7;6	7;6			;	2	7	7	7	6	5	5	5	3	0	0	0	0	0	0	0	6	5	5	5	3	0	0	0	0	0	0	0	6	5	5	5	3	0	0	0	0	0	0	0	9.3	9.3
Q9VTK9;M9PI17;Q8IQF8;M9PF61	Q9VTK9;M9PI17;Q8IQF8;M9PF61	3;3;3;3	3;3;3;3	3;3;3;3			;;;	4	3	3	3	0	0	0	0	0	1	0	0	3	0	0	2	0	0	0	0	0	1	0	0	3	0	0	2	0	0	0	0	0	1	0	0	3	0	0	2	11.1	11.1
M9PFQ9;M9PG56;B7Z086;B7Z087;B7Z088;Q9VW85	M9PFQ9;M9PG56;B7Z086;B7Z087;B7Z088;Q9VW85	8;6;6;6;6;6	8;6;6;6;6;6	8;6;6;6;6;6			;;;;;	6	8	8	8	0	0	7	6	0	0	0	0	1	2	0	2	0	0	7	6	0	0	0	0	1	2	0	2	0	0	7	6	0	0	0	0	1	2	0	2	8.6	8.6
M9PFW8;Q9VV82;Q9I7R5;M9PFR8	M9PFW8;Q9VV82;Q9I7R5;M9PFR8	12;12;12;12	12;12;12;12	12;12;12;12			;;;	4	12	12	12	0	0	11	8	1	7	0	0	4	8	0	7	0	0	11	8	1	7	0	0	4	8	0	7	0	0	11	8	1	7	0	0	4	8	0	7	16.6	16.6
M9PIC3;Q9VPD3	M9PIC3;Q9VPD3	3;3	3;3	3;3			;	2	3	3	3	0	0	3	3	0	0	0	0	0	0	0	0	0	0	3	3	0	0	0	0	0	0	0	0	0	0	3	3	0	0	0	0	0	0	0	0	10.3	10.3
Q0E980	Q0E980	8	8	8				1	8	8	8	5	4	6	4	6	6	0	0	0	0	0	0	5	4	6	4	6	6	0	0	0	0	0	0	5	4	6	4	6	6	0	0	0	0	0	0	23.5	23.5
Q0E9B5	Q0E9B5	6	6	6				1	6	6	6	1	2	5	5	2	0	0	0	0	0	0	0	1	2	5	5	2	0	0	0	0	0	0	0	1	2	5	5	2	0	0	0	0	0	0	0	10.2	10.2
Q0KIB3	Q0KIB3	8	8	8				1	8	8	8	0	0	6	6	1	3	0	0	1	6	0	2	0	0	6	6	1	3	0	0	1	6	0	2	0	0	6	6	1	3	0	0	1	6	0	2	21.5	21.5
Q29R10	Q29R10	17	17	17				1	17	17	17	2	1	17	16	1	1	0	1	0	12	0	0	2	1	17	16	1	1	0	1	0	12	0	0	2	1	17	16	1	1	0	1	0	12	0	0	20.3	20.3
Q4QQ93	Q4QQ93	1	1	1				1	1	1	1	0	0	1	0	0	0	0	0	0	0	0	0	0	0	1	0	0	0	0	0	0	0	0	0	0	0	1	0	0	0	0	0	0	0	0	0	3.8	3.8
Q7JQU9;Q5U191	Q7JQU9;Q5U191	5;5	5;5	5;5			;	2	5	5	5	4	4	5	5	2	2	0	1	2	1	1	0	4	4	5	5	2	2	0	1	2	1	1	0	4	4	5	5	2	2	0	1	2	1	1	0	16.5	16.5
Q6II06	Q6II06	6	6	6				1	6	6	6	5	4	5	4	4	2	0	0	0	0	0	0	5	4	5	4	4	2	0	0	0	0	0	0	5	4	5	4	4	2	0	0	0	0	0	0	20.1	20.1
Q6NNB2	Q6NNB2	3	3	3				1	3	3	3	1	1	2	3	1	0	1	1	2	2	1	1	1	1	2	3	1	0	1	1	2	2	1	1	1	1	2	3	1	0	1	1	2	2	1	1	2.5	2.5
Q6NP91	Q6NP91	1	1	1				1	1	1	1	0	0	1	1	0	1	0	0	0	0	0	0	0	0	1	1	0	1	0	0	0	0	0	0	0	0	1	1	0	1	0	0	0	0	0	0	2.6	2.6
Q6NQY9	Q6NQY9	37	37	37				1	37	37	37	2	4	35	31	9	16	4	5	22	29	8	20	2	4	35	31	9	16	4	5	22	29	8	20	2	4	35	31	9	16	4	5	22	29	8	20	48.1	48.1
Q6NR22	Q6NR22	2	2	2				1	2	2	2	0	0	2	2	1	2	0	0	2	2	0	2	0	0	2	2	1	2	0	0	2	2	0	2	0	0	2	2	1	2	0	0	2	2	0	2	11.6	11.6
Q76NQ0	Q76NQ0	2	2	2	Dolichyl-diphosphooligosaccharide--protein glycosyltransferase subunit 1			1	2	2	2	0	0	0	1	1	2	0	0	2	0	0	2	0	0	0	1	1	2	0	0	2	0	0	2	0	0	0	1	1	2	0	0	2	0	0	2	7	7
Q7JQT9	Q7JQT9	9	9	9				1	9	9	9	1	0	6	8	0	1	0	1	1	2	0	1	1	0	6	8	0	1	0	1	1	2	0	1	1	0	6	8	0	1	0	1	1	2	0	1	15.8	15.8
Q7JR58	Q7JR58	4	4	4				1	4	4	4	0	0	0	0	0	4	0	0	3	0	0	1	0	0	0	0	0	4	0	0	3	0	0	1	0	0	0	0	0	4	0	0	3	0	0	1	21.4	21.4
Q7JRI6;A1ZB78;A1ZB79	Q7JRI6;A1ZB78;A1ZB79	15;14;13	1;1;1	1;1;1			;;	3	15	1	1	14	14	15	12	4	3	1	1	3	0	0	2	1	1	1	1	0	0	1	0	0	0	0	0	1	1	1	1	0	0	1	0	0	0	0	0	79.3	3.7
Q7JUN3	Q7JUN3	1	1	1				1	1	1	1	0	0	1	1	0	0	0	0	0	0	0	0	0	0	1	1	0	0	0	0	0	0	0	0	0	0	1	1	0	0	0	0	0	0	0	0	1.6	1.6
Q7JVH6	Q7JVH6	2	2	2				1	2	2	2	1	1	1	1	0	2	1	1	0	1	1	2	1	1	1	1	0	2	1	1	0	1	1	2	1	1	1	1	0	2	1	1	0	1	1	2	7.1	7.1
Q7JWI7	Q7JWI7	9	9	9				1	9	9	9	1	1	9	9	3	2	0	2	2	0	0	2	1	1	9	9	3	2	0	2	2	0	0	2	1	1	9	9	3	2	0	2	2	0	0	2	21.1	21.1
Q7JXE1	Q7JXE1	1	1	1				1	1	1	1	0	0	1	1	0	0	0	0	0	0	0	0	0	0	1	1	0	0	0	0	0	0	0	0	0	0	1	1	0	0	0	0	0	0	0	0	4.7	4.7
Q7JYX2;Q7JUS1;Q8MZG9	Q7JYX2	7;2;1	3;0;0	3;0;0				3	7	3	3	0	1	5	5	3	5	0	0	5	4	0	2	0	0	2	1	0	2	0	0	2	0	0	0	0	0	2	1	0	2	0	0	2	0	0	0	26	13
Q7JZR5	Q7JZR5	1	1	1				1	1	1	1	0	0	1	0	0	0	0	0	0	1	0	0	0	0	1	0	0	0	0	0	0	1	0	0	0	0	1	0	0	0	0	0	0	1	0	0	3	3
Q7K0D3	Q7K0D3	7	7	7				1	7	7	7	2	2	0	0	6	0	2	3	0	0	1	1	2	2	0	0	6	0	2	3	0	0	1	1	2	2	0	0	6	0	2	3	0	0	1	1	32.7	32.7
Q7K0F7	Q7K0F7	2	2	2				1	2	2	2	0	0	2	1	0	0	0	0	0	0	0	0	0	0	2	1	0	0	0	0	0	0	0	0	0	0	2	1	0	0	0	0	0	0	0	0	7	7
Q7K0X3	Q7K0X3	8	8	8				1	8	8	8	1	1	8	7	0	2	0	0	1	5	0	1	1	1	8	7	0	2	0	0	1	5	0	1	1	1	8	7	0	2	0	0	1	5	0	1	8.7	8.7
Q7K1H5	Q7K1H5	1	1	1				1	1	1	1	0	0	0	0	1	1	0	1	1	1	0	1	0	0	0	0	1	1	0	1	1	1	0	1	0	0	0	0	1	1	0	1	1	1	0	1	8.7	8.7
Q7K3D4	Q7K3D4	11	11	11				1	11	11	11	4	4	10	6	3	3	0	0	2	4	0	2	4	4	10	6	3	3	0	0	2	4	0	2	4	4	10	6	3	3	0	0	2	4	0	2	47.4	47.4
Q7K3J0	Q7K3J0	17	17	17				1	17	17	17	9	11	13	11	7	13	1	1	8	5	3	8	9	11	13	11	7	13	1	1	8	5	3	8	9	11	13	11	7	13	1	1	8	5	3	8	44	44
Q7K3V6	Q7K3V6	3	3	3				1	3	3	3	1	0	3	2	1	1	1	1	1	2	0	1	1	0	3	2	1	1	1	1	1	2	0	1	1	0	3	2	1	1	1	1	1	2	0	1	9.9	9.9
Q7K4L8	Q7K4L8	6	5	5				1	6	5	5	0	2	5	4	2	3	0	0	1	2	0	1	0	2	4	3	2	2	0	0	1	2	0	0	0	2	4	3	2	2	0	0	1	2	0	0	12.8	11.2
Q7K5K3	Q7K5K3	11	11	9				1	11	11	9	1	1	8	7	2	10	0	1	9	5	0	8	1	1	8	7	2	10	0	1	9	5	0	8	0	0	7	6	1	8	0	1	8	5	0	7	44.7	44.7
Q7KS14;Q9VC54	Q7KS14;Q9VC54	2;2	2;2	2;2			;	2	2	2	2	0	0	0	0	2	0	0	0	0	0	0	0	0	0	0	0	2	0	0	0	0	0	0	0	0	0	0	0	2	0	0	0	0	0	0	0	5.5	5.5
Q7KSU6;Q9VHN7;Q9VVP4	Q7KSU6;Q9VHN7	11;11;1	11;11;1	11;11;1			;	3	11	11	11	1	4	6	3	1	11	1	1	9	6	1	10	1	4	6	3	1	11	1	1	9	6	1	10	1	4	6	3	1	11	1	1	9	6	1	10	29.5	29.5
Q7KU78;Q8MZI3	Q7KU78;Q8MZI3	7;7	4;4	4;4			;	2	7	4	4	0	0	6	6	1	3	0	1	2	3	1	4	0	0	3	3	0	1	0	0	1	3	0	2	0	0	3	3	0	1	0	0	1	3	0	2	19.3	11.9
Q7PLE6;A8QHW8	Q7PLE6	6;1	6;1	6;1				2	6	6	6	0	0	6	5	0	3	1	0	2	4	0	3	0	0	6	5	0	3	1	0	2	4	0	3	0	0	6	5	0	3	1	0	2	4	0	3	32.1	32.1
Q7PLL6;D2A6J9	Q7PLL6	55;3	55;3	55;3				2	55	55	55	5	2	50	50	1	7	2	1	8	30	2	8	5	2	50	50	1	7	2	1	8	30	2	8	5	2	50	50	1	7	2	1	8	30	2	8	27.4	27.4
Q7YZ99;Q9W0B0	Q7YZ99;Q9W0B0	39;39	39;39	2;2			;	2	39	39	2	24	22	26	25	26	20	19	24	32	26	22	35	24	22	26	25	26	20	19	24	32	26	22	35	2	2	2	2	2	2	2	2	2	2	2	2	30.3	30.3
Q8I937	Q8I937	2	2	2				1	2	2	2	0	0	0	0	1	2	0	0	2	0	1	2	0	0	0	0	1	2	0	0	2	0	1	2	0	0	0	0	1	2	0	0	2	0	1	2	7.2	7.2
Q8IML6	Q8IML6	4	2	2				1	4	2	2	3	2	3	3	2	3	0	2	3	2	0	3	2	1	2	2	1	1	0	2	2	2	0	2	2	1	2	2	1	1	0	2	2	2	0	2	20.9	9.2
Q8IPV8	Q8IPV8	1	1	1				1	1	1	1	0	0	0	0	0	0	0	0	1	0	0	0	0	0	0	0	0	0	0	0	1	0	0	0	0	0	0	0	0	0	0	0	1	0	0	0	2	2
Q8IQQ4	Q8IQQ4	27	27	27				1	27	27	27	26	26	25	25	16	7	1	0	1	2	0	1	26	26	25	25	16	7	1	0	1	2	0	1	26	26	25	25	16	7	1	0	1	2	0	1	68.6	68.6
Q9W4N9;Q8IRT0;Q8IRS9	Q9W4N9;Q8IRT0;Q8IRS9	2;2;1	2;2;1	2;2;1			;;	3	2	2	2	0	0	2	2	0	0	0	0	0	0	0	0	0	0	2	2	0	0	0	0	0	0	0	0	0	0	2	2	0	0	0	0	0	0	0	0	3	3
Q8MLW4	Q8MLW4	1	1	1				1	1	1	1	0	1	0	0	0	0	0	0	0	0	0	0	0	1	0	0	0	0	0	0	0	0	0	0	0	1	0	0	0	0	0	0	0	0	0	0	4	4
Q8MRQ1;Q9VL73	Q8MRQ1;Q9VL73	2;2	2;2	2;2			;	2	2	2	2	1	1	2	1	0	0	1	0	0	0	0	0	1	1	2	1	0	0	1	0	0	0	0	0	1	1	2	1	0	0	1	0	0	0	0	0	5.5	5.5
Q8MS38	Q8MS38	5	5	5				1	5	5	5	0	0	4	5	0	0	0	0	0	1	0	0	0	0	4	5	0	0	0	0	0	1	0	0	0	0	4	5	0	0	0	0	0	1	0	0	9	9
Q8MZ22	Q8MZ22	11	11	11				1	11	11	11	8	10	8	8	6	0	1	0	1	2	1	0	8	10	8	8	6	0	1	0	1	2	1	0	8	10	8	8	6	0	1	0	1	2	1	0	33.2	33.2
Q8T014;Q9VZU9;Q6NLL3;M9NDY4	Q8T014;Q9VZU9;Q6NLL3	3;2;2;1	3;2;2;1	3;2;2;1			;;	4	3	3	3	0	0	1	2	3	1	0	0	0	0	0	0	0	0	1	2	3	1	0	0	0	0	0	0	0	0	1	2	3	1	0	0	0	0	0	0	8.4	8.4
Q8T051	Q8T051	2	2	2				1	2	2	2	0	0	1	1	0	0	2	2	0	0	0	0	0	0	1	1	0	0	2	2	0	0	0	0	0	0	1	1	0	0	2	2	0	0	0	0	4.7	4.7
Q8T092	Q8T092	4	4	4				1	4	4	4	3	2	4	3	1	0	3	3	3	4	3	2	3	2	4	3	1	0	3	3	3	4	3	2	3	2	4	3	1	0	3	3	3	4	3	2	10.4	10.4
Q8T0Q2;Q9VN39	Q8T0Q2;Q9VN39	2;2	2;2	2;2			;	2	2	2	2	1	0	1	2	1	1	0	2	1	2	0	1	1	0	1	2	1	1	0	2	1	2	0	1	1	0	1	2	1	1	0	2	1	2	0	1	10.2	10.2
Q8T4C9	Q8T4C9	3	3	3				1	3	3	3	0	2	3	3	0	0	0	0	1	3	0	0	0	2	3	3	0	0	0	0	1	3	0	0	0	2	3	3	0	0	0	0	1	3	0	0	15.5	15.5
Q8T4G5;Q8IQQ9	Q8T4G5;Q8IQQ9	5;4	5;4	5;4			;	2	5	5	5	0	0	3	3	0	4	0	0	1	2	0	2	0	0	3	3	0	4	0	0	1	2	0	2	0	0	3	3	0	4	0	0	1	2	0	2	10.7	10.7
Q95RC5	Q95RC5	17	17	17				1	17	17	17	16	15	15	15	8	6	0	0	1	0	1	1	16	15	15	15	8	6	0	0	1	0	1	1	16	15	15	15	8	6	0	0	1	0	1	1	38.8	38.8
Q95SH7	Q95SH7	2	2	2				1	2	2	2	0	0	1	2	0	0	0	0	0	0	0	0	0	0	1	2	0	0	0	0	0	0	0	0	0	0	1	2	0	0	0	0	0	0	0	0	8.3	8.3
Q960F6;A1A714	Q960F6;A1A714	3;2	3;2	3;2			;	2	3	3	3	0	0	3	1	1	1	0	0	0	0	0	0	0	0	3	1	1	1	0	0	0	0	0	0	0	0	3	1	1	1	0	0	0	0	0	0	12.9	12.9
Q9I7Z8	Q9I7Z8	15	15	15				1	15	15	15	2	1	14	10	0	1	1	1	0	8	1	1	2	1	14	10	0	1	1	1	0	8	1	1	2	1	14	10	0	1	1	1	0	8	1	1	15.3	15.3
Q9V9M8	Q9V9M8	1	1	1				1	1	1	1	0	0	1	0	0	1	0	0	0	0	0	0	0	0	1	0	0	1	0	0	0	0	0	0	0	0	1	0	0	1	0	0	0	0	0	0	9.6	9.6
Q9V9Q4	Q9V9Q4	20	20	20				1	20	20	20	10	13	19	17	3	10	0	0	8	16	0	11	10	13	19	17	3	10	0	0	8	16	0	11	10	13	19	17	3	10	0	0	8	16	0	11	55.1	55.1
Q9V9T5;Q8I0S9	Q9V9T5;Q8I0S9	55;50	54;49	54;49			;	2	55	54	54	45	42	46	40	42	43	38	46	44	46	45	50	44	41	45	40	42	43	37	45	44	45	44	50	44	41	45	40	42	43	37	45	44	45	44	50	73.9	73.9
Q9V9Z8	Q9V9Z8	2	2	2				1	2	2	2	0	0	2	2	0	1	0	0	0	2	0	1	0	0	2	2	0	1	0	0	0	2	0	1	0	0	2	2	0	1	0	0	0	2	0	1	6.2	6.2
Q9VA82	Q9VA82	4	4	4				1	4	4	4	3	3	2	3	1	1	3	3	0	3	1	0	3	3	2	3	1	1	3	3	0	3	1	0	3	3	2	3	1	1	3	3	0	3	1	0	18.6	18.6
Q9VAC1	Q9VAC1	7	7	7				1	7	7	7	1	0	1	2	0	6	0	1	3	2	0	5	1	0	1	2	0	6	0	1	3	2	0	5	1	0	1	2	0	6	0	1	3	2	0	5	18.9	18.9
Q9VAD3;Q1RKY3	Q9VAD3	10;2	10;2	10;2				2	10	10	10	7	8	5	7	3	0	0	1	0	0	0	1	7	8	5	7	3	0	0	1	0	0	0	1	7	8	5	7	3	0	0	1	0	0	0	1	3.8	3.8
Q9VAI4	Q9VAI4	3	3	3				1	3	3	3	1	1	3	1	0	0	0	1	0	1	0	0	1	1	3	1	0	0	0	1	0	1	0	0	1	1	3	1	0	0	0	1	0	1	0	0	25.7	25.7
Q9VAR0	Q9VAR0	20	20	20				1	20	20	20	16	17	17	14	11	6	0	0	2	0	0	0	16	17	17	14	11	6	0	0	2	0	0	0	16	17	17	14	11	6	0	0	2	0	0	0	31.9	31.9
Q9VB10	Q9VB10	1	1	1				1	1	1	1	0	0	1	1	0	1	0	0	0	0	0	1	0	0	1	1	0	1	0	0	0	0	0	1	0	0	1	1	0	1	0	0	0	0	0	1	3.4	3.4
Q9VB48	Q9VB48	6	6	6				1	6	6	6	0	0	6	5	0	0	0	0	0	3	0	0	0	0	6	5	0	0	0	0	0	3	0	0	0	0	6	5	0	0	0	0	0	3	0	0	10.2	10.2
Q9VBU5	Q9VBU5	3	3	3				1	3	3	3	0	0	2	2	2	1	0	0	0	1	1	0	0	0	2	2	2	1	0	0	0	1	1	0	0	0	2	2	2	1	0	0	0	1	1	0	11.3	11.3
Q9VBU6	Q9VBU6	7	7	7				1	7	7	7	6	5	7	7	4	4	1	0	2	0	0	1	6	5	7	7	4	4	1	0	2	0	0	1	6	5	7	7	4	4	1	0	2	0	0	1	40.9	40.9
Q9VBV8	Q9VBV8	4	4	4				1	4	4	4	0	0	4	4	0	1	0	0	1	3	0	1	0	0	4	4	0	1	0	0	1	3	0	1	0	0	4	4	0	1	0	0	1	3	0	1	9.1	9.1
Q9VBX8	Q9VBX8	2	2	2				1	2	2	2	0	0	2	2	0	0	0	0	0	0	0	0	0	0	2	2	0	0	0	0	0	0	0	0	0	0	2	2	0	0	0	0	0	0	0	0	7	7
Q9VC87	Q9VC87	2	2	2				1	2	2	2	0	0	2	2	0	0	0	0	0	2	0	0	0	0	2	2	0	0	0	0	0	2	0	0	0	0	2	2	0	0	0	0	0	2	0	0	4.5	4.5
Q9VC94	Q9VC94	105	105	105				1	105	105	105	39	52	98	92	50	51	41	55	69	92	52	69	39	52	98	92	50	51	41	55	69	92	52	69	39	52	98	92	50	51	41	55	69	92	52	69	73.3	73.3
Q9VCC6	Q9VCC6	2	2	2				1	2	2	2	0	0	2	1	0	1	0	0	0	0	0	0	0	0	2	1	0	1	0	0	0	0	0	0	0	0	2	1	0	1	0	0	0	0	0	0	6.8	6.8
Q9VCF8	Q9VCF8	11	11	11				1	11	11	11	1	0	6	9	3	8	0	0	3	5	0	4	1	0	6	9	3	8	0	0	3	5	0	4	1	0	6	9	3	8	0	0	3	5	0	4	44.2	44.2
Q9VCX7	Q9VCX7	7	7	7				1	7	7	7	0	0	7	5	0	1	0	0	0	4	0	1	0	0	7	5	0	1	0	0	0	4	0	1	0	0	7	5	0	1	0	0	0	4	0	1	12.9	12.9
Q9VCY1	Q9VCY1	8	8	8				1	8	8	8	1	3	7	6	4	4	1	3	4	7	2	4	1	3	7	6	4	4	1	3	4	7	2	4	1	3	7	6	4	4	1	3	4	7	2	4	27.2	27.2
Q9VD07	Q9VD07	89	89	89				1	89	89	89	5	3	88	79	2	40	4	2	38	65	0	43	5	3	88	79	2	40	4	2	38	65	0	43	5	3	88	79	2	40	4	2	38	65	0	43	52.5	52.5
Q9VD14	Q9VD14	2	2	2				1	2	2	2	0	0	2	0	0	1	0	0	1	0	0	1	0	0	2	0	0	1	0	0	1	0	0	1	0	0	2	0	0	1	0	0	1	0	0	1	5.3	5.3
Q9VD22	Q9VD22	30	30	30				1	30	30	30	0	0	27	30	1	8	0	0	10	17	0	10	0	0	27	30	1	8	0	0	10	17	0	10	0	0	27	30	1	8	0	0	10	17	0	10	30.6	30.6
Q9VD58	Q9VD58	5	5	5				1	5	5	5	1	1	4	4	2	3	1	1	2	3	0	2	1	1	4	4	2	3	1	1	2	3	0	2	1	1	4	4	2	3	1	1	2	3	0	2	21.6	21.6
Q9VED7	Q9VED7	5	5	5				1	5	5	5	3	3	4	2	0	0	1	0	0	0	0	0	3	3	4	2	0	0	1	0	0	0	0	0	3	3	4	2	0	0	1	0	0	0	0	0	28.1	28.1
Q9VEP0	Q9VEP0	3	3	3				1	3	3	3	0	0	2	3	0	0	0	0	0	1	0	0	0	0	2	3	0	0	0	0	0	1	0	0	0	0	2	3	0	0	0	0	0	1	0	0	14.6	14.6
Q9VEP9	Q9VEP9	4	4	4				1	4	4	4	0	3	3	2	1	0	0	0	0	0	0	0	0	3	3	2	1	0	0	0	0	0	0	0	0	3	3	2	1	0	0	0	0	0	0	0	8.3	8.3
Q9VEQ0	Q9VEQ0	2	2	2				1	2	2	2	0	0	2	2	0	0	0	0	0	1	0	0	0	0	2	2	0	0	0	0	0	1	0	0	0	0	2	2	0	0	0	0	0	1	0	0	4.7	4.7
Q9VEV3	Q9VEV3	10	10	10				1	10	10	10	10	10	10	10	6	4	1	0	1	0	0	0	10	10	10	10	6	4	1	0	1	0	0	0	10	10	10	10	6	4	1	0	1	0	0	0	54	54
Q9VF39	Q9VF39	10	10	10				1	10	10	10	9	9	9	8	3	0	0	0	0	0	0	0	9	9	9	8	3	0	0	0	0	0	0	0	9	9	9	8	3	0	0	0	0	0	0	0	32.4	32.4
Q9VF56	Q9VF56	7	7	7				1	7	7	7	0	0	5	6	1	2	0	0	1	3	0	0	0	0	5	6	1	2	0	0	1	3	0	0	0	0	5	6	1	2	0	0	1	3	0	0	4.7	4.7
Q9VFB6	Q9VFB6	4	4	4				1	4	4	4	3	2	3	3	0	0	0	0	0	0	0	0	3	2	3	3	0	0	0	0	0	0	0	0	3	2	3	3	0	0	0	0	0	0	0	0	8.3	8.3
Q9VG07	Q9VG07	2	2	2				1	2	2	2	0	0	1	1	0	0	0	0	0	0	0	0	0	0	1	1	0	0	0	0	0	0	0	0	0	0	1	1	0	0	0	0	0	0	0	0	8.8	8.8
Q9VG69	Q9VG69	1	1	1				1	1	1	1	0	0	0	1	0	1	0	0	1	1	0	0	0	0	0	1	0	1	0	0	1	1	0	0	0	0	0	1	0	1	0	0	1	1	0	0	5.3	5.3
Q9VGC2	Q9VGC2	6	6	6				1	6	6	6	0	0	4	4	0	2	0	0	1	2	0	1	0	0	4	4	0	2	0	0	1	2	0	1	0	0	4	4	0	2	0	0	1	2	0	1	15.4	15.4
Q9VGE3	Q9VGE3	3	3	3				1	3	3	3	0	0	3	3	0	0	0	0	0	0	0	1	0	0	3	3	0	0	0	0	0	0	0	1	0	0	3	3	0	0	0	0	0	0	0	1	9.4	9.4
Q9VGH0	Q9VGH0	18	18	18				1	18	18	18	11	5	17	17	6	8	0	0	4	5	0	3	11	5	17	17	6	8	0	0	4	5	0	3	11	5	17	17	6	8	0	0	4	5	0	3	30.4	30.4
Q9VGQ1	Q9VGQ1	2	2	2				1	2	2	2	1	0	0	0	2	2	0	2	2	2	1	2	1	0	0	0	2	2	0	2	2	2	1	2	1	0	0	0	2	2	0	2	2	2	1	2	4.7	4.7
Q9VGU7	Q9VGU7	15	15	15				1	15	15	15	14	15	15	11	9	5	0	0	0	0	0	0	14	15	15	11	9	5	0	0	0	0	0	0	14	15	15	11	9	5	0	0	0	0	0	0	42.7	42.7
Q9VH64	Q9VH64	3	3	3				1	3	3	3	2	2	2	2	2	0	0	2	1	0	0	1	2	2	2	2	2	0	0	2	1	0	0	1	2	2	2	2	2	0	0	2	1	0	0	1	9	9
Q9VH80	Q9VH80	4	4	4				1	4	4	4	0	0	4	2	0	1	0	0	0	0	0	0	0	0	4	2	0	1	0	0	0	0	0	0	0	0	4	2	0	1	0	0	0	0	0	0	4.4	4.4
Q9VHA4	Q9VHA4	4	4	4				1	4	4	4	0	0	4	4	0	0	0	0	0	1	0	1	0	0	4	4	0	0	0	0	0	1	0	1	0	0	4	4	0	0	0	0	0	1	0	1	13.6	13.6
Q9VHB0	Q9VHB0	3	3	3				1	3	3	3	0	0	3	3	1	0	0	0	1	3	0	1	0	0	3	3	1	0	0	0	1	3	0	1	0	0	3	3	1	0	0	0	1	3	0	1	3.5	3.5
Q9VHE3	Q9VHE3	2	2	2				1	2	2	2	1	1	1	0	1	0	0	0	0	0	0	0	1	1	1	0	1	0	0	0	0	0	0	0	1	1	1	0	1	0	0	0	0	0	0	0	8	8
Q9VHG8	Q9VHG8	2	2	2				1	2	2	2	0	0	2	1	0	0	0	0	1	0	0	0	0	0	2	1	0	0	0	0	1	0	0	0	0	0	2	1	0	0	0	0	1	0	0	0	6.5	6.5
Q9VHN4	Q9VHN4	4	4	4				1	4	4	4	0	0	0	0	1	4	0	0	4	0	0	4	0	0	0	0	1	4	0	0	4	0	0	4	0	0	0	0	1	4	0	0	4	0	0	4	17	17
Q9VHR5	Q9VHR5	51	51	51				1	51	51	51	28	34	50	41	21	16	0	0	9	6	0	5	28	34	50	41	21	16	0	0	9	6	0	5	28	34	50	41	21	16	0	0	9	6	0	5	79.6	79.6
Q9VI54	Q9VI54	1	1	1				1	1	1	1	0	0	1	1	0	0	0	0	0	0	0	0	0	0	1	1	0	0	0	0	0	0	0	0	0	0	1	1	0	0	0	0	0	0	0	0	1.5	1.5
Q9VI58;Q86BP3;A0A0B4KGN4	Q9VI58;Q86BP3;A0A0B4KGN4	7;6;6	7;6;6	7;6;6			;;	3	7	7	7	0	0	7	7	2	3	0	0	1	2	0	1	0	0	7	7	2	3	0	0	1	2	0	1	0	0	7	7	2	3	0	0	1	2	0	1	17.1	17.1
X2J9A5;Q9VII9	X2J9A5;Q9VII9	1;1	1;1	1;1			;	2	1	1	1	1	1	1	0	0	1	0	0	1	0	0	0	1	1	1	0	0	1	0	0	1	0	0	0	1	1	1	0	0	1	0	0	1	0	0	0	5.2	5.2
Q9VJ11	Q9VJ11	1	1	1				1	1	1	1	0	0	1	0	0	1	0	0	1	1	0	1	0	0	1	0	0	1	0	0	1	1	0	1	0	0	1	0	0	1	0	0	1	1	0	1	10.4	10.4
Q9VJ61	Q9VJ61	10	10	10				1	10	10	10	0	0	10	7	0	0	0	0	0	5	0	0	0	0	10	7	0	0	0	0	0	5	0	0	0	0	10	7	0	0	0	0	0	5	0	0	28	28
Q9VJ74	Q9VJ74	26	26	26				1	26	26	26	4	2	22	22	10	9	5	3	14	16	4	12	4	2	22	22	10	9	5	3	14	16	4	12	4	2	22	22	10	9	5	3	14	16	4	12	33.8	33.8
Q9VK28	Q9VK28	2	2	2				1	2	2	2	0	0	1	1	0	0	0	0	0	0	0	0	0	0	1	1	0	0	0	0	0	0	0	0	0	0	1	1	0	0	0	0	0	0	0	0	1.6	1.6
Q9VK44	Q9VK44	18	18	18				1	18	18	18	2	2	16	16	0	3	0	0	2	9	0	1	2	2	16	16	0	3	0	0	2	9	0	1	2	2	16	16	0	3	0	0	2	9	0	1	18	18
Q9VK46	Q9VK46	2	2	2	Protein YIPF			1	2	2	2	0	0	2	2	2	2	0	0	1	1	0	1	0	0	2	2	2	2	0	0	1	1	0	1	0	0	2	2	2	2	0	0	1	1	0	1	15.2	15.2
Q9VK59	Q9VK59	2	2	2				1	2	2	2	0	0	0	1	0	1	0	0	1	0	0	0	0	0	0	1	0	1	0	0	1	0	0	0	0	0	0	1	0	1	0	0	1	0	0	0	6.6	6.6
Q9VK69	Q9VK69	23	23	23	T-complex protein 1 subunit delta			1	23	23	23	4	7	21	19	7	15	6	8	14	18	6	14	4	7	21	19	7	15	6	8	14	18	6	14	4	7	21	19	7	15	6	8	14	18	6	14	60.6	60.6
Q9VKD8;Q95TU2;E1JHG4	Q9VKD8;Q95TU2	32;31;1	32;31;1	32;31;1			;	3	32	32	32	20	18	15	16	27	18	18	18	23	20	18	22	20	18	15	16	27	18	18	18	23	20	18	22	20	18	15	16	27	18	18	18	23	20	18	22	43.6	43.6
Q9VKP5	Q9VKP5	6	6	6				1	6	6	6	0	0	5	5	0	0	0	0	0	2	0	0	0	0	5	5	0	0	0	0	0	2	0	0	0	0	5	5	0	0	0	0	0	2	0	0	11.6	11.6
Q9VKW1	Q9VKW1	8	8	8				1	8	8	8	5	5	8	4	3	3	0	0	4	2	0	4	5	5	8	4	3	3	0	0	4	2	0	4	5	5	8	4	3	3	0	0	4	2	0	4	24.3	24.3
Q9VL06	Q9VL06	4	4	4				1	4	4	4	1	1	3	3	0	0	1	0	0	0	0	0	1	1	3	3	0	0	1	0	0	0	0	0	1	1	3	3	0	0	1	0	0	0	0	0	2.7	2.7
Q9VL25	Q9VL25	10	9	9				1	10	9	9	1	1	10	7	1	1	1	3	1	5	0	2	0	0	9	6	0	0	0	2	0	4	0	1	0	0	9	6	0	0	0	2	0	4	0	1	20.3	18.6
X2J7M7;Q9VL57	X2J7M7;Q9VL57	12;12	12;12	12;12			;	2	12	12	12	8	10	11	11	4	1	0	0	1	5	0	0	8	10	11	11	4	1	0	0	1	5	0	0	8	10	11	11	4	1	0	0	1	5	0	0	31.6	31.6
Q9VLP5	Q9VLP5	2	2	2				1	2	2	2	0	0	1	2	0	0	0	0	0	0	0	0	0	0	1	2	0	0	0	0	0	0	0	0	0	0	1	2	0	0	0	0	0	0	0	0	2.1	2.1
Q9VLX2	Q9VLX2	5	5	5				1	5	5	5	0	0	2	2	0	3	0	0	3	2	0	4	0	0	2	2	0	3	0	0	3	2	0	4	0	0	2	2	0	3	0	0	3	2	0	4	12	12
Q9VMD2	Q9VMD2	1	1	1				1	1	1	1	1	1	1	1	0	0	0	0	0	0	0	0	1	1	1	1	0	0	0	0	0	0	0	0	1	1	1	1	0	0	0	0	0	0	0	0	3.1	3.1
Q9VMZ9	Q9VMZ9	2	2	2				1	2	2	2	0	0	2	2	0	2	0	0	1	2	1	2	0	0	2	2	0	2	0	0	1	2	1	2	0	0	2	2	0	2	0	0	1	2	1	2	4.3	4.3
Q9VN28	Q9VN28	7	7	7				1	7	7	7	5	3	7	5	2	0	0	0	0	1	0	1	5	3	7	5	2	0	0	0	0	1	0	1	5	3	7	5	2	0	0	0	0	1	0	1	11.6	11.6
Q9VN86	Q9VN86	2	2	2				1	2	2	2	0	0	1	2	0	0	0	0	0	0	0	0	0	0	1	2	0	0	0	0	0	0	0	0	0	0	1	2	0	0	0	0	0	0	0	0	5.6	5.6
Q9VND7	Q9VND7	5	5	5				1	5	5	5	1	2	0	0	1	0	4	4	0	0	0	1	1	2	0	0	1	0	4	4	0	0	0	1	1	2	0	0	1	0	4	4	0	0	0	1	27.5	27.5
Q9VNE0;A0A0B4KF97;REV__A0A0B4KF97;REV__Q9VNE0	Q9VNE0	23;5;1;1	23;5;1;1	23;5;1;1				4	23	23	23	5	1	15	15	8	8	2	1	13	12	2	16	5	1	15	15	8	8	2	1	13	12	2	16	5	1	15	15	8	8	2	1	13	12	2	16	12.5	12.5
Q9VNG2	Q9VNG2	3	3	3				1	3	3	3	0	0	2	1	0	1	0	0	1	1	0	2	0	0	2	1	0	1	0	0	1	1	0	2	0	0	2	1	0	1	0	0	1	1	0	2	4.7	4.7
Q9VNI9	Q9VNI9	6	6	6				1	6	6	6	1	1	5	1	3	2	0	0	0	0	0	0	1	1	5	1	3	2	0	0	0	0	0	0	1	1	5	1	3	2	0	0	0	0	0	0	34.8	34.8
Q9VNR8	Q9VNR8	2	2	2				1	2	2	2	1	0	2	1	0	0	0	0	0	0	0	0	1	0	2	1	0	0	0	0	0	0	0	0	1	0	2	1	0	0	0	0	0	0	0	0	8.8	8.8
Q9VP06	Q9VP06	11	11	11				1	11	11	11	1	1	10	10	0	3	0	0	1	5	0	1	1	1	10	10	0	3	0	0	1	5	0	1	1	1	10	10	0	3	0	0	1	5	0	1	28.4	28.4
Q9VP46;M9PIF1	Q9VP46;M9PIF1	30;28	30;28	30;28			;	2	30	30	30	17	20	26	27	4	6	1	0	3	8	0	1	17	20	26	27	4	6	1	0	3	8	0	1	17	20	26	27	4	6	1	0	3	8	0	1	31.5	31.5
Q9VP77	Q9VP77	2	2	2				1	2	2	2	1	2	2	2	0	1	1	0	0	1	0	0	1	2	2	2	0	1	1	0	0	1	0	0	1	2	2	2	0	1	1	0	0	1	0	0	3.6	3.6
Q9VPB6	Q9VPB6	7	7	7				1	7	7	7	6	7	6	4	0	0	0	0	0	1	0	0	6	7	6	4	0	0	0	0	0	1	0	0	6	7	6	4	0	0	0	0	0	1	0	0	13.8	13.8
Q9VPD4	Q9VPD4	1	1	1				1	1	1	1	0	0	1	1	0	0	0	0	0	0	0	0	0	0	1	1	0	0	0	0	0	0	0	0	0	0	1	1	0	0	0	0	0	0	0	0	4.9	4.9
Q9VPJ9;Q8IPV3;Q9VQF1;M9PBX3;Q8T9E6	Q9VPJ9;Q8IPV3	22;19;1;1;1	22;19;1;1;1	22;19;1;1;1			;	5	22	22	22	6	5	21	20	13	16	0	0	7	10	1	9	6	5	21	20	13	16	0	0	7	10	1	9	6	5	21	20	13	16	0	0	7	10	1	9	44.6	44.6
Q9VPW9	Q9VPW9	7	7	7				1	7	7	7	4	6	5	5	3	1	0	0	0	1	0	0	4	6	5	5	3	1	0	0	0	1	0	0	4	6	5	5	3	1	0	0	0	1	0	0	12.8	12.8
Q9VPY3	Q9VPY3	3	3	3				1	3	3	3	0	0	3	2	0	0	0	0	0	1	0	0	0	0	3	2	0	0	0	0	0	1	0	0	0	0	3	2	0	0	0	0	0	1	0	0	9.9	9.9
Q9VQ34	Q9VQ34	15	15	15				1	15	15	15	15	7	14	12	9	7	2	0	0	0	0	0	15	7	14	12	9	7	2	0	0	0	0	0	15	7	14	12	9	7	2	0	0	0	0	0	33.6	33.6
Q9VQ39	Q9VQ39	6	6	6				1	6	6	6	0	0	5	6	0	0	1	0	0	3	1	0	0	0	5	6	0	0	1	0	0	3	1	0	0	0	5	6	0	0	1	0	0	3	1	0	29.3	29.3
Q9VQ40	Q9VQ40	11	11	11				1	11	11	11	8	8	10	8	5	5	6	7	7	7	6	7	8	8	10	8	5	5	6	7	7	7	6	7	8	8	10	8	5	5	6	7	7	7	6	7	48.4	48.4
Q9VQ60	Q9VQ60	2	2	2				1	2	2	2	0	0	2	0	0	1	0	0	0	0	0	0	0	0	2	0	0	1	0	0	0	0	0	0	0	0	2	0	0	1	0	0	0	0	0	0	5.5	5.5
Q9VQ78	Q9VQ78	30	30	30				1	30	30	30	1	1	29	28	3	9	0	1	7	22	1	6	1	1	29	28	3	9	0	1	7	22	1	6	1	1	29	28	3	9	0	1	7	22	1	6	33.1	33.1
Q9VQK5	Q9VQK5	40	40	40				1	40	40	40	7	7	33	25	11	21	4	11	24	27	7	25	7	7	33	25	11	21	4	11	24	27	7	25	7	7	33	25	11	21	4	11	24	27	7	25	47.8	47.8
Q9VQL1	Q9VQL1	3	3	3				1	3	3	3	1	2	2	3	1	1	0	0	0	2	0	1	1	2	2	3	1	1	0	0	0	2	0	1	1	2	2	3	1	1	0	0	0	2	0	1	8.8	8.8
Q9VQR8	Q9VQR8	22	22	22				1	22	22	22	0	1	20	18	2	5	0	1	7	7	0	4	0	1	20	18	2	5	0	1	7	7	0	4	0	1	20	18	2	5	0	1	7	7	0	4	25	25
Q9VQX6	Q9VQX6	2	2	2				1	2	2	2	0	0	0	2	0	0	0	0	0	0	0	0	0	0	0	2	0	0	0	0	0	0	0	0	0	0	0	2	0	0	0	0	0	0	0	0	3	3
Q9VQZ0	Q9VQZ0	2	2	2	Protein YIPF			1	2	2	2	1	1	2	2	1	0	0	0	0	0	0	0	1	1	2	2	1	0	0	0	0	0	0	0	1	1	2	2	1	0	0	0	0	0	0	0	15.2	15.2
Q9VR05	Q9VR05	2	2	2				1	2	2	2	2	2	1	0	0	0	2	2	0	1	1	0	2	2	1	0	0	0	2	2	0	1	1	0	2	2	1	0	0	0	2	2	0	1	1	0	6.1	6.1
X2JD52;Q9VR18	X2JD52;Q9VR18	42;42	42;42	42;42			;	2	42	42	42	34	40	40	32	20	14	1	0	2	2	0	3	34	40	40	32	20	14	1	0	2	2	0	3	34	40	40	32	20	14	1	0	2	2	0	3	57.4	57.4
Q9VR20	Q9VR20	2	2	2				1	2	2	2	0	0	1	0	0	0	0	0	0	0	0	1	0	0	1	0	0	0	0	0	0	0	0	1	0	0	1	0	0	0	0	0	0	0	0	1	5.9	5.9
Q9VR62	Q9VR62	38	38	38				1	38	38	38	32	32	35	29	24	20	0	0	1	0	0	0	32	32	35	29	24	20	0	0	1	0	0	0	32	32	35	29	24	20	0	0	1	0	0	0	75.6	75.6
Q9VRE0	Q9VRE0	9	8	8				1	9	8	8	0	0	7	7	0	0	1	0	1	2	0	1	0	0	6	6	0	0	1	0	1	1	0	1	0	0	6	6	0	0	1	0	1	1	0	1	15.4	14.4
Q9VRE4;F0JAF4;M9PHP2	Q9VRE4;F0JAF4;M9PHP2	2;1;1	2;1;1	2;1;1			;;	3	2	2	2	1	0	1	2	0	0	0	0	0	1	0	0	1	0	1	2	0	0	0	0	0	1	0	0	1	0	1	2	0	0	0	0	0	1	0	0	7.6	7.6
Q9VRG8	Q9VRG8	21	21	21				1	21	21	21	14	12	19	16	10	7	0	0	0	0	0	3	14	12	19	16	10	7	0	0	0	0	0	3	14	12	19	16	10	7	0	0	0	0	0	3	33.5	33.5
Q9VRJ4	Q9VRJ4	6	6	6				1	6	6	6	0	0	2	1	0	3	0	0	5	1	0	5	0	0	2	1	0	3	0	0	5	1	0	5	0	0	2	1	0	3	0	0	5	1	0	5	20.8	20.8
Q9VRN1	Q9VRN1	4	4	4				1	4	4	4	0	0	3	4	1	1	0	0	0	0	0	0	0	0	3	4	1	1	0	0	0	0	0	0	0	0	3	4	1	1	0	0	0	0	0	0	7.1	7.1
Q9VRX7	Q9VRX7	15	15	15				1	15	15	15	3	5	13	5	2	3	2	5	5	8	4	6	3	5	13	5	2	3	2	5	5	8	4	6	3	5	13	5	2	3	2	5	5	8	4	6	33.5	33.5
Q9VS47	Q9VS47	1	1	1				1	1	1	1	0	0	1	1	0	0	0	0	0	0	0	0	0	0	1	1	0	0	0	0	0	0	0	0	0	0	1	1	0	0	0	0	0	0	0	0	4	4
Q9VSL9	Q9VSL9	5	5	5				1	5	5	5	1	1	5	2	0	1	1	1	1	2	1	1	1	1	5	2	0	1	1	1	1	2	1	1	1	1	5	2	0	1	1	1	1	2	1	1	18.6	18.6
Q9VT68;Q9VT69	Q9VT68;Q9VT69	1;1	1;1	1;1			;	2	1	1	1	0	0	1	1	0	1	0	0	0	0	0	0	0	0	1	1	0	1	0	0	0	0	0	0	0	0	1	1	0	1	0	0	0	0	0	0	9.1	9.1
Q9VTB3	Q9VTB3	2	2	2				1	2	2	2	0	0	2	1	0	0	0	0	0	0	0	0	0	0	2	1	0	0	0	0	0	0	0	0	0	0	2	1	0	0	0	0	0	0	0	0	10.3	10.3
Q9VTE6	Q9VTE6	32	32	32				1	32	32	32	3	3	31	30	3	10	1	2	4	23	2	1	3	3	31	30	3	10	1	2	4	23	2	1	3	3	31	30	3	10	1	2	4	23	2	1	32	32
Q9VTY2	Q9VTY2	2	2	2				1	2	2	2	0	0	0	0	0	1	0	0	2	0	0	2	0	0	0	0	0	1	0	0	2	0	0	2	0	0	0	0	0	1	0	0	2	0	0	2	8.2	8.2
Q9VUN7	Q9VUN7	4	4	4				1	4	4	4	1	1	4	3	1	0	0	0	0	2	0	0	1	1	4	3	1	0	0	0	0	2	0	0	1	1	4	3	1	0	0	0	0	2	0	0	10.8	10.8
Q9VUR2	Q9VUR2	3	3	3				1	3	3	3	1	1	0	0	3	1	1	1	2	1	0	1	1	1	0	0	3	1	1	1	2	1	0	1	1	1	0	0	3	1	1	1	2	1	0	1	4	4
Q9VUY4	Q9VUY4	2	2	2				1	2	2	2	0	0	2	1	0	0	0	0	1	0	0	1	0	0	2	1	0	0	0	0	1	0	0	1	0	0	2	1	0	0	0	0	1	0	0	1	3.6	3.6
Q9VV61	Q9VV61	3	3	3				1	3	3	3	0	0	3	3	0	0	0	0	0	1	0	0	0	0	3	3	0	0	0	0	0	1	0	0	0	0	3	3	0	0	0	0	0	1	0	0	4.3	4.3
Q9VVA9	Q9VVA9	5	5	5				1	5	5	5	0	0	5	5	0	0	0	0	0	2	0	0	0	0	5	5	0	0	0	0	0	2	0	0	0	0	5	5	0	0	0	0	0	2	0	0	3.6	3.6
Q9VVC9	Q9VVC9	8	8	8				1	8	8	8	1	0	6	8	1	1	0	2	2	5	0	1	1	0	6	8	1	1	0	2	2	5	0	1	1	0	6	8	1	1	0	2	2	5	0	1	9.7	9.7
Q9VVI1	Q9VVI1	1	1	1				1	1	1	1	0	0	0	0	1	1	0	0	1	1	0	0	0	0	0	0	1	1	0	0	1	1	0	0	0	0	0	0	1	1	0	0	1	1	0	0	3.8	3.8
Q9VVK8	Q9VVK8	23	23	23				1	23	23	23	1	1	22	20	5	9	2	2	12	20	1	13	1	1	22	20	5	9	2	2	12	20	1	13	1	1	22	20	5	9	2	2	12	20	1	13	45.5	45.5
Q9VVU4	Q9VVU4	3	3	3				1	3	3	3	1	2	1	2	1	2	0	1	3	2	2	3	1	2	1	2	1	2	0	1	3	2	2	3	1	2	1	2	1	2	0	1	3	2	2	3	8.7	8.7
Q9VW10	Q9VW10	2	2	2				1	2	2	2	0	0	2	0	0	0	0	0	0	0	0	0	0	0	2	0	0	0	0	0	0	0	0	0	0	0	2	0	0	0	0	0	0	0	0	0	2.7	2.7
Q9VWB9	Q9VWB9	10	10	10				1	10	10	10	1	2	10	4	1	1	0	0	0	1	0	0	1	2	10	4	1	1	0	0	0	1	0	0	1	2	10	4	1	1	0	0	0	1	0	0	7.6	7.6
Q9VWD5	Q9VWD5	2	2	2				1	2	2	2	2	2	2	2	0	0	0	0	0	0	0	0	2	2	2	2	0	0	0	0	0	0	0	0	2	2	2	2	0	0	0	0	0	0	0	0	4.8	4.8
Q9VWF0	Q9VWF0	2	2	2				1	2	2	2	0	0	2	0	0	0	1	0	0	0	0	0	0	0	2	0	0	0	1	0	0	0	0	0	0	0	2	0	0	0	1	0	0	0	0	0	9.8	9.8
Q9VWJ1;Q7K0I7	Q9VWJ1;Q7K0I7	7;6	7;6	7;6			;	2	7	7	7	1	0	7	6	1	1	0	0	0	3	0	0	1	0	7	6	1	1	0	0	0	3	0	0	1	0	7	6	1	1	0	0	0	3	0	0	18.7	18.7
Q9VWJ3	Q9VWJ3	1	1	1				1	1	1	1	1	1	1	1	0	0	0	0	0	0	0	0	1	1	1	1	0	0	0	0	0	0	0	0	1	1	1	1	0	0	0	0	0	0	0	0	4.6	4.6
Q9VWL4	Q9VWL4	1	1	1				1	1	1	1	0	0	1	0	0	0	0	0	0	0	0	0	0	0	1	0	0	0	0	0	0	0	0	0	0	0	1	0	0	0	0	0	0	0	0	0	3.4	3.4
Q9VWS2	Q9VWS2	6	6	6	Nucleoporin NUP53			1	6	6	6	0	3	6	4	2	1	0	0	1	0	0	0	0	3	6	4	2	1	0	0	1	0	0	0	0	3	6	4	2	1	0	0	1	0	0	0	32.9	32.9
Q9VWY7	Q9VWY7	7	7	7				1	7	7	7	5	7	5	3	2	1	1	1	0	0	0	0	5	7	5	3	2	1	1	1	0	0	0	0	5	7	5	3	2	1	1	1	0	0	0	0	33.5	33.5
X2JFW6;Q9VX35	X2JFW6;Q9VX35	6;6	6;6	6;6			;	2	6	6	6	1	0	4	3	3	5	0	0	4	3	0	3	1	0	4	3	3	5	0	0	4	3	0	3	1	0	4	3	3	5	0	0	4	3	0	3	20.6	20.6
Q9VX94	Q9VX94	1	1	1				1	1	1	1	0	0	0	0	1	0	0	0	0	0	0	0	0	0	0	0	1	0	0	0	0	0	0	0	0	0	0	0	1	0	0	0	0	0	0	0	9.3	9.3
Q9VXD6	Q9VXD6	1	1	1				1	1	1	1	0	0	1	1	0	1	0	0	0	0	0	0	0	0	1	1	0	1	0	0	0	0	0	0	0	0	1	1	0	1	0	0	0	0	0	0	4.6	4.6
Q9VXK5	Q9VXK5	56	56	56	Putative rRNA methyltransferase			1	56	56	56	33	37	49	46	30	36	22	39	44	47	35	43	33	37	49	46	30	36	22	39	44	47	35	43	33	37	49	46	30	36	22	39	44	47	35	43	54	54
Q9VXR5	Q9VXR5	29	29	29				1	29	29	29	13	18	29	24	6	8	9	10	9	20	2	9	13	18	29	24	6	8	9	10	9	20	2	9	13	18	29	24	6	8	9	10	9	20	2	9	54.2	54.2
Q9VXT0	Q9VXT0	3	3	3				1	3	3	3	0	0	3	2	1	0	0	0	0	0	0	0	0	0	3	2	1	0	0	0	0	0	0	0	0	0	3	2	1	0	0	0	0	0	0	0	13	13
Q9VXW2	Q9VXW2	14	14	14				1	14	14	14	1	3	12	13	2	0	2	0	2	7	1	2	1	3	12	13	2	0	2	0	2	7	1	2	1	3	12	13	2	0	2	0	2	7	1	2	15	15
Q9VXW9;Q8IR40	Q9VXW9	5;1	5;1	5;1				2	5	5	5	1	0	5	3	0	0	1	0	0	2	1	0	1	0	5	3	0	0	1	0	0	2	1	0	1	0	5	3	0	0	1	0	0	2	1	0	7.7	7.7
Q9VXY3	Q9VXY3	2	2	2				1	2	2	2	0	0	2	2	0	1	0	1	1	2	0	1	0	0	2	2	0	1	0	1	1	2	0	1	0	0	2	2	0	1	0	1	1	2	0	1	7.1	7.1
Q9VYW4	Q9VYW4	42	42	42				1	42	42	42	9	5	37	37	10	26	3	5	30	33	1	29	9	5	37	37	10	26	3	5	30	33	1	29	9	5	37	37	10	26	3	5	30	33	1	29	52.4	52.4
Q9VZ30	Q9VZ30	17	17	17				1	17	17	17	10	8	14	15	1	0	0	10	3	8	5	3	10	8	14	15	1	0	0	10	3	8	5	3	10	8	14	15	1	0	0	10	3	8	5	3	7.4	7.4
Q9VZ55	Q9VZ55	3	3	3				1	3	3	3	0	0	3	1	0	1	0	0	0	1	0	0	0	0	3	1	0	1	0	0	0	1	0	0	0	0	3	1	0	1	0	0	0	1	0	0	3.6	3.6
Q9VZE4	Q9VZE4	2	2	2				1	2	2	2	0	0	2	0	0	1	0	0	1	2	0	1	0	0	2	0	0	1	0	0	1	2	0	1	0	0	2	0	0	1	0	0	1	2	0	1	4	4
Q9VZF1	Q9VZF1	2	2	2				1	2	2	2	0	0	2	2	0	0	0	0	0	0	0	0	0	0	2	2	0	0	0	0	0	0	0	0	0	0	2	2	0	0	0	0	0	0	0	0	3.8	3.8
Q9VZF2	Q9VZF2	21	21	21				1	21	21	21	9	6	16	19	8	9	9	9	7	8	9	3	9	6	16	19	8	9	9	9	7	8	9	3	9	6	16	19	8	9	9	9	7	8	9	3	33.8	33.8
Q9VZF3	Q9VZF3	2	2	2				1	2	2	2	0	0	2	2	0	1	0	0	2	1	0	1	0	0	2	2	0	1	0	0	2	1	0	1	0	0	2	2	0	1	0	0	2	1	0	1	10.4	10.4
Q9VZS7	Q9VZS7	2	2	2				1	2	2	2	1	0	2	1	0	0	0	0	0	0	0	0	1	0	2	1	0	0	0	0	0	0	0	0	1	0	2	1	0	0	0	0	0	0	0	0	1.3	1.3
Q9VZU8	Q9VZU8	9	9	9				1	9	9	9	0	2	8	9	1	5	0	0	3	5	0	4	0	2	8	9	1	5	0	0	3	5	0	4	0	2	8	9	1	5	0	0	3	5	0	4	28.5	28.5
Q9W0M0	Q9W0M0	3	3	3				1	3	3	3	0	0	3	1	0	0	0	0	1	1	0	1	0	0	3	1	0	0	0	0	1	1	0	1	0	0	3	1	0	0	0	0	1	1	0	1	18.7	18.7
Q9W0M4	Q9W0M4	2	2	2				1	2	2	2	1	0	1	2	0	1	0	0	1	0	0	0	1	0	1	2	0	1	0	0	1	0	0	0	1	0	1	2	0	1	0	0	1	0	0	0	10.1	10.1
Q9W124	Q9W124	12	12	12				1	12	12	12	0	0	7	8	5	10	0	0	1	2	0	1	0	0	7	8	5	10	0	0	1	2	0	1	0	0	7	8	5	10	0	0	1	2	0	1	24.5	24.5
Q9W196	Q9W196	21	21	21				1	21	21	21	1	0	18	18	0	1	0	0	3	12	1	2	1	0	18	18	0	1	0	0	3	12	1	2	1	0	18	18	0	1	0	0	3	12	1	2	24.7	24.7
Q9W1F7	Q9W1F7	1	1	1				1	1	1	1	0	0	1	1	0	1	0	0	1	1	0	1	0	0	1	1	0	1	0	0	1	1	0	1	0	0	1	1	0	1	0	0	1	1	0	1	4.6	4.6
Q9W1G1	Q9W1G1	5	5	5				1	5	5	5	0	0	4	3	3	3	3	1	2	2	0	2	0	0	4	3	3	3	3	1	2	2	0	2	0	0	4	3	3	3	3	1	2	2	0	2	10.9	10.9
Q9W1Y8	Q9W1Y8	11	11	11				1	11	11	11	0	0	10	11	0	0	0	0	0	4	0	0	0	0	10	11	0	0	0	0	0	4	0	0	0	0	10	11	0	0	0	0	0	4	0	0	8.2	8.2
Q9W246	Q9W246	53	53	53				1	53	53	53	2	1	50	48	2	2	0	0	6	29	0	4	2	1	50	48	2	2	0	0	6	29	0	4	2	1	50	48	2	2	0	0	6	29	0	4	25	25
Q9W2B3	Q9W2B3	4	4	4				1	4	4	4	3	2	4	4	2	2	0	0	0	0	0	1	3	2	4	4	2	2	0	0	0	0	0	1	3	2	4	4	2	2	0	0	0	0	0	1	8.2	8.2
Q9W2T3	Q9W2T3	3	3	3				1	3	3	3	1	1	3	3	1	1	1	1	1	1	1	1	1	1	3	3	1	1	1	1	1	1	1	1	1	1	3	3	1	1	1	1	1	1	1	1	6.7	6.7
Q9W2Y4	Q9W2Y4	5	5	5				1	5	5	5	3	4	4	2	1	0	0	1	0	1	1	0	3	4	4	2	1	0	0	1	0	1	1	0	3	4	4	2	1	0	0	1	0	1	1	0	14.4	14.4
Q9W392	Q9W392	24	24	24				1	24	24	24	2	7	18	13	8	18	0	1	16	10	0	16	2	7	18	13	8	18	0	1	16	10	0	16	2	7	18	13	8	18	0	1	16	10	0	16	55.7	55.7
Q9W3C3	Q9W3C3	5	5	5				1	5	5	5	0	0	5	4	0	2	0	0	2	3	0	1	0	0	5	4	0	2	0	0	2	3	0	1	0	0	5	4	0	2	0	0	2	3	0	1	13.9	13.9
Q9W3N1	Q9W3N1	6	6	6				1	6	6	6	0	0	4	4	2	3	0	0	2	3	1	2	0	0	4	4	2	3	0	0	2	3	1	2	0	0	4	4	2	3	0	0	2	3	1	2	26.8	26.8
Q9W3N9	Q9W3N9	4	4	4				1	4	4	4	0	0	4	3	0	1	0	0	0	1	0	0	0	0	4	3	0	1	0	0	0	1	0	0	0	0	4	3	0	1	0	0	0	1	0	0	13.4	13.4
Q9W3W6	Q9W3W6	27	27	27				1	27	27	27	1	3	24	24	0	2	2	2	5	18	1	0	1	3	24	24	0	2	2	2	5	18	1	0	1	3	24	24	0	2	2	2	5	18	1	0	12.6	12.6
Q9W3X8	Q9W3X8	8	8	8				1	8	8	8	7	7	2	1	3	0	7	6	1	2	1	2	7	7	2	1	3	0	7	6	1	2	1	2	7	7	2	1	3	0	7	6	1	2	1	2	21.5	21.5
Q9W473	Q9W473	1	1	1				1	1	1	1	1	1	1	1	1	1	1	1	1	1	1	1	1	1	1	1	1	1	1	1	1	1	1	1	1	1	1	1	1	1	1	1	1	1	1	1	3	3
Q9W4C1	Q9W4C1	26	26	26				1	26	26	26	9	8	16	14	9	20	5	4	18	9	1	21	9	8	16	14	9	20	5	4	18	9	1	21	9	8	16	14	9	20	5	4	18	9	1	21	33.9	33.9
Q9XYZ6	Q9XYZ6	7	7	7				1	7	7	7	2	1	3	2	6	3	4	3	2	2	0	3	2	1	3	2	6	3	4	3	2	2	0	3	2	1	3	2	6	3	4	3	2	2	0	3	12.7	12.7
Q9XZ11;Q9I7P7	Q9XZ11;Q9I7P7	2;1	2;1	2;1			;	2	2	2	2	0	0	1	2	0	1	0	0	0	0	0	0	0	0	1	2	0	1	0	0	0	0	0	0	0	0	1	2	0	1	0	0	0	0	0	0	2.7	2.7
Q9XZ12	Q9XZ12	17	17	17				1	17	17	17	13	15	11	9	6	1	0	0	0	0	0	0	13	15	11	9	6	1	0	0	0	0	0	0	13	15	11	9	6	1	0	0	0	0	0	0	23.9	23.9
REV__Q86BA1-2;REV__Q86BA1-3;REV__Q86BA1;REV__A0A0B4K703;REV__A0A0B4K6D5	REV__Q86BA1-2;REV__Q86BA1-3;REV__Q86BA1;REV__A0A0B4K703;REV__A0A0B4K6D5	1;1;1;1;1	1;1;1;1;1	1;1;1;1;1			;;;;	5	1	1	1	1	1	0	0	0	0	1	1	1	0	0	1	1	1	0	0	0	0	1	1	1	0	0	1	1	1	0	0	0	0	1	1	1	0	0	1	0	0
REV__P23226-2;REV__A0A0B4KI71;REV__P23226-3;REV__Q8IMF5;REV__P23226	REV__P23226-2;REV__A0A0B4KI71;REV__P23226-3;REV__Q8IMF5;REV__P23226	2;2;2;2;2	2;2;2;2;2	2;2;2;2;2			;;;;	5	2	2	2	1	1	1	1	0	0	1	1	0	1	1	1	1	1	1	1	0	0	1	1	0	1	1	1	1	1	1	1	0	0	1	1	0	1	1	1	0	0
REV__Q9VZQ3;REV__Q7KV69;REV__Q7KV70;REV__M9PBL6;REV__A8JNJ6	REV__Q9VZQ3;REV__Q7KV69;REV__Q7KV70;REV__M9PBL6;REV__A8JNJ6	2;2;2;2;2	2;2;2;2;2	2;2;2;2;2			;;;;	5	2	2	2	2	2	1	2	0	1	2	2	0	1	1	0	2	2	1	2	0	1	2	2	0	1	1	0	2	2	1	2	0	1	2	2	0	1	1	0	0	0
REV__E1JGM8;REV__Q0E917;REV__B7YZL9	REV__E1JGM8;REV__Q0E917;REV__B7YZL9	2;2;2	2;2;2	2;2;2			;;	3	2	2	2	2	2	2	2	1	1	1	2	1	2	0	1	2	2	2	2	1	1	1	2	1	2	0	1	2	2	2	2	1	1	1	2	1	2	0	1	0	0
REV__Q06559;REV__G3M3A2	REV__Q06559;REV__G3M3A2	1;1	1;1	1;1			;	2	1	1	1	0	1	1	1	0	0	0	0	0	0	0	0	0	1	1	1	0	0	0	0	0	0	0	0	0	1	1	1	0	0	0	0	0	0	0	0	0	0
REV__M9MRD4;REV__M9PCM8;REV__M9MRF5;REV__M9MRD6;REV__M9PC84;REV__M9MRD1	REV__M9MRD4;REV__M9PCM8;REV__M9MRF5;REV__M9MRD6;REV__M9PC84;REV__M9MRD1	3;3;3;3;3;3	3;3;3;3;3;3	3;3;3;3;3;3			;;;;;	6	3	3	3	0	1	1	2	1	1	0	0	0	1	1	0	0	1	1	2	1	1	0	0	0	1	1	0	0	1	1	2	1	1	0	0	0	1	1	0	0	0
REV__M9MRU0;REV__Q8IP51	REV__M9MRU0;REV__Q8IP51	1;1	1;1	1;1			;	2	1	1	1	1	1	1	1	0	0	1	1	0	1	1	1	1	1	1	1	0	0	1	1	0	1	1	1	1	1	1	1	0	0	1	1	0	1	1	1	0	0
REV__M9PEA9;REV__M9PGZ0;REV__M9PEA5;REV__Q9I7U4-4;REV__Q9I7U4-3;REV__M9PDS3;REV__M9PBJ0;REV__M9PGY4;REV__Q9I7U4;REV__Q9I7U4-5;REV__M9PDZ6;REV__M9PEA0;REV__M9PBI9;REV__M9PDZ9;REV__M9PDS8	REV__M9PEA9;REV__M9PGZ0;REV__M9PEA5;REV__Q9I7U4-4;REV__Q9I7U4-3;REV__M9PDS3;REV__M9PBJ0;REV__M9PGY4;REV__Q9I7U4;REV__Q9I7U4-5;REV__M9PDZ6;REV__M9PEA0;REV__M9PBI9;REV__M9PDZ9	3;3;3;3;3;3;3;3;3;3;3;3;2;2;1	2;2;2;2;2;2;2;2;2;2;2;2;2;1;1	2;2;2;2;2;2;2;2;2;2;2;2;2;1;1			;;;;;;;;;;;;;	15	3	2	2	1	0	1	1	1	1	2	0	0	2	1	0	1	0	1	1	1	1	1	0	0	1	1	0	1	0	1	1	1	1	1	0	0	1	1	0	0	0
REV__Q9V3J1-3;REV__Q9V3J1;REV__M9PDK5;REV__Q9V3J1-2	REV__Q9V3J1-3;REV__Q9V3J1;REV__M9PDK5;REV__Q9V3J1-2	1;1;1;1	1;1;1;1	1;1;1;1			;;;	4	1	1	1	1	1	1	1	1	1	1	0	1	1	1	1	1	1	1	1	1	1	1	0	1	1	1	1	1	1	1	1	1	1	1	0	1	1	1	1	0	0
REV__Q0E938	REV__Q0E938	1	1	1				1	1	1	1	0	1	0	1	0	0	1	0	0	1	0	0	0	1	0	1	0	0	1	0	0	1	0	0	0	1	0	1	0	0	1	0	0	1	0	0	0	0
REV__Q2PE09;REV__Q2PE08	REV__Q2PE09;REV__Q2PE08	1;1	1;1	1;1			;	2	1	1	1	0	0	1	0	0	0	0	0	0	0	0	0	0	0	1	0	0	0	0	0	0	0	0	0	0	0	1	0	0	0	0	0	0	0	0	0	0	0
REV__Q8MSU4	REV__Q8MSU4	1	1	1				1	1	1	1	0	0	0	0	0	0	0	0	0	0	0	1	0	0	0	0	0	0	0	0	0	0	0	1	0	0	0	0	0	0	0	0	0	0	0	1	0	0
REV__Q8MYY6	REV__Q8MYY6	1	1	1				1	1	1	1	0	1	1	1	0	0	0	0	0	1	0	0	0	1	1	1	0	0	0	0	0	1	0	0	0	1	1	1	0	0	0	0	0	1	0	0	0	0
REV__Q961J0	REV__Q961J0	2	2	2				1	2	2	2	1	0	1	1	1	1	0	1	1	0	0	1	1	0	1	1	1	1	0	1	1	0	0	1	1	0	1	1	1	1	0	1	1	0	0	1	0	0
REV__Q9VXI6;REV__Q9VAW7	REV__Q9VXI6;REV__Q9VAW7	1;1	1;1	1;1			;	2	1	1	1	1	1	1	0	0	0	0	1	0	1	1	0	1	1	1	0	0	0	0	1	0	1	1	0	1	1	1	0	0	0	0	1	0	1	1	0	0	0
REV__Q9VIG6	REV__Q9VIG6	1	1	1				1	1	1	1	0	0	1	0	0	0	0	1	0	0	0	0	0	0	1	0	0	0	0	1	0	0	0	0	0	0	1	0	0	0	0	1	0	0	0	0	0	0
REV__X2J5P0;REV__Q9VKH9	REV__X2J5P0;REV__Q9VKH9	1;1	1;1	1;1			;	2	1	1	1	0	1	1	1	1	1	0	0	1	1	0	1	0	1	1	1	1	1	0	0	1	1	0	1	0	1	1	1	1	1	0	0	1	1	0	1	0	0
REV__Q9VLG9	REV__Q9VLG9	1	1	1				1	1	1	1	1	1	0	1	0	0	1	1	0	1	1	0	1	1	0	1	0	0	1	1	0	1	1	0	1	1	0	1	0	0	1	1	0	1	1	0	0	0
REV__Q9VP43	REV__Q9VP43	2	2	2				1	2	2	2	1	2	1	2	1	1	2	0	0	0	2	0	1	2	1	2	1	1	2	0	0	0	2	0	1	2	1	2	1	1	2	0	0	0	2	0	0	0
REV__Q9VPR5	REV__Q9VPR5	1	1	1				1	1	1	1	0	0	0	0	1	1	0	0	1	0	0	1	0	0	0	0	1	1	0	0	1	0	0	1	0	0	0	0	1	1	0	0	1	0	0	1	0	0
REV__Q9VSE2	REV__Q9VSE2	2	2	2				1	2	2	2	1	0	2	1	0	0	0	1	0	0	1	0	1	0	2	1	0	0	0	1	0	0	1	0	1	0	2	1	0	0	0	1	0	0	1	0	0	0
REV__Q9VW10	REV__Q9VW10	1	1	1				1	1	1	1	0	0	1	1	0	0	0	0	1	1	0	0	0	0	1	1	0	0	0	0	1	1	0	0	0	0	1	1	0	0	0	0	1	1	0	0	0	0
REV__Q9VZ61	REV__Q9VZ61	1	1	1				1	1	1	1	1	0	0	0	0	0	1	1	0	1	1	0	1	0	0	0	0	0	1	1	0	1	1	0	1	0	0	0	0	0	1	1	0	1	1	0	0	0
REV__Q9W0Y5;REV__Q0E8W1;REV__Q8MMC6	REV__Q9W0Y5;REV__Q0E8W1;REV__Q8MMC6	2;1;1	2;1;1	2;1;1			;;	3	2	2	2	1	0	0	0	0	1	0	0	1	0	0	1	1	0	0	0	0	1	0	0	1	0	0	1	1	0	0	0	0	1	0	0	1	0	0	1	0	0
REV__Q9W133	REV__Q9W133	1	1	1				1	1	1	1	1	1	1	1	1	1	1	1	1	1	1	1	1	1	1	1	1	1	1	1	1	1	1	1	1	1	1	1	1	1	1	1	1	1	1	1	0	0
REV__Q9XZ29	REV__Q9XZ29	1	1	1				1	1	1	1	1	0	1	1	0	0	0	0	0	0	0	0	1	0	1	1	0	0	0	0	0	0	0	0	1	0	1	1	0	0	0	0	0	0	0	0	0	0
P32234	P32234	10	10	10	GTP-binding protein 128up	128up		1	10	10	10	0	1	9	9	3	4	0	0	4	7	0	3	0	1	9	9	3	4	0	0	4	7	0	3	0	1	9	9	3	4	0	0	4	7	0	3	35.3	35.3
P92177-4;P92177-1;P92177-2;P92177	P92177-4;P92177-1;P92177-2;P92177	6;6;6;6	4;4;4;4	4;4;4;4	14-3-3 protein epsilon	14-3-3epsilon	;;;	4	6	4	4	3	3	4	3	3	3	2	2	4	3	1	2	2	2	2	1	1	2	1	1	2	2	0	1	2	2	2	1	1	2	1	1	2	2	0	1	23	16
A0A0B4KEH0;P29310;P29310-3;P29310-2	A0A0B4KEH0;P29310;P29310-3;P29310-2	6;6;5;5	6;6;5;5	4;4;3;3	14-3-3 protein zeta	14-3-3zeta	;;;	4	6	6	4	1	2	3	4	4	5	2	1	5	2	1	4	1	2	3	4	4	5	2	1	5	2	1	4	0	1	1	2	2	4	1	0	3	1	0	3	29.4	29.4
Q9VLM8	Q9VLM8	6	6	6	Alanine--tRNA ligase, cytoplasmic	Aats-ala		1	6	6	6	1	1	0	1	3	6	0	0	5	0	0	3	1	1	0	1	3	6	0	0	5	0	0	3	1	1	0	1	3	6	0	0	5	0	0	3	9	9
Q9VXN4	Q9VXN4	41	41	41	Probable arginine--tRNA ligase, cytoplasmic	Aats-arg		1	41	41	41	3	1	39	35	2	7	0	2	16	30	0	16	3	1	39	35	2	7	0	2	16	30	0	16	3	1	39	35	2	7	0	2	16	30	0	16	61.1	61.1
Q9V434	Q9V434	23	23	23		Aats-asn		1	23	23	23	5	5	21	21	4	10	2	4	13	13	0	11	5	5	21	21	4	10	2	4	13	13	0	11	5	5	21	21	4	10	2	4	13	13	0	11	56.1	56.1
Q7K0E6	Q7K0E6	26	26	26		Aats-asp		1	26	26	26	2	2	24	22	7	16	1	1	17	15	1	17	2	2	24	22	7	16	1	1	17	15	1	17	2	2	24	22	7	16	1	1	17	15	1	17	60.3	60.3
Q9Y105	Q9Y105	14	14	14	Probable glutamine--tRNA ligase	Aats-gln		1	14	14	14	3	3	11	12	1	3	0	0	3	6	0	3	3	3	11	12	1	3	0	0	3	6	0	3	3	3	11	12	1	3	0	0	3	6	0	3	26.2	26.2
P28668;P28668-2	P28668;P28668-2	138;76	138;76	138;76	Bifunctional glutamate/proline--tRNA ligase;Glutamate--tRNA ligase;Proline--tRNA ligase	Aats-glupro	;	2	138	138	138	39	43	130	124	51	85	40	17	95	117	23	98	39	43	130	124	51	85	40	17	95	117	23	98	39	43	130	124	51	85	40	17	95	117	23	98	69.7	69.7
Q961R8;Q9VUK8	Q961R8;Q9VUK8	2;2	2;2	2;2		Aats-gly	;	2	2	2	2	1	1	2	2	0	0	0	1	0	0	0	0	1	1	2	2	0	0	0	1	0	0	0	0	1	1	2	2	0	0	0	1	0	0	0	0	4.1	4.1
Q8MSW0	Q8MSW0	83	83	83		Aats-ile		1	83	83	83	18	13	79	71	29	40	19	8	48	63	1	47	18	13	79	71	29	40	19	8	48	63	1	47	18	13	79	71	29	40	19	8	48	63	1	47	64.6	64.6
Q8SXM8;Q9W327	Q8SXM8;Q9W327	16;15	16;15	16;15	Lysine--tRNA ligase	Aats-lys	;	2	16	16	16	0	0	13	11	1	8	0	0	4	7	0	5	0	0	13	11	1	8	0	0	4	7	0	5	0	0	13	11	1	8	0	0	4	7	0	5	31	31
Q8IP94;Q9VKB0	Q8IP94;Q9VKB0	9;9	9;9	9;9		Aats-thr	;	2	9	9	9	1	0	3	1	2	7	0	0	5	3	0	6	1	0	3	1	2	7	0	0	5	3	0	6	1	0	3	1	2	7	0	0	5	3	0	6	18.8	18.8
Q0KI98	Q0KI98	13	13	13		Aats-trp		1	13	13	13	0	2	12	12	1	6	0	1	5	9	0	7	0	2	12	12	1	6	0	1	5	9	0	7	0	2	12	12	1	6	0	1	5	9	0	7	38.8	38.8
Q0E993;A0A0B4KF06	Q0E993;A0A0B4KF06	19;18	19;18	19;18		Aats-val	;	2	19	19	19	1	1	17	14	1	11	0	0	6	10	0	9	1	1	17	14	1	11	0	0	6	10	0	9	1	1	17	14	1	11	0	0	6	10	0	9	27.7	27.7
M9PCT8;M9PFX0;M9PFS1;M9PFI5	M9PCT8;M9PFX0;M9PFS1;M9PFI5	43;42;42;41	43;42;42;41	2;2;2;2	Non-specific protein-tyrosine kinase	Abl	;;;	4	43	43	2	34	40	36	32	25	16	2	1	1	3	0	5	34	40	36	32	25	16	2	1	1	3	0	5	1	1	1	1	1	1	0	0	0	0	0	0	33.6	33.6
X2JGR4;P00522;M9PCU1;A8JNU2;M9PI83;M9PFI8;A1Z840;M9MSN4;Q9W354	X2JGR4;P00522;M9PCU1;A8JNU2;M9PI83;M9PFI8	42;42;41;41;40;40;1;1;1	1;1;1;1;1;1;0;0;0	1;1;1;1;1;1;0;0;0	Non-specific protein-tyrosine kinase;Tyrosine-protein kinase Abl	Abl	;;;;;	9	42	1	1	34	40	36	31	25	15	2	1	1	3	0	5	1	1	1	0	1	0	0	0	0	0	0	0	1	1	1	0	1	0	0	0	0	0	0	0	34.6	0.9
Q9V3C0	Q9V3C0	5	5	5	ATP-dependent RNA helicase abstrakt	abs		1	5	5	5	1	1	4	5	0	1	0	2	2	5	1	3	1	1	4	5	0	1	0	2	2	5	1	3	1	1	4	5	0	1	0	2	2	5	1	3	11.5	11.5
A1Z784;A8DY67	A1Z784;A8DY67	237;224	237;224	10;0		ACC	;	2	237	237	10	204	197	180	170	177	163	188	201	198	192	206	214	204	197	180	170	177	163	188	201	198	192	206	214	10	10	10	10	9	6	10	10	8	9	9	9	83.2	83.2
Q7JV23	Q7JV23	228	1	1		ACC		1	228	1	1	195	188	171	161	168	157	179	192	191	184	198	206	1	1	1	1	0	0	1	1	1	1	1	1	1	1	1	1	0	0	1	1	1	1	1	1	86.2	1.3
Q9V9T4	Q9V9T4	2	2	2		Acf1		1	2	2	2	0	0	2	2	1	0	2	0	0	2	0	0	0	0	2	2	1	0	2	0	0	2	0	0	0	0	2	2	1	0	2	0	0	2	0	0	2	2
Q9VZI2	Q9VZI2	9	9	9		Ack		1	9	9	9	5	6	9	8	4	1	0	0	1	2	0	1	5	6	9	8	4	1	0	0	1	2	0	1	5	6	9	8	4	1	0	0	1	2	0	1	12.9	12.9
Q9VJ12	Q9VJ12	2	2	2		Acn		1	2	2	2	0	0	1	0	2	0	0	0	1	1	0	0	0	0	1	0	2	0	0	0	1	1	0	0	0	0	1	0	2	0	0	0	1	1	0	0	5.3	5.3
Q9VIE8	Q9VIE8	15	15	15		Acon		1	15	15	15	0	0	0	1	0	14	0	0	5	2	0	4	0	0	0	1	0	14	0	0	5	2	0	4	0	0	0	1	0	14	0	0	5	2	0	4	32.4	32.4
A1Z7H3;Q8T3L1;A1Z7H2;A0A0B4KFE4	A1Z7H3;Q8T3L1;A1Z7H2;A0A0B4KFE4	5;5;5;5	5;5;5;5	5;5;5;5		Acsl	;;;	4	5	5	5	0	0	0	0	0	5	0	0	1	0	0	2	0	0	0	0	0	5	0	0	1	0	0	2	0	0	0	0	0	5	0	0	1	0	0	2	9.8	9.8
P02572	P02572	33	33	3	Actin-42A	Act42A		1	33	33	3	18	18	24	18	16	32	15	17	24	20	16	26	18	18	24	18	16	32	15	17	24	20	16	26	1	1	3	1	0	3	0	1	1	1	0	3	72.6	72.6
X2JCP8;P10987	X2JCP8;P10987	32;32	2;2	1;1	Actin-5C	Act5C	;	2	32	2	1	18	18	23	18	16	31	16	17	24	20	17	24	1	1	2	1	0	2	1	1	1	1	1	1	0	0	1	0	0	1	0	0	1	0	0	1	72.1	9.6
A0A0B4LH50;P53501;P10981;P83967;M9PFZ6;P02574;P45891	A0A0B4LH50;P53501;P10981;P83967;M9PFZ6;P02574	23;23;23;22;16;16;3	2;2;2;2;1;1;0	2;2;2;2;1;1;0	Actin-57B;Actin-87E;Actin, indirect flight muscle;Actin, larval muscle	Act87E;Act57B;Act88F;Act79B	;;;;;	7	23	2	2	15	14	16	14	12	23	15	15	17	15	13	17	1	1	1	1	1	2	1	1	1	1	0	1	1	1	1	1	1	2	1	1	1	1	0	1	48.4	8.8
A0A0B4LF26;Q7K550	A0A0B4LF26;Q7K550	25;25	25;25	25;25	Eukaryotic translation initiation factor 3 subunit J	Adam	;	2	25	25	25	23	24	23	22	18	16	2	1	1	2	2	3	23	24	23	22	18	16	2	1	1	2	2	3	23	24	23	22	18	16	2	1	1	2	2	3	75.4	75.4
P35421	P35421	9	9	9	Phosphoribosylformylglycinamidine synthase	ade2		1	9	9	9	0	0	8	6	0	0	0	0	0	7	0	0	0	0	8	6	0	0	0	0	0	7	0	0	0	0	8	6	0	0	0	0	0	7	0	0	8.4	8.4
F0JAN1;Q9I7S8;A8QI10	F0JAN1;Q9I7S8	7;7;1	7;7;1	7;7;1	Multifunctional protein ADE2;Phosphoribosylaminoimidazole-succinocarboxamide synthase;Phosphoribosylaminoimidazole carboxylase	ade5	;	3	7	7	7	1	2	7	4	2	2	0	0	2	6	0	2	1	2	7	4	2	2	0	0	2	6	0	2	1	2	7	4	2	2	0	0	2	6	0	2	17.8	17.8
A4V392;Q9VCY8-2;Q9VCY8	A4V392;Q9VCY8-2;Q9VCY8	1;1;1	1;1;1	1;1;1	Adiponectin receptor protein	AdipoR	;;	3	1	1	1	0	0	1	1	1	0	0	0	0	0	0	0	0	0	1	1	1	0	0	0	0	0	0	0	0	0	1	1	1	0	0	0	0	0	0	0	5.9	5.9
Q9VUQ5;Q9VUQ5-2;M9PFK7	Q9VUQ5;Q9VUQ5-2;M9PFK7	33;33;30	33;33;30	33;33;30	Protein argonaute-2	AGO2	;;	3	33	33	33	2	3	28	19	7	16	7	2	15	21	9	16	2	3	28	19	7	16	7	2	15	21	9	16	2	3	28	19	7	16	7	2	15	21	9	16	48.5	48.5
Q86BM5	Q86BM5	18	18	4		Akap200		1	18	18	4	13	12	16	11	9	4	2	0	5	1	1	2	13	12	16	11	9	4	2	0	5	1	1	2	4	3	4	1	0	0	0	0	1	0	0	0	31.5	31.5
Q8IPF5	Q8IPF5	14	1	1		Akap200		1	14	1	1	9	9	12	10	9	4	1	0	4	1	1	1	1	1	1	1	1	0	0	0	1	0	0	0	1	1	1	1	1	0	0	0	1	0	0	0	47.8	2.7
Q9VLL3	Q9VLL3	15	1	1		Akap200		1	15	1	1	10	10	13	11	9	4	2	0	4	1	1	2	1	1	1	1	0	0	0	0	0	0	0	0	1	1	1	1	0	0	0	0	0	0	0	0	27.8	3.9
A0A0B4LIA3;Q8INB9-2;Q8INB9	A0A0B4LIA3;Q8INB9-2;Q8INB9	3;3;3	3;3;3	3;3;3	RAC serine/threonine-protein kinase	Akt1	;;	3	3	3	3	0	1	3	2	0	0	0	0	0	2	0	0	0	1	3	2	0	0	0	0	0	2	0	0	0	1	3	2	0	0	0	0	0	2	0	0	7	7
A1Z7Q8;Q95SG9	A1Z7Q8;Q95SG9	2;1	2;1	2;1		alc	;	2	2	2	2	2	1	2	2	0	0	0	1	0	0	0	0	2	1	2	2	0	0	0	1	0	0	0	0	2	1	2	2	0	0	0	1	0	0	0	0	10.3	10.3
Q9VEH1;A0A0B4KG66	Q9VEH1;A0A0B4KG66	3;2	3;2	3;2		ald	;	2	3	3	3	3	3	2	2	2	1	0	0	1	0	0	1	3	3	2	2	2	1	0	0	1	0	0	1	3	3	2	2	2	1	0	0	1	0	0	1	4.6	4.6
C8VV14;F3YDE2;A4V3G1;P07764;P07764-3;P07764-2	C8VV14;F3YDE2;A4V3G1;P07764;P07764-3;P07764-2	2;2;2;2;2;2	2;2;2;2;2;2	2;2;2;2;2;2	Fructose-bisphosphate aldolase	Ald-RC;Ald-RH;Ald	;;;;;	6	2	2	2	0	1	0	0	0	0	0	0	1	0	0	2	0	1	0	0	0	0	0	0	1	0	0	2	0	1	0	0	0	0	0	0	1	0	0	2	10	10
Q9VLC5	Q9VLC5	11	11	11		Aldh		1	11	11	11	1	0	1	0	0	11	0	0	7	2	0	6	1	0	1	0	0	11	0	0	7	2	0	6	1	0	1	0	0	11	0	0	7	2	0	6	31.5	31.5
Q8T8L8	Q8T8L8	1	1	1	Putative Dol-P-Glc:Glc(2)Man(9)GlcNAc(2)-PP-Dol alpha-1,2-glucosyltransferase	Alg10		1	1	1	1	0	0	1	0	0	0	0	0	0	0	0	0	0	0	1	0	0	0	0	0	0	0	0	0	0	0	1	0	0	0	0	0	0	0	0	0	5.1	5.1
Q9VAP8	Q9VAP8	1	1	1	alpha-1,2-Mannosidase	alpha-Man-Ib		1	1	1	1	0	0	1	1	1	0	0	0	0	0	0	0	0	0	1	1	1	0	0	0	0	0	0	0	0	0	1	1	1	0	0	0	0	0	0	0	3.9	3.9
M9PDQ0;M9PBI5;M9PGV6;P13395	M9PDQ0;M9PBI5;M9PGV6;P13395	44;44;44;44	44;44;44;44	44;44;44;44	Spectrin alpha chain	alpha-Spec	;;;	4	44	44	44	27	27	24	22	30	8	0	0	2	0	0	1	27	27	24	22	30	8	0	0	2	0	0	1	27	27	24	22	30	8	0	0	2	0	0	1	25.9	25.9
Q9W0B8	Q9W0B8	81	81	81	Coatomer subunit alpha	alphaCOP		1	81	81	81	55	55	75	71	54	57	17	20	51	57	8	54	55	55	75	71	54	57	17	20	51	57	8	54	55	55	75	71	54	57	17	20	51	57	8	54	71.2	71.2
P06605;P06603;P06604;P06606	P06605;P06603	36;36;17;1	36;36;17;1	36;36;17;1	Tubulin alpha-3 chain;Tubulin alpha-1 chain	alphaTub84D;alphaTub84B	;	4	36	36	36	19	20	31	27	20	29	15	13	27	27	15	29	19	20	31	27	20	29	15	13	27	27	15	29	19	20	31	27	20	29	15	13	27	27	15	29	81.8	81.8
Q9VEH0;Q960Y8	Q9VEH0;Q960Y8	23;23	23;23	23;23		alt	;	2	23	23	23	9	2	21	19	11	13	1	0	10	9	0	4	9	2	21	19	11	13	1	0	10	9	0	4	9	2	21	19	11	13	1	0	10	9	0	4	42.5	42.5
A0A0B4KEW6;Q7KLE5;A0A0B4KFR7	A0A0B4KEW6;Q7KLE5;A0A0B4KFR7	4;4;3	4;4;3	4;4;3		Amph	;;	3	4	4	4	4	3	3	2	4	0	1	0	0	0	0	0	4	3	3	2	4	0	1	0	0	0	0	0	4	3	3	2	4	0	1	0	0	0	0	0	13.5	13.5
O18645	O18645	2	2	2		AMPKalpha		1	2	2	2	1	1	2	1	1	0	0	1	0	1	0	1	1	1	2	1	1	0	0	1	0	1	0	1	1	1	2	1	1	0	0	1	0	1	0	1	5.8	5.8
Q9U5W2;Q9VLJ4	Q9U5W2;Q9VLJ4	2;2	2;2	2;2		anon-29Da;CG17834-RC	;	2	2	2	2	0	0	2	0	0	0	0	0	0	0	1	0	0	0	2	0	0	0	0	0	0	0	1	0	0	0	2	0	0	0	0	0	0	0	1	0	18.3	18.3
A0A0B4LHX1;O76206	A0A0B4LHX1;O76206	1;1	1;1	1;1	Putative riboflavin kinase	anon-84Ea	;	2	1	1	1	1	1	1	0	0	0	0	0	0	0	0	0	1	1	1	0	0	0	0	0	0	0	0	0	1	1	1	0	0	0	0	0	0	0	0	0	8.5	8.5
P22465-2;P22465	P22465-2;P22465	3;3	3;3	3;3	Annexin B10	AnxB10	;	2	3	3	3	2	3	1	1	1	1	0	0	1	0	0	1	2	3	1	1	1	1	0	0	1	0	0	1	2	3	1	1	1	1	0	0	1	0	0	1	12.5	12.5
A0A0B4KH34;P22464-3;P22464-2;P22464	A0A0B4KH34;P22464-3;P22464-2;P22464	2;2;2;2	2;2;2;2	2;2;2;2	Annexin;Annexin B9	AnxB9	;;;	4	2	2	2	0	0	0	0	0	2	0	0	2	0	0	2	0	0	0	0	0	2	0	0	2	0	0	2	0	0	0	0	0	2	0	0	2	0	0	2	7.4	7.4
Q7KSM5	Q7KSM5	8	8	8		Aos1		1	8	8	8	1	2	6	5	1	6	0	0	6	5	0	6	1	2	6	5	1	6	0	0	6	5	0	6	1	2	6	5	1	6	0	0	6	5	0	6	34.1	34.1
Q9VF53	Q9VF53	13	12	12		AOX1		1	13	12	12	13	11	5	10	0	1	0	0	0	0	0	0	12	11	5	9	0	1	0	0	0	0	0	0	12	11	5	9	0	1	0	0	0	0	0	0	15.2	14.6
Q9VF51;Q9VF50;Q8IND5	Q9VF51	21;2;1	21;2;1	20;2;1		AOX3		3	21	21	20	18	17	13	12	11	2	1	1	1	0	0	0	18	17	13	12	11	2	1	1	1	0	0	0	17	17	13	11	11	2	1	1	1	0	0	0	26	26
Q24253	Q24253	21	21	21	AP complex subunit beta	AP-1-2beta		1	21	21	21	13	14	18	18	2	3	2	2	4	8	1	3	13	14	18	18	2	3	2	2	4	8	1	3	13	14	18	18	2	3	2	2	4	8	1	3	30.7	30.7
Q9W388;Q86B59;Q7KVR7;Q7KVR8	Q9W388;Q86B59;Q7KVR7;Q7KVR8	11;11;11;11	11;11;11;11	11;11;11;11		AP-1gamma	;;;	4	11	11	11	2	2	11	8	0	1	0	0	1	3	0	2	2	2	11	8	0	1	0	0	1	3	0	2	2	2	11	8	0	1	0	0	1	3	0	2	16.8	16.8
P91926;P91926-2	P91926;P91926-2	32;31	32;31	32;31	AP-2 complex subunit alpha	AP-2alpha	;	2	32	32	32	17	17	28	30	10	16	1	1	12	21	1	15	17	17	28	30	10	16	1	1	12	21	1	15	17	17	28	30	10	16	1	1	12	21	1	15	41.2	41.2
O62530	O62530	3	3	3		AP-2mu		1	3	3	3	2	2	3	3	1	1	0	0	1	0	0	1	2	2	3	3	1	1	0	0	1	0	0	1	2	2	3	3	1	1	0	0	1	0	0	1	7.6	7.6
A0A0B4JD26;A0A0B4KFQ6;A0A0B4KEQ8;A0A0B4KEV2;A0A0B4JD78;A0A0B4KG15;A1Z9X0-5;A1Z9X0-4;A1Z9X0-2;A1Z9X0;A1Z9X0-3	A0A0B4JD26;A0A0B4KFQ6;A0A0B4KEQ8;A0A0B4KEV2;A0A0B4JD78;A0A0B4KG15;A1Z9X0-5;A1Z9X0-4;A1Z9X0-2;A1Z9X0;A1Z9X0-3	6;6;6;6;6;6;6;6;6;6;6	6;6;6;6;6;6;6;6;6;6;6	6;6;6;6;6;6;6;6;6;6;6	Protein kinase C;Atypical protein kinase C	aPKC	;;;;;;;;;;	11	6	6	6	0	0	6	5	0	1	0	0	0	2	1	0	0	0	6	5	0	1	0	0	0	2	1	0	0	0	6	5	0	1	0	0	0	2	1	0	20.4	20.4
Q9VDT1	Q9VDT1	3	3	3		Arc42		1	3	3	3	0	0	2	1	0	1	0	0	0	0	0	0	0	0	2	1	0	1	0	0	0	0	0	0	0	0	2	1	0	1	0	0	0	0	0	0	8.9	8.9
L0MNA8;P40945	L0MNA8;P40945	6;6	2;2	2;2	ADP-ribosylation factor 2	Arf102F	;	2	6	2	2	4	3	6	4	3	5	1	2	4	2	1	4	0	0	2	1	1	2	0	1	1	1	0	1	0	0	2	1	1	2	0	1	1	1	0	1	39.4	20.6
M9PG22;P61209	M9PG22;P61209	10;10	10;10	6;6	ADP-ribosylation factor 1	Arf79F	;	2	10	10	6	7	9	10	7	4	5	2	3	5	4	2	5	7	9	10	7	4	5	2	3	5	4	2	5	3	6	6	4	2	2	1	2	2	3	1	2	59.3	59.3
Q9VTX5;M9PFF1	Q9VTX5;M9PFF1	19;17	19;17	19;17		ArfGAP1	;	2	19	19	19	19	18	17	16	12	6	0	0	0	0	0	0	19	18	17	16	12	6	0	0	0	0	0	0	19	18	17	16	12	6	0	0	0	0	0	0	54.9	54.9
M9PGG0;M9PG88;M9PIL3;Q9VNS2;A8JNX0	M9PGG0;M9PG88;M9PIL3;Q9VNS2;A8JNX0	30;30;30;30;30	30;30;30;30;30	30;30;30;30;30		ArfGAP3	;;;;	5	30	30	30	24	27	28	25	22	19	2	3	5	1	2	3	24	27	28	25	22	19	2	3	5	1	2	3	24	27	28	25	22	19	2	3	5	1	2	3	67.6	67.6
Q9VGQ8	Q9VGQ8	10	10	10		Arfip		1	10	10	10	7	9	9	7	7	3	0	0	1	0	1	0	7	9	9	7	7	3	0	0	1	0	1	0	7	9	9	7	7	3	0	0	1	0	1	0	38	38
M9PGG4;P18824-2;P18824	M9PGG4;P18824-2;P18824	2;2;2	2;2;2	2;2;2	Armadillo segment polarity protein	arm	;;	3	2	2	2	2	2	2	2	2	2	2	2	1	2	2	1	2	2	2	2	2	2	2	2	1	2	2	1	2	2	2	2	2	2	2	2	1	2	2	1	2	2
P45889	P45889	3	3	3	Actin-related protein 1	Arp1		1	3	3	3	0	0	3	3	1	2	0	0	1	3	0	1	0	0	3	3	1	2	0	0	1	3	0	1	0	0	3	3	1	2	0	0	1	3	0	1	10.4	10.4
P32392	P32392	4	4	4	Actin-related protein 3	Arp3		1	4	4	4	0	0	2	0	0	3	0	0	2	1	0	3	0	0	2	0	0	3	0	0	2	1	0	3	0	0	2	0	0	3	0	0	2	1	0	3	15.8	15.8
Q9VGW7	Q9VGW7	3	3	3		Art1		1	3	3	3	0	1	2	2	0	3	0	0	1	0	0	2	0	1	2	2	0	3	0	0	1	0	0	2	0	1	2	2	0	3	0	0	1	0	0	2	13.8	13.8
E1JH06;A0A0B4LEF8;A1Z7A6	E1JH06;A0A0B4LEF8;A1Z7A6	4;4;4	4;4;4	4;4;4		Asap	;;	3	4	4	4	4	4	3	1	2	0	0	0	0	0	0	0	4	4	3	1	2	0	0	0	0	0	0	0	4	4	3	1	2	0	0	0	0	0	0	0	5.3	5.3
Q9VW15	Q9VW15	29	29	29	Histone-lysine N-methyltransferase ash1	ash1		1	29	29	29	9	10	26	20	3	6	6	18	7	25	15	9	9	10	26	20	3	6	6	18	7	25	15	9	9	10	26	20	3	6	6	18	7	25	15	9	19.7	19.7
Q9VC45	Q9VC45	23	23	23	Protein abnormal spindle	asp		1	23	23	23	2	1	22	19	0	0	1	5	2	12	1	0	2	1	22	19	0	0	1	5	2	12	1	0	2	1	22	19	0	0	1	5	2	12	1	0	15.9	15.9
Q9VPW1	Q9VPW1	13	13	13	Protein asteroid	ast		1	13	13	13	0	0	13	12	2	1	0	0	2	8	0	0	0	0	13	12	2	1	0	0	2	8	0	0	0	0	13	12	2	1	0	0	2	8	0	0	19.8	19.8
A2RVF0;Q9VQY4	A2RVF0;Q9VQY4	1;1	1;1	1;1		Atet	;	2	1	1	1	0	0	1	0	0	0	0	0	0	0	0	0	0	0	1	0	0	0	0	0	0	0	0	0	0	0	1	0	0	0	0	0	0	0	0	0	1.5	1.5
Q7KTS2	Q7KTS2	14	14	14		Atg17		1	14	14	14	8	11	12	13	0	1	0	0	0	0	0	0	8	11	12	13	0	1	0	0	0	0	0	0	8	11	12	13	0	1	0	0	0	0	0	0	14.7	14.7
M9PEY7;M9PER1;M9PHS3;Q9VSF0	M9PEY7;M9PER1;M9PHS3;Q9VSF0	11;11;9;9	11;11;9;9	11;11;9;9		Atg18a	;;;	4	11	11	11	8	8	10	8	4	3	0	0	0	2	0	0	8	8	10	8	4	3	0	0	0	2	0	0	8	8	10	8	4	3	0	0	0	2	0	0	36.6	36.6
Q9VZX7	Q9VZX7	7	7	7		Atg2		1	7	7	7	5	7	5	2	1	0	3	3	0	1	4	0	5	7	5	2	1	0	3	3	0	1	4	0	5	7	5	2	1	0	3	3	0	1	4	0	5.3	5.3
Q7JQL5;A0A0B4KF86	Q7JQL5;A0A0B4KF86	13;13	13;13	13;13		Atg9	;	2	13	13	13	4	0	12	12	2	4	1	1	1	0	0	0	4	0	12	12	2	4	1	1	1	0	0	0	4	0	12	12	2	4	1	1	1	0	0	0	23.1	23.1
A0A0B4LHV8;Q9VC57	A0A0B4LHV8;Q9VC57	6;6	6;6	6;6	Atlastin	atl	;	2	6	6	6	2	1	6	4	1	2	0	0	1	2	0	1	2	1	6	4	1	2	0	0	1	2	0	1	2	1	6	4	1	2	0	0	1	2	0	1	14.6	14.6
Q9VYT4	Q9VYT4	2	2	2		ATP7		1	2	2	2	0	0	2	0	1	1	0	0	0	0	0	0	0	0	2	0	1	1	0	0	0	0	0	0	0	0	2	0	1	1	0	0	0	0	0	0	2.9	2.9
E1JIR4;A0A0B4KGG8;P13607-7;P13607-6;P13607-2;P13607-4;P13607-5;P13607;P13607-3;A8QI34	E1JIR4;A0A0B4KGG8;P13607-7;P13607-6;P13607-2;P13607-4;P13607-5;P13607;P13607-3	12;12;12;12;12;12;12;12;11;2	12;12;12;12;12;12;12;12;11;2	12;12;12;12;12;12;12;12;11;2	Sodium/potassium-transporting ATPase subunit alpha	Atpalpha	;;;;;;;;	10	12	12	12	0	0	12	10	0	3	0	0	3	2	0	1	0	0	12	10	0	3	0	0	3	2	0	1	0	0	12	10	0	3	0	0	3	2	0	1	15	15
E2QCF1;A0A0B4LFH8;Q7KN85	E2QCF1;A0A0B4LFH8;Q7KN85	4;4;4	4;4;4	4;4;4		ATPCL	;;	3	4	4	4	0	0	0	0	0	4	0	0	2	0	0	3	0	0	0	0	0	4	0	0	2	0	0	3	0	0	0	0	0	4	0	0	2	0	0	3	6.1	6.1
O01666	O01666	19	19	19	ATP synthase subunit gamma, mitochondrial	ATPsyn-gamma		1	19	19	19	3	0	16	17	7	11	1	1	11	10	0	11	3	0	16	17	7	11	1	1	11	10	0	11	3	0	16	17	7	11	1	1	11	10	0	11	58.9	58.9
X2JH42;L0MQ04;Q05825;Q8T4C4	X2JH42;L0MQ04;Q05825	12;12;12;2	12;12;12;2	12;12;12;2	ATP synthase subunit beta;ATP synthase subunit beta, mitochondrial	ATPsynbeta;ATPsyn-beta	;;	4	12	12	12	4	7	5	6	11	12	3	2	11	5	1	10	4	7	5	6	11	12	3	2	11	5	1	10	4	7	5	6	11	12	3	2	11	5	1	10	38.6	38.6
Q8SWR8;A0A0B4LH64;Q8SWR8-2;Q8SWR8-3	Q8SWR8;A0A0B4LH64;Q8SWR8-2;Q8SWR8-3	10;9;9;9	10;9;9;9	10;9;9;9	Ataxin-2 homolog	Atx2	;;;	4	10	10	10	4	3	9	10	1	4	4	1	3	6	0	2	4	3	9	10	1	4	4	1	3	6	0	2	4	3	9	10	1	4	4	1	3	6	0	2	15.9	15.9
A0A0B4KF57;Q9VMY8;A0A0B4KG14	A0A0B4KF57;Q9VMY8;A0A0B4KG14	23;23;22	23;23;22	23;23;22		aux	;;	3	23	23	23	19	21	19	13	9	4	2	0	2	3	0	2	19	21	19	13	9	4	2	0	2	3	0	2	19	21	19	13	9	4	2	0	2	3	0	2	28.8	28.8
Q9VV87	Q9VV87	1	1	1	Elongation of very long chain fatty acids protein	Baldspot		1	1	1	1	0	0	1	1	0	0	0	0	0	1	0	0	0	0	1	1	0	0	0	0	0	1	0	0	0	0	1	1	0	0	0	0	0	1	0	0	4.1	4.1
A4V3G8;Q7KRY6	A4V3G8;Q7KRY6	10;10	10;10	10;10	Nucleosomal histone kinase 1	ball	;	2	10	10	10	0	0	10	8	0	1	1	1	1	9	0	0	0	0	10	8	0	1	1	1	1	9	0	0	0	0	10	8	0	1	1	1	1	9	0	0	23.2	23.2
A0A0B4KFL2;A1Z9E0;A1Z9D9;A0A0B4K7Y4	A0A0B4KFL2;A1Z9E0;A1Z9D9;A0A0B4K7Y4	3;3;3;3	3;3;3;3	3;3;3;3		bbc	;;;	4	3	3	3	0	0	3	3	1	3	0	0	2	3	0	2	0	0	3	3	1	3	0	0	2	3	0	2	0	0	3	3	1	3	0	0	2	3	0	2	12.9	12.9
Q9Y171	Q9Y171	1	1	1		BcDNA.GH02220		1	1	1	1	0	0	1	1	0	0	0	0	0	1	0	0	0	0	1	1	0	0	0	0	0	1	0	0	0	0	1	1	0	0	0	0	0	1	0	0	2.7	2.7
Q7KK51;Q9W1Q6;Q8MLR7	Q7KK51;Q9W1Q6;Q8MLR7	5;5;5	5;5;5	5;5;5		BcDNA.GH04637;BcDNA:GH04637	;;	3	5	5	5	3	4	5	1	0	0	0	0	0	0	0	0	3	4	5	1	0	0	0	0	0	0	0	0	3	4	5	1	0	0	0	0	0	0	0	0	9.5	9.5
Q9Y145;X2JG22;X2JAG8;M9PGI7	Q9Y145;X2JG22;X2JAG8;M9PGI7	35;34;33;32	35;34;33;32	35;34;33;32		BcDNA.GH04978	;;;	4	35	35	35	18	13	32	29	15	19	9	20	21	26	14	24	18	13	32	29	15	19	9	20	21	26	14	24	18	13	32	29	15	19	9	20	21	26	14	24	41.9	41.9
Q9Y114	Q9Y114	2	2	2		BcDNA.GH10229		1	2	2	2	2	2	0	1	0	0	1	0	0	0	0	0	2	2	0	1	0	0	1	0	0	0	0	0	2	2	0	1	0	0	1	0	0	0	0	0	3.4	3.4
Q9Y109;M9PBV6;REV__Q8MSW4;REV__Q8IQG1-4;REV__Q8IQG1-3;REV__D6W4U9;REV__Q8IQG1;REV__Q8IQG1-2	Q9Y109;M9PBV6	20;19;1;1;1;1;1;1	20;19;1;1;1;1;1;1	20;19;1;1;1;1;1;1		BcDNA.GH11023	;	8	20	20	20	1	0	20	18	3	7	0	0	8	16	0	5	1	0	20	18	3	7	0	0	8	16	0	5	1	0	20	18	3	7	0	0	8	16	0	5	26.6	26.6
Q7KMI3	Q7KMI3	5	5	5		BcDNA.LD23371		1	5	5	5	0	0	4	5	0	0	0	0	0	2	0	0	0	0	4	5	0	0	0	0	0	2	0	0	0	0	4	5	0	0	0	0	0	2	0	0	6.5	6.5
Q9V3Y5	Q9V3Y5	45	45	45		BcDNA.LD23634		1	45	45	45	6	10	43	39	12	28	2	8	23	29	4	30	6	10	43	39	12	28	2	8	23	29	4	30	6	10	43	39	12	28	2	8	23	29	4	30	57.1	57.1
Q9VXZ3;Q9VXZ4	Q9VXZ3;Q9VXZ4	8;5	8;5	8;5		be	;	2	8	8	8	4	2	4	6	5	6	0	1	0	0	0	0	4	2	4	6	5	6	0	1	0	0	0	0	4	2	4	6	5	6	0	1	0	0	0	0	16.8	16.8
A0A0B4KGU4;Q9VHP0;M9PBB5;P09052	A0A0B4KGU4;Q9VHP0	32;32;1;1	32;32;1;1	31;31;1;1	ATP-dependent RNA helicase bel	bel	;	4	32	32	31	8	6	29	28	12	18	9	6	12	17	1	16	8	6	29	28	12	18	9	6	12	17	1	16	8	6	28	27	12	17	9	6	12	17	1	15	51.4	51.4
O76462	O76462	3	3	3		Bem46		1	3	3	3	2	2	3	2	2	2	0	0	0	0	0	0	2	2	3	2	2	2	0	0	0	0	0	0	2	2	3	2	2	2	0	0	0	0	0	0	11.8	11.8
Q9VVX6	Q9VVX6	1	1	1		Bet1		1	1	1	1	1	1	1	1	0	0	0	0	0	0	0	0	1	1	1	1	0	0	0	0	0	0	0	0	1	1	1	1	0	0	0	0	0	0	0	0	9.4	9.4
O62621	O62621	7	7	7	Coatomer subunit beta	betaCop		1	7	7	7	1	2	6	4	5	6	0	0	5	2	0	4	1	2	6	4	5	6	0	0	5	2	0	4	1	2	6	4	5	6	0	0	5	2	0	4	13	13
P45437	P45437	25	25	25	Coatomer subunit beta	betaCop		1	25	25	25	4	4	24	21	7	15	1	0	13	18	0	16	4	4	24	21	7	15	1	0	13	18	0	16	4	4	24	21	7	15	1	0	13	18	0	16	35	35
Q24560;A1ZBL0;Q9VAX7;Q8MST5	Q24560;A1ZBL0	37;34;9;9	37;34;9;9	16;13;3;3	Tubulin beta-1 chain	betaTub56D	;	4	37	37	16	26	24	33	31	28	35	20	25	35	33	26	37	26	24	33	31	28	35	20	25	35	33	26	37	9	8	12	11	9	15	7	7	16	12	7	16	85	85
A0A0B4LGH1	A0A0B4LGH1	28	1	1		betaTub60D		1	28	1	1	12	13	27	27	20	25	11	16	22	25	14	24	0	0	1	1	1	1	1	0	1	1	1	1	0	0	1	1	1	1	1	0	1	1	1	1	68.7	2.6
P08841	P08841	28	17	1	Tubulin beta-3 chain	betaTub60D		1	28	17	1	12	14	27	27	19	25	10	17	22	25	14	24	3	4	16	16	9	14	1	6	12	14	4	13	0	1	1	1	0	1	0	1	1	1	1	1	68.7	50.4
P61857	P61857	19	1	1	Tubulin beta-2 chain	betaTub85D		1	19	1	1	15	13	18	17	16	18	12	15	16	18	16	18	0	0	0	0	0	1	0	0	0	0	0	0	0	0	0	0	0	1	0	0	0	0	0	0	43.7	3.4
Q9V3K7;M9NF32	Q9V3K7;M9NF32	2;2	2;2	2;2		BG:DS09217.4	;	2	2	2	2	0	0	2	1	0	0	0	1	0	0	0	0	0	0	2	1	0	0	0	1	0	0	0	0	0	0	2	1	0	0	0	1	0	0	0	0	8	8
E2QC61;Q7K480	E2QC61;Q7K480	2;2	2;2	2;2	Probable RNA methyltransferase bin3	bin3	;	2	2	2	2	0	0	1	0	1	2	0	0	1	0	0	1	0	0	1	0	1	2	0	0	1	0	0	1	0	0	1	0	1	2	0	0	1	0	0	1	1.8	1.8
Q9V4D4	Q9V4D4	55	55	55		bip2		1	55	55	55	24	24	54	44	11	22	13	29	35	48	23	39	24	24	54	44	11	22	13	29	35	48	23	39	24	24	54	44	11	22	13	29	35	48	23	39	49.9	49.9
Q9VL75	Q9VL75	6	6	6		Bka		1	6	6	6	0	0	4	4	1	4	0	0	4	4	0	4	0	0	4	4	1	4	0	0	4	4	0	4	0	0	4	4	1	4	0	0	4	4	0	4	27.5	27.5
Q9VRL8	Q9VRL8	29	29	29		blanks		1	29	29	29	13	12	23	21	13	23	12	11	23	20	9	24	13	12	23	21	13	23	12	11	23	20	9	24	13	12	23	21	13	23	12	11	23	20	9	24	59.3	59.3
P35381	P35381	31	31	31	ATP synthase subunit alpha, mitochondrial	blw		1	31	31	31	8	12	25	20	12	24	5	7	22	20	3	19	8	12	25	20	12	24	5	7	22	20	3	19	8	12	25	20	12	24	5	7	22	20	3	19	56.5	56.5
Q709R6;Q9VHA7	Q709R6;Q9VHA7	9;8	9;8	9;8		bocks	;	2	9	9	9	2	1	9	8	2	2	0	0	1	1	0	0	2	1	9	8	2	2	0	0	1	1	0	0	2	1	9	8	2	2	0	0	1	1	0	0	28.8	28.8
Q9VEX6	Q9VEX6	2	2	2		bor		1	2	2	2	0	0	1	1	0	2	0	0	2	0	0	1	0	0	1	1	0	2	0	0	2	0	0	1	0	0	1	1	0	2	0	0	2	0	0	1	3.5	3.5
Q9VNP5	Q9VNP5	4	4	4	Putative ATP-dependent RNA helicase BoYb	BoYb		1	4	4	4	0	0	4	3	0	0	0	0	0	1	0	0	0	0	4	3	0	0	0	0	0	1	0	0	0	0	4	3	0	0	0	0	0	1	0	0	5.6	5.6
Q9VEL2	Q9VEL2	1	1	1		Brf		1	1	1	1	0	0	1	0	0	0	0	0	0	0	0	0	0	0	1	0	0	0	0	0	0	0	0	0	0	0	1	0	0	0	0	0	0	0	0	0	2.3	2.3
M9PFM5;M9PFS6;P25439-2;P25439	M9PFM5;M9PFS6;P25439-2;P25439	28;28;28;28	28;28;28;28	28;28;28;28	ATP-dependent helicase brm	brm	;;;	4	28	28	28	12	7	26	25	8	9	9	9	11	14	4	12	12	7	26	25	8	9	9	9	11	14	4	12	12	7	26	25	8	9	9	9	11	14	4	12	23.6	23.6
Q24157	Q24157	1	1	1	Beta-1,3-galactosyltransferase brn	brn		1	1	1	1	1	1	1	1	0	0	0	0	0	1	0	0	1	1	1	1	0	0	0	0	0	1	0	0	1	1	1	1	0	0	0	0	0	1	0	0	4.6	4.6
Q9VJ86	Q9VJ86	3	3	3		bsf		1	3	3	3	0	0	1	0	0	3	0	0	1	0	0	1	0	0	1	0	0	3	0	0	1	0	0	1	0	0	1	0	0	3	0	0	1	0	0	1	4.5	4.5
A1Z6I7	A1Z6I7	23	23	23		BubR1		1	23	23	23	15	20	23	19	5	1	0	0	0	1	1	1	15	20	23	19	5	1	0	0	0	1	1	1	15	20	23	19	5	1	0	0	0	1	1	1	22.5	22.5
P51406	P51406	2	2	2	Bystin	bys		1	2	2	2	0	0	2	1	0	0	0	0	0	0	0	0	0	0	2	1	0	0	0	0	0	0	0	0	0	0	2	1	0	0	0	0	0	0	0	0	5.3	5.3
Q9W350	Q9W350	25	25	25		c11.1		1	25	25	25	6	3	20	22	2	8	0	0	7	7	0	5	6	3	20	22	2	8	0	0	7	7	0	5	6	3	20	22	2	8	0	0	7	7	0	5	17.7	17.7
B7Z131;B7Z132;X2JIR4;M9PJ95;B7Z129;M9PGJ9;B7Z130;O77086-3;O77086-2;O77086	B7Z131;B7Z132;X2JIR4;M9PJ95;B7Z129;M9PGJ9;B7Z130;O77086-3;O77086-2;O77086	11;11;11;11;11;11;11;11;11;11	11;11;11;11;11;11;11;11;11;11	11;11;11;11;11;11;11;11;11;11	Guanine nucleotide-releasing factor 2	C3G	;;;;;;;;;	10	11	11	11	4	4	11	10	2	1	0	1	0	4	1	0	4	4	11	10	2	1	0	1	0	4	1	0	4	4	11	10	2	1	0	1	0	4	1	0	12.1	12.1
P22700;A0A0B4LGB7;P22700-2	P22700;A0A0B4LGB7;P22700-2	35;34;34	35;34;34	35;34;34	Calcium-transporting ATPase sarcoplasmic/endoplasmic reticulum type;Calcium-transporting ATPase	Ca-P60A	;;	3	35	35	35	15	10	34	33	8	23	2	1	21	27	1	17	15	10	34	33	8	23	2	1	21	27	1	17	15	10	34	33	8	23	2	1	21	27	1	17	40	40
Q9V438	Q9V438	3	3	3		CaBP1		1	3	3	3	2	2	2	1	0	0	0	1	1	1	1	1	2	2	2	1	0	0	0	1	1	1	1	1	2	2	2	1	0	0	0	1	1	1	1	1	8.5	8.5
Q9VR99	Q9VR99	6	6	6	Cactin	cactin		1	6	6	6	0	0	0	0	6	0	0	0	0	0	1	0	0	0	0	0	6	0	0	0	0	0	1	0	0	0	0	0	6	0	0	0	0	0	1	0	9.2	9.2
Q9VEN2	Q9VEN2	5	5	5		cal1		1	5	5	5	0	1	5	3	2	0	1	0	0	5	0	1	0	1	5	3	2	0	1	0	0	5	0	1	0	1	5	3	2	0	1	0	0	5	0	1	8.7	8.7
A0A0B4LF57;P62152	A0A0B4LF57;P62152	2;2	2;2	2;2	Calmodulin	Cam	;	2	2	2	2	1	2	2	0	0	0	0	1	0	1	0	0	1	2	2	0	0	0	0	1	0	1	0	0	1	2	2	0	0	0	0	1	0	1	0	0	24.8	24.8
M9PB90;Q9VKY2;REV__Q9VKY2;REV__M9PB90	M9PB90;Q9VKY2	44;44;1;1	44;44;1;1	44;44;1;1	Cullin-associated NEDD8-dissociated protein 1	Cand1	;	4	44	44	44	1	3	41	39	2	9	2	1	11	29	4	10	1	3	41	39	2	9	2	1	11	29	4	10	1	3	41	39	2	9	2	1	11	29	4	10	43	43
Q9VAJ1	Q9VAJ1	4	4	4	Condensin complex subunit 1	Cap-D2		1	4	4	4	0	0	3	3	0	1	0	1	0	1	0	0	0	0	3	3	0	1	0	1	0	1	0	0	0	0	3	3	0	1	0	1	0	1	0	0	2.9	2.9
B3DN53;A1Z987	B3DN53;A1Z987	12;12	12;12	12;12		Cap-G	;	2	12	12	12	0	0	9	6	0	0	0	0	0	10	0	0	0	0	9	6	0	0	0	0	0	10	0	0	0	0	9	6	0	0	0	0	0	10	0	0	13.6	13.6
Q8IHA6;Q9VGX5;A0A0C4DHE3;Q8INL2	Q8IHA6;Q9VGX5;A0A0C4DHE3;Q8INL2	1;1;1;1	1;1;1;1	1;1;1;1		Cap-H2	;;;	4	1	1	1	0	1	1	1	1	1	0	0	1	0	0	0	0	1	1	1	1	1	0	0	1	0	0	0	0	1	1	1	1	1	0	0	1	0	0	0	1.9	1.9
Q9VM49	Q9VM49	15	15	15		Caper		1	15	15	15	2	0	13	11	8	9	5	5	9	11	2	9	2	0	13	11	8	9	5	5	9	11	2	9	2	0	13	11	8	9	5	5	9	11	2	9	34.7	34.7
Q9VPX7;Q9VPX6	Q9VPX7;Q9VPX6	15;15	15;15	15;15	Adenylyl cyclase-associated protein	capt	;	2	15	15	15	12	13	12	8	8	10	0	1	9	2	1	9	12	13	12	8	8	10	0	1	9	2	1	9	12	13	12	8	8	10	0	1	9	2	1	9	43.6	43.6
A4V4S5;M9PF72;Q9Y1I2	A4V4S5;M9PF72;Q9Y1I2	7;7;7	7;7;7	7;7;7	Vacuolar protein sorting-associated protein 33A	car	;;	3	7	7	7	5	2	6	7	1	2	0	0	0	3	0	0	5	2	6	7	1	2	0	0	0	3	0	0	5	2	6	7	1	2	0	0	0	3	0	0	16.2	16.2
E2QD75;Q7K4N3	E2QD75;Q7K4N3	15;15	15;15	15;15	Nuclear cap-binding protein subunit 1	Cbp80	;	2	15	15	15	0	0	13	11	3	7	0	0	5	8	0	5	0	0	13	11	3	7	0	0	5	8	0	5	0	0	13	11	3	7	0	0	5	8	0	5	23.8	23.8
A0A0B4K864;A0A0B4K775;Q7K4K7	A0A0B4K864;A0A0B4K775;Q7K4K7	3;3;3	3;3;3	3;3;3		cbs	;;	3	3	3	3	1	3	2	2	0	0	0	0	0	0	0	0	1	3	2	2	0	0	0	0	0	0	0	0	1	3	2	2	0	0	0	0	0	0	0	0	7.2	7.2
Q7KKI0;A1Z8U4	Q7KKI0;A1Z8U4	34;30	34;30	34;30		Cct5	;	2	34	34	34	3	11	30	24	5	19	1	3	21	25	1	19	3	11	30	24	5	19	1	3	21	25	1	19	3	11	30	24	5	19	1	3	21	25	1	19	69.6	69.6
A4V303;P48605	A4V303;P48605	33;33	33;33	33;33	T-complex protein 1 subunit gamma	Cctgamma	;	2	33	33	33	7	7	30	28	17	25	6	16	21	24	13	20	7	7	30	28	17	25	6	16	21	24	13	20	7	7	30	28	17	25	6	16	21	24	13	20	71.5	71.5
Q9VHX9;A0A0B4KFA6	Q9VHX9;A0A0B4KFA6	3;3	3;3	3;3		CD98hc	;	2	3	3	3	0	0	3	2	1	2	0	0	1	0	0	0	0	0	3	2	1	2	0	0	1	0	0	0	0	0	3	2	1	2	0	0	1	0	0	0	8.8	8.8
Q9VCN6	Q9VCN6	6	6	6		Cdc16		1	6	6	6	0	0	6	4	0	0	0	0	0	1	0	1	0	0	6	4	0	0	0	0	0	1	0	1	0	0	6	4	0	0	0	0	0	1	0	1	13.5	13.5
P23572	P23572	9	9	9	Cyclin-dependent kinase 1	cdc2		1	9	9	9	1	1	9	7	0	1	0	1	0	5	0	2	1	1	9	7	0	1	0	1	0	5	0	2	1	1	9	7	0	1	0	1	0	5	0	2	39.4	39.4
Q24276	Q24276	9	9	9	Hsp90 co-chaperone Cdc37	Cdc37		1	9	9	9	8	7	7	5	2	3	0	0	2	3	0	1	8	7	7	5	2	3	0	0	2	3	0	1	8	7	7	5	2	3	0	0	2	3	0	1	25.2	25.2
M9NFF8;P40793	M9NFF8;P40793	2;2	2;2	2;2	Cdc42 homolog	Cdc42	;	2	2	2	2	0	0	2	2	0	1	0	0	1	2	0	0	0	0	2	2	0	1	0	0	1	2	0	0	0	0	2	2	0	1	0	0	1	2	0	0	16.2	16.2
A0A0C4DHA1;Q2M1E6;Q9VN68	A0A0C4DHA1;Q2M1E6	26;26;11	26;26;11	12;12;0		Cdep	;	3	26	26	12	5	5	24	24	2	2	1	3	7	16	2	6	5	5	24	24	2	2	1	3	7	16	2	6	1	1	10	12	0	0	0	1	2	6	0	1	31.6	31.6
A8JQT5	A8JQT5	15	1	1		Cdep		1	15	1	1	4	4	14	12	3	3	1	2	6	10	2	6	0	0	0	0	1	1	0	0	1	0	0	1	0	0	0	0	1	1	0	0	1	0	0	1	4.5	0.2
E1JHM0;E1JHM1;M9PDR8;Q9VIS1	E1JHM0;E1JHM1;M9PDR8;Q9VIS1	4;4;4;4	4;4;4;4	4;4;4;4	GTPase-activating protein CdGAPr	CdGAPr	;;;	4	4	4	4	2	2	2	3	1	0	0	0	0	0	0	0	2	2	2	3	1	0	0	0	0	0	0	0	2	2	2	3	1	0	0	0	0	0	0	0	2.9	2.9
M9PG50;Q9VP22	M9PG50;Q9VP22	39;39	39;39	38;38	Cyclin-dependent kinase 12	Cdk12	;	2	39	39	38	3	2	34	32	7	10	3	3	17	29	2	14	3	2	34	32	7	10	3	3	17	29	2	14	2	1	33	31	6	10	2	2	16	28	1	13	38.5	38.5
P48609	P48609	6	5	5	Cyclin-dependent kinase 5 homolog	Cdk5		1	6	5	5	1	1	6	4	1	1	1	1	4	5	1	3	0	0	5	3	0	1	0	0	3	4	0	2	0	0	5	3	0	1	0	0	3	4	0	2	25.5	22.8
X2JC55;P56079	X2JC55;P56079	2;2	2;2	2;2	Phosphatidate cytidylyltransferase;Phosphatidate cytidylyltransferase, photoreceptor-specific	CdsA	;	2	2	2	2	0	0	2	2	1	1	0	0	0	0	0	0	0	0	2	2	1	1	0	0	0	0	0	0	0	0	2	2	1	1	0	0	0	0	0	0	6.9	6.9
Q9VKB2	Q9VKB2	18	18	18		Ced-12		1	18	18	18	6	7	18	16	3	9	1	1	8	15	1	7	6	7	18	16	3	9	1	1	8	15	1	7	6	7	18	16	3	9	1	1	8	15	1	7	29	29
Q9NGC3;Q9NGC3-2;Q9NGC3-3	Q9NGC3;Q9NGC3-2;Q9NGC3-3	34;33;30	34;33;30	34;33;30	Centaurin-gamma-1A	CenG1A	;;	3	34	34	34	5	13	33	31	3	5	1	8	14	23	4	13	5	13	33	31	3	5	1	8	14	23	4	13	5	13	33	31	3	5	1	8	14	23	4	13	43.8	43.8
A0A0B4LGX0;Q9VHP9	A0A0B4LGX0;Q9VHP9	6;6	6;6	6;6		Cenp-C	;	2	6	6	6	0	0	2	3	1	1	0	0	2	6	0	0	0	0	2	3	1	1	0	0	2	6	0	0	0	0	2	3	1	1	0	0	2	6	0	0	6.6	6.6
A1Z9M4;A0A0B4LF29;Q7KHK4;A8DYD3;A1Z9M3;B7YZE6;A0A0B4LFC7;A8DYD2;A8DYD1	A1Z9M4;A0A0B4LF29;Q7KHK4;A8DYD3;A1Z9M3;B7YZE6;A0A0B4LFC7;A8DYD2;A8DYD1	3;3;3;3;3;3;3;3;3	3;3;3;3;3;3;3;3;3	3;3;3;3;3;3;3;3;3		cg	;;;;;;;;	9	3	3	3	2	2	1	1	0	0	3	3	0	0	1	0	2	2	1	1	0	0	3	3	0	0	1	0	2	2	1	1	0	0	3	3	0	0	1	0	6.7	6.7
Q9W2D9	Q9W2D9	3	3	3	Eukaryotic translation initiation factor 3 subunit K	CG10306		1	3	3	3	0	0	1	1	0	2	0	0	2	1	0	1	0	0	1	1	0	2	0	0	2	1	0	1	0	0	1	1	0	2	0	0	2	1	0	1	15.3	15.3
Q9VES0	Q9VES0	16	16	16		CG10324-RA		1	16	16	16	8	4	6	7	16	8	8	9	12	8	7	12	8	4	6	7	16	8	8	9	12	8	7	12	8	4	6	7	16	8	8	9	12	8	7	12	38.5	38.5
A0A0B4KG41;Q9VES1	A0A0B4KG41;Q9VES1	3;3	3;3	3;3	ARL-6-interacting protein 1 homolog	CG10326	;	2	3	3	3	0	0	3	2	0	0	0	0	0	0	0	0	0	0	3	2	0	0	0	0	0	0	0	0	0	0	3	2	0	0	0	0	0	0	0	0	18.3	18.3
C8VV60;M9NE87;Q9VTX8	C8VV60;M9NE87;Q9VTX8	11;11;11	11;11;11	11;11;11	Protein odr-4 homolog	CG10616-RA;CG10616	;;	3	11	11	11	7	3	11	9	2	3	0	0	3	5	0	2	7	3	11	9	2	3	0	0	3	5	0	2	7	3	11	9	2	3	0	0	3	5	0	2	35	35
Q9VJ28	Q9VJ28	3	3	3		CG10639-RA		1	3	3	3	0	0	3	2	0	1	0	0	0	1	0	0	0	0	3	2	0	1	0	0	0	1	0	0	0	0	3	2	0	1	0	0	0	1	0	0	8.4	8.4
A0A0B4K6K7;Q9VI55;Q9VI55-2	A0A0B4K6K7;Q9VI55;Q9VI55-2	7;7;6	7;7;6	7;7;6	E3 UFM1-protein ligase 1 homolog	CG1104	;;	3	7	7	7	0	0	5	6	0	0	0	0	0	0	0	0	0	0	5	6	0	0	0	0	0	0	0	0	0	0	5	6	0	0	0	0	0	0	0	0	13.6	13.6
Q9V492	Q9V492	2	2	2	Mpv17-like protein	CG11077		1	2	2	2	0	0	2	0	0	0	0	0	0	0	0	0	0	0	2	0	0	0	0	0	0	0	0	0	0	0	2	0	0	0	0	0	0	0	0	0	14.9	14.9
E2QC72;Q6NLL1	E2QC72;Q6NLL1	8;8	8;8	8;8	WD repeat-containing protein CG11141	CG11141	;	2	8	8	8	4	8	6	4	2	1	0	0	0	0	0	0	4	8	6	4	2	1	0	0	0	0	0	0	4	8	6	4	2	1	0	0	0	0	0	0	17.7	17.7
E2QCZ9;Q7JZB4	E2QCZ9;Q7JZB4	8;8	8;8	8;8	Mannose-1-phosphate guanyltransferase beta	CG1129	;	2	8	8	8	0	0	6	7	0	3	0	0	3	6	0	2	0	0	6	7	0	3	0	0	3	6	0	2	0	0	6	7	0	3	0	0	3	6	0	2	38.2	38.2
Q9V9U9	Q9V9U9	4	4	4		CG11563-RA		1	4	4	4	2	2	0	0	3	1	2	2	1	1	0	0	2	2	0	0	3	1	2	2	1	1	0	0	2	2	0	0	3	1	2	2	1	1	0	0	22.2	22.2
Q9VZE6	Q9VZE6	5	5	5	Ribosome biogenesis protein BRX1 homolog	CG11583		1	5	5	5	0	0	4	4	2	5	0	2	3	4	1	4	0	0	4	4	2	5	0	2	3	4	1	4	0	0	4	4	2	5	0	2	3	4	1	4	20.6	20.6
Q9VDZ8;Q9VDZ7	Q9VDZ8;Q9VDZ7	2;2	2;2	2;2	Mitochondrial import inner membrane translocase subunit TIM44	CG11779-RB	;	2	2	2	2	2	2	2	1	0	0	2	1	0	2	2	0	2	2	2	1	0	0	2	1	0	2	2	0	2	2	2	1	0	0	2	1	0	2	2	0	4.7	4.7
Q9VZM5;Q9VZM5-2	Q9VZM5;Q9VZM5-2	2;1	2;1	2;1	GPI mannosyltransferase 3	CG12006	;	2	2	2	2	0	0	2	2	0	0	0	0	0	0	0	0	0	0	2	2	0	0	0	0	0	0	0	0	0	0	2	2	0	0	0	0	0	0	0	0	2.7	2.7
M9PBH9;Q9W0E8	M9PBH9;Q9W0E8	3;3	3;3	3;3	Protein zer-1 homolog	CG12084	;	2	3	3	3	2	3	3	3	0	0	0	0	0	1	0	0	2	3	3	3	0	0	0	0	0	1	0	0	2	3	3	3	0	0	0	0	0	1	0	0	4.2	4.2
Q9VN93-2;Q9VN93	Q9VN93-2;Q9VN93	4;4	4;4	4;4	Putative cysteine proteinase CG12163	CG12163	;	2	4	4	4	0	0	3	3	1	3	0	0	2	1	0	1	0	0	3	3	1	3	0	0	2	1	0	1	0	0	3	3	1	3	0	0	2	1	0	1	12.2	12.2
Q9VSA3	Q9VSA3	2	2	2	Probable medium-chain specific acyl-CoA dehydrogenase, mitochondrial	CG12262		1	2	2	2	1	0	0	1	0	2	0	0	1	1	0	0	1	0	0	1	0	2	0	0	1	1	0	0	1	0	0	1	0	2	0	0	1	1	0	0	6.7	6.7
A1ZB84	A1ZB84	2	2	2		CG12263-RA		1	2	2	2	1	0	2	2	0	0	0	0	0	0	0	0	1	0	2	2	0	0	0	0	0	0	0	0	1	0	2	2	0	0	0	0	0	0	0	0	3.4	3.4
Q9VKD3	Q9VKD3	12	12	12	Probable cysteine desulfurase, mitochondrial	CG12264		1	12	12	12	1	0	10	9	2	6	0	0	3	6	0	3	1	0	10	9	2	6	0	0	3	6	0	3	1	0	10	9	2	6	0	0	3	6	0	3	34.2	34.2
Q9VTI3	Q9VTI3	1	1	1		CG12289-RA		1	1	1	1	1	1	1	1	1	1	0	0	0	0	0	0	1	1	1	1	1	1	0	0	0	0	0	0	1	1	1	1	1	1	0	0	0	0	0	0	3.7	3.7
Q9VUR3	Q9VUR3	14	14	1	Probable aminoacyl tRNA synthase complex-interacting multifunctional protein 2	CG12304		1	14	14	1	1	4	14	13	3	11	2	1	11	12	1	11	1	4	14	13	3	11	2	1	11	12	1	11	0	0	1	0	0	0	0	0	0	1	0	0	53.9	53.9
Q8T060	Q8T060	14	1	1		CG12304-RB		1	14	1	1	1	4	14	14	3	12	2	1	12	12	1	12	0	0	1	1	0	1	0	0	1	1	0	1	0	0	1	1	0	1	0	0	1	1	0	1	66.8	11.6
Q9VI82	Q9VI82	44	44	44	Nucleolar complex protein 3 homolog	CG1234		1	44	44	44	9	11	42	38	9	22	6	14	22	34	9	24	9	11	42	38	9	22	6	14	22	34	9	24	9	11	42	38	9	22	6	14	22	34	9	24	50.4	50.4
Q9W3U1	Q9W3U1	16	16	16		CG12542		1	16	16	16	1	1	14	12	0	3	1	1	2	10	1	4	1	1	14	12	0	3	1	1	2	10	1	4	1	1	14	12	0	3	1	1	2	10	1	4	40.4	40.4
D2A6J2;Q8SZ06;Q7PLS1	D2A6J2;Q8SZ06;Q7PLS1	4;4;4	4;4;4	4;4;4		CG12567-RD;CG12567-RA	;;	3	4	4	4	4	3	3	3	1	0	0	0	1	0	0	0	4	3	3	3	1	0	0	0	1	0	0	0	4	3	3	3	1	0	0	0	1	0	0	0	14	14
Q9W3A7	Q9W3A7	1	1	1		CG12661-RA		1	1	1	1	0	0	1	1	0	0	0	0	0	1	0	0	0	0	1	1	0	0	0	0	0	1	0	0	0	0	1	1	0	0	0	0	0	1	0	0	6.1	6.1
Q9VWC7	Q9VWC7	22	22	22		CG12702-RA		1	22	22	22	2	1	20	18	0	7	1	1	8	16	0	7	2	1	20	18	0	7	1	1	8	16	0	7	2	1	20	18	0	7	1	1	8	16	0	7	39.2	39.2
Q2PDP6	Q2PDP6	10	10	10		CG12877-RC		1	10	10	10	0	0	10	9	2	2	0	0	5	7	0	3	0	0	10	9	2	2	0	0	5	7	0	3	0	0	10	9	2	2	0	0	5	7	0	3	13.5	13.5
A0A0B4KFJ0;Q9VH65	A0A0B4KFJ0;Q9VH65	2;2	2;2	2;2		CG12945-RB	;	2	2	2	2	1	0	2	1	1	0	0	0	0	0	0	0	1	0	2	1	1	0	0	0	0	0	0	0	1	0	2	1	1	0	0	0	0	0	0	0	5.5	5.5
H0RNN8;Q9VLK2	H0RNN8;Q9VLK2	52;52	52;52	52;52	Ribosomal L1 domain-containing protein CG13096	CG13096-RA;CG13096	;	2	52	52	52	11	5	47	46	23	32	12	8	36	35	8	30	11	5	47	46	23	32	12	8	36	35	8	30	11	5	47	46	23	32	12	8	36	35	8	30	55.8	55.8
Q9W023	Q9W023	7	7	7		CG1317-RB		1	7	7	7	2	2	5	7	1	5	0	0	0	0	1	0	2	2	5	7	1	5	0	0	0	0	1	0	2	2	5	7	1	5	0	0	0	0	1	0	9.7	9.7
X2J9Z8;X2JHS3;Q9W5E8;Q0KHX7	X2J9Z8;X2JHS3;Q9W5E8;Q0KHX7	3;3;3;3	3;3;3;3	3;3;3;3		CG13366-RB	;;;	4	3	3	3	3	2	2	1	1	0	0	0	0	0	0	0	3	2	2	1	1	0	0	0	0	0	0	0	3	2	2	1	1	0	0	0	0	0	0	0	4	4
E6PBV6;Q8SWU7;Q8SWU7-2	E6PBV6;Q8SWU7;Q8SWU7-2	8;8;6	8;8;6	8;8;6	Obg-like ATPase 1	CG1354-RA;CG1354	;;	3	8	8	8	2	1	6	6	1	6	0	0	4	3	0	5	2	1	6	6	1	6	0	0	4	3	0	5	2	1	6	6	1	6	0	0	4	3	0	5	41.6	41.6
X2JG50;Q9VWE6	X2JG50;Q9VWE6	60;60	60;60	60;60	Protein ELYS homolog	CG14215	;	2	60	60	60	0	1	54	52	2	9	0	1	19	44	0	19	0	1	54	52	2	9	0	1	19	44	0	19	0	1	54	52	2	9	0	1	19	44	0	19	37.6	37.6
A0A0B4K6N7;Q9VE34;Q9VE34-2	A0A0B4K6N7;Q9VE34	94;94;33	94;94;33	94;94;33	Ectopic P granules protein 5 homolog	CG14299	;	3	94	94	94	82	83	88	79	37	30	2	1	10	46	0	11	82	83	88	79	37	30	2	1	10	46	0	11	82	83	88	79	37	30	2	1	10	46	0	11	47.6	47.6
Q9VAM6	Q9VAM6	1	1	1	CDGSH iron-sulfur domain-containing protein 2 homolog	CG1458		1	1	1	1	0	1	1	0	0	1	0	0	0	0	0	0	0	1	1	0	0	1	0	0	0	0	0	0	0	1	1	0	0	1	0	0	0	0	0	0	6.8	6.8
Q9VEU9	Q9VEU9	4	4	4		CG14883-RA		1	4	4	4	0	0	4	4	0	0	0	0	0	1	1	0	0	0	4	4	0	0	0	0	0	1	1	0	0	0	4	4	0	0	0	0	0	1	1	0	15.2	15.2
Q9VZP2	Q9VZP2	4	4	4		CG14971-RA		1	4	4	4	3	2	3	4	3	2	0	0	0	0	0	0	3	2	3	4	3	2	0	0	0	0	0	0	3	2	3	4	3	2	0	0	0	0	0	0	9.4	9.4
Q9VXY4	Q9VXY4	3	3	3	Translation machinery-associated protein 16 homolog	CG15027		1	3	3	3	1	1	1	1	2	0	1	1	0	1	1	0	1	1	1	1	2	0	1	1	0	1	1	0	1	1	1	1	2	0	1	1	0	1	1	0	19.4	19.4
Q8MSY4	Q8MSY4	1	1	1	Vacuolar protein sorting-associated protein 51 homolog	CG15087		1	1	1	1	1	1	1	1	0	0	0	0	0	0	0	0	1	1	1	1	0	0	0	0	0	0	0	0	1	1	1	1	0	0	0	0	0	0	0	0	3.6	3.6
A1ZBE8;A0A0B4KG81	A1ZBE8;A0A0B4KG81	27;26	27;26	27;26	Protein dopey-1 homolog	CG15099	;	2	27	27	27	6	5	23	24	2	8	0	1	5	10	2	2	6	5	23	24	2	8	0	1	5	10	2	2	6	5	23	24	2	8	0	1	5	10	2	2	14.5	14.5
A1Z814;E1JH23;A0A0B4KEI3	A1Z814;E1JH23;A0A0B4KEI3	4;2;2	4;2;2	4;2;2	Oxysterol-binding protein	CG1513-RA	;;	3	4	4	4	4	3	2	2	1	1	0	0	1	0	0	1	4	3	2	2	1	1	0	0	1	0	0	1	4	3	2	2	1	1	0	0	1	0	0	1	6.2	6.2
A0A0B4KFB8;Q6NN86;A0A0B4LGR1;Q9VI14	A0A0B4KFB8;Q6NN86;A0A0B4LGR1;Q9VI14	4;3;3;3	4;3;3;3	4;3;3;3		CG15187	;;;	4	4	4	4	1	0	0	0	4	1	0	0	1	0	0	0	1	0	0	0	4	1	0	0	1	0	0	0	1	0	0	0	4	1	0	0	1	0	0	0	4.5	4.5
Q9V9Z9	Q9V9Z9	6	6	6	Probable rRNA-processing protein EBP2 homolog	CG1542		1	6	6	6	3	2	3	2	5	5	3	4	5	3	2	5	3	2	3	2	5	5	3	4	5	3	2	5	3	2	3	2	5	5	3	4	5	3	2	5	24.8	24.8
Q9VUU8;Q9VUU7	Q9VUU8;Q9VUU7	1;1	1;1	1;1		CG15715-RA	;	2	1	1	1	1	1	1	0	1	0	0	1	0	0	0	1	1	1	1	0	1	0	0	1	0	0	0	1	1	1	1	0	1	0	0	1	0	0	0	1	13	13
Q9VYE9;M9PHQ4;X2JF51	Q9VYE9	7;3;2	7;3;2	7;3;2		CG1622-RA		3	7	7	7	5	2	6	6	7	2	6	4	6	5	3	6	5	2	6	6	7	2	6	4	6	5	3	6	5	2	6	6	7	2	6	4	6	5	3	6	27.4	27.4
A0A0B4K6D2;Q9VH95	A0A0B4K6D2;Q9VH95	1;1	1;1	1;1	Uncharacterized protein CG16817	CG16817	;	2	1	1	1	1	1	1	1	0	0	0	0	0	0	0	0	1	1	1	1	0	0	0	0	0	0	0	0	1	1	1	1	0	0	0	0	0	0	0	0	8.7	8.7
Q5BI42	Q5BI42	3	3	3	VWFA and cache domain-containing protein CG16868	CG16868		1	3	3	3	0	1	3	2	1	0	0	0	0	0	0	0	0	1	3	2	1	0	0	0	0	0	0	0	0	1	3	2	1	0	0	0	0	0	0	0	2.8	2.8
H8F4T6;Q9V6U9	H8F4T6;Q9V6U9	3;3	3;3	3;3	Probable trans-2-enoyl-CoA reductase, mitochondrial	CG16935-RA;CG16935	;	2	3	3	3	0	0	1	1	0	3	0	0	0	0	0	1	0	0	1	1	0	3	0	0	0	0	0	1	0	0	1	1	0	3	0	0	0	0	0	1	12.3	12.3
X2JEU3;Q9VZ00	X2JEU3;Q9VZ00	17;17	17;17	17;17		CG1737-RA	;	2	17	17	17	0	3	16	17	3	4	0	1	7	12	0	4	0	3	16	17	3	4	0	1	7	12	0	4	0	3	16	17	3	4	0	1	7	12	0	4	21.9	21.9
Q9VYY3	Q9VYY3	4	4	4	Ubiquitin-like modifier-activating enzyme 5	CG1749		1	4	4	4	3	2	4	2	0	0	0	0	1	0	0	0	3	2	4	2	0	0	0	0	1	0	0	0	3	2	4	2	0	0	0	0	1	0	0	0	12.1	12.1
Q7PLI7;Q7PLI7-2	Q7PLI7;Q7PLI7-2	10;7	10;7	10;7	Serine/threonine-protein kinase CG17528	CG17528	;	2	10	10	10	2	1	9	7	1	1	0	0	2	4	0	0	2	1	9	7	1	1	0	0	2	4	0	0	2	1	9	7	1	1	0	0	2	4	0	0	17.2	17.2
Q9VIX4	Q9VIX4	25	25	25	Acyl-coenzyme A oxidase	CG17544-RA		1	25	25	25	2	3	25	19	0	12	0	1	13	20	0	13	2	3	25	19	0	12	0	1	13	20	0	13	2	3	25	19	0	12	0	1	13	20	0	13	53.4	53.4
Q9VEQ2;Q9VEQ1	Q9VEQ2;Q9VEQ1	4;3	4;3	4;3		CG17556-RA	;	2	4	4	4	2	2	2	3	1	1	0	0	0	0	0	0	2	2	2	3	1	1	0	0	0	0	0	0	2	2	2	3	1	1	0	0	0	0	0	0	22.3	22.3
Q9VQR9	Q9VQR9	2	2	2		CG17593-RA		1	2	2	2	1	0	2	2	0	0	0	0	0	1	0	0	1	0	2	2	0	0	0	0	0	1	0	0	1	0	2	2	0	0	0	0	0	1	0	0	7.4	7.4
Q9W3C2	Q9W3C2	13	13	13	Uncharacterized protein CG1785	CG1785		1	13	13	13	6	7	13	13	7	7	6	9	7	10	9	7	6	7	13	13	7	7	6	9	7	10	9	7	6	7	13	13	7	7	6	9	7	10	9	7	31	31
Q7KW39-2;Q7KW39	Q7KW39-2;Q7KW39	4;4	4;4	4;4	Probable methylmalonate-semialdehyde dehydrogenase [acylating], mitochondrial	CG17896	;	2	4	4	4	0	0	0	0	1	4	0	0	2	0	0	3	0	0	0	0	1	4	0	0	2	0	0	3	0	0	0	0	1	4	0	0	2	0	0	3	20	20
Q9I7K4	Q9I7K4	4	4	4		CG18542-RA		1	4	4	4	0	0	3	1	0	1	0	0	0	0	0	1	0	0	3	1	0	1	0	0	0	0	0	1	0	0	3	1	0	1	0	0	0	0	0	1	22.5	22.5
M9PBH8;Q8IRH5-2;Q8IRH5	M9PBH8;Q8IRH5-2;Q8IRH5	41;41;41	41;41;41	41;41;41	Zinc finger protein CG2199	CG2199	;;	3	41	41	41	21	24	39	36	19	23	23	26	23	36	26	23	21	24	39	36	19	23	23	26	23	36	26	23	21	24	39	36	19	23	23	26	23	36	26	23	59.8	59.8
M9PDA6;Q9VIK9	M9PDA6;Q9VIK9	6;6	6;6	6;6	Methyltransferase-like protein 13	CG2614	;	2	6	6	6	0	0	6	5	1	1	1	0	3	3	1	3	0	0	6	5	1	1	1	0	3	3	1	3	0	0	6	5	1	1	1	0	3	3	1	3	14.8	14.8
X2JEW2;Q9VYA7	X2JEW2;Q9VYA7	61;61	61;61	61;61	RRP12-like protein	CG2691	;	2	61	61	61	41	34	57	52	24	23	16	27	26	46	24	24	41	34	57	52	24	23	16	27	26	46	24	24	41	34	57	52	24	23	16	27	26	46	24	24	56	56
Q9W4R2;Q9W4R1	Q9W4R2;Q9W4R1	3;3	3;3	3;3		CG2875-RB	;	2	3	3	3	0	0	3	1	0	0	0	0	1	1	0	1	0	0	3	1	0	0	0	0	1	1	0	1	0	0	3	1	0	0	0	0	1	1	0	1	9.3	9.3
E2QD64;Q7K4H4	E2QD64;Q7K4H4	16;16	16;16	16;16	Bifunctional lysine-specific demethylase and histidyl-hydroxylase NO66	CG2982	;	2	16	16	16	2	1	15	16	4	7	1	0	7	12	0	7	2	1	15	16	4	7	1	0	7	12	0	7	2	1	15	16	4	7	1	0	7	12	0	7	34.8	34.8
Q9VQI5	Q9VQI5	7	7	7		CG3098		1	7	7	7	1	0	5	4	1	4	0	0	4	2	0	4	1	0	5	4	1	4	0	0	4	2	0	4	1	0	5	4	1	4	0	0	4	2	0	4	23.5	23.5
Q8IMP1;Q8IMP2;A0A0B4LHR2;Q8IMP0;A0A0B4LHR8	Q8IMP1;Q8IMP2;A0A0B4LHR2;Q8IMP0;A0A0B4LHR8	3;3;3;3;3	3;3;3;3;3	3;3;3;3;3		CG31064-RB	;;;;	5	3	3	3	1	0	3	2	0	0	0	0	0	0	0	0	1	0	3	2	0	0	0	0	0	0	0	0	1	0	3	2	0	0	0	0	0	0	0	0	3.7	3.7
Q9VBS8	Q9VBS8	4	4	4		CG31370-RB		1	4	4	4	0	0	4	3	0	0	0	0	0	2	0	0	0	0	4	3	0	0	0	0	0	2	0	0	0	0	4	3	0	0	0	0	0	2	0	0	12.4	12.4
Q9VL63;M9PB85	Q9VL63	8;3	8;3	8;3	UPF0430 protein CG31712	CG31712		2	8	8	8	5	4	4	3	4	0	3	5	3	5	1	3	5	4	4	3	4	0	3	5	3	5	1	3	5	4	4	3	4	0	3	5	3	5	1	3	20.3	20.3
Q9VK04;X2J9M9;X2JDZ6;Q9VK06	Q9VK04;X2J9M9;X2JDZ6;Q9VK06	29;28;28;28	29;28;28;28	29;28;28;28	Phospholipid-transporting ATPase	CG31729-RA;CG6263	;;;	4	29	29	29	22	14	29	28	15	15	0	0	6	4	0	3	22	14	29	28	15	15	0	0	6	4	0	3	22	14	29	28	15	15	0	0	6	4	0	3	26.9	26.9
A0A0B4LHH1;Q960R0;Q9W1B5;A0A0B4LGJ9	A0A0B4LHH1;Q960R0;Q9W1B5;A0A0B4LGJ9	8;8;8;8	8;8;8;8	8;8;8;8		CG3209-RA	;;;	4	8	8	8	1	2	7	5	2	1	0	0	2	2	0	0	1	2	7	5	2	1	0	0	2	2	0	0	1	2	7	5	2	1	0	0	2	2	0	0	25	25
Q9VTX1	Q9VTX1	3	3	3		CG32104-RB		1	3	3	3	1	2	3	3	0	0	1	0	0	0	0	0	1	2	3	3	0	0	1	0	0	0	0	0	1	2	3	3	0	0	1	0	0	0	0	0	4.1	4.1
Q9VUC6-3;Q9VUC6;Q9VUC6-2;M9PCF8	Q9VUC6-3;Q9VUC6;Q9VUC6-2;M9PCF8	80;80;78;77	80;80;78;77	80;80;78;77	Formin-like protein CG32138	CG32138	;;;	4	80	80	80	55	63	77	71	56	39	3	3	7	3	4	10	55	63	77	71	56	39	3	3	7	3	4	10	55	63	77	71	56	39	3	3	7	3	4	10	62.5	62.5
Q0KHU5-2;Q0KHU5	Q0KHU5-2;Q0KHU5	4;4	4;4	4;4	1-acylglycerophosphocholine O-acyltransferase 1	CG32699	;	2	4	4	4	0	0	4	3	0	1	0	0	0	2	0	1	0	0	4	3	0	1	0	0	0	2	0	1	0	0	4	3	0	1	0	0	0	2	0	1	10.8	10.8
Q9VIU4	Q9VIU4	2	2	2		CG33116-RA		1	2	2	2	0	0	2	2	0	1	0	0	1	1	0	1	0	0	2	2	0	1	0	0	1	1	0	1	0	0	2	2	0	1	0	0	1	1	0	1	7.3	7.3
Q9VQY8	Q9VQY8	26	26	26		CG3338-RA		1	26	26	26	23	24	18	21	8	3	0	0	0	0	0	0	23	24	18	21	8	3	0	0	0	0	0	0	23	24	18	21	8	3	0	0	0	0	0	0	38.3	38.3
B7Z140;X2JEP7;B7Z138;Q9W2X2;X2JJ95;X2JB32;Q8IRL5;X2JD61;X2JEC6	B7Z140;X2JEP7;B7Z138;Q9W2X2;X2JJ95;X2JB32;Q8IRL5;X2JD61;X2JEC6	1;1;1;1;1;1;1;1;1	1;1;1;1;1;1;1;1;1	1;1;1;1;1;1;1;1;1		CG34408-RA	;;;;;;;;	9	1	1	1	1	1	1	1	0	0	0	0	0	0	0	0	1	1	1	1	0	0	0	0	0	0	0	0	1	1	1	1	0	0	0	0	0	0	0	0	1.5	1.5
Q9W1Q5	Q9W1Q5	8	8	8		CG3520-RA		1	8	8	8	0	0	8	7	0	1	0	0	1	4	0	0	0	0	8	7	0	1	0	0	1	4	0	0	0	0	8	7	0	1	0	0	1	4	0	0	10.1	10.1
Q9W4J5	Q9W4J5	3	3	3	Ribosomal RNA small subunit methyltransferase NEP1	CG3527		1	3	3	3	0	0	3	3	0	0	0	0	0	1	0	1	0	0	3	3	0	0	0	0	0	1	0	1	0	0	3	3	0	0	0	0	0	1	0	1	21	21
M9PB19;Q9VQK0-2;Q9VQK0;Q9VQK0-3	M9PB19;Q9VQK0-2;Q9VQK0;Q9VQK0-3	1;1;1;1	1;1;1;1	1;1;1;1	UPF0518 protein CG3558	CG3558	;;;	4	1	1	1	0	0	1	1	0	0	0	0	0	0	0	0	0	0	1	1	0	0	0	0	0	0	0	0	0	0	1	1	0	0	0	0	0	0	0	0	1.4	1.4
M9PFT2;Q9VPB1	M9PFT2;Q9VPB1	1;1	1;1	1;1	Protein ST7 homolog	CG3634	;	2	1	1	1	1	0	1	1	1	0	0	0	0	0	0	0	1	0	1	1	1	0	0	0	0	0	0	0	1	0	1	1	1	0	0	0	0	0	0	0	2.8	2.8
M9PGE0;M9NEN6;Q9W5A5-2;Q9W5A5;Q9W5A5-3	M9PGE0;M9NEN6;Q9W5A5-2;Q9W5A5;Q9W5A5-3	2;2;2;2;2	2;2;2;2;2	2;2;2;2;2	Protein tweety homolog;Protein tweety-2	CG3638	;;;;	5	2	2	2	0	0	2	2	1	0	0	0	0	0	0	0	0	0	2	2	1	0	0	0	0	0	0	0	0	0	2	2	1	0	0	0	0	0	0	0	3.9	3.9
M9PC31;M9PEF6;Q9VQX4;Q9VQX4-2	M9PC31;M9PEF6;Q9VQX4;Q9VQX4-2	18;18;18;18	18;18;18;18	18;18;18;18	Nicotinate phosphoribosyltransferase	CG3714	;;;	4	18	18	18	0	1	13	14	1	10	0	0	12	7	0	12	0	1	13	14	1	10	0	0	12	7	0	12	0	1	13	14	1	10	0	0	12	7	0	12	43.3	43.3
A0A0B4LGI9;H0RNI8;Q8MMC4-2;Q8MMC4	A0A0B4LGI9;H0RNI8;Q8MMC4-2;Q8MMC4	2;2;2;1	2;2;2;1	2;2;2;1	Protein CDV3 homolog	CG3760-RB;CG3760	;;;	4	2	2	2	1	1	2	2	0	0	0	0	0	0	0	0	1	1	2	2	0	0	0	0	0	0	0	0	1	1	2	2	0	0	0	0	0	0	0	0	12.5	12.5
A0A0B4JD46;Q8T8R1	A0A0B4JD46;Q8T8R1	9;9	9;9	9;9	CCHC-type zinc finger protein CG3800	CG3800	;	2	9	9	9	9	8	9	9	7	7	7	8	6	9	6	7	9	8	9	9	7	7	7	8	6	9	6	7	9	8	9	9	7	7	7	8	6	9	6	7	53.9	53.9
Q9VFE6	Q9VFE6	2	2	2	RRP15-like protein	CG3817		1	2	2	2	0	0	1	0	0	0	0	0	1	1	0	1	0	0	1	0	0	0	0	0	1	1	0	1	0	0	1	0	0	0	0	0	1	1	0	1	9.1	9.1
O46080	O46080	6	6	6	Protein SMG9	CG3857		1	6	6	6	3	2	6	4	1	0	0	1	0	3	0	0	3	2	6	4	1	0	0	1	0	3	0	0	3	2	6	4	1	0	0	1	0	3	0	0	17.5	17.5
Q9VVU1	Q9VVU1	3	3	3		CG3902-RA		1	3	3	3	0	1	1	1	0	2	0	0	0	1	0	2	0	1	1	1	0	2	0	0	0	1	0	2	0	1	1	1	0	2	0	0	0	1	0	2	6.8	6.8
Q7KVQ0	Q7KVQ0	4	4	4	Probable H/ACA ribonucleoprotein complex subunit 1	CG4038		1	4	4	4	0	0	2	3	0	2	0	0	2	2	0	2	0	0	2	3	0	2	0	0	2	2	0	2	0	0	2	3	0	2	0	0	2	2	0	2	19.8	19.8
Q9VL96	Q9VL96	31	31	31	Pescadillo homolog	CG4364		1	31	31	31	9	17	30	27	8	6	8	20	10	24	11	8	9	17	30	27	8	6	8	20	10	24	11	8	9	17	30	27	8	6	8	20	10	24	11	8	48.8	48.8
Q9VYI6	Q9VYI6	3	3	3		CG4410		1	3	3	3	1	1	2	2	0	0	1	1	0	0	1	0	1	1	2	2	0	0	1	1	0	0	1	0	1	1	2	2	0	0	1	1	0	0	1	0	6.5	6.5
Q9W3V2	Q9W3V2	60	60	60		CG4557-RA		1	60	60	60	53	56	57	54	36	30	0	1	3	2	0	3	53	56	57	54	36	30	0	1	3	2	0	3	53	56	57	54	36	30	0	1	3	2	0	3	54.1	54.1
A0A0B4LGC8;O77475	A0A0B4LGC8;O77475	2;2	2;2	2;2	Ceramide phosphoethanolamine synthase	CG4585	;	2	2	2	2	2	2	2	2	2	2	0	0	0	0	0	0	2	2	2	2	2	2	0	0	0	0	0	0	2	2	2	2	2	2	0	0	0	0	0	0	5.4	5.4
X2JDP6;Q8T079;M9MRG2	X2JDP6;Q8T079;M9MRG2	17;17;16	17;17;16	17;17;16	Putative oxidoreductase GLYR1 homolog	CG4747	;;	3	17	17	17	1	2	13	10	9	16	1	1	10	12	0	9	1	2	13	10	9	16	1	1	10	12	0	9	1	2	13	10	9	16	1	1	10	12	0	9	35.4	35.4
Q9VPJ7;Q2PDV8;M9PBY9;Q2PDV9	Q9VPJ7	7;1;1;1	7;1;1;1	7;1;1;1		CG4822-RB		4	7	7	7	1	0	7	5	1	1	0	1	0	2	1	0	1	0	7	5	1	1	0	1	0	2	1	0	1	0	7	5	1	1	0	1	0	2	1	0	11.7	11.7
A8JV25;A8JV19;Q9VXA5;Q7KUX2;M9PHT3	A8JV25;A8JV19;Q9VXA5;Q7KUX2;M9PHT3	7;7;7;7;5	7;7;7;7;5	7;7;7;7;5		CG4829-RA	;;;;	5	7	7	7	1	1	7	6	3	0	0	0	0	0	0	0	1	1	7	6	3	0	0	0	0	0	0	0	1	1	7	6	3	0	0	0	0	0	0	0	14.7	14.7
A0A0B4KH76;A0A0B4KGW7;Q9VGC3	A0A0B4KH76;A0A0B4KGW7;Q9VGC3	3;3;3	3;3;3	3;3;3	Conserved oligomeric Golgi complex subunit 1	CG4848	;;	3	3	3	3	2	2	2	3	2	0	1	0	0	0	0	0	2	2	2	3	2	0	1	0	0	0	0	0	2	2	2	3	2	0	1	0	0	0	0	0	5	5
A1ZAU6;A0A0B4LFJ8	A1ZAU6;A0A0B4LFJ8	41;39	41;39	41;39		CG4853-RA	;	2	41	41	41	37	38	38	34	24	18	1	1	1	1	1	2	37	38	38	34	24	18	1	1	1	1	1	2	37	38	38	34	24	18	1	1	1	1	1	2	72.6	72.6
Q9VPD2	Q9VPD2	2	2	2	Cytosolic Fe-S cluster assembly factor NUBP2 homolog	CG4858		1	2	2	2	0	0	2	1	0	1	0	0	1	1	0	0	0	0	2	1	0	1	0	0	1	1	0	0	0	0	2	1	0	1	0	0	1	1	0	0	13.8	13.8
Q9VV41	Q9VV41	3	3	3	Probable tRNA N6-adenosine threonylcarbamoyltransferase	CG4933		1	3	3	3	0	0	3	3	0	0	0	0	0	2	0	0	0	0	3	3	0	0	0	0	0	2	0	0	0	0	3	3	0	0	0	0	0	2	0	0	10.4	10.4
Q9VL00	Q9VL00	2	2	2	Ubiquitin thioesterase otubain-like	CG4968		1	2	2	2	0	1	2	1	0	0	0	0	0	1	0	0	0	1	2	1	0	0	0	0	0	1	0	0	0	1	2	1	0	0	0	0	0	1	0	0	11.1	11.1
Q9VX80;M9MSQ1;M9MSF4;X2JFU3	Q9VX80;M9MSQ1	13;12;5;3	13;12;5;3	13;12;5;3		CG5004-RA	;	4	13	13	13	8	10	13	8	7	1	1	1	3	1	0	1	8	10	13	8	7	1	1	1	3	1	0	1	8	10	13	8	7	1	1	1	3	1	0	1	17.1	17.1
A8JRB8;A8JRC1;Q8MT18	A8JRB8;A8JRC1;Q8MT18	3;3;3	3;3;3	3;3;3		CG5028-RC	;;	3	3	3	3	0	0	2	0	0	2	0	0	0	1	0	2	0	0	2	0	0	2	0	0	0	1	0	2	0	0	2	0	0	2	0	0	0	1	0	2	14.3	14.3
A1ZB80;A0A0B4K7G1;A1ZB77;E1JGL5;A1ZB83;A0A0B4LGX1;A0A0B4K897	A1ZB80;A0A0B4K7G1;A1ZB77;E1JGL5;A1ZB83;A0A0B4LGX1;A0A0B4K897	16;16;15;14;14;14;14	16;16;15;14;14;14;14	2;2;2;2;2;2;2		CG5174-RA	;;;;;;	7	16	16	2	15	14	16	13	6	3	0	1	3	0	0	2	15	14	16	13	6	3	0	1	3	0	0	2	2	1	2	2	2	0	0	0	0	0	0	0	81.2	81.2
Q8SWX8;Q9VG80	Q8SWX8;Q9VG80	6;6	6;6	6;6	Palmitoyltransferase	CG5196-RA	;	2	6	6	6	0	0	5	6	0	1	0	0	0	0	0	0	0	0	5	6	0	1	0	0	0	0	0	0	0	0	5	6	0	1	0	0	0	0	0	0	19	19
Q9VGP1	Q9VGP1	12	12	12	Zinc finger FYVE domain-containing protein 26 homolog	CG5270		1	12	12	12	1	0	11	10	1	0	0	0	0	5	0	0	1	0	11	10	1	0	0	0	0	5	0	0	1	0	11	10	1	0	0	0	0	5	0	0	7.4	7.4
Q9VCZ2	Q9VCZ2	5	5	5		CG5346-RA		1	5	5	5	4	5	3	2	4	0	0	0	0	0	0	0	4	5	3	2	4	0	0	0	0	0	0	0	4	5	3	2	4	0	0	0	0	0	0	0	24.1	24.1
Q9VD26	Q9VD26	19	19	19	Zinc finger protein-like 1 homolog	CG5382		1	19	19	19	18	16	16	18	14	13	2	1	2	0	1	1	18	16	16	18	14	13	2	1	2	0	1	1	18	16	16	18	14	13	2	1	2	0	1	1	83.3	83.3
E1JIZ3;Q9VB98;Q9VB98-2	E1JIZ3;Q9VB98;Q9VB98-2	4;4;4	4;4;4	4;4;4	Probable Rho GTPase-activating protein CG5521	CG5521	;;	3	4	4	4	3	3	3	4	1	1	0	0	0	0	0	0	3	3	3	4	1	1	0	0	0	0	0	0	3	3	3	4	1	1	0	0	0	0	0	0	2.5	2.5
Q9VG59	Q9VG59	5	5	5		CG5608-RA		1	5	5	5	0	0	5	3	0	0	0	0	0	1	0	0	0	0	5	3	0	0	0	0	0	1	0	0	0	0	5	3	0	0	0	0	0	1	0	0	9.3	9.3
Q9VTU4	Q9VTU4	17	17	17	Eukaryotic translation initiation factor 3 subunit L	CG5642		1	17	17	17	0	1	16	16	2	10	1	1	10	14	1	9	0	1	16	16	2	10	1	1	10	14	1	9	0	1	16	16	2	10	1	1	10	14	1	9	32.7	32.7
Q7K486	Q7K486	1	1	1	Armadillo repeat-containing protein 6 homolog	CG5721		1	1	1	1	0	0	1	0	0	0	0	0	0	0	0	0	0	0	1	0	0	0	0	0	0	0	0	0	0	0	1	0	0	0	0	0	0	0	0	0	4.7	4.7
Q9VM12	Q9VM12	1	1	1		CG5958-RA		1	1	1	1	0	0	1	1	0	1	0	0	1	0	0	1	0	0	1	1	0	1	0	0	1	0	0	1	0	0	1	1	0	1	0	0	1	0	0	1	4.4	4.4
Q9VB74	Q9VB74	4	4	4	UPF0396 protein CG6066	CG6066		1	4	4	4	2	0	2	1	2	3	1	2	3	2	2	4	2	0	2	1	2	3	1	2	3	2	2	4	2	0	2	1	2	3	1	2	3	2	2	4	14.9	14.9
Q9VKM7;Q9VKM8	Q9VKM7	16;6	16;6	16;6		CG6089		2	16	16	16	9	11	12	12	6	6	0	0	1	0	0	3	9	11	12	12	6	6	0	0	1	0	0	3	9	11	12	12	6	6	0	0	1	0	0	3	32.5	32.5
A1Z9G1;A0A0B4KEN8;A0A0B4KF19	A1Z9G1;A0A0B4KEN8;A0A0B4KF19	1;1;1	1;1;1	1;1;1		CG6191-RA	;;	3	1	1	1	0	0	1	0	0	0	0	0	0	0	0	0	0	0	1	0	0	0	0	0	0	0	0	0	0	0	1	0	0	0	0	0	0	0	0	0	2.4	2.4
Q9VKJ6	Q9VKJ6	1	1	1		CG6230-RA		1	1	1	1	0	0	0	1	0	0	0	0	0	0	0	0	0	0	0	1	0	0	0	0	0	0	0	0	0	0	0	1	0	0	0	0	0	0	0	0	1.4	1.4
Q8SZY9	Q8SZY9	1	1	1		CG6316		1	1	1	1	0	0	1	1	1	0	0	0	1	0	0	1	0	0	1	1	1	0	0	0	1	0	0	1	0	0	1	1	1	0	0	0	1	0	0	1	2.2	2.2
T2GGJ9;Q9W4N2	T2GGJ9;Q9W4N2	37;37	37;37	37;37	Cap-specific mRNA (nucleoside-2-O-)-methyltransferase 1	CG6379-RB;CG6379	;	2	37	37	37	1	1	34	31	1	20	0	0	18	24	0	19	1	1	34	31	1	20	0	0	18	24	0	19	1	1	34	31	1	20	0	0	18	24	0	19	51.6	51.6
M9PFY2;Q8IQQ8;Q9VVF4	M9PFY2;Q8IQQ8;Q9VVF4	9;9;9	9;9;9	9;9;9		CG6479-RB;CG6479-RA	;;	3	9	9	9	1	0	7	6	0	1	0	0	2	2	0	1	1	0	7	6	0	1	0	0	2	2	0	1	1	0	7	6	0	1	0	0	2	2	0	1	18.7	18.7
Q9VKH0	Q9VKH0	6	6	6	Conserved oligomeric Golgi complex subunit 8	CG6488		1	6	6	6	5	6	4	4	1	1	0	0	0	0	0	0	5	6	4	4	1	1	0	0	0	0	0	0	5	6	4	4	1	1	0	0	0	0	0	0	12.6	12.6
Q7K4W1	Q7K4W1	4	4	4	Threonylcarbamoyladenosine tRNA methylthiotransferase	CG6550		1	4	4	4	0	0	4	2	0	0	0	0	0	0	0	0	0	0	4	2	0	0	0	0	0	0	0	0	0	0	4	2	0	0	0	0	0	0	0	0	12.1	12.1
A0A0B4JDC3;Q9VGU5	A0A0B4JDC3;Q9VGU5	8;8	8;8	8;8	Tetratricopeptide repeat protein 14 homolog	CG6621	;	2	8	8	8	0	1	0	0	8	1	1	1	3	0	0	5	0	1	0	0	8	1	1	1	3	0	0	5	0	1	0	0	8	1	1	1	3	0	0	5	12.1	12.1
Q8SY39	Q8SY39	42	42	42		CG6994		1	42	42	42	11	6	40	40	8	11	5	10	15	31	4	12	11	6	40	40	8	11	5	10	15	31	4	12	11	6	40	40	8	11	5	10	15	31	4	12	53.2	53.2
Q9VDE8	Q9VDE8	3	3	3		CG7044-RA		1	3	3	3	1	1	3	2	0	0	0	0	1	1	0	0	1	1	3	2	0	0	0	0	1	1	0	0	1	1	3	2	0	0	0	0	1	1	0	0	3.5	3.5
Q7K2B0	Q7K2B0	17	17	17	Ribosomal RNA-processing protein 8	CG7137		1	17	17	17	1	2	15	13	6	11	1	0	10	14	0	11	1	2	15	13	6	11	1	0	10	14	0	11	1	2	15	13	6	11	1	0	10	14	0	11	50.8	50.8
M9NF33;Q9VSH4	M9NF33;Q9VSH4	2;2	2;2	2;2	Cleavage and polyadenylation specificity factor subunit CG7185	CG7185	;	2	2	2	2	1	0	0	0	2	2	1	0	2	1	0	2	1	0	0	0	2	2	1	0	2	1	0	2	1	0	0	0	2	2	1	0	2	1	0	2	6.8	6.8
A0A0B4LH99;Q9VED0	A0A0B4LH99;Q9VED0	2;2	2;2	2;2	Protein TAPT1 homolog	CG7218	;	2	2	2	2	0	0	2	2	1	0	0	0	0	0	0	0	0	0	2	2	1	0	0	0	0	0	0	0	0	0	2	2	1	0	0	0	0	0	0	0	4.6	4.6
X2JL49;Q9VWN5	X2JL49;Q9VWN5	14;14	14;14	14;14	Protein FAM188A homolog	CG7332	;	2	14	14	14	8	11	10	10	6	2	0	0	1	0	0	0	8	11	10	10	6	2	0	0	1	0	0	0	8	11	10	10	6	2	0	0	1	0	0	0	33.2	33.2
Q9VP47	Q9VP47	10	10	10	Pre-rRNA-processing protein TSR1 homolog	CG7338		1	10	10	10	9	8	7	5	8	1	8	8	3	9	4	1	9	8	7	5	8	1	8	8	3	9	4	1	9	8	7	5	8	1	8	8	3	9	4	1	17.1	17.1
Q9VMQ8	Q9VMQ8	5	5	5		CG7371-RA		1	5	5	5	0	2	4	3	0	0	0	1	0	2	0	0	0	2	4	3	0	0	0	1	0	2	0	0	0	2	4	3	0	0	0	1	0	2	0	0	12.5	12.5
M9MS45;B7Z098;Q9VNX8	M9MS45;B7Z098;Q9VNX8	1;1;1	1;1;1	1;1;1	Eukaryotic translation initiation factor 2A	CG7414	;;	3	1	1	1	1	1	1	1	1	1	0	1	1	1	1	1	1	1	1	1	1	1	0	1	1	1	1	1	1	1	1	1	1	1	0	1	1	1	1	1	2.5	2.5
M9PI67;M9NEA3;M9NDR9;Q9VUQ8	M9PI67;M9NEA3;M9NDR9;Q9VUQ8	1;1;1;1	1;1;1;1	1;1;1;1	Defective in cullin neddylation protein;DCN1-like protein	CG7427	;;;	4	1	1	1	0	0	1	0	0	0	0	0	0	0	0	0	0	0	1	0	0	0	0	0	0	0	0	0	0	0	1	0	0	0	0	0	0	0	0	0	4.2	4.2
Q95TN4	Q95TN4	9	9	9	Conserved oligomeric Golgi complex subunit 4	CG7456		1	9	9	9	7	7	7	8	3	1	0	0	0	0	0	0	7	7	7	8	3	1	0	0	0	0	0	0	7	7	7	8	3	1	0	0	0	0	0	0	15.5	15.5
Q9VSC9	Q9VSC9	8	8	8		CG7565-RA		1	8	8	8	1	0	7	5	4	1	0	0	0	0	0	1	1	0	7	5	4	1	0	0	0	0	0	1	1	0	7	5	4	1	0	0	0	0	0	1	8.8	8.8
Q9Y140	Q9Y140	2	2	2	Dehydrogenase/reductase SDR family protein 7-like	CG7601		1	2	2	2	0	0	2	1	0	1	0	0	0	0	0	0	0	0	2	1	0	1	0	0	0	0	0	0	0	0	2	1	0	1	0	0	0	0	0	0	10.4	10.4
Q9VW70	Q9VW70	6	6	6		CG7668-RA		1	6	6	6	0	0	5	4	2	4	0	0	2	0	0	3	0	0	5	4	2	4	0	0	2	0	0	3	0	0	5	4	2	4	0	0	2	0	0	3	18.7	18.7
A1ZBL2	A1ZBL2	12	12	12		CG7744-RA		1	12	12	12	1	2	12	11	2	5	0	0	0	0	0	0	1	2	12	11	2	5	0	0	0	0	0	0	1	2	12	11	2	5	0	0	0	0	0	0	20.7	20.7
X2JJ32;B7Z134;Q6IDE0;M9NGW5;M9NDS5;Q9W391;Q9W391-2	X2JJ32;B7Z134;Q6IDE0;M9NGW5;M9NDS5;Q9W391;Q9W391-2	4;4;4;4;4;4;4	4;4;4;4;4;4;4	4;4;4;4;4;4;4	Probable phosphorylase b kinase regulatory subunit alpha	CG7766	;;;;;;	7	4	4	4	0	0	1	4	0	0	0	0	0	0	0	0	0	0	1	4	0	0	0	0	0	0	0	0	0	0	1	4	0	0	0	0	0	0	0	0	7.3	7.3
Q9VAF3;Q7JRK6	Q9VAF3;Q7JRK6	3;2	3;2	3;2		CG7824-RC	;	2	3	3	3	0	0	3	3	0	1	0	0	0	3	1	2	0	0	3	3	0	1	0	0	0	3	1	2	0	0	3	3	0	1	0	0	0	3	1	2	13.1	13.1
Q9VEB3	Q9VEB3	6	6	6	Ribosome production factor 2 homolog	CG7993		1	6	6	6	1	0	2	2	1	6	0	0	3	4	0	5	1	0	2	2	1	6	0	0	3	4	0	5	1	0	2	2	1	6	0	0	3	4	0	5	23.8	23.8
Q8MRQ4	Q8MRQ4	10	10	10	LMBR1 domain-containing protein 2 homolog	CG8135		1	10	10	10	2	1	9	8	2	2	0	0	1	0	0	1	2	1	9	8	2	2	0	0	1	0	0	1	2	1	9	8	2	2	0	0	1	0	0	1	24.1	24.1
Q9VHM2	Q9VHM2	5	5	5	UPF0505 protein CG8202	CG8202		1	5	5	5	0	0	4	4	0	0	0	0	0	2	0	0	0	0	4	4	0	0	0	0	0	2	0	0	0	0	4	4	0	0	0	0	0	2	0	0	6.5	6.5
Q7KNA0	Q7KNA0	8	8	8	Dymeclin	CG8230		1	8	8	8	0	0	7	6	0	3	1	1	2	6	0	2	0	0	7	6	0	3	1	1	2	6	0	2	0	0	7	6	0	3	1	1	2	6	0	2	14.6	14.6
A1Z7K6	A1Z7K6	6	6	6		CG8243-RA		1	6	6	6	4	5	3	3	2	1	1	0	0	1	0	0	4	5	3	3	2	1	1	0	0	1	0	0	4	5	3	3	2	1	1	0	0	1	0	0	13.3	13.3
Q960W6	Q960W6	1	1	1	Putative fatty acyl-CoA reductase CG8306	CG8306		1	1	1	1	0	0	1	1	0	1	0	0	1	0	0	0	0	0	1	1	0	1	0	0	1	0	0	0	0	0	1	1	0	1	0	0	1	0	0	0	3.5	3.5
A1ZA77	A1ZA77	1	1	1		CG8320-RA		1	1	1	1	0	0	1	1	0	1	0	0	0	0	0	0	0	0	1	1	0	1	0	0	0	0	0	0	0	0	1	1	0	1	0	0	0	0	0	0	6.9	6.9
A0A0B4LFJ4;Q9V7H4	A0A0B4LFJ4;Q9V7H4	12;12	12;12	12;12	Transmembrane protein 131 homolog	CG8370	;	2	12	12	12	1	2	11	8	0	1	0	0	1	5	0	2	1	2	11	8	0	1	0	0	1	5	0	2	1	2	11	8	0	1	0	0	1	5	0	2	8.7	8.7
Q7K1Z5	Q7K1Z5	4	4	4	Ubiquitin-fold modifier-conjugating enzyme 1	CG8386		1	4	4	4	2	4	3	3	2	2	0	0	0	0	0	0	2	4	3	3	2	2	0	0	0	0	0	0	2	4	3	3	2	2	0	0	0	0	0	0	28.7	28.7
A1ZA92	A1ZA92	25	25	25	Polynucleotide 5-hydroxyl-kinase NOL9	CG8414		1	25	25	25	0	0	21	24	0	10	0	0	14	18	0	14	0	0	21	24	0	10	0	0	14	18	0	14	0	0	21	24	0	10	0	0	14	18	0	14	37.4	37.4
M9PCI5;Q9VLS1;Q9VLS1-2	M9PCI5;Q9VLS1	3;3;1	3;3;1	3;3;1	Probable phosphorylase b kinase regulatory subunit beta	CG8475	;	3	3	3	3	0	0	1	2	1	0	0	0	0	0	0	0	0	0	1	2	1	0	0	0	0	0	0	0	0	0	1	2	1	0	0	0	0	0	0	0	3.6	3.6
A1Z909	A1Z909	41	41	41		CG8545-RA		1	41	41	41	6	2	34	36	20	29	4	1	28	29	4	26	6	2	34	36	20	29	4	1	28	29	4	26	6	2	34	36	20	29	4	1	28	29	4	26	43.1	43.1
Q9VS46	Q9VS46	2	2	2	RINT1-like protein	CG8605		1	2	2	2	0	0	2	2	0	1	0	0	1	1	0	0	0	0	2	2	0	1	0	0	1	1	0	0	0	0	2	2	0	1	0	0	1	1	0	0	3.9	3.9
X2JKW3;Q86B47-2;Q86B47	X2JKW3;Q86B47-2;Q86B47	4;4;4	4;4;4	4;4;4	Probable ATP-dependent RNA helicase CG8611	CG8611	;;	3	4	4	4	0	0	4	3	0	0	0	0	1	1	0	0	0	0	4	3	0	0	0	0	1	1	0	0	0	0	4	3	0	0	0	0	1	1	0	0	8.1	8.1
A0A0B4LEV3;Q7JWR9	A0A0B4LEV3;Q7JWR9	2;2	2;2	2;2	Zinc finger CCCH domain-containing protein 15 homolog	CG8635	;	2	2	2	2	0	0	0	0	2	0	0	0	1	0	0	0	0	0	0	0	2	0	0	0	1	0	0	0	0	0	0	0	2	0	0	0	1	0	0	0	5.7	5.7
Q7K3W2	Q7K3W2	2	2	2		CG8728-RA		1	2	2	2	0	0	0	0	0	2	0	0	0	0	0	0	0	0	0	0	0	2	0	0	0	0	0	0	0	0	0	0	0	2	0	0	0	0	0	0	7.7	7.7
Q9W020	Q9W020	16	16	16	Nucleolar MIF4G domain-containing protein 1 homolog	CG9004		1	16	16	16	7	4	15	12	9	10	0	4	13	9	2	12	7	4	15	12	9	10	0	4	13	9	2	12	7	4	15	12	9	10	0	4	13	9	2	12	22.5	22.5
A0A0B4KET0;Q1LZ08	A0A0B4KET0;Q1LZ08	4;4	4;4	4;4	WD repeat-containing protein 48 homolog	CG9062	;	2	4	4	4	0	2	4	1	2	1	0	1	1	1	0	0	0	2	4	1	2	1	0	1	1	1	0	0	0	2	4	1	2	1	0	1	1	1	0	0	8.4	8.4
Q9VXA8	Q9VXA8	1	1	1	Decapping nuclease DXO homolog	CG9125		1	1	1	1	1	1	1	0	0	0	0	0	0	0	0	0	1	1	1	0	0	0	0	0	0	0	0	0	1	1	1	0	0	0	0	0	0	0	0	0	2.9	2.9
X2JKF2;Q9VXT5	X2JKF2;Q9VXT5	4;4	4;4	4;4	CWF19-like protein 2 homolog	CG9213	;	2	4	4	4	1	0	4	3	0	1	1	1	0	2	0	2	1	0	4	3	0	1	1	1	0	2	0	2	1	0	4	3	0	1	1	1	0	2	0	2	8.2	8.2
Q9VIF0	Q9VIF0	6	6	6	Nucleolar complex protein 2 homolog	CG9246		1	6	6	6	0	0	6	6	1	1	0	0	0	0	0	1	0	0	6	6	1	1	0	0	0	0	0	1	0	0	6	6	1	1	0	0	0	0	0	1	9.4	9.4
Q9VIF6	Q9VIF6	12	12	12		CG9253-RA		1	12	12	12	6	6	9	10	3	6	4	5	5	8	4	7	6	6	9	10	3	6	4	5	5	8	4	7	6	6	9	10	3	6	4	5	5	8	4	7	32.9	32.9
Q9VJZ1	Q9VJZ1	7	7	7		CG9302-RA		1	7	7	7	2	3	4	3	5	5	1	2	5	2	1	5	2	3	4	3	5	5	1	2	5	2	1	5	2	3	4	3	5	5	1	2	5	2	1	5	14.5	14.5
Q9VW13	Q9VW13	10	10	10		CG9330-RA		1	10	10	10	4	4	9	7	2	1	0	0	2	5	0	0	4	4	9	7	2	1	0	0	2	5	0	0	4	4	9	7	2	1	0	0	2	5	0	0	22.9	22.9
A0A0B4KGL6;Q9VHB6	A0A0B4KGL6;Q9VHB6	3;3	3;3	3;3	Metaxin-1 homolog	CG9393	;	2	3	3	3	0	0	3	3	0	0	0	0	1	1	0	0	0	0	3	3	0	0	0	0	1	1	0	0	0	0	3	3	0	0	0	0	1	1	0	0	12.3	12.3
Q9VHS0	Q9VHS0	3	3	3		CG9601-RA		1	3	3	3	0	0	2	3	0	0	0	0	0	1	0	0	0	0	2	3	0	0	0	0	0	1	0	0	0	0	2	3	0	0	0	0	0	1	0	0	8.2	8.2
Q9VHU1	Q9VHU1	25	25	25	Probable ATP-dependent RNA helicase DDX55 homolog	CG9630		1	25	25	25	1	2	24	17	3	5	1	2	9	14	0	8	1	2	24	17	3	5	1	2	9	14	0	8	1	2	24	17	3	5	1	2	9	14	0	8	47.3	47.3
A0A0B4LFQ7;A1ZAP1	A0A0B4LFQ7;A1ZAP1	1;1	1;1	1;1		CG9646-RA	;	2	1	1	1	1	1	1	1	0	0	1	0	0	1	0	0	1	1	1	1	0	0	1	0	0	1	0	0	1	1	1	1	0	0	1	0	0	1	0	0	2.5	2.5
Q9VVA1	Q9VVA1	1	1	1		CG9706-RA		1	1	1	1	0	0	1	1	0	0	0	0	0	0	0	1	0	0	1	1	0	0	0	0	0	0	0	1	0	0	1	1	0	0	0	0	0	0	0	1	2.5	2.5
Q9VHN5	Q9VHN5	2	2	2	Protein unc-50 homolog	CG9773		1	2	2	2	2	2	2	2	0	0	0	0	1	0	0	1	2	2	2	2	0	0	0	0	1	0	0	1	2	2	2	2	0	0	0	0	1	0	0	1	9.5	9.5
Q9V468;Q9V468-2	Q9V468;Q9V468-2	13;7	13;7	13;7	Zinc finger matrin-type protein CG9776	CG9776	;	2	13	13	13	2	2	7	7	7	5	5	1	8	8	0	8	2	2	7	7	7	5	5	1	8	8	0	8	2	2	7	7	7	5	5	1	8	8	0	8	15.7	15.7
Q95T98	Q95T98	2	2	2	Elongation of very long chain fatty acids protein	CG9798		1	2	2	2	0	1	2	2	1	1	0	0	1	1	0	0	0	1	2	2	1	1	0	0	1	1	0	0	0	1	2	2	1	1	0	0	1	1	0	0	9	9
X2JKP3;Q9VXG0	X2JKP3;Q9VXG0	1;1	1;1	1;1		CG9947-RA	;	2	1	1	1	1	1	1	1	0	0	0	0	0	0	0	0	1	1	1	1	0	0	0	0	0	0	0	0	1	1	1	1	0	0	0	0	0	0	0	0	3.2	3.2
X2JC31;P29742	X2JC31;P29742	107;107	107;107	107;107	Clathrin heavy chain	Chc	;	2	107	107	107	5	10	100	93	29	81	1	3	77	87	6	79	5	10	100	93	29	81	1	3	77	87	6	79	5	10	100	93	29	81	1	3	77	87	6	79	66.9	66.9
M9PEB2;M9ND16;Q7KU24	M9PEB2;M9ND16;Q7KU24	36;36;36	35;35;35	35;35;35	Chromodomain-helicase-DNA-binding protein 1	Chd1	;;	3	36	35	35	10	7	34	30	9	9	7	10	12	25	8	12	9	7	33	29	8	9	6	10	12	24	7	12	9	7	33	29	8	9	6	10	12	24	7	12	25.7	25.2
O16102	O16102	9	6	6	Chromodomain-helicase-DNA-binding protein 3	Chd3		1	9	6	6	0	0	8	7	2	2	0	1	2	7	1	2	0	0	5	4	0	0	0	0	0	4	0	0	0	0	5	4	0	0	0	0	0	4	0	0	9.9	7.1
Q9VZI1;M9PE30	Q9VZI1;M9PE30	11;10	11;10	11;10	Transgelin	Chd64	;	2	11	11	11	10	11	10	9	9	9	2	4	6	7	4	7	10	11	10	9	9	9	2	4	6	7	4	7	10	11	10	9	9	9	2	4	6	7	4	7	67	67
M9NEU5;P25843	M9NEU5;P25843	4;4	4;4	4;4	Profilin	chic	;	2	4	4	4	0	0	1	0	0	4	0	0	3	0	0	4	0	0	1	0	0	4	0	0	3	0	0	4	0	0	1	0	0	4	0	0	3	0	0	4	65.1	65.1
M9PCQ8;Q9XTN2	M9PCQ8;Q9XTN2	32;32	32;32	32;32	Insulin receptor substrate 1	chico	;	2	32	32	32	28	26	28	24	17	3	1	1	1	0	0	0	28	26	28	24	17	3	1	1	1	0	0	0	28	26	28	24	17	3	1	1	1	0	0	0	47.3	47.3
Q9VRJ5	Q9VRJ5	7	7	7		CHMP2B		1	7	7	7	5	5	6	5	2	2	0	1	0	0	0	0	5	5	6	5	2	2	0	1	0	0	0	0	5	5	6	5	2	2	0	1	0	0	0	0	41	41
Q9V3Y2	Q9V3Y2	2	2	2	Anamorsin homolog	CIAPIN1		1	2	2	2	2	2	1	1	1	1	0	0	0	0	0	1	2	2	1	1	1	1	0	0	0	0	0	1	2	2	1	1	1	1	0	0	0	0	0	1	17.3	17.3
P39205	P39205	2	2	2	Molybdenum cofactor synthesis protein cinnamon;Molybdopterin adenylyltransferase;Molybdopterin molybdenumtransferase	cin		1	2	2	2	0	0	1	1	0	1	0	0	1	0	0	0	0	0	1	1	0	1	0	0	1	0	0	0	0	0	1	1	0	1	0	0	1	0	0	0	4.8	4.8
Q9VA36;A0A0B4KI34;A0A0B4KI32;Q86PF3;A0A0B4KHJ8;A0A0B4KHG1;Q9Y154;Q9VA35	Q9VA36;A0A0B4KI34;A0A0B4KI32;Q86PF3;A0A0B4KHJ8;A0A0B4KHG1;Q9Y154;Q9VA35	16;16;15;13;13;13;12;12	16;16;15;13;13;13;12;12	16;16;15;13;13;13;12;12		cindr	;;;;;;;	8	16	16	16	13	12	14	12	7	5	0	0	3	1	1	2	13	12	14	12	7	5	0	0	3	1	1	2	13	12	14	12	7	5	0	0	3	1	1	2	25.7	25.7
G7H829;Q9V3Z6	G7H829;Q9V3Z6	2;2	2;2	2;2	Myosin-VIIa	ck	;	2	2	2	2	0	0	1	2	0	0	0	0	0	1	0	0	0	0	1	2	0	0	0	0	0	1	0	0	0	0	1	2	0	0	0	0	0	1	0	0	1	1
E1JJI5;P54367	E1JJI5;P54367	5;5	5;5	5;5	Casein kinase I isoform alpha	CkIalpha	;	2	5	5	5	3	4	5	4	0	0	2	1	0	5	1	0	3	4	5	4	0	0	2	1	0	5	1	0	3	4	5	4	0	0	2	1	0	5	1	0	15.7	15.7
A4V2B8;P08181	A4V2B8;P08181	6;6	6;6	6;6	Casein kinase II subunit alpha	CkIIalpha	;	2	6	6	6	1	2	2	2	4	5	1	3	6	2	0	6	1	2	2	2	4	5	1	3	6	2	0	6	1	2	2	2	4	5	1	3	6	2	0	6	28	28
Q9VBX1	Q9VBX1	17	17	17	Nuclear export mediator factor NEMF homolog	Clbn		1	17	17	17	0	0	12	13	1	12	0	0	11	12	1	11	0	0	12	13	1	12	0	0	11	12	1	11	0	0	12	13	1	12	0	0	11	12	1	11	24.9	24.9
Q7JZ25	Q7JZ25	11	11	11	Chloride channel protein	ClC-b		1	11	11	11	0	0	9	11	0	1	0	0	1	3	0	1	0	0	9	11	0	1	0	0	1	3	0	1	0	0	9	11	0	1	0	0	1	3	0	1	15.4	15.4
Q8IQN2;Q9VUY1	Q8IQN2;Q9VUY1	8;8	8;8	8;8	Chloride channel protein	ClC-c	;	2	8	8	8	1	3	8	6	1	0	0	0	0	0	0	1	1	3	8	6	1	0	0	0	0	0	0	1	1	3	8	6	1	0	0	0	0	0	0	1	12.8	12.8
Q9VY78	Q9VY78	8	8	8		Clic		1	8	8	8	8	6	8	8	6	6	0	0	6	2	0	4	8	6	8	8	6	6	0	0	6	2	0	4	8	6	8	8	6	6	0	0	6	2	0	4	43.1	43.1
Q9VPT8	Q9VPT8	2	2	2	Cleavage and polyadenylation specificity factor subunit 4	Clp		1	2	2	2	1	1	0	1	1	0	0	1	0	1	0	0	1	1	0	1	1	0	0	1	0	1	0	0	1	1	0	1	1	0	0	1	0	1	0	0	8.4	8.4
A0A0B4KEX0;A1ZAB5	A0A0B4KEX0;A1ZAB5	41;41	41;41	41;41	Protein clueless	clu	;	2	41	41	41	2	6	39	35	1	19	2	1	19	30	2	17	2	6	39	35	1	19	2	1	19	30	2	17	2	6	39	35	1	19	2	1	19	30	2	17	41	41
O76928	O76928	5	5	5		cm		1	5	5	5	0	0	5	5	0	0	0	0	1	3	0	0	0	0	5	5	0	0	0	0	1	3	0	0	0	0	5	5	0	0	0	0	1	3	0	0	14.7	14.7
Q9UAS6	Q9UAS6	1	1	1	Cap-specific mRNA (nucleoside-2-O-)-methyltransferase 2	cmtr2		1	1	1	1	0	0	1	1	0	0	0	0	0	1	0	0	0	0	1	1	0	0	0	0	0	1	0	0	0	0	1	1	0	0	0	0	0	1	0	0	1.6	1.6
M9PDJ6;P49858	M9PDJ6;P49858	1;1	1;1	1;1	Protein cornichon	cni	;	2	1	1	1	0	0	1	1	0	0	0	0	0	0	0	0	0	0	1	1	0	0	0	0	0	0	0	0	0	0	1	1	0	0	0	0	0	0	0	0	12.5	12.5
Q7KNQ9	Q7KNQ9	18	18	18		cnk		1	18	18	18	16	16	17	16	11	2	3	0	0	0	0	0	16	16	17	16	11	2	3	0	0	0	0	0	16	16	17	16	11	2	3	0	0	0	0	0	18.4	18.4
A0A0B4KGI6;Q9VN82;Q8IPP4;A0A0B4KG43;A0A0B4KFK9	A0A0B4KGI6;Q9VN82;Q8IPP4;A0A0B4KG43;A0A0B4KFK9	16;16;15;15;12	16;16;15;15;12	4;4;4;3;4		cno	;;;;	5	16	16	4	10	13	14	11	6	2	1	0	0	0	0	3	10	13	14	11	6	2	1	0	0	0	0	3	3	3	3	3	2	1	0	0	0	0	0	0	12.1	12.1
Q0KHZ9;Q9VAL7	Q0KHZ9;Q9VAL7	1;1	1;1	1;1		Cnx99A	;	2	1	1	1	0	0	1	0	0	0	0	0	0	0	0	0	0	0	1	0	0	0	0	0	0	0	0	0	0	0	1	0	0	0	0	0	0	0	0	0	2	2
Q961G1	Q961G1	11	11	11	Conserved oligomeric Golgi complex subunit 3	Cog3		1	11	11	11	10	7	7	8	1	0	0	0	0	0	1	0	10	7	7	8	1	0	0	0	0	0	1	0	10	7	7	8	1	0	0	0	0	0	1	0	15.7	15.7
C6KI54;P00408	C6KI54;P00408	3;3	3;3	3;3	Cytochrome c oxidase subunit 2	COII;mt:CoII	;	2	3	3	3	0	0	3	2	1	2	0	0	3	2	0	3	0	0	3	2	1	2	0	0	3	2	0	3	0	0	3	2	1	2	0	0	3	2	0	3	16.2	16.2
Q9V8R9;A0A0B4LFX4;A0A0B4LG23;Q9V8R9-4;Q9V8R9-2;Q9V8R9-6;Q9V8R9-3;Q9V8R9-5	Q9V8R9;A0A0B4LFX4;A0A0B4LG23;Q9V8R9-4	17;16;16;9;8;7;6;3	17;16;16;9;8;7;6;3	17;16;16;9;8;7;6;3	Protein 4.1 homolog	cora	;;;	8	17	17	17	13	11	11	11	11	5	0	0	0	1	0	0	13	11	11	11	11	5	0	0	0	1	0	0	13	11	11	11	11	5	0	0	0	1	0	0	15.3	15.3
Q9VDF4	Q9VDF4	18	18	18		Cortactin		1	18	18	18	16	17	16	15	7	2	1	5	0	0	2	1	16	17	16	15	7	2	1	5	0	0	2	1	16	17	16	15	7	2	1	5	0	0	2	1	41.5	41.5
A0A0B4KED9;O16844	A0A0B4KED9;O16844	16;16	16;16	16;16	Kinesin-like protein;Kinesin-like protein costa	cos	;	2	16	16	16	5	6	13	14	5	1	1	2	3	8	3	2	5	6	13	14	5	1	1	2	3	8	3	2	5	6	13	14	5	1	1	2	3	8	3	2	17.2	17.2
Q9VIQ8	Q9VIQ8	2	2	2		COX4		1	2	2	2	0	0	0	0	0	2	0	0	1	0	0	0	0	0	0	0	0	2	0	0	1	0	0	0	0	0	0	0	0	2	0	0	1	0	0	0	14.8	14.8
A0A0B4JD48;Q95029-2;Q95029	A0A0B4JD48;Q95029-2;Q95029	9;9;9	9;9;9	9;9;9	Cathepsin L;Cathepsin L heavy chain;Cathepsin L light chain	Cp1	;;	3	9	9	9	1	1	9	8	0	3	0	0	3	8	1	3	1	1	9	8	0	3	0	0	3	8	1	3	1	1	9	8	0	3	0	0	3	8	1	3	38.2	38.2
Q9V3D6;Q9V3D6-2	Q9V3D6;Q9V3D6-2	3;2	3;2	3;2	Probable cleavage and polyadenylation specificity factor subunit 2	Cpsf100	;	2	3	3	3	0	0	3	2	0	0	0	0	1	1	0	1	0	0	3	2	0	0	0	0	1	1	0	1	0	0	3	2	0	0	0	0	1	1	0	1	7.1	7.1
Q9W3D2;Q9W3D3	Q9W3D2;Q9W3D3	60;59	60;59	60;59		Crag	;	2	60	60	60	57	56	55	53	41	21	4	9	3	7	2	1	57	56	55	53	41	21	4	9	3	7	2	1	57	56	55	53	41	21	4	9	3	7	2	1	49.8	49.8
Q53YH3;P29413	Q53YH3;P29413	4;4	4;4	4;4	Calreticulin	Crc	;	2	4	4	4	2	3	1	0	3	3	0	0	4	0	1	4	2	3	1	0	3	3	0	0	4	0	1	4	2	3	1	0	3	3	0	0	4	0	1	4	19.7	19.7
P17886	P17886	1	1	1	Protein crooked neck	crn		1	1	1	1	0	0	1	0	0	0	0	0	0	0	0	0	0	0	1	0	0	0	0	0	0	0	0	0	0	0	1	0	0	0	0	0	0	0	0	0	1.6	1.6
M9PFM9;O61362;O61361;M9PD94;O61360;Q8MRK4;M9PCY3	M9PFM9;O61362;O61361;M9PD94;O61360;Q8MRK4;M9PCY3	4;4;4;4;4;3;3	4;4;4;4;4;3;3	4;4;4;4;4;3;3		crol	;;;;;;	7	4	4	4	1	1	1	3	2	2	2	2	2	1	1	2	1	1	1	3	2	2	2	2	2	1	1	2	1	1	1	3	2	2	2	2	2	1	1	2	7.9	7.9
M9PG83;D0IQJ8;Q03751	M9PG83;D0IQJ8;Q03751	2;2;1	2;2;1	2;2;1	Cysteine string protein	Csp	;;	3	2	2	2	1	0	2	1	0	0	0	0	0	0	0	0	1	0	2	1	0	0	0	0	0	0	0	0	1	0	2	1	0	0	0	0	0	0	0	0	19.3	19.3
M9PGI1;P29349-2;P29349;P29349-3;P29349-4	M9PGI1;P29349-2;P29349;P29349-3;P29349-4	7;7;7;5;5	7;7;7;5;5	7;7;7;5;5	Protein-tyrosine-phosphatase;Tyrosine-protein phosphatase corkscrew	csw	;;;;	5	7	7	7	2	4	5	4	0	0	0	0	0	0	0	0	2	4	5	4	0	0	0	0	0	0	0	0	2	4	5	4	0	0	0	0	0	0	0	0	8.6	8.6
M9PDM5;P25157;Q7PL78	M9PDM5;P25157;Q7PL78	3;3;2	2;2;1	2;2;1	Guanine nucleotide-binding protein subunit alpha homolog	cta	;;	3	3	2	2	1	1	3	2	1	3	1	0	1	1	0	1	0	0	2	1	0	2	0	0	0	0	0	0	0	0	2	1	0	2	0	0	0	0	0	0	7	4.6
A0A0B4LHQ4;A0A0B4JD62;A0A0B4JDB5;A0A0B4LGQ5;A0A0B4JCW5;A0A0B4JCV6;A0A0B4LGR2;A0A0B4JDA1;Q9VN58	A0A0B4LHQ4;A0A0B4JD62;A0A0B4JDB5;A0A0B4LGQ5;A0A0B4JCW5;A0A0B4JCV6;A0A0B4LGR2;A0A0B4JDA1;Q9VN58	3;3;3;3;3;3;3;3;3	3;3;3;3;3;3;3;3;3	3;3;3;3;3;3;3;3;3		ctrip	;;;;;;;;	9	3	3	3	2	1	2	3	0	0	0	0	0	1	0	0	2	1	2	3	0	0	0	0	0	1	0	0	2	1	2	3	0	0	0	0	0	1	0	0	1.4	1.4
Q9VY87	Q9VY87	4	4	4		CtsB1		1	4	4	4	0	0	3	4	0	1	0	0	0	1	0	0	0	0	3	4	0	1	0	0	0	1	0	0	0	0	3	4	0	1	0	0	0	1	0	0	14.4	14.4
Q95RU0	Q95RU0	16	16	16	Protein cueball	cue		1	16	16	16	7	8	15	12	3	1	0	0	0	0	0	0	7	8	15	12	3	1	0	0	0	0	0	0	7	8	15	12	3	1	0	0	0	0	0	0	28.9	28.9
Q9V9R2	Q9V9R2	2	2	2		Cul2		1	2	2	2	0	0	2	1	0	0	0	0	0	2	0	0	0	0	2	1	0	0	0	0	0	2	0	0	0	0	2	1	0	0	0	0	0	2	0	0	2.7	2.7
Q5BI50	Q5BI50	4	4	4		Cul4		1	4	4	4	0	0	3	3	0	1	0	0	1	0	0	0	0	0	3	3	0	1	0	0	1	0	0	0	0	0	3	3	0	1	0	0	1	0	0	0	7.3	7.3
Q9VAQ0	Q9VAQ0	4	4	4		Cul5		1	4	4	4	0	2	3	2	0	0	0	0	0	0	0	0	0	2	3	2	0	0	0	0	0	0	0	0	0	2	3	2	0	0	0	0	0	0	0	0	4.9	4.9
Q9VQF5	Q9VQF5	11	11	11		Cwc25		1	11	11	11	6	4	10	10	2	3	4	9	3	9	4	3	6	4	10	10	2	3	4	9	3	9	4	3	6	4	10	10	2	3	4	9	3	9	4	3	25.9	25.9
M9PFT9;O96433;M9PI89;O96433-2	M9PFT9;O96433;M9PI89;O96433-2	7;7;5;5	7;7;5;5	7;7;5;5	Cyclin-T	CycT	;;;	4	7	7	7	0	0	7	5	0	2	0	1	2	3	0	1	0	0	7	5	0	2	0	1	2	3	0	1	0	0	7	5	0	2	0	1	2	3	0	1	9.4	9.4
P25007	P25007	7	7	7	Peptidyl-prolyl cis-trans isomerase	Cyp1		1	7	7	7	6	5	6	3	2	3	0	0	2	1	0	2	6	5	6	3	2	3	0	0	2	1	0	2	6	5	6	3	2	3	0	0	2	1	0	2	25.1	25.1
A0A0B4LF45;Q7KR10;P82712	A0A0B4LF45;Q7KR10;P82712	3;3;3	3;3;3	3;3;3	Probable cytochrome P450 12d1 distal, mitochondrial;Probable cytochrome P450 12d1 proximal, mitochondrial	Cyp12d1-p;Cyp12d1-d	;;	3	3	3	3	1	1	3	2	1	2	0	0	1	2	0	1	1	1	3	2	1	2	0	0	1	2	0	1	1	1	3	2	1	2	0	0	1	2	0	1	8.3	8.3
Q9V558	Q9V558	1	1	1	Cytochrome P450 4p1	Cyp4p1		1	1	1	1	1	1	1	1	0	0	1	1	0	1	1	0	1	1	1	1	0	0	1	1	0	1	1	0	1	1	1	1	0	0	1	1	0	1	1	0	1.9	1.9
Q9V773	Q9V773	1	1	1	Probable cytochrome P450 6a20	Cyp6a20		1	1	1	1	0	0	1	1	0	0	0	0	0	0	0	0	0	0	1	1	0	0	0	0	0	0	0	0	0	0	1	1	0	0	0	0	0	0	0	0	2	2
Q9VG82-2;Q9VG82	Q9VG82-2;Q9VG82	3;3	3;3	3;3	Probable cytochrome P450 9f2	Cyp9f2	;	2	3	3	3	0	0	3	1	0	2	0	0	1	2	0	0	0	0	3	1	0	2	0	0	1	2	0	0	0	0	3	1	0	2	0	0	1	2	0	0	11.5	11.5
Q9VRV5	Q9VRV5	22	22	19		D19A		1	22	22	19	12	10	21	18	9	1	16	15	2	15	13	2	12	10	21	18	9	1	16	15	2	15	13	2	10	8	18	16	8	1	13	12	2	12	11	2	32.1	32.1
Q9VRV4	Q9VRV4	14	11	11		D19B		1	14	11	11	10	7	4	3	7	1	12	12	0	4	10	3	8	5	1	1	6	1	9	9	0	1	8	3	8	5	1	1	6	1	9	9	0	1	8	3	25.6	22
M9ND00	M9ND00	7	7	1		Dap160		1	7	7	1	3	6	7	5	1	0	1	1	0	1	1	0	3	6	7	5	1	0	1	1	0	1	1	0	1	1	1	1	0	0	1	1	0	1	1	0	7.7	7.7
M9PDC7;Q8INU2;M9PBF6;Q1WWC9;Q9VIF7	M9PDC7;Q8INU2;M9PBF6;Q1WWC9;Q9VIF7	7;7;7;7;7	1;1;1;1;1	1;1;1;1;1		Dap160	;;;;	5	7	1	1	2	5	7	5	1	0	0	0	0	0	0	0	0	0	1	1	0	0	0	0	0	0	0	0	0	0	1	1	0	0	0	0	0	0	0	0	10.9	3
Q9VPT3	Q9VPT3	4	4	4		Dbp21E2		1	4	4	4	0	0	4	3	0	0	0	0	0	1	0	0	0	0	4	3	0	0	0	0	0	1	0	0	0	0	4	3	0	0	0	0	0	1	0	0	7.3	7.3
Q07886	Q07886	20	20	20	Probable ATP-dependent RNA helicase Dbp45A	Dbp45A		1	20	20	20	2	2	19	14	2	5	0	2	7	14	1	7	2	2	19	14	2	5	0	2	7	14	1	7	2	2	19	14	2	5	0	2	7	14	1	7	52.6	52.6
P26802	P26802	9	9	9	Probable ATP-dependent RNA helicase Dbp73D	Dbp73D		1	9	9	9	0	0	9	8	1	0	0	0	0	3	0	0	0	0	9	8	1	0	0	0	0	3	0	0	0	0	9	8	1	0	0	0	0	3	0	0	19.7	19.7
Q5LK13;L7EEU0;O61305;Q5LK12;L7EFC0;A8Y564;L7EGI4	Q5LK13;L7EEU0;O61305;Q5LK12;L7EFC0	5;5;5;4;4;2;2	5;5;5;4;4;2;2	5;5;5;4;4;2;2	DEAD-box helicase Dbp80	Dbp80	;;;;	7	5	5	5	0	2	3	2	1	3	0	0	4	2	0	4	0	2	3	2	1	3	0	0	4	2	0	4	0	2	3	2	1	3	0	0	4	2	0	4	17.9	17.9
A0A0B4KHX3;O76324	A0A0B4KHX3;O76324	3;3	3;3	3;3	Discs overgrown protein kinase	dco	;	2	3	3	3	0	0	3	2	0	1	0	0	0	1	0	0	0	0	3	2	0	1	0	0	0	1	0	0	0	0	3	2	0	1	0	0	0	1	0	0	8.4	8.4
Q9W1H5	Q9W1H5	2	2	2		DCP1		1	2	2	2	1	1	2	1	0	0	0	0	0	0	0	0	1	1	2	1	0	0	0	0	0	0	0	0	1	1	2	1	0	0	0	0	0	0	0	0	5.4	5.4
A0A0B4LFK8;A1ZAW0	A0A0B4LFK8;A1ZAW0	18;18	18;18	18;18		Dcr-2	;	2	18	18	18	2	2	15	18	0	3	2	1	1	4	1	1	2	2	15	18	0	3	2	1	1	4	1	1	2	2	15	18	0	3	2	1	1	4	1	1	13.1	13.1
X2JCV6;Q9VRG7;X2JEK6	X2JCV6;Q9VRG7	3;3;1	3;3;1	3;3;1	CTD nuclear envelope phosphatase 1 homolog	Dd	;	3	3	3	3	0	0	3	2	0	1	0	1	0	1	0	0	0	0	3	2	0	1	0	1	0	1	0	0	0	0	3	2	0	1	0	1	0	1	0	0	15.4	15.4
Q9VT41	Q9VT41	7	7	7		defl		1	7	7	7	0	0	7	7	0	0	0	0	0	3	0	0	0	0	7	7	0	0	0	0	0	3	0	0	0	0	7	7	0	0	0	0	0	3	0	0	7.5	7.5
Q7K7G0;Q9W555	Q7K7G0;Q9W555	28;28	28;28	28;28		deltaCOP	;	2	28	28	28	23	24	28	25	16	12	0	0	7	3	0	7	23	24	28	25	16	12	0	0	7	3	0	7	23	24	28	25	16	12	0	0	7	3	0	7	64.6	64.6
M9PBP5;Q9VQ57	M9PBP5;Q9VQ57	2;2	2;2	2;2	Derlin-1	Der-1	;	2	2	2	2	0	0	2	1	0	0	0	0	0	0	0	0	0	0	2	1	0	0	0	0	0	0	0	0	0	0	2	1	0	0	0	0	0	0	0	0	11	11
Q9VEU2	Q9VEU2	2	2	2		Der-2		1	2	2	2	0	0	2	1	0	0	0	0	0	0	0	0	0	0	2	1	0	0	0	0	0	0	0	0	0	0	2	1	0	0	0	0	0	0	0	0	7.3	7.3
Q7K4Y0;Q9VG68	Q7K4Y0	7;2	7;2	7;2		Desat1		2	7	7	7	0	1	7	7	0	1	0	0	2	3	0	2	0	1	7	7	0	1	0	0	2	3	0	2	0	1	7	7	0	1	0	0	2	3	0	2	31.6	31.6
A1ZA89;Q8STB9;Q8WR08;A0A0C4DHF6	A1ZA89;Q8STB9;Q8WR08;A0A0C4DHF6	3;3;3;3	3;3;3;3	3;3;3;3		Dg	;;;	4	3	3	3	1	0	3	1	0	0	0	0	0	0	0	1	1	0	3	1	0	0	0	0	0	0	0	1	1	0	3	1	0	0	0	0	0	0	0	1	4.8	4.8
Q7K579	Q7K579	2	2	2	Diacylglycerol kinase	Dgkepsilon		1	2	2	2	0	0	2	2	0	0	0	0	0	0	0	0	0	0	2	2	0	0	0	0	0	0	0	0	0	0	2	2	0	0	0	0	0	0	0	0	7.1	7.1
Q0E931	Q0E931	8	8	8		Dgp-1		1	8	8	8	0	0	6	4	2	5	0	0	6	4	0	7	0	0	6	4	2	5	0	0	6	4	0	7	0	0	6	4	2	5	0	0	6	4	0	7	18.2	18.2
Q7K4B4	Q7K4B4	4	4	4		dgt5		1	4	4	4	2	2	3	2	0	0	1	0	0	0	0	0	2	2	3	2	0	0	1	0	0	0	0	0	2	2	3	2	0	0	1	0	0	0	0	0	7.6	7.6
Q9VBQ6;A0A0B4KHK0	Q9VBQ6;A0A0B4KHK0	9;9	9;9	9;9		Dhap-at	;	2	9	9	9	0	1	8	8	0	0	0	0	0	4	0	0	0	1	8	8	0	0	0	0	0	4	0	0	0	1	8	8	0	0	0	0	0	4	0	0	15.9	15.9
M9PE73;M9PEC8;P37276-2;P37276;M9PBQ0;M9PEN4;M9PHG8;M9PBQ3	M9PE73;M9PEC8;P37276-2;P37276;M9PBQ0;M9PEN4;M9PHG8;M9PBQ3	28;28;28;28;27;27;27;27	28;28;28;28;27;27;27;27	28;28;28;28;27;27;27;27	Dynein heavy chain, cytoplasmic	Dhc64C	;;;;;;;	8	28	28	28	1	1	23	22	1	10	3	0	3	11	0	2	1	1	23	22	1	10	3	0	3	11	0	2	1	1	23	22	1	10	3	0	3	11	0	2	8.2	8.2
P17719	P17719	1	1	1	Dihydrofolate reductase	Dhfr		1	1	1	1	0	0	1	1	0	0	0	0	0	0	0	0	0	0	1	1	0	0	0	0	0	0	0	0	0	0	1	1	0	0	0	0	0	0	0	0	8.2	8.2
Q7K3M5	Q7K3M5	14	14	14		Dhx15		1	14	14	14	2	2	13	9	3	7	1	1	5	8	0	7	2	2	13	9	3	7	1	1	5	8	0	7	2	2	13	9	3	7	1	1	5	8	0	7	28.7	28.7
A1Z700;A1Z6Z9;A1Z6Z8	A1Z700;A1Z6Z9;A1Z6Z8	3;3;3	3;3;3	3;3;3		didum	;;	3	3	3	3	1	0	1	2	0	1	0	1	0	1	1	0	1	0	1	2	0	1	0	1	0	1	1	0	1	0	1	2	0	1	0	1	0	1	1	0	4.3	4.3
M9NDW1;M9PGJ0;M9PDH5;M9PBG6;Q9W0S9	M9NDW1;M9PGJ0;M9PDH5;M9PBG6;Q9W0S9	21;21;21;21;21	21;21;21;21;21	21;21;21;21;21	Disco-interacting protein 2	DIP2	;;;;	5	21	21	21	11	11	17	16	2	5	0	0	2	3	0	2	11	11	17	16	2	5	0	0	2	3	0	2	11	11	17	16	2	5	0	0	2	3	0	2	14.2	14.2
Q9VC93	Q9VC93	15	15	15		Dis3		1	15	15	15	0	0	13	12	1	4	0	0	5	8	0	2	0	0	13	12	1	4	0	0	5	8	0	2	0	0	13	12	1	4	0	0	5	8	0	2	20.3	20.3
Q9VNJ5	Q9VNJ5	2	2	2	Protein dispatched	disp		1	2	2	2	0	0	0	2	0	0	0	0	0	0	0	0	0	0	0	2	0	0	0	0	0	0	0	0	0	0	0	2	0	0	0	0	0	0	0	0	1.6	1.6
Q9VZ20;Q8IR93	Q9VZ20;Q8IR93	5;4	5;4	5;4		Dlic	;	2	5	5	5	3	3	5	5	0	1	0	0	1	4	0	1	3	3	5	5	0	1	0	0	1	4	0	1	3	3	5	5	0	1	0	0	1	4	0	1	15.4	15.4
Q9VH89	Q9VH89	17	17	17	Protein dalmatian	dmt		1	17	17	17	2	0	15	16	2	2	0	0	8	12	0	3	2	0	15	16	2	2	0	0	8	12	0	3	2	0	15	16	2	2	0	0	8	12	0	3	30.1	30.1
Q9W1H4	Q9W1H4	10	10	10	DNA ligase 1	DNA-ligI		1	10	10	10	0	1	8	7	0	2	0	0	3	6	0	2	0	1	8	7	0	2	0	0	3	6	0	2	0	1	8	7	0	2	0	0	3	6	0	2	18.6	18.6
Q9VKN8	Q9VKN8	5	5	5	Palmitoyltransferase	Dnz1		1	5	5	5	4	5	5	5	3	3	0	0	0	0	0	1	4	5	5	5	3	3	0	0	0	0	0	1	4	5	5	5	3	3	0	0	0	0	0	1	19.9	19.9
B7Z0R6;A4V3J9;A0A0B4K7Z3;Q8IML9;P49762-3;P49762-2;A8JRF7;Q0KI03;A0A0B4K6R9;Q86B72;A0A0C4DHG9;Q86B73;P49762	B7Z0R6;A4V3J9;A0A0B4K7Z3;Q8IML9;P49762-3;P49762-2;A8JRF7;Q0KI03;A0A0B4K6R9;Q86B72;A0A0C4DHG9;Q86B73;P49762	15;15;15;15;15;15;14;14;14;14;14;14;14	15;15;15;15;15;15;14;14;14;14;14;14;14	15;15;15;15;15;15;14;14;14;14;14;14;14	Serine/threonine-protein kinase Doa	Doa	;;;;;;;;;;;;	13	15	15	15	4	3	6	5	8	11	2	3	9	6	1	14	4	3	6	5	8	11	2	3	9	6	1	14	4	3	6	5	8	11	2	3	9	6	1	14	39.5	39.5
Q8MLW2;A0A0B4LFX8;Q9NDJ2-2;Q9NDJ2	Q8MLW2;A0A0B4LFX8;Q9NDJ2-2;Q9NDJ2	11;11;11;11	11;11;11;11	11;11;11;11	Helicase domino	dom	;;;	4	11	11	11	1	3	9	11	0	0	1	0	0	6	0	0	1	3	9	11	0	0	1	0	0	6	0	0	1	3	9	11	0	0	1	0	0	6	0	0	4.6	4.6
Q9VZZ9;Q9VZZ9-2	Q9VZZ9;Q9VZZ9-2	31;27	31;27	31;27	Protein daughter of sevenless	dos	;	2	31	31	31	27	27	28	24	17	14	0	0	0	0	0	1	27	27	28	24	17	14	0	0	0	0	0	1	27	27	28	24	17	14	0	0	0	0	0	1	53.6	53.6
Q7KN75	Q7KN75	47	47	47		Dp1		1	47	47	47	39	34	43	40	23	23	3	3	16	24	0	20	39	34	43	40	23	23	3	3	16	24	0	20	39	34	43	40	23	23	3	3	16	24	0	20	46.7	46.7
A0A0B4LEV2;Q26454	A0A0B4LEV2;Q26454	14;14	14;14	14;14	DNA replication licensing factor MCM4	dpa	;	2	14	14	14	0	0	12	13	4	9	0	1	7	7	0	8	0	0	12	13	4	9	0	1	7	7	0	8	0	0	12	13	4	9	0	1	7	7	0	8	23.9	23.9
Q9VI57	Q9VI57	3	3	3		Dpck		1	3	3	3	1	1	3	0	0	0	0	0	0	1	0	0	1	1	3	0	0	0	0	0	0	1	0	0	1	1	3	0	0	0	0	0	0	1	0	0	13.6	13.6
Q0E9G4;Q961L4	Q0E9G4;Q961L4	5;5	5;5	5;5		Drat	;	2	5	5	5	0	0	5	4	0	3	0	1	3	3	0	3	0	0	5	4	0	3	0	1	3	3	0	3	0	0	5	4	0	3	0	1	3	3	0	3	18.9	18.9
Q8IRG6;Q8IRG6-2	Q8IRG6;Q8IRG6-2	20;20	20;20	20;20	FACT complex subunit spt16	dre4	;	2	20	20	20	9	5	7	9	16	14	14	9	10	10	4	10	9	5	7	9	16	14	14	9	10	10	4	10	9	5	7	9	16	14	14	9	10	10	4	10	22.6	22.6
Q94883	Q94883	9	9	9		Dref		1	9	9	9	0	0	8	6	0	0	0	0	3	7	0	1	0	0	8	6	0	0	0	0	3	7	0	1	0	0	8	6	0	0	0	0	3	7	0	1	14.2	14.2
Q9VFV9	Q9VFV9	6	6	6		Droj2		1	6	6	6	5	5	6	5	3	3	0	0	2	0	0	2	5	5	6	5	3	3	0	0	2	0	0	2	5	5	6	5	3	3	0	0	2	0	0	2	21.3	21.3
B7Z005;Q9VPU3;E1JHR0;Q8MRM4;E1JHR1	B7Z005;Q9VPU3;E1JHR0;Q8MRM4;E1JHR1	2;2;2;1;1	2;2;2;1;1	2;2;2;1;1		drongo	;;;;	5	2	2	2	2	2	2	0	0	0	0	0	0	0	0	0	2	2	2	0	0	0	0	0	0	0	0	0	2	2	2	0	0	0	0	0	0	0	0	0	4.9	4.9
Q9VQE0	Q9VQE0	12	12	12		Drp1		1	12	12	12	1	2	12	10	1	2	0	0	1	7	0	1	1	2	12	10	1	2	0	0	1	7	0	1	1	2	12	10	1	2	0	0	1	7	0	1	18	18
A0A0B4KEF4;Q0E9I5;Q0E9K6;Q0E9K0;Q0E9J7;Q0E9J3;Q0E9I7;Q0E9I1;Q0E9H9;A1Z6X3;A0A0C4DHD8;A0A0B4K7I5;A0A0B4K6Z8;Q0E9K7;Q0E9K2;Q0E9J6;Q0E9J1;Q0E9I3;Q0E9I0;Q0E9H7;Q0E9L9;Q0E9L5;Q0E9L4;Q0E9L8;Q0E9I8;A1Z6X1;A0A0B4K7T6;A0A0B4K6Z3;A0A0B4K6R8;Q0E9M3;Q0E9L1;A0A0B4K7H7;A0A0B4K6Y9;Q0E9L0;A1Z6X2;A0A0B4K827;Q0E9M0;Q0E9K3;Q0E9K1;A0A0B4K7H9;Q0E9K4;Q0E9J8;Q0E9J5;Q0E9J4;Q0E9J2;Q0E9I9;Q0E9I4;Q0E9I2;Q0E9H8;Q0E9H5;Q0E9K…	A0A0B4KEF4;Q0E9I5;Q0E9K6;Q0E9K0;Q0E9J7;Q0E9J3;Q0E9I7;Q0E9I1;Q0E9H9;A1Z6X3;A0A0C4DHD8;A0A0B4K7I5;A0A0B4K6Z8;Q0E9K7;Q0E9K2;Q0E9J6;Q0E9J1;Q0E9I3;Q0E9I0;Q0E9H7;Q0E9L9;Q0E9L5;Q0E9L4;Q0E9L8;Q0E9I8;A1Z6X1;A0A0B4K7T6;A0A0B4K6Z3;A0A0B4K6R8;Q0E9M3;Q0E9L1;A0A0B4K7H7;A0A0B4K6Y9;Q0E9L0;A1Z6X2;A0A0B4K827;Q0E9M0;Q0E9K3;Q0E9K1;A0A0B4K7H9;Q0E9K4;Q0E9J8;Q0E9J5;Q0E9J4;Q0E9J2;Q0E9I9;Q0E9I4;Q0E9I2;Q0E9H8;Q0E9H5;Q0E9K…	10;10;10;10;10;10;10;10;10;10;10;10;10;10;10;10;10;10;10;10;10;10;10;10;10;10;10;10;10;10;10;10;10;10;10;10;10;10;10;10;10;10;10;10;10;10;10;10;10;10;10;10;10;10;10;10;10;10;10;10;10;10;10;10;10;10;10;10;10;10;10;10;10;10;10	10;10;10;10;10;10;10;10;10;10;10;10;10;10;10;10;10;10;10;10;10;10;10;10;10;10;10;10;10;10;10;10;10;10;10;10;10;10;10;10;10;10;10;10;10;10;10;10;10;10;10;10;10;10;10;10;10;10;10;10;10;10;10;10;10;10;10;10;10;10;10;10;10;10;10	10;10;10;10;10;10;10;10;10;10;10;10;10;10;10;10;10;10;10;10;10;10;10;10;10;10;10;10;10;10;10;10;10;10;10;10;10;10;10;10;10;10;10;10;10;10;10;10;10;10;10;10;10;10;10;10;10;10;10;10;10;10;10;10;10;10;10;10;10;10;10;10;10;10;10		Dscam1	;;;;;;;;;;;;;;;;;;;;;;;;;;;;;;;;;;;;;;;;;;;;;;;;;;;;;;;;;;;;;;;;;;;;;;;;;;	75	10	10	10	1	0	10	6	3	0	0	0	0	1	0	0	1	0	10	6	3	0	0	0	0	1	0	0	1	0	10	6	3	0	0	0	0	1	0	0	7.5	7.5
P51140	P51140	20	20	20	Segment polarity protein dishevelled	dsh		1	20	20	20	18	16	19	17	14	10	2	2	0	2	0	2	18	16	19	17	14	10	2	2	0	2	0	2	18	16	19	17	14	10	2	2	0	2	0	2	47.5	47.5
X2JAZ3;Q24324	X2JAZ3;Q24324	4;4	4;4	4;4	Dual specificity mitogen-activated protein kinase kinase dSOR1	Dsor1	;	2	4	4	4	0	0	4	3	1	0	0	0	0	0	0	0	0	0	4	3	1	0	0	0	0	0	0	0	0	0	4	3	1	0	0	0	0	0	0	0	12	12
A0A0B4KGB9;A0A0B4KGH0;A0A0B4KHR4;Q9VDW3;Q9VDW6-2;Q9VDW6-1;Q9VDW6;Q9VDW6-4;Q9VDW6-3;A0A0B4KHE2;Q7YU29;Q0KI50	A0A0B4KGB9;A0A0B4KGH0;A0A0B4KHR4;Q9VDW3;Q9VDW6-2;Q9VDW6-1;Q9VDW6;Q9VDW6-4;Q9VDW6-3;A0A0B4KHE2;Q7YU29;Q0KI50	2;2;2;2;2;2;2;2;2;1;1;1	2;2;2;2;2;2;2;2;2;1;1;1	2;2;2;2;2;2;2;2;2;1;1;1	Dystrophin, isoform B;Dystrophin, isoforms A/C/F/G/H;Dystrophin, isoform E;Dystrophin, isoform D	Dys	;;;;;;;;;;;	12	2	2	2	1	2	2	2	1	1	0	1	1	1	1	1	1	2	2	2	1	1	0	1	1	1	1	1	1	2	2	2	1	1	0	1	1	1	1	1	1.6	1.6
M9PI95;Q9VVT5	M9PI95;Q9VVT5	2;2	2;2	2;2	Dysbindin protein homolog	Dysb;dysb	;	2	2	2	2	1	2	1	0	1	0	0	0	0	0	0	0	1	2	1	0	1	0	0	0	0	0	0	0	1	2	1	0	1	0	0	0	0	0	0	0	17.7	17.7
E1JHV7;M9PBG5;M9PE12;E1JHV6;M9PDH1;Q9W0T1-4;Q9W0T1-3;Q9W0T1-2;Q9W0T1	E1JHV7;M9PBG5;M9PE12;E1JHV6;M9PDH1;Q9W0T1-4;Q9W0T1-3;Q9W0T1-2;Q9W0T1	17;17;17;17;17;17;17;17;17	17;17;17;17;17;17;17;17;17	17;17;17;17;17;17;17;17;17	Nucleosome-remodeling factor subunit NURF301	E(bx)	;;;;;;;;	9	17	17	17	2	1	16	13	8	6	6	1	2	8	0	1	2	1	16	13	8	6	6	1	2	8	0	1	2	1	16	13	8	6	6	1	2	8	0	1	11.8	11.8
Q9VF92;A0A0B4KG69	Q9VF92;A0A0B4KG69	5;5	5;5	5;5		ear	;	2	5	5	5	4	2	4	4	0	0	0	3	1	3	1	2	4	2	4	4	0	0	0	3	1	3	1	2	4	2	4	4	0	0	0	3	1	3	1	2	7.4	7.4
Q7KW02;X2JDX3;O46048	Q7KW02;X2JDX3;O46048	9;9;9	9;9;9	9;9;9		east	;;	3	9	9	9	0	1	7	6	2	0	2	1	2	1	0	1	0	1	7	6	2	0	2	1	2	1	0	1	0	1	7	6	2	0	2	1	2	1	0	1	6.3	6.3
Q9XZ57;Q7JZD3;A1Z6P3;A1ZBF1	Q9XZ57;Q7JZD3;A1Z6P3	6;6;5;1	6;6;5;1	6;6;5;1		Eb1	;;	4	6	6	6	4	5	5	5	4	4	1	1	2	4	1	3	4	5	5	5	4	4	1	1	2	4	1	3	4	5	5	5	4	4	1	1	2	4	1	3	32.1	32.1
Q9W5G1;X2JDN0;X2J9Y4	Q9W5G1;X2JDN0;X2J9Y4	2;2;2	2;2;2	2;2;2		ebo	;;	3	2	2	2	0	0	2	1	1	0	0	0	0	0	0	0	0	0	2	1	1	0	0	0	0	0	0	0	0	0	2	1	1	0	0	0	0	0	0	0	3.6	3.6
A8JNN1;A8JNN3;A8JNN2;M9PHR5;M9NE45;Q6IDD9;M9NFP2;Q6IDD9-2	A8JNN1;A8JNN3;A8JNN2;M9PHR5;M9NE45;Q6IDD9;M9NFP2;Q6IDD9-2	44;43;43;43;43;43;42;36	44;43;43;43;43;43;42;36	44;43;43;43;43;43;42;36	Sterile alpha and TIR motif-containing protein 1	Ect4	;;;;;;;	8	44	44	44	12	10	41	38	9	12	0	3	9	28	0	10	12	10	41	38	9	12	0	3	9	28	0	10	12	10	41	38	9	12	0	3	9	28	0	10	35.7	35.7
Q9VVI2	Q9VVI2	21	21	21	Enhancer of mRNA-decapping protein 3	Edc3		1	21	21	21	15	21	18	19	12	3	0	1	0	1	0	0	15	21	18	19	12	3	0	1	0	1	0	0	15	21	18	19	12	3	0	1	0	1	0	0	44	44
C6TP87;P08736;A4V3Q6;P05303	C6TP87;P08736;A4V3Q6;P05303	33;33;20;20	33;33;20;20	33;33;20;20	Elongation factor 1-alpha;Elongation factor 1-alpha 1;Elongation factor 1-alpha 2	Ef1alpha48D-RA;Ef1alpha48D;Ef1alpha100E	;;;	4	33	33	33	23	20	27	24	19	27	15	22	27	25	17	27	23	20	27	24	19	27	15	22	27	25	17	27	23	20	27	24	19	27	15	22	27	25	17	27	75.2	75.2
A0A0B4JD11;Q9NJH0	A0A0B4JD11;Q9NJH0	15;15	15;15	15;15	Elongation factor 1-gamma	Ef1gamma	;	2	15	15	15	4	6	11	10	7	13	1	4	13	9	1	10	4	6	11	10	7	13	1	4	13	9	1	10	4	6	11	10	7	13	1	4	13	9	1	10	43.6	43.6
P13060	P13060	33	33	33	Elongation factor 2	EF2		1	33	33	33	7	13	21	14	15	27	5	7	22	16	3	24	7	13	21	14	15	27	5	7	22	16	3	24	7	13	21	14	15	27	5	7	22	16	3	24	48.6	48.6
A8JR82;E2QD55;A8JR81;E2QD56;E1JIT7	A8JR82;E2QD55;A8JR81;E2QD56;E1JIT7	14;14;14;14;14	14;14;14;14;14	14;14;14;14;14		Efa6	;;;;	5	14	14	14	8	8	13	11	3	1	0	1	2	1	1	1	8	8	13	11	3	1	0	1	2	1	1	1	8	8	13	11	3	1	0	1	2	1	1	1	13.5	13.5
A1Z9E3	A1Z9E3	21	21	21	Elongation factor Tu	EfTuM		1	21	21	21	0	3	16	17	6	17	0	3	12	17	1	15	0	3	16	17	6	17	0	3	12	17	1	15	0	3	16	17	6	17	0	3	12	17	1	15	57.1	57.1
Q960D4;O77266	Q960D4;O77266	25;24	25;24	25;24		EG:22E5.5	;	2	25	25	25	16	16	22	22	7	9	1	1	6	11	0	4	16	16	22	22	7	9	1	1	6	11	0	4	16	16	22	22	7	9	1	1	6	11	0	4	60.2	60.2
Q9W531	Q9W531	2	2	2		EG:22E5.7		1	2	2	2	2	1	2	2	0	0	0	0	0	0	0	0	2	1	2	2	0	0	0	0	0	0	0	0	2	1	2	2	0	0	0	0	0	0	0	0	2.7	2.7
O46067	O46067	7	7	7		EG:25E8.1		1	7	7	7	5	3	2	2	3	6	0	0	4	0	0	4	5	3	2	2	3	6	0	0	4	0	0	4	5	3	2	2	3	6	0	0	4	0	0	4	11.1	11.1
Q9W526	Q9W526	3	3	3		EG:67A9.2		1	3	3	3	0	0	3	1	2	1	1	0	1	3	0	1	0	0	3	1	2	1	1	0	1	3	0	1	0	0	3	1	2	1	1	0	1	3	0	1	8.8	8.8
Q7K6T9;Q9W4Y0	Q7K6T9;Q9W4Y0	2;2	2;2	2;2		EG:BACR25B3.6	;	2	2	2	2	1	2	2	0	0	0	0	0	0	0	0	0	1	2	2	0	0	0	0	0	0	0	0	0	1	2	2	0	0	0	0	0	0	0	0	0	8.6	8.6
A4V3W0;O01346	A4V3W0;O01346	1;1	1;1	1;1	Beta-1,4-mannosyltransferase egh	egh	;	2	1	1	1	1	1	1	1	0	0	0	0	0	1	0	0	1	1	1	1	0	0	0	0	0	1	0	0	1	1	1	1	0	0	0	0	0	1	0	0	2.6	2.6
Q9W1K4	Q9W1K4	2	2	2		egl		1	2	2	2	0	0	2	1	0	0	0	0	0	1	0	0	0	0	2	1	0	0	0	0	0	1	0	0	0	0	2	1	0	0	0	0	0	1	0	0	2.5	2.5
A1ZAN2;A4UZL2;B7YZI1;A4UZL3	A1ZAN2;A4UZL2;B7YZI1;A4UZL3	10;10;10;9	10;10;10;9	10;10;10;9		Ehbp1	;;;	4	10	10	10	6	5	5	5	5	2	1	0	2	0	0	0	6	5	5	5	5	2	1	0	2	0	0	0	6	5	5	5	5	2	1	0	2	0	0	0	15.8	15.8
X2JFR6;P41374	X2JFR6;P41374	21;21	21;21	21;21	Eukaryotic translation initiation factor 2 subunit 1	eIF-2alpha	;	2	21	21	21	3	8	19	19	1	16	2	3	16	19	2	17	3	8	19	19	1	16	2	3	16	19	2	17	3	8	19	19	1	16	2	3	16	19	2	17	61.6	61.6
P41375	P41375	13	13	13	Eukaryotic translation initiation factor 2 subunit 2	eIF-2beta		1	13	13	13	9	9	11	9	5	7	8	9	9	11	9	8	9	9	11	9	5	7	8	9	9	11	9	8	9	9	11	9	5	7	8	9	9	11	9	8	33	33
A0A0B4KGP8;Q24208;Q24208-2;P45975	A0A0B4KGP8;Q24208;Q24208-2	20;20;18;5	20;20;18;5	20;20;18;5	Eukaryotic translation initiation factor 2 subunit 3	eIF-2gamma	;;	4	20	20	20	7	7	16	16	8	15	2	2	13	15	1	12	7	7	16	16	8	15	2	2	13	15	1	12	7	7	16	16	8	15	2	2	13	15	1	12	50.5	50.5
Q9U9Q4	Q9U9Q4	3	3	3	Eukaryotic translation initiation factor 3 subunit H	eIF-3p40		1	3	3	3	0	1	3	3	1	3	1	1	3	3	0	3	0	1	3	3	1	3	1	1	3	3	0	3	0	1	3	3	1	3	1	1	3	3	0	3	10.1	10.1
Q9VCK0	Q9VCK0	10	10	10	Eukaryotic translation initiation factor 3 subunit D-1	eIF-3p66		1	10	10	10	0	0	10	8	3	5	0	0	2	5	0	2	0	0	10	8	3	5	0	0	2	5	0	2	0	0	10	8	3	5	0	0	2	5	0	2	28.6	28.6
C9QP42;Q02748	C9QP42;Q02748	26;26	26;26	24;24	Eukaryotic initiation factor 4A	eIF-4a	;	2	26	26	24	2	12	24	22	2	18	2	4	21	23	2	20	2	12	24	22	2	18	2	4	21	23	2	20	1	10	22	20	2	16	2	4	19	21	2	18	66.5	66.5
Q7PLL3;Q7PLL1;Q8SYL3;L7EEF1	Q7PLL3;Q7PLL1;Q8SYL3;L7EEF1	12;11;11;11	12;11;11;11	12;11;11;11		eIF-4B	;;;	4	12	12	12	9	11	9	10	5	5	1	1	0	0	1	3	9	11	9	10	5	5	1	1	0	0	1	3	9	11	9	10	5	5	1	1	0	0	1	3	35.7	35.7
Q9GU68	Q9GU68	3	3	3	Eukaryotic translation initiation factor 5A	eIF-5A		1	3	3	3	2	3	2	2	3	3	0	0	3	1	0	3	2	3	2	2	3	3	0	0	3	1	0	3	2	3	2	2	3	3	0	0	3	1	0	3	23.9	23.9
O76863	O76863	8	8	8		eIF2B-beta		1	8	8	8	0	0	8	7	0	5	0	0	5	4	0	4	0	0	8	7	0	5	0	0	5	4	0	4	0	0	8	7	0	5	0	0	5	4	0	4	33.2	33.2
Q0E8X6	Q0E8X6	27	27	1		eIF2B-delta		1	27	27	1	5	8	24	21	15	23	5	6	19	20	6	19	5	8	24	21	15	23	5	6	19	20	6	19	0	0	1	1	0	1	0	0	0	0	0	1	52.3	52.3
Q9W1Q8	Q9W1Q8	27	1	1		eIF2B-delta		1	27	1	1	5	8	24	21	16	23	5	6	20	20	6	19	0	0	1	1	1	1	0	0	1	0	0	1	0	0	1	1	1	1	0	0	1	0	0	1	48.1	1.9
Q9W541	Q9W541	13	13	13		eIF2B-epsilon		1	13	13	13	1	0	10	8	1	7	0	0	10	6	0	9	1	0	10	8	1	7	0	0	10	6	0	9	1	0	10	8	1	7	0	0	10	6	0	9	31.7	31.7
A1ZA22	A1ZA22	15	15	15		eIF2B-gamma		1	15	15	15	0	0	14	12	0	6	0	0	8	9	0	8	0	0	14	12	0	6	0	0	8	9	0	8	0	0	14	12	0	6	0	0	8	9	0	8	49.7	49.7
Q9VN25;Q9VN25-2	Q9VN25;Q9VN25-2	52;48	52;48	52;48	Eukaryotic translation initiation factor 3 subunit A	eIF3-S10	;	2	52	52	52	8	13	51	46	14	25	1	3	19	34	2	21	8	13	51	46	14	25	1	3	19	34	2	21	8	13	51	46	14	25	1	3	19	34	2	21	47.7	47.7
O77410	O77410	26	26	26	Eukaryotic translation initiation factor 3 subunit E	eIF3-S6		1	26	26	26	0	3	25	25	0	9	0	0	10	21	0	9	0	3	25	25	0	9	0	0	10	21	0	9	0	3	25	25	0	9	0	0	10	21	0	9	63.2	63.2
A0A0B4LFL2;A1ZAX1	A0A0B4LFL2;A1ZAX1	41;41	41;41	41;41	Eukaryotic translation initiation factor 3 subunit C	eIF3-S8	;	2	41	41	41	4	0	36	37	14	19	5	2	22	32	0	18	4	0	36	37	14	19	5	2	22	32	0	18	4	0	36	37	14	19	5	2	22	32	0	18	44.7	44.7
Q9VHS8	Q9VHS8	5	3	3	Eukaryotic initiation factor 4A-III	eIF4AIII		1	5	3	3	1	2	5	3	0	3	0	0	3	2	0	3	0	0	3	1	0	1	0	0	1	0	0	1	0	0	3	1	0	1	0	0	1	0	0	1	14.5	11
A8DZ29;O61380	A8DZ29;O61380	64;63	64;63	63;62		eIF4G	;	2	64	64	63	38	40	61	53	25	18	8	8	21	33	2	20	38	40	61	53	25	18	8	8	21	33	2	20	37	39	60	52	25	18	8	8	21	32	2	20	44.1	44.1
Q9VCH1	Q9VCH1	17	16	16		eIF4G2		1	17	16	16	5	1	14	15	1	1	0	2	2	12	0	3	4	0	13	14	1	1	0	2	2	11	0	3	4	0	13	14	1	1	0	2	2	11	0	3	10.8	10.4
Q9VZP5;M9ND37;M9NFL1	Q9VZP5;M9ND37;M9NFL1	64;59;58	64;59;58	64;59;58		eIF5B	;;	3	64	64	64	12	7	57	53	17	41	9	1	43	48	6	42	12	7	57	53	17	41	9	1	43	48	6	42	12	7	57	53	17	41	9	1	43	48	6	42	57.5	57.5
Q7KM04;Q7KM08;Q7KM05;Q9XTK9;Q7KM03;M9PE01;E1JIR3;O17432;P23573	Q7KM04;Q7KM08;Q7KM05;Q9XTK9;Q7KM03;M9PE01	13;13;13;13;13;13;1;1;1	12;12;12;12;12;12;0;0;0	12;12;12;12;12;12;0;0;0		Eip63E	;;;;;	9	13	12	12	12	12	8	8	8	2	9	12	3	9	3	4	11	11	7	7	7	2	8	11	2	8	2	3	11	11	7	7	7	2	8	11	2	8	2	3	32.7	31.1
M9PD08;Q9VK85	M9PD08;Q9VK85	8;8	8;8	8;8		Elf	;	2	8	8	8	6	6	6	5	4	3	0	0	3	4	0	2	6	6	6	5	4	3	0	0	3	4	0	2	6	6	6	5	4	3	0	0	3	4	0	2	22.8	22.8
A0A0B4KH88;Q9VEV4;Q5BIH5	A0A0B4KH88;Q9VEV4;Q5BIH5	4;4;3	4;4;3	4;4;3		ema	;;	3	4	4	4	2	4	1	3	1	1	0	0	0	0	0	0	2	4	1	3	1	1	0	0	0	0	0	0	2	4	1	3	1	1	0	0	0	0	0	0	5.1	5.1
Q9TVM2	Q9TVM2	13	13	13	Exportin-1	emb		1	13	13	13	4	2	9	7	1	6	2	1	2	5	0	4	4	2	9	7	1	6	2	1	2	5	0	4	4	2	9	7	1	6	2	1	2	5	0	4	17.5	17.5
Q8T4F7-1;Q8T4F7;A0A0B4LFX0;Q8T4F7-2;Q8T4F7-3	Q8T4F7-1;Q8T4F7;A0A0B4LFX0;Q8T4F7-2;Q8T4F7-3	12;11;10;10;10	12;11;10;10;10	12;11;10;10;10	Protein enabled	ena	;;;;	5	12	12	12	8	9	10	7	5	3	2	2	3	2	0	2	8	9	10	7	5	3	2	2	3	2	0	2	8	9	10	7	5	3	2	2	3	2	0	2	15.8	15.8
A8DYJ0;Q8T389;A8DYJ1;Q8SYD9	A8DYJ0;Q8T389;A8DYJ1;Q8SYD9	5;5;5;5	5;5;5;5	5;5;5;5		EndoB	;;;	4	5	5	5	5	5	5	2	3	0	0	0	0	0	0	0	5	5	5	2	3	0	0	0	0	0	0	0	5	5	5	2	3	0	0	0	0	0	0	0	18.9	18.9
E1JHR5;P15007-2;P15007	E1JHR5;P15007-2;P15007	4;4;4	4;4;4	4;4;4	Enolase	Eno	;;	3	4	4	4	1	1	0	0	1	4	0	0	3	0	0	3	1	1	0	0	1	4	0	0	3	0	0	3	1	1	0	0	1	4	0	0	3	0	0	3	20.3	20.3
Q9VMB6	Q9VMB6	6	6	6		Ent2		1	6	6	6	1	1	6	4	1	1	1	1	0	1	1	0	1	1	6	4	1	1	1	1	0	1	1	0	1	1	6	4	1	1	1	1	0	1	1	0	14.8	14.8
Q8MMD3;Q8MMD2;Q9W111;E3CTP7	Q8MMD3;Q8MMD2;Q9W111;E3CTP7	11;11;11;9	11;11;11;9	11;11;11;9		Eps-15;Eps-15-RB	;;;	4	11	11	11	10	10	7	8	4	1	0	0	1	0	0	1	10	10	7	8	4	1	0	0	1	0	0	1	10	10	7	8	4	1	0	0	1	0	0	1	15	15
Q9V3A8	Q9V3A8	12	12	12		ergic53		1	12	12	12	5	3	10	11	4	4	1	1	1	0	1	1	5	3	10	11	4	4	1	1	1	0	1	1	5	3	10	11	4	4	1	1	1	0	1	1	36.9	36.9
Q3YMU0	Q3YMU0	9	9	9	Protein disulfide-isomerase	ERp60		1	9	9	9	7	5	5	5	5	5	0	0	6	3	0	6	7	5	5	5	5	5	0	0	6	3	0	6	7	5	5	5	5	5	0	0	6	3	0	6	25.6	25.6
Q9VL72-2;Q9VL72-3;Q9VL72	Q9VL72-2;Q9VL72-3;Q9VL72	3;3;3	3;3;3	3;3;3	SWI/SNF-related matrix-associated actin-dependent regulator of chromatin subfamily A containing DEAD/H box 1 homolog	Etl1	;;	3	3	3	3	0	0	3	2	0	0	0	0	0	2	0	0	0	0	3	2	0	0	0	0	0	2	0	0	0	0	3	2	0	0	0	0	0	2	0	0	6.5	6.5
M9PC08;Q07436	M9PC08;Q07436	2;2	2;2	2;2	Protein expanded	ex	;	2	2	2	2	0	0	1	1	0	0	0	0	0	0	0	0	0	0	1	1	0	0	0	0	0	0	0	0	0	0	1	1	0	0	0	0	0	0	0	0	2	2
O96838	O96838	2	2	2	Putative 1-phosphatidylinositol 3-phosphate 5-kinase	fab1		1	2	2	2	1	0	0	2	0	0	0	0	0	0	0	0	1	0	0	2	0	0	0	0	0	0	0	0	1	0	0	2	0	0	0	0	0	0	0	0	1.8	1.8
Q8INK2;Q9VGM2;Q8INK3	Q8INK2;Q9VGM2;Q8INK3	2;2;1	2;2;1	2;2;1		fabp	;;	3	2	2	2	0	1	0	0	0	1	0	0	1	0	0	1	0	1	0	0	0	1	0	0	1	0	0	1	0	1	0	0	0	1	0	0	1	0	0	1	25.6	25.6
A0A0B4K7S0;P55824;A0A0B4K6W2;P55824-3	A0A0B4K7S0;P55824;A0A0B4K6W2;P55824-3	27;27;26;26	27;27;26;26	27;27;26;26	Ubiquitin carboxyl-terminal hydrolase;Probable ubiquitin carboxyl-terminal hydrolase FAF	faf	;;;	4	27	27	27	3	4	24	24	1	3	2	2	2	6	0	3	3	4	24	24	1	3	2	2	2	6	0	3	3	4	24	24	1	3	2	2	2	6	0	3	13.4	13.4
Q8MYL1	Q8MYL1	5	5	5		Fancd2		1	5	5	5	0	0	4	3	0	0	0	0	0	2	0	0	0	0	4	3	0	0	0	0	0	2	0	0	0	0	4	3	0	0	0	0	0	2	0	0	4	4
A1Z7L1	A1Z7L1	8	8	8		FANCI		1	8	8	8	0	0	7	7	0	1	0	0	1	4	0	0	0	0	7	7	0	1	0	0	1	4	0	0	0	0	7	7	0	1	0	0	1	4	0	0	7.7	7.7
Q9VKU1;E1JHE4;Q9W1W0;Q7KVJ6	Q9VKU1;E1JHE4	5;5;1;1	5;5;1;1	5;5;1;1		Fatp	;	4	5	5	5	0	0	3	4	0	1	0	0	1	0	0	0	0	0	3	4	0	1	0	0	1	0	0	0	0	0	3	4	0	1	0	0	1	0	0	0	9.1	9.1
Q59E30;Q95RI5;M9PFH6;M9PFW1;Q59E29;Q86BI4	Q59E30;Q95RI5;M9PFH6;M9PFW1;Q59E29;Q86BI4	16;16;9;9;9;9	16;16;9;9;9;9	16;16;9;9;9;9	Failed axon connections	fax	;;;;;	6	16	16	16	11	12	13	10	11	11	0	1	8	7	0	10	11	12	13	10	11	11	0	1	8	7	0	10	11	12	13	10	11	11	0	1	8	7	0	10	43.1	43.1
D2A6L8;Q960D3;Q9VBX3	D2A6L8;Q960D3;Q9VBX3	1;1;1	1;1;1	1;1;1		FDY;vig2	;;	3	1	1	1	1	0	0	1	1	0	1	0	1	0	0	1	1	0	0	1	1	0	1	0	1	0	0	1	1	0	0	1	1	0	1	0	1	0	0	1	3.7	3.7
Q9V9S8;Q9V9S8-3;Q9V9S8-2	Q9V9S8;Q9V9S8-3	6;5;2	6;5;2	6;5;2	Ferrochelatase, mitochondrial	FeCh	;	3	6	6	6	1	1	4	4	1	3	0	1	1	4	1	2	1	1	4	4	1	3	0	1	1	4	1	2	1	1	4	4	1	3	0	1	1	4	1	2	26.8	26.8
H1UUD2;Q7KRU8;B8A405;A0A0B4KI27;Q8I0T0	H1UUD2;Q7KRU8;B8A405;A0A0B4KI27;Q8I0T0	2;2;2;2;1	2;2;2;2;1	2;2;2;2;1	Ferritin	Fer1HCH-RD;Fer1HCH	;;;;	5	2	2	2	0	0	0	0	0	2	0	0	2	0	0	1	0	0	0	0	0	2	0	0	2	0	0	1	0	0	0	0	0	2	0	0	2	0	0	1	15.4	15.4
Q9W1V3	Q9W1V3	6	6	6	rRNA 2-O-methyltransferase fibrillarin	Fib		1	6	6	6	0	1	6	5	2	5	1	0	5	5	0	4	0	1	6	5	2	5	1	0	5	5	0	4	0	1	6	5	2	5	1	0	5	5	0	4	26.5	26.5
O61604;Q8IQZ8;Q8IQZ7	O61604;Q8IQZ8;Q8IQZ7	29;27;27	29;27;27	29;27;27		Fim	;;	3	29	29	29	23	27	26	21	21	21	1	2	13	10	0	15	23	27	26	21	21	21	1	2	13	10	0	15	23	27	26	21	21	21	1	2	13	10	0	15	58.3	58.3
Q9VZI3;Q9VVD2	Q9VZI3	5;1	5;1	5;1	Unc-112-related protein	Fit1		2	5	5	5	0	1	5	3	0	0	0	0	0	4	0	0	0	1	5	3	0	0	0	0	0	4	0	0	0	1	5	3	0	0	0	0	0	4	0	0	8.6	8.6
P54397	P54397	11	11	11	39 kDa FK506-binding nuclear protein	FK506-bp1		1	11	11	11	0	0	10	9	2	10	1	0	10	8	0	10	0	0	10	9	2	10	1	0	10	8	0	10	0	0	10	9	2	10	1	0	10	8	0	10	36.1	36.1
A0A0C4DHE6;Q9VFS5-2;Q9VFS5	A0A0C4DHE6;Q9VFS5-2;Q9VFS5	3;3;3	3;3;3	3;3;3	Serine/threonine-protein phosphatase 4 regulatory subunit 3	flfl	;;	3	3	3	3	0	0	3	0	0	0	0	0	1	0	0	0	0	0	3	0	0	0	0	0	1	0	0	0	0	0	3	0	0	0	0	0	1	0	0	0	3.9	3.9
O61491;O61491-2	O61491;O61491-2	3;3	3;3	3;3	Flotillin-1	Flo-1	;	2	3	3	3	0	0	0	0	1	3	0	0	0	0	0	0	0	0	0	0	1	3	0	0	0	0	0	0	0	0	0	0	1	3	0	0	0	0	0	0	10.1	10.1
A4V4F2;M9PJN2;O61492-2;M9PHT0;F2FB46;M9PHL7;O61492-3;O61492;E1JJL2;C9QP31;O61492-4	A4V4F2;M9PJN2;O61492-2;M9PHT0;F2FB46;M9PHL7;O61492-3;O61492;E1JJL2;C9QP31;O61492-4	7;7;7;6;6;6;6;6;5;4;4	7;7;7;6;6;6;6;6;5;4;4	7;7;7;6;6;6;6;6;5;4;4	Flotillin-2	Flo2;Flo-2	;;;;;;;;;;	11	7	7	7	1	1	6	6	0	4	0	0	1	0	0	0	1	1	6	6	0	4	0	0	1	0	0	0	1	1	6	6	0	4	0	0	1	0	0	0	21.2	21.2
A0A0B4K618;Q9NFU0-3;Q9NFU0-2;A0A0B4KGP6;A0A0B4KFN9;B3LF78;Q9NFU0-4;Q9NFU0	A0A0B4K618;Q9NFU0-3;Q9NFU0-2;A0A0B4KGP6;A0A0B4KFN9;B3LF78;Q9NFU0-4;Q9NFU0	5;5;5;4;4;4;4;4	5;5;5;4;4;4;4;4	5;5;5;4;4;4;4;4	Fragile X mental retardation syndrome-related protein 1	Fmr1	;;;;;;;	8	5	5	5	0	0	1	1	0	5	0	0	4	0	0	2	0	0	1	1	0	5	0	0	4	0	0	2	0	0	1	1	0	5	0	0	4	0	0	2	9.5	9.5
M9PES6;Q9VSL7	M9PES6;Q9VSL7	2;2	2;2	2;2	Zinc transporter foi	foi	;	2	2	2	2	0	0	2	2	0	0	0	0	0	0	0	0	0	0	2	2	0	0	0	0	0	0	0	0	0	0	2	2	0	0	0	0	0	0	0	0	3.3	3.3
Q7KN61	Q7KN61	3	3	3		Fpps		1	3	3	3	0	0	0	0	0	3	0	0	3	0	0	0	0	0	0	0	0	3	0	0	3	0	0	0	0	0	0	0	0	3	0	0	3	0	0	0	8.6	8.6
A1Z921;A0A0B4LEX6;A1Z920	A1Z921;A0A0B4LEX6;A1Z920	1;1;1	1;1;1	1;1;1		fra	;;	3	1	1	1	0	0	1	1	0	0	0	0	0	0	0	0	0	0	1	1	0	0	0	0	0	0	0	0	0	0	1	1	0	0	0	0	0	0	0	0	1.7	1.7
Q9VMD5	Q9VMD5	3	3	3		frj		1	3	3	3	0	0	3	3	0	0	0	0	0	0	0	0	0	0	3	3	0	0	0	0	0	0	0	0	0	0	3	3	0	0	0	0	0	0	0	0	5.5	5.5
M9PDG9;O46100	M9PDG9;O46100	4;4	4;4	4;4		fs(1)N	;	2	4	4	4	0	0	3	4	0	0	0	0	0	0	0	0	0	0	3	4	0	0	0	0	0	0	0	0	0	0	3	4	0	0	0	0	0	0	0	0	9	9
O46102	O46102	2	2	2		fs(1)N		1	2	2	2	0	0	1	1	1	1	0	0	0	0	0	0	0	0	1	1	1	1	0	0	0	0	0	0	0	0	1	1	1	1	0	0	0	0	0	0	4.4	4.4
Q9W4W2	Q9W4W2	6	6	6		fs(1)Yb		1	6	6	6	0	0	6	5	0	0	0	0	1	2	0	0	0	0	6	5	0	0	0	0	1	2	0	0	0	0	6	5	0	0	0	0	1	2	0	0	8.3	8.3
M9NDC3;O18388	M9NDC3;O18388	13;13	13;13	13;13	Importin subunit beta	Fs(2)Ket	;	2	13	13	13	0	0	12	10	0	5	1	0	2	9	0	2	0	0	12	10	0	5	1	0	2	9	0	2	0	0	12	10	0	5	1	0	2	9	0	2	20.2	20.2
P23647	P23647	11	11	11	Serine/threonine-protein kinase fused	fu		1	11	11	11	2	3	10	7	1	1	0	3	1	5	2	1	2	3	10	7	1	1	0	3	1	5	2	1	2	3	10	7	1	1	0	3	1	5	2	1	18.5	18.5
Q9VLK8	Q9VLK8	6	6	6		fu2		1	6	6	6	0	0	6	5	1	1	2	0	2	4	0	1	0	0	6	5	1	1	2	0	2	4	0	1	0	0	6	5	1	1	2	0	2	4	0	1	15.8	15.8
M9NCV1;Q9VJD3	M9NCV1;Q9VJD3	11;11	11;11	11;11	Conserved oligomeric Golgi complex subunit 5	fws	;	2	11	11	11	10	10	9	9	5	0	0	0	0	0	0	0	10	10	9	9	5	0	0	0	0	0	0	0	10	10	9	9	5	0	0	0	0	0	0	0	17.8	17.8
P54362;M9PHJ5;M9PJM7	P54362;M9PHJ5;M9PJM7	46;41;37	46;41;37	46;41;37	AP-3 complex subunit delta	g	;;	3	46	46	46	13	13	41	39	11	22	3	3	31	36	2	36	13	13	41	39	11	22	3	3	31	36	2	36	13	13	41	39	11	22	3	3	31	36	2	36	51	51
Q95RU8;M9PGH7	Q95RU8;M9PGH7	4;4	4;4	4;4		G9a	;	2	4	4	4	0	0	3	3	0	0	1	0	0	1	1	0	0	0	3	3	0	0	1	0	0	1	1	0	0	0	3	3	0	0	1	0	0	1	1	0	3.6	3.6
Q9VQK9;X2J6Q6	Q9VQK9;X2J6Q6	4;3	4;3	4;3	Palmitoyltransferase	GABPI	;	2	4	4	4	2	1	2	2	3	1	0	1	0	0	0	0	2	1	2	2	3	1	0	1	0	0	0	0	2	1	2	2	3	1	0	1	0	0	0	0	16	16
M9ND19;Q9W0P5	M9ND19;Q9W0P5	25;25	25;25	25;25	UDP-glucose 4-epimerase	Gale	;	2	25	25	25	1	5	25	22	5	18	1	2	14	21	0	16	1	5	25	22	5	18	1	2	14	21	0	16	1	5	25	22	5	18	1	2	14	21	0	16	86.9	86.9
Q9VPI6;M9NCX9;E1JHQ0;E1JHP9;C0PUZ0	Q9VPI6;M9NCX9;E1JHQ0;E1JHP9;C0PUZ0	6;5;5;5;4	6;5;5;5;4	6;5;5;5;4	Galectin	galectin	;;;;	5	6	6	6	2	1	6	3	0	0	0	0	0	1	1	0	2	1	6	3	0	0	0	0	0	1	1	0	2	1	6	3	0	0	0	0	0	1	1	0	16.9	16.9
P20353;A0A0B4LGI1;P16378-2;P16378;P20354-2;P20354	P20353	17;1;1;1;1;1	17;1;1;1;1;1	16;0;0;0;0;0	G protein alpha i subunit	Galphai		6	17	17	16	1	1	17	16	1	9	2	1	8	13	0	8	1	1	17	16	1	9	2	1	8	13	0	8	0	0	16	15	0	8	1	1	7	12	0	7	55.8	55.8
Q8I0G5-3;A0A0B4KHL2;Q8I0G5-2;Q8I0G5	Q8I0G5-3;A0A0B4KHL2;Q8I0G5-2;Q8I0G5	28;27;27;27	28;27;27;27	28;27;27;27	Coatomer subunit gamma	gammaCop;gammaCOP	;;;	4	28	28	28	10	10	25	25	5	11	3	2	10	18	0	10	10	10	25	25	5	11	3	2	10	18	0	10	10	10	25	25	5	11	3	2	10	18	0	10	44.1	44.1
P23257	P23257	5	5	5	Tubulin gamma-1 chain	gammaTub23C		1	5	5	5	0	0	3	5	0	1	0	0	1	4	0	1	0	0	3	5	0	1	0	0	1	4	0	1	0	0	3	5	0	1	0	0	1	4	0	1	15.6	15.6
Q9VSI2;A8JNN5	Q9VSI2;A8JNN5	1;1	1;1	1;1		GAPcenA	;	2	1	1	1	0	1	1	1	0	0	0	0	0	1	0	0	0	1	1	1	0	0	0	0	0	1	0	0	0	1	1	1	0	0	0	0	0	1	0	0	1.3	1.3
P07486;M9PJN8;P07487;Q7JY07	P07486;M9PJN8;P07487	7;6;6;1	7;6;6;1	7;6;6;1	Glyceraldehyde-3-phosphate dehydrogenase 1;Glyceraldehyde-3-phosphate dehydrogenase;Glyceraldehyde-3-phosphate dehydrogenase 2	Gapdh1;Gapdh2	;;	4	7	7	7	3	1	2	2	2	6	3	2	5	3	2	5	3	1	2	2	2	6	3	2	5	3	2	5	3	1	2	2	2	6	3	2	5	3	2	5	30.7	30.7
Q9VSM8	Q9VSM8	2	2	2		GAPsec		1	2	2	2	2	2	0	0	0	0	0	0	0	0	0	0	2	2	0	0	0	0	0	0	0	0	0	0	2	2	0	0	0	0	0	0	0	0	0	0	5.5	5.5
A1Z8W8;A1Z8W9;A0A0B4K7N0	A1Z8W8;A1Z8W9;A0A0B4K7N0	48;46;46	48;46;46	48;46;46		garz	;;	3	48	48	48	39	38	42	42	19	5	0	2	2	2	1	2	39	38	42	42	19	5	0	2	2	2	1	2	39	38	42	42	19	5	0	2	2	2	1	2	34.5	34.5
A4V4I0;P26308	A4V4I0;P26308	5;5	5;5	5;5	Guanine nucleotide-binding protein subunit beta-1	Gbeta13F	;	2	5	5	5	0	0	3	3	0	4	1	0	2	1	0	3	0	0	3	3	0	4	1	0	2	1	0	3	0	0	3	3	0	4	1	0	2	1	0	3	15.3	15.3
Q9VGE4	Q9VGE4	13	13	13		GCC185		1	13	13	13	9	9	6	12	6	1	1	1	1	1	1	2	9	9	6	12	6	1	1	1	1	1	1	2	9	9	6	12	6	1	1	1	1	1	1	2	13	13
Q9VGR1	Q9VGR1	20	20	20		GCC88		1	20	20	20	18	20	16	17	9	7	0	2	0	0	0	2	18	20	16	17	9	7	0	2	0	0	0	2	18	20	16	17	9	7	0	2	0	0	0	2	36.7	36.7
Q9VEN3	Q9VEN3	4	4	4		GckIII		1	4	4	4	1	1	3	2	2	1	0	0	1	0	0	2	1	1	3	2	2	1	0	0	1	0	0	2	1	1	3	2	2	1	0	0	1	0	0	2	8.6	8.6
Q9W1B0	Q9W1B0	32	32	32	Serine/threonine-protein kinase Genghis Khan	gek		1	32	32	32	15	18	31	29	3	1	4	3	3	8	1	3	15	18	31	29	3	1	4	3	3	8	1	3	15	18	31	29	3	1	4	3	3	8	1	3	22.5	22.5
Q9VAW3;A8Y5A1;Q7PLC5;E8NHS9;A8Y5A0;Q7PLC6;A8Y599;A8Y596;Q7PLC7	Q9VAW3	16;1;1;1;1;1;1;1;1	16;1;1;1;1;1;1;1;1	16;1;1;1;1;1;1;1;1		Gfat2		9	16	16	16	0	0	13	11	2	7	0	1	6	12	0	5	0	0	13	11	2	7	0	1	6	12	0	5	0	0	13	11	2	7	0	1	6	12	0	5	29.3	29.3
Q6NP69;Q8INS9	Q6NP69	11;3	11;3	11;3		gfzf		2	11	11	11	1	4	10	8	3	2	0	3	2	3	0	1	1	4	10	8	3	2	0	3	2	3	0	1	1	4	10	8	3	2	0	3	2	3	0	1	13.7	13.7
Q9W329	Q9W329	2	2	2		Gga		1	2	2	2	1	0	1	1	0	0	0	0	0	0	0	0	1	0	1	1	0	0	0	0	0	0	0	0	1	0	1	1	0	0	0	0	0	0	0	0	2.6	2.6
M9PD17;Q9VW83	M9PD17;Q9VW83	8;8	8;8	8;8		gig	;	2	8	8	8	1	0	8	8	0	0	0	0	1	2	0	0	1	0	8	8	0	0	0	0	1	2	0	0	1	0	8	8	0	0	0	0	1	2	0	0	6.9	6.9
Q8INB6;Q86BR9;Q86NK8;Q4AB31;A0A0B4K7C4;A0A0B4K697;A0A0B4KHL4;Q8IHB0;Q9VEX2;Q59DW8	Q8INB6;Q86BR9;Q86NK8;Q4AB31;A0A0B4K7C4;A0A0B4K697;A0A0B4KHL4;Q8IHB0;Q9VEX2;Q59DW8	16;16;16;16;16;16;16;15;14;14	16;16;16;16;16;16;16;15;14;14	16;16;16;16;16;16;16;15;14;14		gish	;;;;;;;;;	10	16	16	16	4	2	15	14	3	8	1	0	6	8	1	6	4	2	15	14	3	8	1	0	6	8	1	6	4	2	15	14	3	8	1	0	6	8	1	6	39.3	39.3
Q9VP27;M9PIG4	Q9VP27;M9PIG4	7;7	7;7	7;7		Glg1	;	2	7	7	7	1	0	1	1	7	2	1	0	0	0	0	0	1	0	1	1	7	2	1	0	0	0	0	0	1	0	1	1	7	2	1	0	0	0	0	0	11.2	11.2
A4UZZ4;Q9XTL9	A4UZZ4;Q9XTL9	6;6	6;6	6;6	Alpha-1,4 glucan phosphorylase;Glycogen phosphorylase	GlyP	;	2	6	6	6	1	0	4	6	1	0	0	0	0	1	0	0	1	0	4	6	1	0	0	0	0	1	0	0	1	0	4	6	1	0	0	0	0	1	0	0	8.9	8.9
A0A0B4KHJ5;Q9VFC8-2;Q9VFC8	A0A0B4KHJ5;Q9VFC8-2;Q9VFC8	20;20;20	20;20;20	20;20;20	Glycogen [starch] synthase	GlyS	;;	3	20	20	20	1	1	12	18	0	9	3	1	6	6	1	7	1	1	12	18	0	9	3	1	6	6	1	7	1	1	12	18	0	9	3	1	6	6	1	7	46	46
Q9W289	Q9W289	27	27	27		GM130		1	27	27	27	20	22	27	26	7	2	0	2	1	0	0	3	20	22	27	26	7	2	0	2	1	0	0	3	20	22	27	26	7	2	0	2	1	0	0	3	39.6	39.6
Q9VXU2;Q9VXU1	Q9VXU2;Q9VXU1	10;8	10;8	10;8		Gmap	;	2	10	10	10	8	8	3	7	3	2	0	0	0	0	0	0	8	8	3	7	3	2	0	0	0	0	0	0	8	8	3	7	3	2	0	0	0	0	0	0	13.9	13.9
P35600	P35600	53	53	53	Replication factor C subunit 1	Gnf1		1	53	53	53	13	9	48	38	20	22	13	15	27	37	11	20	13	9	48	38	20	22	13	15	27	37	11	20	13	9	48	38	20	22	13	15	27	37	11	20	52.1	52.1
Q9W1R3	Q9W1R3	89	89	89		Golgin245		1	89	89	89	69	75	76	73	51	30	2	1	2	0	1	4	69	75	76	73	51	30	2	1	2	0	1	4	69	75	76	73	51	30	2	1	2	0	1	4	68.4	68.4
Q8SZ63	Q8SZ63	12	12	12	Golgin-84	Golgin84		1	12	12	12	8	7	10	10	3	2	0	0	0	0	0	0	8	7	10	10	3	2	0	0	0	0	0	0	8	7	10	10	3	2	0	0	0	0	0	0	29.3	29.3
Q9VE50	Q9VE50	3	3	3	Golgi SNAP receptor complex member 1	Gos28		1	3	3	3	3	3	3	3	0	0	0	0	0	0	0	0	3	3	3	3	0	0	0	0	0	0	0	0	3	3	3	3	0	0	0	0	0	0	0	0	19	19
A1Z6H7	A1Z6H7	5	5	5		Gp210		1	5	5	5	1	1	3	3	2	4	1	1	1	1	1	1	1	1	3	3	2	4	1	1	1	1	1	1	1	1	3	3	2	4	1	1	1	1	1	1	4.1	4.1
Q9VAY2	Q9VAY2	16	16	16		Gp93		1	16	16	16	8	8	5	8	5	11	0	0	14	4	0	15	8	8	5	8	5	11	0	0	14	4	0	15	8	8	5	8	5	11	0	0	14	4	0	15	21.6	21.6
Q3ZAN1	Q3ZAN1	1	1	1		GPHR		1	1	1	1	0	0	0	1	0	0	0	0	0	0	0	0	0	0	0	1	0	0	0	0	0	0	0	0	0	0	0	1	0	0	0	0	0	0	0	0	5.1	5.1
E1JGX2;P32865	E1JGX2;P32865	1;1	1;1	1;1	G protein-coupled receptor kinase 1	Gprk1	;	2	1	1	1	0	0	1	1	0	0	0	0	0	1	0	0	0	0	1	1	0	0	0	0	0	1	0	0	0	0	1	1	0	0	0	0	0	1	0	0	2.3	2.3
X2JDY8;Q9VXQ2	X2JDY8;Q9VXQ2	72;71	72;71	72;71		Graf	;	2	72	72	72	63	66	68	64	43	28	3	2	5	14	1	4	63	66	68	64	43	28	3	2	5	14	1	4	63	66	68	64	43	28	3	2	5	14	1	4	61	61
Q9VW57	Q9VW57	11	11	11		Grasp65		1	11	11	11	10	10	10	11	9	6	1	0	0	1	0	0	10	10	10	11	9	6	1	0	0	1	0	0	10	10	10	11	9	6	1	0	0	1	0	0	32.8	32.8
Q9U405;Q9VIB7	Q9U405	6;1	6;1	6;1	Transcription factor grauzone	grau		2	6	6	6	0	0	2	5	0	0	1	1	0	4	0	0	0	0	2	5	0	0	1	1	0	4	0	0	0	0	2	5	0	0	1	1	0	4	0	0	11.2	11.2
Q9VKU7	Q9VKU7	3	3	3	Gamma-tubulin complex component 4 homolog	Grip75		1	3	3	3	0	0	3	2	0	0	0	0	0	1	0	0	0	0	3	2	0	0	0	0	0	1	0	0	0	0	3	2	0	0	0	0	0	1	0	0	5.1	5.1
X2JG40;E1JJQ4;E1JJQ3;Q8IQW7;Q9XYP7-2;Q9XYP7	X2JG40;E1JJQ4;E1JJQ3;Q8IQW7;Q9XYP7-2;Q9XYP7	4;4;4;4;4;4	4;4;4;4;4;4	4;4;4;4;4;4	Gamma-tubulin complex component 2 homolog	Grip84	;;;;;	6	4	4	4	0	0	4	4	0	0	0	0	0	0	0	0	0	0	4	4	0	0	0	0	0	0	0	0	0	0	4	4	0	0	0	0	0	0	0	0	6.8	6.8
Q8IRE3	Q8IRE3	18	18	18		gry		1	18	18	18	14	12	14	17	3	0	0	2	0	1	0	0	14	12	14	17	3	0	0	2	0	1	0	0	14	12	14	17	3	0	0	2	0	1	0	0	17.3	17.3
E1JHQ1;P20477	E1JHQ1;P20477	11;11	11;11	11;11	Glutamine synthetase;Glutamine synthetase 1, mitochondrial	Gs1	;	2	11	11	11	1	1	8	9	1	8	1	1	5	8	1	6	1	1	8	9	1	8	1	1	5	8	1	6	1	1	8	9	1	8	1	1	5	8	1	6	34.1	34.1
Q7K0B6	Q7K0B6	2	2	2		GstT1		1	2	2	2	0	1	0	0	0	2	0	0	0	0	0	0	0	1	0	0	0	2	0	0	0	0	0	0	0	1	0	0	0	2	0	0	0	0	0	0	11.4	11.4
Q9U5L1	Q9U5L1	8	8	8	Signal recognition particle receptor subunit alpha homolog	Gtp-bp		1	8	8	8	4	4	6	8	3	1	1	1	1	1	0	0	4	4	6	8	3	1	1	1	1	1	0	0	4	4	6	8	3	1	1	1	1	1	0	0	14.3	14.3
Q9W0U0;Q8IRJ9	Q9W0U0;Q8IRJ9	4;3	4;3	4;3		Gyk	;	2	4	4	4	0	0	4	3	0	0	0	0	0	3	0	0	0	0	4	3	0	0	0	0	0	3	0	0	0	0	4	3	0	0	0	0	0	3	0	0	13	13
B7Z0Z1;Q9VXG1-2;Q9VXG1	B7Z0Z1;Q9VXG1-2;Q9VXG1	15;14;14	15;14;14	15;14;14	Zinc finger protein hangover	hang	;;	3	15	15	15	14	9	3	3	6	0	11	12	5	4	10	4	14	9	3	3	6	0	11	12	5	4	10	4	14	9	3	3	6	0	11	12	5	4	10	4	10.3	10.3
B7Z0G1;Q02870	B7Z0G1;Q02870	4;4	4;4	4;4	DNA excision repair protein haywire	hay	;	2	4	4	4	1	1	4	4	0	0	0	0	0	1	0	0	1	1	4	4	0	0	0	0	0	1	0	0	1	1	4	4	0	0	0	0	0	1	0	0	6	6
Q9W074	Q9W074	8	8	8		HBS1		1	8	8	8	2	3	7	6	0	0	0	1	2	3	1	1	2	3	7	6	0	0	0	1	2	3	1	1	2	3	7	6	0	0	0	1	2	3	1	1	16.1	16.1
Q9V4C8-6;Q9V4C8;Q9V4C8-5	Q9V4C8-6;Q9V4C8;Q9V4C8-5	31;31;30	31;31;30	31;31;30	Host cell factor;HCF N-terminal chain;HCF C-terminal chain	Hcf	;;	3	31	31	31	8	8	27	22	3	7	0	0	8	11	1	8	8	8	27	22	3	7	0	0	8	11	1	8	8	8	27	22	3	7	0	0	8	11	1	8	29.6	29.6
Q9VNC3;A0A0B4LGM5;A0A0B4KF92;A0A0B4LGS6	Q9VNC3;A0A0B4LGM5;A0A0B4KF92;A0A0B4LGS6	19;19;16;16	19;19;16;16	19;19;16;16		Hcs	;;;	4	19	19	19	10	11	13	14	7	8	3	12	11	15	11	11	10	11	13	14	7	8	3	12	11	15	11	11	10	11	13	14	7	8	3	12	11	15	11	11	28.2	28.2
Q9V3R8	Q9V3R8	1	1	1	UbiA prenyltransferase domain-containing protein 1 homolog	heix		1	1	1	1	0	0	1	1	0	0	0	0	0	1	0	0	0	0	1	1	0	0	0	0	0	1	0	0	0	0	1	1	0	0	0	0	0	1	0	0	3.6	3.6
Q27268;M9PC90	Q27268;M9PC90	24;13	24;13	24;13	ATP-dependent RNA helicase WM6	Hel25E	;	2	24	24	24	4	3	21	14	5	16	1	1	14	15	0	13	4	3	21	14	5	16	1	1	14	15	0	13	4	3	21	14	5	16	1	1	14	15	0	13	78.5	78.5
P55162	P55162	27	27	27	Membrane-associated protein Hem	Hem		1	27	27	27	2	0	26	21	0	6	1	0	2	12	0	3	2	0	26	21	0	6	1	0	2	12	0	3	2	0	26	21	0	6	1	0	2	12	0	3	28.7	28.7
M9PH06;X2JJV1;M9PEF9;Q23977-3;Q23977	M9PH06;X2JJV1;M9PEF9;Q23977-3;Q23977	3;3;3;3;3	3;3;3;3;3	3;3;3;3;3	Dual specificity mitogen-activated protein kinase kinase hemipterous	hep	;;;;	5	3	3	3	1	1	2	2	1	0	1	1	0	1	1	0	1	1	2	2	1	0	1	1	0	1	1	0	1	1	2	2	1	0	1	1	0	1	1	0	6.9	6.9
M9NES5;Q9VWC2;Q2MGL2;Q9VWC0	M9NES5;Q9VWC2;Q2MGL2;Q9VWC0	5;5;5;5	5;5;5;5	5;5;5;5		Hers	;;;	4	5	5	5	2	0	3	5	1	0	2	1	1	3	0	0	2	0	3	5	1	0	2	1	1	3	0	0	2	0	3	5	1	0	2	1	1	3	0	0	8.2	8.2
Q9W330;Q9GNH8	Q9W330;Q9GNH8	6;5	6;5	6;5	Hexokinase	Hex-A	;	2	6	6	6	4	4	5	2	1	1	0	0	1	0	0	1	4	4	5	2	1	1	0	0	1	0	0	1	4	4	5	2	1	1	0	0	1	0	0	1	15.3	15.3
E2QD63;Q86DS1;C4NYP8	E2QD63;Q86DS1;C4NYP8	4;4;4	4;4;4	4;4;4	Hsc70-interacting protein 2;Hsc70-interacting protein 1	HIP-R;HIP	;;	3	4	4	4	2	2	1	0	2	3	0	0	3	1	0	2	2	2	1	0	2	3	0	0	3	1	0	2	2	2	1	0	2	3	0	0	3	1	0	2	10.9	10.9
Q9VUW9;M9PFE4	Q9VUW9;M9PFE4	52;52	52;52	52;52	Palmitoyltransferase	Hip14	;	2	52	52	52	39	39	45	40	42	46	23	16	9	9	9	12	39	39	45	40	42	46	23	16	9	9	9	12	39	39	45	40	42	46	23	16	9	9	9	12	68.9	68.9
M9PDR2;Q9W0Q1	M9PDR2;Q9W0Q1	2;2	2;2	2;2		hipk	;	2	2	2	2	0	0	2	1	0	0	0	0	2	0	0	1	0	0	2	1	0	0	0	0	2	0	0	1	0	0	2	1	0	0	0	0	2	0	0	1	2.1	2.1
Q4AB54;P02255;Q4ABD8;Q4AB94;Q4ABE3	Q4AB54;P02255;Q4ABD8;Q4AB94;Q4ABE3	18;18;16;16;14	18;18;16;16;14	18;18;16;16;14	Histone H1	His1:CG33861;His1;His1:CG33807;His1:CG33834;His1:CG33801	;;;;	5	18	18	18	8	7	14	13	10	12	6	11	11	13	5	12	8	7	14	13	10	12	6	11	11	13	5	12	8	7	14	13	10	12	6	11	11	13	5	12	44.1	44.1
Q4AB57;P84051	Q4AB57;P84051	3;3	1;1	1;1	Histone H2A	His2A:CG33859;His2A	;	2	3	1	1	1	1	2	1	2	2	1	1	2	1	1	2	0	0	0	0	1	1	0	0	0	0	0	0	0	0	0	0	1	1	0	0	0	0	0	0	36.3	23.4
A0A0B4KH25;P08985	A0A0B4KH25;P08985	4;4	4;4	2;2	Histone H2A;Histone H2A.v	His2Av	;	2	4	4	2	1	1	3	1	3	3	1	1	2	2	2	2	1	1	3	1	3	3	1	1	2	2	2	2	0	0	1	0	2	2	0	0	0	1	1	0	39	39
P02283	P02283	8	8	8	Histone H2B	His2B		1	8	8	8	3	3	3	2	4	7	4	3	3	2	2	3	3	3	3	2	4	7	4	3	3	2	2	3	3	3	3	2	4	7	4	3	3	2	2	3	55.3	55.3
E2QCP0;P84249;P02299	E2QCP0;P84249;P02299	7;7;7	7;7;7	7;7;7	Histone H3;Histone H3.3	His3.3A;His3	;;	3	7	7	7	2	2	3	3	2	6	3	2	2	3	2	2	2	2	3	3	2	6	3	2	2	3	2	2	2	2	3	3	2	6	3	2	2	3	2	2	33.8	33.8
A0A0B4KFZ9;P84040	A0A0B4KFZ9;P84040	10;10	10;10	10;10	Histone H4	His4r;His4	;	2	10	10	10	4	2	6	5	4	9	3	4	5	3	2	6	4	2	6	5	4	9	3	4	5	3	2	6	4	2	6	5	4	9	3	4	5	3	2	6	66	66
Q24185	Q24185	9	9	9	Protein hook	hk		1	9	9	9	8	7	7	6	3	1	0	1	0	0	0	1	8	7	7	6	3	1	0	1	0	0	0	1	8	7	7	6	3	1	0	1	0	0	0	1	19	19
Q9VRI0	Q9VRI0	17	17	17		Hlc		1	17	17	17	6	4	16	14	4	3	5	3	4	10	4	5	6	4	16	14	4	3	5	3	4	10	4	5	6	4	16	14	4	3	5	3	4	10	4	5	46.6	46.6
Q9VF20	Q9VF20	1	1	1		Hmt-1		1	1	1	1	0	0	0	1	0	0	0	0	0	0	0	0	0	0	0	1	0	0	0	0	0	0	0	0	0	0	0	1	0	0	0	0	0	0	0	0	2.3	2.3
Q9VB46	Q9VB46	6	6	6		Hmu		1	6	6	6	2	2	3	3	5	5	0	0	4	1	0	3	2	2	3	3	5	5	0	0	4	1	0	3	2	2	3	3	5	5	0	0	4	1	0	3	15	15
Q9VPN5	Q9VPN5	2	2	2		Hop		1	2	2	2	2	2	1	1	0	1	0	0	2	1	0	2	2	2	1	1	0	1	0	0	2	1	0	2	2	2	1	1	0	1	0	0	2	1	0	2	5.3	5.3
Q960N6;M9PHL2;Q9VYY7	Q960N6;M9PHL2;Q9VYY7	6;6;6	6;6;6	6;6;6		HP5	;;	3	6	6	6	0	0	0	0	4	5	0	0	0	3	0	0	0	0	0	0	4	5	0	0	0	3	0	0	0	0	0	0	4	5	0	0	0	3	0	0	27.9	27.9
A0A0B4KFW0;Q8T0S6	A0A0B4KFW0;Q8T0S6	5;5	5;5	5;5	Serine/threonine-protein kinase hippo	hpo	;	2	5	5	5	0	2	4	3	0	0	0	0	0	2	0	0	0	2	4	3	0	0	0	0	0	2	0	0	0	2	4	3	0	0	0	0	0	2	0	0	8.7	8.7
A0A0B4LFQ3;A1ZBH8;A0A0B4LGY8;A0A0B4LFV0;A1ZBH7	A0A0B4LFQ3;A1ZBH8;A0A0B4LGY8;A0A0B4LFV0;A1ZBH7	6;6;6;6;6	6;6;6;6;6	6;6;6;6;6	Mitogen-activated protein kinase kinase kinase kinase	hppy	;;;;	5	6	6	6	3	1	6	4	1	1	0	0	0	0	1	0	3	1	6	4	1	1	0	0	0	0	1	0	3	1	6	4	1	1	0	0	0	0	1	0	10.6	10.6
E1JHA4;P48809	E1JHA4;P48809	7;7	7;7	7;7	Heterogeneous nuclear ribonucleoprotein 27C	Hrb27C	;	2	7	7	7	1	2	6	5	1	6	0	0	5	4	0	5	1	2	6	5	1	6	0	0	5	4	0	5	1	2	6	5	1	6	0	0	5	4	0	5	29.2	29.2
A4V3J6;A4V3J5;P07909-3;P07909-4;P07909-2;P07909	A4V3J6;A4V3J5;P07909-3;P07909-4;P07909-2;P07909	2;2;2;2;2;2	2;2;2;2;2;2	2;2;2;2;2;2	Heterogeneous nuclear ribonucleoprotein A1	Hrb98DE	;;;;;	6	2	2	2	1	1	1	1	1	1	1	1	1	1	1	1	1	1	1	1	1	1	1	1	1	1	1	1	1	1	1	1	1	1	1	1	1	1	1	1	11.4	11.4
Q9N6D7;A0A0B4KG96	Q9N6D7;A0A0B4KG96	2;2	2;2	2;2		hrg	;	2	2	2	2	0	0	2	1	0	1	0	0	1	2	0	1	0	0	2	1	0	1	0	0	1	2	0	1	0	0	2	1	0	1	0	0	1	2	0	1	3.6	3.6
Q960X8;Q960X8-2	Q960X8;Q960X8-2	16;13	16;13	16;13	Hepatocyte growth factor-regulated tyrosine kinase substrate	Hrs	;	2	16	16	16	11	11	12	12	10	8	1	0	0	1	0	0	11	11	12	12	10	8	1	0	0	1	0	0	11	11	12	12	10	8	1	0	0	1	0	0	30.7	30.7
P29843;Q8I0E9	P29843;Q8I0E9	9;7	3;2	2;1	Heat shock 70 kDa protein cognate 1	Hsc70-1	;	2	9	3	2	6	7	5	5	5	5	3	3	5	5	1	5	1	2	1	0	2	2	0	0	1	0	0	1	0	2	1	0	2	2	0	0	1	0	0	1	15.6	6.4
F3YDH0;P29844	F3YDH0;P29844	27;27	23;23	23;23	Heat shock 70 kDa protein cognate 3	Hsc70-3	;	2	27	23	23	16	19	21	21	18	23	5	3	24	16	2	25	14	15	18	17	15	19	3	1	20	14	0	21	14	15	18	17	15	19	3	1	20	14	0	21	47.6	41.6
C7LA75;P11147	C7LA75;P11147	54;54	54;54	43;43	Heat shock 70 kDa protein cognate 4	Hsc70-4-RA;Hsc70-4	;	2	54	54	43	40	44	48	42	31	43	17	18	44	43	16	44	40	44	48	42	31	43	17	18	44	43	16	44	32	34	39	32	25	36	11	12	36	34	12	36	70.5	70.5
A0A0B4LFD2;P29845	A0A0B4LFD2;P29845	29;29	29;29	29;29	Heat shock 70 kDa protein cognate 5	Hsc70-5	;	2	29	29	29	2	4	13	14	6	22	0	2	19	11	1	17	2	4	13	14	6	22	0	2	19	11	1	17	2	4	13	14	6	22	0	2	19	11	1	17	44.9	44.9
Q9VUC1;M9MSL3	Q9VUC1;M9MSL3	4;4	4;4	4;4		Hsc70Cb	;	2	4	4	4	1	3	3	1	0	1	0	0	1	1	0	1	1	3	3	1	0	1	0	0	1	1	0	1	1	3	3	1	0	1	0	0	1	1	0	1	8.7	8.7
Q7JR83	Q7JR83	6	6	6		Hsl		1	6	6	6	4	5	6	2	2	0	2	1	0	1	0	0	4	5	6	2	2	0	2	1	0	1	0	0	4	5	6	2	2	0	2	1	0	1	0	0	10.4	10.4
M9NE68;P02516	M9NE68;P02516	1;1	1;1	1;1	Heat shock protein 23	Hsp23	;	2	1	1	1	0	0	0	0	1	1	0	0	1	0	0	1	0	0	0	0	1	1	0	0	1	0	0	1	0	0	0	0	1	1	0	0	1	0	0	1	8.1	8.1
X2JGG6;P02517	X2JGG6;P02517	1;1	1;1	1;1	Heat shock protein 26	Hsp26	;	2	1	1	1	0	0	0	0	1	1	0	0	0	0	0	1	0	0	0	0	1	1	0	0	0	0	0	1	0	0	0	0	1	1	0	0	0	0	0	1	7.7	7.7
O02649	O02649	2	2	2	60 kDa heat shock protein, mitochondrial	Hsp60		1	2	2	2	0	1	0	0	1	0	0	0	2	1	0	2	0	1	0	0	1	0	0	0	2	1	0	2	0	1	0	0	1	0	0	0	2	1	0	2	3.7	3.7
O97125	O97125	10	8	6	Heat shock protein 68	Hsp68		1	10	8	6	4	6	7	8	6	9	2	1	8	5	2	9	3	4	6	6	4	7	1	1	6	4	1	7	2	3	4	4	2	5	0	0	4	3	0	5	22.7	18.4
Q9VG58;Q9BIS2;Q9BIR7;Q8INI8;P82910;P02825	Q9VG58;Q9BIS2;Q9BIR7;Q8INI8;P82910;P02825	8;8;8;8;8;8	3;3;3;3;3;3	3;3;3;3;3;3	Major heat shock 70 kDa protein Bbb;Major heat shock 70 kDa protein Bb;Major heat shock 70 kDa protein Bc;Major heat shock 70 kDa protein Ba;Major heat shock 70 kDa protein Aa;Major heat shock 70 kDa protein Ab	Hsp70Bbb;Hsp70Bb;Hsp70Bc;Hsp70Ba;Hsp70Aa;Hsp70Ab	;;;;;	6	8	3	3	2	4	5	8	4	7	2	2	7	3	2	7	0	0	1	3	0	3	0	0	3	0	0	3	0	0	1	3	0	3	0	0	3	0	0	3	14.7	4.8
M9PBL3;P02828	M9PBL3;P02828	38;38	38;38	38;38	Heat shock protein 83	Hsp83	;	2	38	38	38	20	25	26	25	20	36	7	12	36	23	6	34	20	25	26	25	20	36	7	12	36	23	6	34	20	25	26	25	20	36	7	12	36	23	6	34	52.7	52.7
A0A0B4K7A5	A0A0B4K7A5	61	2	2		hts		1	61	2	2	55	58	59	59	44	39	16	20	35	42	5	35	1	2	2	2	1	1	0	0	1	0	0	0	1	2	2	2	1	1	0	0	1	0	0	0	82.9	5.4
Q02645-2;A0A0B4K849;A8DYJ2;Q02645-4;Q02645	Q02645-2;A0A0B4K849;A8DYJ2;Q02645-4;Q02645	62;60;58;58;58	62;60;58;58;58	3;1;0;0;0	Protein hu-li tai shao	hts	;;;;	5	62	62	3	57	59	60	60	46	39	16	20	35	44	5	36	57	59	60	60	46	39	16	20	35	44	5	36	3	3	3	3	3	1	0	0	1	2	0	1	85.8	85.8
Q02645-3	Q02645-3	42	1	1	Protein hu-li tai shao	hts		1	42	1	1	38	40	41	41	29	26	10	13	23	28	5	24	1	1	1	1	0	0	0	0	0	0	0	0	1	1	1	1	0	0	0	0	0	0	0	0	84.4	2
Q9V3N4	Q9V3N4	7	7	7		htt		1	7	7	7	4	6	7	5	0	0	0	0	0	0	0	0	4	6	7	5	0	0	0	0	0	0	0	0	4	6	7	5	0	0	0	0	0	0	0	0	2.7	2.7
Q9VKN7	Q9VKN7	3	3	3	Aurora kinase B	ial		1	3	3	3	1	1	3	3	0	0	0	1	0	0	0	0	1	1	3	3	0	0	0	1	0	0	0	0	1	1	3	3	0	0	0	1	0	0	0	0	8.2	8.2
A0A0B4LGV6;Q9VHG5	A0A0B4LGV6;Q9VHG5	2;2	2;2	2;2		Ibf1	;	2	2	2	2	0	0	2	2	0	1	0	0	0	1	0	0	0	0	2	2	0	1	0	0	0	1	0	0	0	0	2	2	0	1	0	0	0	1	0	0	11.8	11.8
O01382;O02002	O01382	3;1	3;1	3;1	Caspase;Caspase subunit p21;Caspase subunit p12	Ice		2	3	3	3	0	0	3	1	0	0	0	0	0	1	0	0	0	0	3	1	0	0	0	0	0	1	0	0	0	0	3	1	0	0	0	0	0	1	0	0	11.5	11.5
Q9V400;E3CTS5	Q9V400	6;1	6;1	6;1		Ilk		2	6	6	6	3	4	4	4	1	1	0	0	2	0	0	1	3	4	4	4	1	1	0	0	2	0	0	1	3	4	4	4	1	1	0	0	2	0	0	1	17.4	17.4
Q9VZ69;Q8IR99;E1JJM0;Q0KHU2;M9NF14	Q9VZ69;Q8IR99;E1JJM0;Q0KHU2;M9NF14	12;12;11;11;11	12;12;11;11;11	12;12;11;11;11		Imp	;;;;	5	12	12	12	0	1	11	10	1	6	0	0	4	6	0	6	0	1	11	10	1	6	0	0	4	6	0	6	0	1	11	10	1	6	0	0	4	6	0	6	34.5	34.5
B5RJQ0;Q95028	B5RJQ0;Q95028	15;15	15;15	15;15	L-lactate dehydrogenase	ImpL3	;	2	15	15	15	4	5	14	14	5	13	2	2	12	9	1	12	4	5	14	14	5	13	2	2	12	9	1	12	4	5	14	14	5	13	2	2	12	9	1	12	73.2	73.2
O97477	O97477	5	5	5	Inositol-3-phosphate synthase	Inos		1	5	5	5	0	1	0	0	0	5	0	0	3	0	0	5	0	1	0	0	0	5	0	0	3	0	0	5	0	1	0	0	0	5	0	0	3	0	0	5	13.6	13.6
P09208	P09208	9	9	9	Insulin-like receptor;Insulin-like receptor subunit alpha;Insulin-like receptor subunit beta 1;Insulin-like receptor subunit beta 2	InR		1	9	9	9	0	0	8	6	1	1	0	0	0	1	0	0	0	0	8	6	1	1	0	0	0	1	0	0	0	0	8	6	1	1	0	0	0	1	0	0	6.2	6.2
Q9W1C5	Q9W1C5	19	19	19		IntS1		1	19	19	19	1	0	14	16	2	3	0	1	3	7	0	3	1	0	14	16	2	3	0	1	3	7	0	3	1	0	14	16	2	3	0	1	3	7	0	3	12.1	12.1
Q9VAH9	Q9VAH9	2	2	2		IntS11		1	2	2	2	1	1	2	1	0	0	1	0	0	0	0	0	1	1	2	1	0	0	1	0	0	0	0	0	1	1	2	1	0	0	1	0	0	0	0	0	3.7	3.7
Q9VX31	Q9VX31	3	3	3		IntS2		1	3	3	3	0	0	2	3	0	0	0	0	1	1	0	0	0	0	2	3	0	0	0	0	1	1	0	0	0	0	2	3	0	0	0	0	1	1	0	0	5	5
Q7PLS8;Q7PLS8-2	Q7PLS8;Q7PLS8-2	12;11	12;11	12;11	Integrator complex subunit 3 homolog	IntS3	;	2	12	12	12	1	2	11	8	1	2	2	1	2	8	1	1	1	2	11	8	1	2	2	1	2	8	1	1	1	2	11	8	1	2	2	1	2	8	1	1	14.8	14.8
O76994	O76994	4	4	4		Ip259		1	4	4	4	1	3	2	2	4	2	2	3	4	4	2	3	1	3	2	2	4	2	2	3	4	4	2	3	1	3	2	2	4	2	2	3	4	4	2	3	20.5	20.5
Q9VT60;Q7KUD4	Q9VT60;Q7KUD4	11;10	11;10	11;10		iPLA2-VIA	;	2	11	11	11	7	6	11	9	1	2	1	1	1	1	1	1	7	6	11	9	1	2	1	1	1	1	1	1	7	6	11	9	1	2	1	1	1	1	1	1	17.2	17.2
A8JR46	A8JR46	10	10	10		Ire1		1	10	10	10	1	2	8	6	6	7	0	0	1	0	0	1	1	2	8	6	6	7	0	0	1	0	0	1	1	2	8	6	6	7	0	0	1	0	0	1	14.8	14.8
Q24368	Q24368	19	19	19	Chromatin-remodeling complex ATPase chain Iswi	Iswi		1	19	19	19	0	0	15	15	2	3	0	0	3	8	0	3	0	0	15	15	2	3	0	0	3	8	0	3	0	0	15	15	2	3	0	0	3	8	0	3	23.8	23.8
X2JF59;Q9V3P0	X2JF59;Q9V3P0	7;7	7;7	7;7	Peroxiredoxin 1	Jafrac1	;	2	7	7	7	3	6	6	5	4	6	4	2	6	5	2	6	3	6	6	5	4	6	4	2	6	5	2	6	3	6	6	5	4	6	4	2	6	5	2	6	35.6	35.6
Q9V3Q4	Q9V3Q4	4	4	4		Jafrac2		1	4	4	4	2	3	4	3	2	0	2	2	0	2	1	1	2	3	4	3	2	0	2	2	0	2	1	1	2	3	4	3	2	0	2	2	0	2	1	1	15.7	15.7
A0A0B4LHV4;H1UUJ8;A0A0B4KGX1;Q01989;Q01989-2;Q01989-3	A0A0B4LHV4;H1UUJ8;A0A0B4KGX1;Q01989;Q01989-2;Q01989-3	4;4;4;4;4;3	4;4;4;4;4;3	4;4;4;4;4;3	Myosin heavy chain 95F	jar;jar-RG	;;;;;	6	4	4	4	1	0	4	3	0	0	0	0	0	0	0	0	1	0	4	3	0	0	0	0	0	0	0	0	1	0	4	3	0	0	0	0	0	0	0	0	4.2	4.2
Q9VT00	Q9VT00	12	12	12		Jarid2		1	12	12	12	0	1	9	12	0	0	1	0	0	5	0	0	0	1	9	12	0	0	1	0	0	5	0	0	0	1	9	12	0	0	1	0	0	5	0	0	6.8	6.8
Q9VKC2	Q9VKC2	2	2	2		JhI-21		1	2	2	2	0	0	2	2	0	0	0	0	0	0	0	1	0	0	2	2	0	0	0	0	0	0	0	1	0	0	2	2	0	0	0	0	0	0	0	1	4.2	4.2
M9MSC9;M9MSA2;Q9VY77;Q9VY77-2	M9MSC9;M9MSA2;Q9VY77	5;5;5;1	5;5;5;1	5;5;5;1	LIM domain-containing protein jub	jub	;;	4	5	5	5	5	5	5	3	2	0	1	0	0	0	0	0	5	5	5	3	2	0	1	0	0	0	0	0	5	5	5	3	2	0	1	0	0	0	0	0	9.7	9.7
Q9I7K0-5;Q9I7K0-4;Q9I7K0-6;Q9I7K0;Q9I7K0-2;A0A0B4KG85;Q9I7K0-3	Q9I7K0-5;Q9I7K0-4;Q9I7K0-6;Q9I7K0;Q9I7K0-2	8;8;8;8;7;3;2	8;8;8;8;7;3;2	8;8;8;8;7;3;2	Microtubule-associated protein Jupiter	Jupiter	;;;;	7	8	8	8	5	5	4	3	6	2	0	1	3	2	0	1	5	5	4	3	6	2	0	1	3	2	0	1	5	5	4	3	6	2	0	1	3	2	0	1	58.1	58.1
Q9V9N4;Q8IGP5	Q9V9N4;Q8IGP5	1;1	1;1	1;1		Jupiter;Clamp	;	2	1	1	1	0	0	1	0	1	0	0	0	1	0	0	0	0	0	1	0	1	0	0	0	1	0	0	0	0	0	1	0	1	0	0	0	1	0	0	0	3.7	3.7
O76521	O76521	9	9	9	Importin subunit alpha	Kap-alpha1		1	9	9	9	0	0	9	8	0	3	0	0	4	6	0	3	0	0	9	8	0	3	0	0	4	6	0	3	0	0	9	8	0	3	0	0	4	6	0	3	27.3	27.3
Q9V455	Q9V455	11	11	11	Importin subunit alpha	Kap-alpha3		1	11	11	11	1	1	10	10	0	9	2	0	9	9	1	8	1	1	10	10	0	9	2	0	9	9	1	8	1	1	10	10	0	9	2	0	9	9	1	8	32.9	32.9
Q9VN44	Q9VN44	10	10	10		Karybeta3		1	10	10	10	0	1	5	3	2	8	0	0	3	3	0	4	0	1	5	3	2	8	0	0	3	3	0	4	0	1	5	3	2	8	0	0	3	3	0	4	13.9	13.9
Q8MLQ5;A0A0B4LHE0;Q9W1G6;Q9W1G5;A0A0B4LGD3;Q8MKK5	Q8MLQ5;A0A0B4LHE0;Q9W1G6;Q9W1G5;A0A0B4LGD3;Q8MKK5	32;30;29;28;27;25	32;30;29;28;27;25	32;30;29;28;27;25		kcc	;;;;;	6	32	32	32	21	8	32	28	12	12	1	0	1	0	0	0	21	8	32	28	12	12	1	0	1	0	0	0	21	8	32	28	12	12	1	0	1	0	0	0	33.1	33.1
O76767	O76767	4	4	4	ER lumen protein-retaining receptor	KdelR		1	4	4	4	0	0	4	4	0	3	0	1	3	2	0	2	0	0	4	4	0	3	0	1	3	2	0	2	0	0	4	4	0	3	0	1	3	2	0	2	24.5	24.5
A0A0B4KFJ7;Q9VHH9	A0A0B4KFJ7;Q9VHH9	5;5	5;5	5;5	JmjC domain-containing histone demethylation protein 1	Kdm2	;	2	5	5	5	0	0	4	3	2	0	1	1	1	2	0	0	0	0	4	3	2	0	1	1	1	2	0	0	0	0	4	3	2	0	1	1	1	2	0	0	5	5
Q9W401;Q9W401-2	Q9W401;Q9W401-2	1;1	1;1	1;1	Probable citrate synthase, mitochondrial	kdn	;	2	1	1	1	0	0	0	0	0	1	0	0	0	0	0	1	0	0	0	0	0	1	0	0	0	0	0	1	0	0	0	0	0	1	0	0	0	0	0	1	2.6	2.6
Q9VK54	Q9VK54	4	4	4		kek1		1	4	4	4	1	0	3	2	0	0	0	0	0	0	0	0	1	0	3	2	0	0	0	0	0	0	0	0	1	0	3	2	0	0	0	0	0	0	0	0	5.9	5.9
A0A0B4K885;Q9GYV5	A0A0B4K885;Q9GYV5	1;1	1;1	1;1	NF-kappa-B essential modulator	key	;	2	1	1	1	0	0	0	0	0	1	1	0	0	1	0	0	0	0	0	0	0	1	1	0	0	1	0	0	0	0	0	0	0	1	1	0	0	1	0	0	4.9	4.9
P17210	P17210	7	7	7	Kinesin heavy chain	Khc		1	7	7	7	1	1	6	6	0	0	1	1	0	2	1	0	1	1	6	6	0	0	1	1	0	2	1	0	1	1	6	6	0	0	1	1	0	2	1	0	8.9	8.9
A4UZI0;A0A0B4LGK5;A1ZA18;A0A0B4KFR5;A0A0B4KG24	A4UZI0;A0A0B4LGK5;A1ZA18;A0A0B4KFR5;A0A0B4KG24	38;38;38;38;36	38;38;38;38;36	38;38;38;38;36	Kinesin-like protein	Khc-73	;;;;	5	38	38	38	33	32	33	26	23	9	2	2	1	2	1	1	33	32	33	26	23	9	2	2	1	2	1	1	33	32	33	26	23	9	2	2	1	2	1	1	27.8	27.8
M9NEL3;Q9VPL9;M9NCY5;B7Z002;M9NDB7;Q9VPL6	M9NEL3;Q9VPL9;M9NCY5;B7Z002;M9NDB7	44;44;44;44;43;10	44;44;44;44;43;10	42;42;42;42;41;10		kis	;;;;	6	44	44	42	16	4	35	40	10	8	19	3	7	33	3	5	16	4	35	40	10	8	19	3	7	33	3	5	15	4	34	39	9	8	17	3	7	31	2	5	12.6	12.6
A4V4A1;Q960Z0;Q9W1U1	A4V4A1;Q960Z0	12;12;1	12;12;1	12;12;1	Kinesin-like protein;Kinesin-like protein Klp10A	Klp10A	;	3	12	12	12	1	3	9	7	4	6	4	3	6	6	0	6	1	3	9	7	4	6	4	3	6	6	0	6	1	3	9	7	4	6	4	3	6	6	0	6	23.5	23.5
Q9XZ29	Q9XZ29	1	1	1	Kinesin-like protein	Klp3A		1	1	1	1	0	0	1	0	0	0	0	0	0	0	0	0	0	0	1	0	0	0	0	0	0	0	0	0	0	0	1	0	0	0	0	0	0	0	0	0	1.9	1.9
P46863;Q7KVC2	P46863	33;2	33;2	33;2	Bipolar kinesin KRP-130	Klp61F		2	33	33	33	27	25	28	28	25	16	22	25	19	23	15	23	27	25	28	28	25	16	22	25	19	23	15	23	27	25	28	28	25	16	22	25	19	23	15	23	39.4	39.4
A4UZ58;A1Z6Q0;A1Z6Q1;A0A0B4KEE4	A4UZ58;A1Z6Q0;A1Z6Q1;A0A0B4KEE4	4;4;2;2	4;4;2;2	4;4;2;2		koi	;;;	4	4	4	4	0	1	4	1	1	2	0	0	0	0	0	0	0	1	4	1	1	2	0	0	0	0	0	0	0	1	4	1	1	2	0	0	0	0	0	0	14.2	14.2
Q9VJ82	Q9VJ82	20	20	20		kon		1	20	20	20	2	0	18	17	3	1	0	0	1	0	0	1	2	0	18	17	3	1	0	0	1	0	0	1	2	0	18	17	3	1	0	0	1	0	0	1	13.1	13.1
X2J4W8;Q9V447	X2J4W8;Q9V447	5;5	5;5	5;5	Krueppel homolog 2	Kr-h2	;	2	5	5	5	0	1	5	5	0	3	0	0	3	3	0	3	0	1	5	5	0	3	0	0	3	3	0	3	0	1	5	5	0	3	0	0	3	3	0	3	17.8	17.8
Q9VNE2	Q9VNE2	2	2	2	Protein krasavietz	kra		1	2	2	2	2	2	2	1	0	0	0	0	0	0	0	0	2	2	2	1	0	0	0	0	0	0	0	0	2	2	2	1	0	0	0	0	0	0	0	0	4.3	4.3
Q8MRS5;Q9VCE7;Q95R71	Q8MRS5;Q9VCE7;Q95R71	15;15;9	15;15;9	15;15;9		KrT95D	;;	3	15	15	15	12	10	10	10	8	4	4	4	1	4	2	1	12	10	10	10	8	4	4	4	1	4	2	1	12	10	10	10	8	4	4	4	1	4	2	1	21.6	21.6
Q24171	Q24171	2	2	2		ksr		1	2	2	2	0	0	2	0	0	0	0	0	0	0	0	0	0	0	2	0	0	0	0	0	0	0	0	0	0	0	2	0	0	0	0	0	0	0	0	0	2.6	2.6
Q7KV70;M9PBL6;A8JNJ6;Q9VZQ3;Q7KV69	Q7KV70;M9PBL6;A8JNJ6;Q9VZQ3;Q7KV69	116;116;116;115;115	116;116;116;115;115	116;116;116;115;115		kst	;;;;	5	116	116	116	93	88	85	80	62	18	4	2	1	6	1	2	93	88	85	80	62	18	4	2	1	6	1	2	93	88	85	80	62	18	4	2	1	6	1	2	37	37
Q8SX89	Q8SX89	2	2	2		kuk		1	2	2	2	1	2	1	0	1	0	1	1	1	0	0	1	1	2	1	0	1	0	1	1	1	0	0	1	1	2	1	0	1	0	1	1	1	0	0	1	3.9	3.9
Q59DZ3;A8DZ03;A8DZ02;Q9VJW9	Q59DZ3;A8DZ03;A8DZ02;Q9VJW9	2;2;2;2	2;2;2;2	2;2;2;2		kuz	;;;	4	2	2	2	2	0	2	2	1	1	0	0	0	1	0	0	2	0	2	2	1	1	0	0	0	1	0	0	2	0	2	2	1	1	0	0	0	1	0	0	3.8	3.8
X2JCE0;O46072	X2JCE0;O46072	31;31	31;31	30;30	Probable ATP-dependent RNA helicase kurz	kz	;	2	31	31	30	4	4	24	25	3	7	4	5	11	15	5	8	4	4	24	25	3	7	4	5	11	15	5	8	3	3	23	24	2	6	3	4	10	14	5	7	37.9	37.9
Q9W5E4	Q9W5E4	30	30	30		l(1)1Bi		1	30	30	30	10	11	29	22	1	8	2	7	8	21	2	9	10	11	29	22	1	8	2	7	8	21	2	9	10	11	29	22	1	8	2	7	8	21	2	9	32.1	32.1
Q9XYP8	Q9XYP8	2	2	2	Gamma-tubulin complex component 3 homolog	l(1)dd4		1	2	2	2	0	0	2	1	0	0	0	0	0	0	0	0	0	0	2	1	0	0	0	0	0	0	0	0	0	0	2	1	0	0	0	0	0	0	0	0	2.8	2.8
Q9VY54	Q9VY54	1	1	1		l(1)G0007		1	1	1	1	0	0	1	1	0	0	0	0	0	1	0	0	0	0	1	1	0	0	0	0	0	1	0	0	0	0	1	1	0	0	0	0	0	1	0	0	1	1
Q9W3C1;X2JD07	Q9W3C1;X2JD07	69;65	69;65	69;65	Polycomb protein l(1)G0020	l(1)G0020	;	2	69	69	69	13	23	62	56	14	46	6	12	49	57	17	50	13	23	62	56	14	46	6	12	49	57	17	50	13	23	62	56	14	46	6	12	49	57	17	50	67.1	67.1
Q7KVW2	Q7KVW2	10	10	10		l(1)G0045		1	10	10	10	0	0	9	7	0	0	0	0	1	10	0	0	0	0	9	7	0	0	0	0	1	10	0	0	0	0	9	7	0	0	0	0	1	10	0	0	16.3	16.3
Q9VWH4-2;Q9VWH4	Q9VWH4-2;Q9VWH4	5;5	5;5	5;5	Probable isocitrate dehydrogenase [NAD] subunit alpha, mitochondrial	l(1)G0156	;	2	5	5	5	0	1	1	1	2	5	0	0	1	2	0	1	0	1	1	1	2	5	0	0	1	2	0	1	0	1	1	1	2	5	0	0	1	2	0	1	26	26
X2JG41;X2JEN2;X2JCY0;Q9VR59-3;Q9VR59-6;Q9VR59-5;Q9VR59;Q9VR59-7;X2JLN4;X2JGE9	X2JG41;X2JEN2;X2JCY0;Q9VR59-3;Q9VR59-6;Q9VR59-5;Q9VR59;Q9VR59-7;X2JLN4;X2JGE9	20;20;20;20;20;20;20;20;19;17	20;20;20;20;20;20;20;20;19;17	20;20;20;20;20;20;20;20;19;17	Inositol hexakisphosphate and diphosphoinositol-pentakisphosphate kinase	l(1)G0196	;;;;;;;;;	10	20	20	20	16	17	12	12	2	1	11	17	2	5	6	1	16	17	12	12	2	1	11	17	2	5	6	1	16	17	12	12	2	1	11	17	2	5	6	1	16.3	16.3
X2JCC5;Q8MQX9;Q9VX44	X2JCC5;Q8MQX9;Q9VX44	38;38;37	38;38;37	38;38;37		l(1)G0222	;;	3	38	38	38	35	33	33	34	17	18	1	0	1	1	0	2	35	33	33	34	17	18	1	0	1	1	0	2	35	33	33	34	17	18	1	0	1	1	0	2	39.3	39.3
Q9W4H6;Q7KVX1;Q7YU05	Q9W4H6;Q7KVX1;Q7YU05	12;12;10	12;12;10	12;12;10	Pyruvate dehydrogenase E1 component subunit alpha	l(1)G0334	;;	3	12	12	12	1	0	4	5	0	9	1	1	4	2	0	7	1	0	4	5	0	9	1	1	4	2	0	7	1	0	4	5	0	9	1	1	4	2	0	7	42.4	42.4
Q9Y134	Q9Y134	8	8	8		l(2)35Df		1	8	8	8	2	2	5	6	1	1	0	0	1	2	0	2	2	2	5	6	1	1	0	0	1	2	0	2	2	2	5	6	1	1	0	0	1	2	0	2	8.1	8.1
A0A023GQA5;P24156	A0A023GQA5;P24156	2;2	2;2	2;2	Protein l(2)37Cc	l(2)37Cc	;	2	2	2	2	0	0	0	0	0	1	0	0	2	0	0	0	0	0	0	0	0	1	0	0	2	0	0	0	0	0	0	0	0	1	0	0	2	0	0	0	9.1	9.1
M9NCX1;P08111-4;P08111-3;P08111;M9PBJ2;P08111-2	M9NCX1;P08111-4;P08111-3;P08111;M9PBJ2;P08111-2	13;13;13;13;12;9	13;13;13;13;12;9	13;13;13;13;12;9	Lethal(2) giant larvae protein	l(2)gl	;;;;;	6	13	13	13	8	12	11	6	2	2	0	0	0	2	0	1	8	12	11	6	2	2	0	0	0	2	0	1	8	12	11	6	2	2	0	0	0	2	0	1	17.4	17.4
A1ZAS3;Q8MQK4	A1ZAS3;Q8MQK4	7;7	7;7	7;7	Uridine kinase	l(2)k01209	;	2	7	7	7	0	0	7	5	0	0	0	1	0	2	0	0	0	0	7	5	0	0	0	1	0	2	0	0	0	0	7	5	0	0	0	1	0	2	0	0	14.1	14.1
Q7KU45;Q9VQZ1	Q7KU45;Q9VQZ1	19;19	19;19	19;19		l(2)k05819	;	2	19	19	19	4	2	17	16	2	4	0	1	0	1	3	1	4	2	17	16	2	4	0	1	0	1	3	1	4	2	17	16	2	4	0	1	0	1	3	1	18.7	18.7
Q9VM75	Q9VM75	63	63	63	HEAT repeat-containing protein 1 homolog	l(2)k09022		1	63	63	63	1	1	57	54	2	12	0	0	19	36	0	25	1	1	57	54	2	12	0	0	19	36	0	25	1	1	57	54	2	12	0	0	19	36	0	25	38.7	38.7
A0A0B4LGC6;Q8MLS7;A0A0B4LG95;Q7K274	A0A0B4LGC6;Q8MLS7;A0A0B4LG95;Q7K274	3;3;3;3	3;3;3;3	3;3;3;3		l(2)k09913	;;;	4	3	3	3	0	0	1	2	0	1	0	0	1	1	0	1	0	0	1	2	0	1	0	0	1	1	0	1	0	0	1	2	0	1	0	0	1	1	0	1	14.9	14.9
A0A0B4K7H0;Q7KN74	A0A0B4K7H0;Q7KN74	5;5	5;5	5;5		l(2)k14710	;	2	5	5	5	0	0	5	3	0	1	0	0	0	1	0	0	0	0	5	3	0	1	0	0	0	1	0	0	0	0	5	3	0	1	0	0	0	1	0	0	6.2	6.2
Q27333	Q27333	3	3	3	Lethal(2)neighbour of tid protein	l(2)not		1	3	3	3	1	0	3	3	0	1	0	0	0	0	0	0	1	0	3	3	0	1	0	0	0	0	0	0	1	0	3	3	0	1	0	0	0	0	0	0	7.6	7.6
D3DN23;Q7KVH7;A0A0B4K7M9;Q27237-2;Q27237	D3DN23;Q7KVH7;A0A0B4K7M9;Q27237-2;Q27237	1;1;1;1;1	1;1;1;1;1	1;1;1;1;1	Protein tumorous imaginal discs, mitochondrial	l(2)tid-RA;l(2)tid	;;;;	5	1	1	1	0	0	0	0	0	1	0	0	0	0	0	0	0	0	0	0	0	1	0	0	0	0	0	0	0	0	0	0	0	1	0	0	0	0	0	0	5.4	5.4
Q9VEJ2	Q9VEJ2	5	5	5	Nucleolar protein 14 homolog	l(3)07882		1	5	5	5	1	0	0	0	5	0	1	1	0	0	2	1	1	0	0	0	5	0	1	1	0	0	2	1	1	0	0	0	5	0	1	1	0	0	2	1	10.1	10.1
Q9VUV9	Q9VUV9	12	12	12	Putative U5 small nuclear ribonucleoprotein 200 kDa helicase	l(3)72Ab		1	12	12	12	0	1	8	8	3	2	2	1	1	4	1	2	0	1	8	8	3	2	2	1	1	4	1	2	0	1	8	8	3	2	2	1	1	4	1	2	7.9	7.9
Q9VW22	Q9VW22	12	12	12		l(3)76BDm		1	12	12	12	5	6	9	7	4	2	1	0	0	1	0	1	5	6	9	7	4	2	1	0	0	1	0	1	5	6	9	7	4	2	1	0	0	1	0	1	13	13
Q9VW09	Q9VW09	46	46	46	E3 ubiquitin-protein ligase listerin	l(3)76BDr		1	46	46	46	2	2	43	42	2	11	1	3	14	30	2	13	2	2	43	42	2	11	1	3	14	30	2	13	2	2	43	42	2	11	1	3	14	30	2	13	33.5	33.5
E0R905;Q7KSP5;A0A0B4KGA3;A0A0B4K6S1;A0A0B4K6F4;Q8SZN9	E0R905;Q7KSP5;A0A0B4KGA3;A0A0B4K6S1;A0A0B4K6F4;Q8SZN9	2;2;2;1;1;1	2;2;2;1;1;1	2;2;2;1;1;1		l(3)neo38-RA;l(3)neo38	;;;;;	6	2	2	2	0	1	1	2	1	1	0	0	1	1	0	0	0	1	1	2	1	1	0	0	1	1	0	0	0	1	1	2	1	1	0	0	1	1	0	0	11.1	11.1
A0A0B4KFU5;Q9V853	A0A0B4KFU5;Q9V853	5;5	5;5	5;5	E3 ubiquitin-protein ligase Smurf1	lack	;	2	5	5	5	0	0	4	3	2	1	0	0	1	1	0	0	0	0	4	3	2	1	0	0	1	1	0	0	0	0	4	3	2	1	0	0	1	1	0	0	7.4	7.4
Q00174	Q00174	8	8	8	Laminin subunit alpha	LanA		1	8	8	8	5	1	0	1	5	1	0	0	1	0	0	0	5	1	0	1	5	1	0	0	1	0	0	0	5	1	0	1	5	1	0	0	1	0	0	0	3.2	3.2
P11046	P11046	3	3	3	Laminin subunit beta-1	LanB1		1	3	3	3	2	1	0	1	2	0	0	0	0	0	0	0	2	1	0	1	2	0	0	0	0	0	0	0	2	1	0	1	2	0	0	0	0	0	0	0	2.9	2.9
X2JAW6;P15215	X2JAW6;P15215	4;4	4;4	4;4	Laminin subunit gamma-1	LanB2	;	2	4	4	4	3	2	1	0	1	0	0	0	0	0	1	0	3	2	1	0	1	0	0	0	0	0	1	0	3	2	1	0	1	0	0	0	0	0	1	0	3.5	3.5
A0A0B4KF90;A0A0B4KGC6;B7Z0U7;A0A0B4KFE2;E1JJ78;A0A0B4K603;A0A0B4K6V2;A0A0B4K631;Q9VI75	A0A0B4KF90;A0A0B4KGC6;B7Z0U7;A0A0B4KFE2;E1JJ78;A0A0B4K603;A0A0B4K6V2;A0A0B4K631;Q9VI75	7;7;7;7;7;5;5;5;5	7;7;7;7;7;5;5;5;5	7;7;7;7;7;5;5;5;5	Phosphatidylinositol-binding clathrin assembly protein LAP	lap	;;;;;;;;	9	7	7	7	5	7	7	4	1	0	0	0	0	0	0	0	5	7	7	4	1	0	0	0	0	0	0	0	5	7	7	4	1	0	0	0	0	0	0	0	17.3	17.3
M9NCY3;M9PDF7;M9PDR3;M9PG93;A8DZ18;M9PD76;P16621	M9NCY3;M9PDF7;M9PDR3;M9PG93;A8DZ18;M9PD76;P16621	2;2;2;2;2;2;2	2;2;2;2;2;2;2	2;2;2;2;2;2;2	Protein-tyrosine-phosphatase;Tyrosine-protein phosphatase Lar	Lar	;;;;;;	7	2	2	2	1	1	2	1	0	1	1	1	0	1	0	1	1	1	2	1	0	1	1	1	0	1	0	1	1	1	2	1	0	1	1	1	0	1	0	1	1.2	1.2
Q94901	Q94901	6	6	6	RNA-binding protein lark	lark		1	6	6	6	0	0	4	2	0	4	0	0	4	3	0	4	0	0	4	2	0	4	0	0	4	3	0	4	0	0	4	2	0	4	0	0	4	3	0	4	25	25
A0A0B4K6K9;A0A0B4K7Y7;Q9VAW5-1;Q9VAW5;Q9VAW5-2	A0A0B4K6K9;A0A0B4K7Y7;Q9VAW5-1;Q9VAW5;Q9VAW5-2	11;11;11;11;8	11;11;11;11;8	11;11;11;11;8	La-related protein 1	larp	;;;;	5	11	11	11	1	2	9	10	2	2	1	0	2	5	0	2	1	2	9	10	2	2	1	0	2	5	0	2	1	2	9	10	2	2	1	0	2	5	0	2	9.7	9.7
M9NDA6;Q8I7C3;Q8I7C3-2;M9NFH3	M9NDA6;Q8I7C3;Q8I7C3-2;M9NFH3	6;6;5;4	6;6;5;4	6;6;5;4	LIM and SH3 domain protein Lasp	Lasp	;;;	4	6	6	6	4	5	5	1	2	1	0	0	1	0	0	1	4	5	5	1	2	1	0	0	1	0	0	1	4	5	5	1	2	1	0	0	1	0	0	1	11.9	11.9
Q8MLV1-2;Q8MLV1	Q8MLV1-2;Q8MLV1	18;18	18;18	18;18	Lamin-B receptor	LBR	;	2	18	18	18	0	0	18	16	6	9	0	0	10	12	0	7	0	0	18	16	6	9	0	0	10	12	0	7	0	0	18	16	6	9	0	0	10	12	0	7	31	31
Q9VF78	Q9VF78	11	11	11	Conserved oligomeric Golgi complex subunit 2	ldlCp		1	11	11	11	7	9	9	11	2	0	1	0	0	3	0	0	7	9	9	11	2	0	1	0	0	3	0	0	7	9	9	11	2	0	1	0	0	3	0	0	19.6	19.6
P34739	P34739	15	15	15	Transcription termination factor 2	lds		1	15	15	15	6	10	13	12	1	0	1	0	0	5	0	0	6	10	13	12	1	0	1	0	0	5	0	0	6	10	13	12	1	0	1	0	0	5	0	0	18.4	18.4
O62602	O62602	11	11	11		lic		1	11	11	11	2	0	10	9	2	6	0	0	6	7	0	6	2	0	10	9	2	6	0	0	6	7	0	6	2	0	10	9	2	6	0	0	6	7	0	6	39.5	39.5
Q9VG84	Q9VG84	5	5	5	DNA ligase	lig3		1	5	5	5	0	0	5	3	0	1	0	0	1	2	0	0	0	0	5	3	0	1	0	0	1	2	0	0	0	0	5	3	0	1	0	0	1	2	0	0	9.1	9.1
Q9VU88	Q9VU88	1	1	1		Liprin-beta		1	1	1	1	1	0	1	1	1	0	0	0	0	0	0	0	1	0	1	1	1	0	0	0	0	0	0	0	1	0	1	1	1	0	0	0	0	0	0	0	2.8	2.8
Q9VLX0	Q9VLX0	14	14	14		LKR		1	14	14	14	0	0	1	1	2	14	0	0	4	3	0	6	0	0	1	1	2	14	0	0	4	3	0	6	0	0	1	1	2	14	0	0	4	3	0	6	24.8	24.8
Q8IN00;D5A7N8;Q9VCX2;Q9VCX1-2;Q9VCX1-4;Q9VCX1-3;Q9VCX1;A0A0B4K7N2	Q8IN00;D5A7N8;Q9VCX2;Q9VCX1-2;Q9VCX1-4;Q9VCX1-3;Q9VCX1;A0A0B4K7N2	13;13;13;13;13;13;13;12	13;13;13;13;13;13;13;12	13;13;13;13;13;13;13;12	Regulator of G-protein signaling loco	loco;loco-RC	;;;;;;;	8	13	13	13	11	11	12	9	7	5	0	3	1	1	0	0	11	11	12	9	7	5	0	3	1	1	0	0	11	11	12	9	7	5	0	3	1	1	0	0	22.8	22.8
Q7KUT2-2;Q7KUT2	Q7KUT2-2;Q7KUT2	8;8	8;8	8;8	Lon protease homolog, mitochondrial	Lon	;	2	8	8	8	1	0	5	5	3	4	1	0	4	1	0	3	1	0	5	5	3	4	1	0	4	1	0	3	1	0	5	5	3	4	1	0	4	1	0	3	13.2	13.2
Q9VN21	Q9VN21	36	36	36		lost		1	36	36	36	9	12	33	31	22	26	7	6	25	30	20	22	9	12	33	31	22	26	7	6	25	30	20	22	9	12	33	31	22	26	7	6	25	30	20	22	64.8	64.8
E5DK16;A0A0B4JCS1;A0A0B4JD00;A8DY69;A0A0B4JCQ5;Q8SXP0;A0A0B4JD31;I0E2I4;A0A0B4JD27	E5DK16;A0A0B4JCS1;A0A0B4JD00;A8DY69;A0A0B4JCQ5;Q8SXP0;A0A0B4JD31;I0E2I4;A0A0B4JD27	4;4;4;4;4;4;3;3;3	4;4;4;4;4;4;3;3;3	4;4;4;4;4;4;3;3;3		Lpin;CG8709-RH	;;;;;;;;	9	4	4	4	0	0	4	3	0	1	0	1	1	2	0	0	0	0	4	3	0	1	0	1	1	2	0	0	0	0	4	3	0	1	0	1	1	2	0	0	7.5	7.5
M9PEM7;A8JNM3;Q7KU93;Q7KU90;M9PBU6;M9PEF2;Q9VS85	M9PEM7;A8JNM3;Q7KU93;Q7KU90;M9PBU6;M9PEF2;Q9VS85	11;11;11;11;10;10;10	11;11;11;11;10;10;10	11;11;11;11;10;10;10		lqf	;;;;;;	7	11	11	11	8	10	6	6	4	4	0	0	0	0	0	0	8	10	6	6	4	4	0	0	0	0	0	0	8	10	6	6	4	4	0	0	0	0	0	0	25.1	25.1
Q8IN05	Q8IN05	38	38	6		lqfR		1	38	38	6	30	31	36	34	28	17	3	1	1	4	0	1	30	31	36	34	28	17	3	1	1	4	0	1	1	2	5	5	1	0	1	0	0	1	0	0	26.8	26.8
Q9VD13	Q9VD13	34	2	2		lqfR		1	34	2	2	31	31	33	30	29	19	2	1	1	3	0	1	2	2	2	1	2	2	0	0	0	0	0	0	2	2	2	1	2	2	0	0	0	0	0	0	49	4.2
X2JA56;Q9VJE6;Q960C5	X2JA56;Q9VJE6;Q960C5	6;6;5	6;6;5	6;6;5		Lrch	;;	3	6	6	6	1	0	4	5	0	0	1	0	0	0	0	0	1	0	4	5	0	0	1	0	0	0	0	0	1	0	4	5	0	0	1	0	0	0	0	0	9.1	9.1
Q9W328	Q9W328	7	7	7	Protein LST8 homolog	Lst8		1	7	7	7	0	0	5	6	0	2	0	0	1	2	0	2	0	0	5	6	0	2	0	0	1	2	0	2	0	0	5	6	0	2	0	0	1	2	0	2	31.6	31.6
Q7PL76;Q8MT46	Q7PL76;Q8MT46	7;4	7;4	7;4		lt	;	2	7	7	7	0	0	7	3	0	2	0	0	0	0	0	0	0	0	7	3	0	2	0	0	0	0	0	0	0	0	7	3	0	2	0	0	0	0	0	0	10.1	10.1
X2JAF1;Q8MSS1	X2JAF1;Q8MSS1	79;79	79;79	79;79	Protein lava lamp	lva	;	2	79	79	79	70	71	60	61	40	9	13	1	3	0	0	1	70	71	60	61	40	9	13	1	3	0	0	1	70	71	60	61	40	9	13	1	3	0	0	1	40.5	40.5
Q9VHM3	Q9VHM3	2	2	2		M1BP		1	2	2	2	0	0	0	1	2	1	1	1	0	0	1	1	0	0	0	1	2	1	1	1	0	0	1	1	0	0	0	1	2	1	1	1	0	0	1	1	5.5	5.5
Q9W2L2	Q9W2L2	4	4	4		Magi		1	4	4	4	3	4	3	3	1	0	0	0	0	0	0	0	3	4	3	3	1	0	0	0	0	0	0	0	3	4	3	3	1	0	0	0	0	0	0	0	6	6
A0A0B4K8A5;Q9W2F2	A0A0B4K8A5;Q9W2F2	18;18	18;18	18;18	Protein mahjong	mahj	;	2	18	18	18	1	1	16	18	0	3	0	1	2	9	0	1	1	1	16	18	0	3	0	1	2	9	0	1	1	1	16	18	0	3	0	1	2	9	0	1	14.7	14.7
Q7JRE4	Q7JRE4	10	10	10		MAN1		1	10	10	10	0	0	10	8	0	0	0	0	0	1	0	0	0	0	10	8	0	0	0	0	0	1	0	0	0	0	10	8	0	0	0	0	0	1	0	0	20.5	20.5
Q8IMF5;P23226-3;P23226;A0A0B4KI71;P23226-2	Q8IMF5;P23226-3;P23226;A0A0B4KI71;P23226-2	12;12;12;11;11	12;12;12;11;11	12;12;12;11;11	205 kDa microtubule-associated protein	Map205	;;;;	5	12	12	12	8	10	10	9	7	4	5	7	5	5	5	5	8	10	10	9	7	4	5	7	5	5	5	5	8	10	10	9	7	4	5	7	5	5	5	5	16.5	16.5
A4V402;P49071	A4V402;P49071	2;2	2;2	2;2	MAP kinase-activated protein kinase 2	MAPk-Ak2	;	2	2	2	2	0	1	2	1	0	2	0	0	1	0	0	0	0	1	2	1	0	2	0	0	1	0	0	0	0	1	2	1	0	2	0	0	1	0	0	0	9.2	9.2
E1JH57;Q7K3L1	E1JH57;Q7K3L1	15;15	15;15	15;15	Guanylate kinase-associated protein mars	mars	;	2	15	15	15	0	0	12	14	6	2	6	4	4	7	0	1	0	0	12	14	6	2	6	4	4	7	0	1	0	0	12	14	6	2	6	4	4	7	0	1	27.8	27.8
A0A0B4LHK4;A0A0B4KHZ8;A0A0B4KHR8;A0A0B4K725;Q9VCA8	A0A0B4LHK4;A0A0B4KHZ8;A0A0B4KHR8;A0A0B4K725;Q9VCA8	30;30;30;30;30	30;30;30;30;30	30;30;30;30;30	Ankyrin repeat and KH domain-containing protein mask	mask	;;;;	5	30	30	30	18	19	28	26	7	5	10	2	4	20	1	2	18	19	28	26	7	5	10	2	4	20	1	2	18	19	28	26	7	5	10	2	4	20	1	2	13.2	13.2
Q8IH00	Q8IH00	9	9	9	Nucleolar protein 6	Mat89Ba		1	9	9	9	1	1	7	4	3	6	1	1	1	2	1	0	1	1	7	4	3	6	1	1	1	2	1	0	1	1	7	4	3	6	1	1	1	2	1	0	10.3	10.3
Q9VCH4;A0A0B4K7Q6	Q9VCH4;A0A0B4K7Q6	2;2	2;2	2;2		mbc	;	2	2	2	2	1	1	2	0	0	0	1	1	0	1	1	0	1	1	2	0	0	0	1	1	0	1	1	0	1	1	2	0	0	0	1	1	0	1	1	0	1.9	1.9
Q9VGA4	Q9VGA4	26	26	26		MBD-R2		1	26	26	26	4	1	22	21	8	3	5	3	7	18	2	3	4	1	22	21	8	3	5	3	7	18	2	3	4	1	22	21	8	3	5	3	7	18	2	3	29.2	29.2
Q9VXE5	Q9VXE5	7	7	7	Serine/threonine-protein kinase PAK mbt	mbt		1	7	7	7	6	5	7	6	2	0	0	0	0	0	0	0	6	5	7	6	2	0	0	0	0	0	0	0	6	5	7	6	2	0	0	0	0	0	0	0	13.8	13.8
Q9VGW6	Q9VGW6	6	6	6	DNA replication licensing factor Mcm5	Mcm5		1	6	6	6	0	0	6	6	1	1	0	0	1	5	0	1	0	0	6	6	1	1	0	0	1	5	0	1	0	0	6	6	1	1	0	0	1	5	0	1	10.5	10.5
Q9V461	Q9V461	25	25	25	DNA replication licensing factor Mcm6	Mcm6		1	25	25	25	0	0	20	19	2	9	0	0	7	18	0	8	0	0	20	19	2	9	0	0	7	18	0	8	0	0	20	19	2	9	0	0	7	18	0	8	36.6	36.6
Q9XYU0	Q9XYU0	27	27	27	DNA replication licensing factor Mcm7	Mcm7		1	27	27	27	1	2	24	23	1	8	0	2	9	20	0	8	1	2	24	23	1	8	0	2	9	20	0	8	1	2	24	23	1	8	0	2	9	20	0	8	44.2	44.2
Q9W509	Q9W509	5	5	5		Mct1		1	5	5	5	3	0	5	4	0	1	0	0	0	1	0	0	3	0	5	4	0	1	0	0	0	1	0	0	3	0	5	4	0	1	0	0	0	1	0	0	12.3	12.3
Q960U8;Q7KT52	Q960U8;Q7KT52	5;5	5;5	5;5	O-acyltransferase	mdy	;	2	5	5	5	0	0	5	5	1	1	0	0	0	0	0	0	0	0	5	5	1	1	0	0	0	0	0	0	0	0	5	5	1	1	0	0	0	0	0	0	8.5	8.5
P23128;P23128-2	P23128;P23128-2	24;23	24;23	24;23	Putative ATP-dependent RNA helicase me31b	me31B	;	2	24	24	24	4	8	23	20	5	8	5	4	9	19	1	7	4	8	23	20	5	8	5	4	9	19	1	7	4	8	23	20	5	8	5	4	9	19	1	7	61.7	61.7
Q9VWL0;X2JFR0;Q8MZ13;M9PI06;M9PEM4;X2JC20;M9PEB7;M9PHF2;Q9VZA5;M9NF13;Q9VZA4-2;Q9VZA4-3;Q9VZA4;Q9VZA4-4	Q9VWL0	6;2;2;2;1;1;1;1;1;1;1;1;1;1	6;2;2;2;1;1;1;1;1;1;1;1;1;1	6;2;2;2;1;1;1;1;1;1;1;1;1;1		Mec2		14	6	6	6	0	0	6	6	0	2	0	0	1	1	0	1	0	0	6	6	0	2	0	0	1	1	0	1	0	0	6	6	0	2	0	0	1	1	0	1	20.3	20.3
Q9W0P8;Q9W0P8-2	Q9W0P8;Q9W0P8-2	9;7	9;7	9;7	Mediator of RNA polymerase II transcription subunit 14	MED14	;	2	9	9	9	0	0	8	7	0	0	0	0	0	4	0	0	0	0	8	7	0	0	0	0	0	4	0	0	0	0	8	7	0	0	0	0	0	4	0	0	9.3	9.3
X2J969;Q9VVL6	X2J969;Q9VVL6	1;1	1;1	1;1	Mediator of RNA polymerase II transcription subunit 19	MED19	;	2	1	1	1	0	0	1	1	0	0	0	0	0	0	0	0	0	0	1	1	0	0	0	0	0	0	0	0	0	0	1	1	0	0	0	0	0	0	0	0	4.2	4.2
Q9W1X7	Q9W1X7	5	5	5	Mediator of RNA polymerase II transcription subunit 23	MED23		1	5	5	5	0	0	5	3	0	0	0	0	0	2	0	0	0	0	5	3	0	0	0	0	0	2	0	0	0	0	5	3	0	0	0	0	0	2	0	0	3.8	3.8
Q9VSF2	Q9VSF2	4	4	4	Mediator of RNA polymerase II transcription subunit 24	MED24		1	4	4	4	1	1	4	2	1	1	1	1	1	1	1	1	1	1	4	2	1	1	1	1	1	1	1	1	1	1	4	2	1	1	1	1	1	1	1	1	5.8	5.8
Q9V4F9	Q9V4F9	3	3	3	Mediator of RNA polymerase II transcription subunit 26	MED26		1	3	3	3	3	1	3	3	0	0	0	1	0	1	0	0	3	1	3	3	0	0	0	1	0	1	0	0	3	1	3	3	0	0	0	1	0	1	0	0	2.3	2.3
Q0KHR4	Q0KHR4	2	2	2		mei-218		1	2	2	2	1	1	1	1	2	2	2	1	2	2	1	2	1	1	1	1	2	2	2	1	2	2	1	2	1	1	1	1	2	2	2	1	2	2	1	2	1.8	1.8
A0A0B4LG47;Q24141	A0A0B4LG47;Q24141	5;5	5;5	5;5	Shugoshin	mei-S332	;	2	5	5	5	0	0	5	5	0	0	0	1	1	4	0	0	0	0	5	5	0	0	0	1	1	4	0	0	0	0	5	5	0	0	0	1	1	4	0	0	19.5	19.5
Q9VE37;Q8MSQ4	Q9VE37;Q8MSQ4	12;12	12;12	12;12		Mekk1	;	2	12	12	12	4	3	11	8	0	1	6	1	1	7	1	1	4	3	11	8	0	1	6	1	1	7	1	1	4	3	11	8	0	1	6	1	1	7	1	1	11.6	11.6
Q400M8	Q400M8	8	3	3		Meltrin		1	8	3	3	3	3	5	4	7	1	0	0	0	0	0	0	0	0	0	0	3	0	0	0	0	0	0	0	0	0	0	0	3	0	0	0	0	0	0	0	14.7	5.9
Q6QU65	Q6QU65	8	8	3		Meltrin		1	8	8	3	4	5	7	4	6	1	0	0	0	0	0	0	4	5	7	4	6	1	0	0	0	0	0	0	1	2	2	0	2	0	0	0	0	0	0	0	9.5	9.5
Q0E8J0	Q0E8J0	33	33	33		MEP-1		1	33	33	33	5	4	31	29	10	13	5	2	24	24	9	24	5	4	31	29	10	13	5	2	24	24	9	24	5	4	31	29	10	13	5	2	24	24	9	24	43.4	43.4
Q8T0V2;Q9I7V7;Q9I7V6;Q8IRK7;Q7KVN1;Q8IGI1;Q9GU50	Q8T0V2;Q9I7V7;Q9I7V6;Q8IRK7;Q7KVN1;Q8IGI1;Q9GU50	8;7;7;6;6;5;5	8;7;7;6;6;5;5	8;7;7;6;6;5;5		MESK2	;;;;;;	7	8	8	8	5	5	4	4	6	7	1	0	1	1	0	2	5	5	4	4	6	7	1	0	1	1	0	2	5	5	4	4	6	7	1	0	1	1	0	2	23.3	23.3
A0A0B4LGV3;A0A0B4LFV9;A1ZAV3	A0A0B4LGV3;A0A0B4LFV9;A1ZAV3	11;11;11	11;11;11	11;11;11		MESR4	;;	3	11	11	11	2	0	10	6	3	1	1	0	2	10	0	1	2	0	10	6	3	1	1	0	2	10	0	1	2	0	10	6	3	1	1	0	2	10	0	1	7	7
Q9W2I6;Q8MLW5	Q9W2I6;Q8MLW5	1;1	1;1	1;1		MFS16	;	2	1	1	1	0	0	1	0	0	0	0	0	0	0	0	0	0	0	1	0	0	0	0	0	0	0	0	0	0	0	1	0	0	0	0	0	0	0	0	0	4.9	4.9
Q9VQZ7	Q9VQZ7	2	2	2		MFS18		1	2	2	2	1	0	2	2	1	1	0	0	1	0	0	0	1	0	2	2	1	1	0	0	1	0	0	0	1	0	2	2	1	1	0	0	1	0	0	0	4.6	4.6
Q9VXU6	Q9VXU6	2	2	2		mh		1	2	2	2	0	0	1	2	0	0	0	0	0	1	0	0	0	0	1	2	0	0	0	0	0	1	0	0	0	0	1	2	0	0	0	0	0	1	0	0	7.3	7.3
M9PIA6;E1JI46;Q59E34;O97159	M9PIA6;E1JI46;Q59E34;O97159	104;104;104;104	104;104;104;104	101;101;101;101	Chromodomain-helicase-DNA-binding protein Mi-2 homolog	Mi-2	;;;	4	104	104	101	38	37	98	88	48	74	38	31	75	81	42	74	38	37	98	88	48	74	38	31	75	81	42	74	38	37	95	85	46	72	38	30	73	78	41	72	59.4	59.4
Q9VJ14	Q9VJ14	3	3	3		mib2		1	3	3	3	0	0	2	1	0	1	0	0	0	0	0	0	0	0	2	1	0	1	0	0	0	0	0	0	0	0	2	1	0	1	0	0	0	0	0	0	4.2	4.2
A0A0B4K6N6;A0A0B4K703;A0A0B4K6D5;Q86BA1-4;Q86BA1-5;Q86BA1-2;Q86BA1-3;Q86BA1	A0A0B4K6N6;A0A0B4K703;A0A0B4K6D5;Q86BA1-4;Q86BA1-5;Q86BA1-2;Q86BA1-3;Q86BA1	2;2;2;2;2;2;2;2	2;2;2;2;2;2;2;2	2;2;2;2;2;2;2;2	Protein-methionine sulfoxide oxidase Mical	Mical	;;;;;;;	8	2	2	2	2	2	0	0	0	1	0	0	0	0	0	0	2	2	0	0	0	1	0	0	0	0	0	0	2	2	0	0	0	1	0	0	0	0	0	0	1	1
Q9VU34	Q9VU34	8	8	8		MICAL-like		1	8	8	8	3	6	6	5	3	1	0	0	0	0	0	0	3	6	6	5	3	1	0	0	0	0	0	0	3	6	6	5	3	1	0	0	0	0	0	0	11.5	11.5
Q9VC08	Q9VC08	11	11	11		Mink		1	11	11	11	5	3	9	9	5	4	8	3	4	8	6	5	5	3	9	9	5	4	8	3	4	8	6	5	5	3	9	9	5	4	8	3	4	8	6	5	17.6	17.6
Q8IMM7;Q8IMM8;Q9Y137	Q8IMM7;Q8IMM8;Q9Y137	2;2;2	2;2;2	2;2;2		mino	;;	3	2	2	2	0	0	2	2	0	1	0	0	0	0	0	0	0	0	2	2	0	1	0	0	0	0	0	0	0	0	2	2	0	1	0	0	0	0	0	0	3.7	3.7
Q9W542	Q9W542	3	3	3		mip130		1	3	3	3	0	0	2	2	0	0	0	0	0	0	0	0	0	0	2	2	0	0	0	0	0	0	0	0	0	0	2	2	0	0	0	0	0	0	0	0	5.5	5.5
Q9W0S4;M9PE21;M9PDI0	Q9W0S4;M9PE21;M9PDI0	1;1;1	1;1;1	1;1;1		miple2	;;	3	1	1	1	0	0	0	0	1	0	0	0	0	0	0	0	0	0	0	0	1	0	0	0	0	0	0	0	0	0	0	0	1	0	0	0	0	0	0	0	7.2	7.2
A0A0B4J3Z9;A0A0B4KGW0;Q8IMX7;Q8IMX7-2	A0A0B4J3Z9;A0A0B4KGW0;Q8IMX7;Q8IMX7-2	2;2;2;2	2;2;2;2	2;2;2;2	Mitochondrial Rho GTPase	Miro	;;;	4	2	2	2	0	1	2	1	0	0	0	0	0	1	0	0	0	1	2	1	0	0	0	0	0	1	0	0	0	1	2	1	0	0	0	0	0	1	0	0	3.8	3.8
Q9W4X9	Q9W4X9	15	15	15	Centromere/kinetochore protein zw10	mit(1)15		1	15	15	15	0	0	15	13	0	3	0	0	4	6	1	3	0	0	15	13	0	3	0	0	4	6	1	3	0	0	15	13	0	3	0	0	4	6	1	3	22.7	22.7
O61444	O61444	9	9	9		Mkk4		1	9	9	9	2	1	9	8	1	4	0	0	4	6	1	4	2	1	9	8	1	4	0	0	4	6	1	4	2	1	9	8	1	4	0	0	4	6	1	4	30	30
A0A0B4K6J3;Q8IMW5;A0A0C4DHB7;A0A0B4K7S6	A0A0B4K6J3;Q8IMW5;A0A0C4DHB7;A0A0B4K7S6	4;4;4;4	4;4;4;4	4;4;4;4		mld	;;;	4	4	4	4	0	0	4	4	1	0	0	1	1	1	0	1	0	0	4	4	1	0	0	1	1	1	0	1	0	0	4	4	1	0	0	1	1	1	0	1	3	3
Q95U54	Q95U54	5	5	5		Mms19		1	5	5	5	0	0	5	2	0	0	1	1	1	0	1	0	0	0	5	2	0	0	1	1	1	0	1	0	0	0	5	2	0	0	1	1	1	0	1	0	5.1	5.1
Q9VAW1;Q9VAW2	Q9VAW1	8;2	8;2	8;2		Moca-cyp		2	8	8	8	4	0	4	5	7	4	2	1	4	5	1	4	4	0	4	5	7	4	2	1	4	5	1	4	4	0	4	5	7	4	2	1	4	5	1	4	14	14
A0A0B4K7G4;P13469	A0A0B4K7G4;P13469	10;10	10;10	10;10	DNA-binding protein modulo	mod	;	2	10	10	10	1	3	8	6	5	9	1	3	9	8	1	8	1	3	8	6	5	9	1	3	9	8	1	8	1	3	8	6	5	9	1	3	9	8	1	8	25.8	25.8
Q86B87-13;A0A0B4K6B8;A0A0B4K7A6;Q86B87-21;Q86B87-19;Q86B87-20;Q86B87-18;Q86B87-17;Q86B87-16;Q86B87-29;Q86B87-28;Q86B87-15;Q86B87-27;Q86B87-23;Q86B87-14;Q86B87-31;Q86B87-12;Q86B87-11;Q86B87-10;Q86B87-24;Q86B87-22;Q86B87-25;Q86B87-9;Q86B87-8;Q86B87-7;Q86B87-30;Q86B87-6;Q86B87-5;Q86B87-4;Q86B87-3;Q86B87-2;Q86B87;Q86B87-26;A0A0B4JCZ3	Q86B87-13;A0A0B4K6B8;A0A0B4K7A6;Q86B87-21;Q86B87-19;Q86B87-20;Q86B87-18;Q86B87-17;Q86B87-16;Q86B87-29;Q86B87-28;Q86B87-15;Q86B87-27;Q86B87-23;Q86B87-14;Q86B87-31;Q86B87-12;Q86B87-11;Q86B87-10;Q86B87-24;Q86B87-22;Q86B87-25;Q86B87-9;Q86B87-8;Q86B87-7;Q86B87-30;Q86B87-6;Q86B87-5;Q86B87-4;Q86B87-3;Q86B87-2;Q86B87;Q86B87-26	5;4;4;4;4;4;4;4;4;4;4;4;4;4;4;4;4;4;4;4;4;4;4;4;4;4;4;4;4;4;4;4;4;1	5;4;4;4;4;4;4;4;4;4;4;4;4;4;4;4;4;4;4;4;4;4;4;4;4;4;4;4;4;4;4;4;4;1	5;4;4;4;4;4;4;4;4;4;4;4;4;4;4;4;4;4;4;4;4;4;4;4;4;4;4;4;4;4;4;4;4;1	Modifier of mdg4	mod(mdg4)	;;;;;;;;;;;;;;;;;;;;;;;;;;;;;;;;	34	5	5	5	0	0	3	3	0	1	0	0	1	2	0	1	0	0	3	3	0	1	0	0	1	2	0	1	0	0	3	3	0	1	0	0	1	2	0	1	10.7	10.7
X2J564;Q9VLT1	X2J564;Q9VLT1	25;25	25;25	25;25	Protein MON2 homolog	mon2	;	2	25	25	25	13	5	21	23	4	6	1	1	5	8	1	5	13	5	21	23	4	6	1	1	5	8	1	5	13	5	21	23	4	6	1	1	5	8	1	5	19.4	19.4
M9MS14;M9PDK4;Q9W534-2;Q9W534	M9MS14;M9PDK4;Q9W534-2;Q9W534	2;2;2;2	2;2;2;2	2;2;2;2	G-protein coupled receptor moody	moody	;;;	4	2	2	2	0	0	2	2	0	0	0	0	0	0	0	0	0	0	2	2	0	0	0	0	0	0	0	0	0	0	2	2	0	0	0	0	0	0	0	0	2.5	2.5
Q9VUH6	Q9VUH6	14	14	14		mop		1	14	14	14	10	10	8	10	4	4	0	0	0	1	0	0	10	10	8	10	4	4	0	0	0	1	0	0	10	10	8	10	4	4	0	0	0	1	0	0	10.5	10.5
Q0E8E8;Q7JUS9	Q0E8E8	7;1	7;1	7;1		Mpcp		2	7	7	7	1	1	5	4	2	3	1	1	2	2	1	3	1	1	5	4	2	3	1	1	2	2	1	3	1	1	5	4	2	3	1	1	2	2	1	3	21.3	21.3
Q9I7N0;Q7KTC3;Q7KTC2;Q7KTC1;Q7KTB9;Q7KTB8;Q7KTB7;Q7KTC0;Q7KTD0;Q7KTC9;Q7KTC8;Q7KTC7;Q7KTC6;Q7KTC5;Q7KTC4;Q9VK56	Q9I7N0;Q7KTC3;Q7KTC2;Q7KTC1;Q7KTB9;Q7KTB8;Q7KTB7;Q7KTC0;Q7KTD0;Q7KTC9;Q7KTC8;Q7KTC7;Q7KTC6;Q7KTC5;Q7KTC4;Q9VK56	32;32;32;32;32;32;32;32;31;31;31;31;31;31;31;31	32;32;32;32;32;32;32;32;31;31;31;31;31;31;31;31	32;32;32;32;32;32;32;32;31;31;31;31;31;31;31;31		MRP	;;;;;;;;;;;;;;;	16	32	32	32	5	2	28	28	12	13	2	1	13	7	0	8	5	2	28	28	12	13	2	1	13	7	0	8	5	2	28	28	12	13	2	1	13	7	0	8	27.6	27.6
Q9VGM1	Q9VGM1	2	2	1		Mrp4		1	2	2	1	0	0	1	1	0	0	0	0	1	0	0	0	0	0	1	1	0	0	0	0	1	0	0	0	0	0	1	0	0	0	0	0	0	0	0	0	2.1	2.1
Q9I7Q9	Q9I7Q9	2	2	2	Ribosomal protein	mRpL36		1	2	2	2	2	2	2	1	2	1	2	2	2	2	1	1	2	2	2	1	2	1	2	2	2	2	1	1	2	2	2	1	2	1	2	2	2	2	1	1	16.4	16.4
Q8SYP9	Q8SYP9	6	6	6		mRpS5		1	6	6	6	1	1	6	4	1	1	0	0	0	3	0	0	1	1	6	4	1	1	0	0	0	3	0	0	1	1	6	4	1	1	0	0	0	3	0	0	18.2	18.2
Q9VIT3	Q9VIT3	3	3	3		msb1l		1	3	3	3	3	3	3	0	1	1	0	0	0	0	0	0	3	3	3	0	1	1	0	0	0	0	0	0	3	3	3	0	1	1	0	0	0	0	0	0	10.5	10.5
Q9VUM0	Q9VUM0	6	6	6	Probable DNA mismatch repair protein Msh6	Msh6		1	6	6	6	0	0	6	5	0	1	0	1	0	4	0	1	0	0	6	5	0	1	0	1	0	4	0	1	0	0	6	5	0	1	0	1	0	4	0	1	6.2	6.2
Q9VSD6	Q9VSD6	17	17	17		msk		1	17	17	17	6	8	14	13	2	5	0	1	5	5	0	4	6	8	14	13	2	5	0	1	5	5	0	4	6	8	14	13	2	5	0	1	5	5	0	4	21.3	21.3
Q9W002;M9PH19;Q7KV90;M9PBJ7;Q7KV89;Q7KV88	Q9W002;M9PH19;Q7KV90;M9PBJ7;Q7KV89;Q7KV88	80;76;53;51;50;50	80;76;53;51;50;50	80;76;53;51;50;50		msn	;;;;;	6	80	80	80	49	43	73	68	28	31	31	45	41	52	37	44	49	43	73	68	28	31	31	45	41	52	37	44	49	43	73	68	28	31	31	45	41	52	37	44	60.5	60.5
M9MRJ4;M9MSG3;M9PEP8	M9MRJ4;M9MSG3;M9PEP8	42;31;23	42;31;23	27;27;8		Msp300	;;	3	42	42	27	17	4	24	24	9	1	15	4	23	11	10	28	17	4	24	24	9	1	15	4	23	11	10	28	8	3	15	17	6	0	12	3	16	10	9	19	8.9	8.9
Q9VEZ3;E1JIM4;A0A0B4K664;A0A0B4K700	Q9VEZ3;E1JIM4;A0A0B4K664;A0A0B4K700	4;4;4;4	4;4;4;4	4;4;4;4		msps	;;;	4	4	4	4	2	4	2	2	1	2	1	1	0	0	0	0	2	4	2	2	1	2	1	1	0	0	0	0	2	4	2	2	1	2	1	1	0	0	0	0	2.8	2.8
Q9VNA1;Q0KIB9;Q7KNC5;Q8MSQ5;A4V2F2;A0A0B4K620;Q8IPN9;B7Z0T3;Q4ABH3;Q9VNA2;A0A0B4K699;A0A0B4K6S8;Q8IPN8;B7Z0T6;A0A0B4KF88;A0A0B4KG49;Q8IPN6;Q7KTR7;Q8IPN7;Q7KTR8	Q9VNA1;Q0KIB9;Q7KNC5;Q8MSQ5;A4V2F2;A0A0B4K620;Q8IPN9;B7Z0T3;Q4ABH3;Q9VNA2;A0A0B4K699;A0A0B4K6S8;Q8IPN8;B7Z0T6;A0A0B4KF88	26;26;25;25;25;25;24;24;23;23;23;23;21;20;20;12;3;3;3;3	26;26;25;25;25;25;24;24;23;23;23;23;21;20;20;12;3;3;3;3	26;26;25;25;25;25;24;24;23;23;23;23;21;20;20;12;3;3;3;3		mtd	;;;;;;;;;;;;;;	20	26	26	26	21	22	19	19	9	6	0	0	1	1	0	0	21	22	19	19	9	6	0	0	1	1	0	0	21	22	19	19	9	6	0	0	1	1	0	0	29.1	29.1
Q9VMI9	Q9VMI9	2	2	2		mtm		1	2	2	2	0	0	2	1	0	0	0	0	0	0	0	0	0	0	2	1	0	0	0	0	0	0	0	0	0	0	2	1	0	0	0	0	0	0	0	0	5.7	5.7
Q8IPE8;Q9V397	Q8IPE8;Q9V397	1;1	1;1	1;1		Mtpalpha	;	2	1	1	1	0	0	0	0	0	1	0	0	1	0	0	0	0	0	0	0	0	1	0	0	1	0	0	0	0	0	0	0	0	1	0	0	1	0	0	0	1.9	1.9
Q9V3F3	Q9V3F3	1	1	1		mTTF		1	1	1	1	1	1	1	1	0	0	1	1	1	0	1	1	1	1	1	1	0	0	1	1	1	0	1	1	1	1	1	1	0	0	1	1	1	0	1	1	4.1	4.1
Q9W061;A2VEF9;Q95RC8	Q9W061;A2VEF9;Q95RC8	10;10;10	10;10;10	10;10;10		mu2	;;	3	10	10	10	2	1	10	8	2	2	0	1	3	7	0	0	2	1	10	8	2	2	0	1	3	7	0	0	2	1	10	8	2	2	0	1	3	7	0	0	10.1	10.1
M9PJN0;Q8IR54;M9NGE4;M9NEG4;Q9VY43;M9PEK6;Q8IR55;Q8SZ13	M9PJN0;Q8IR54;M9NGE4;M9NEG4;Q9VY43;M9PEK6;Q8IR55	4;4;4;4;4;4;4;1	4;4;4;4;4;4;4;1	4;4;4;4;4;4;4;1		mud	;;;;;;	8	4	4	4	2	3	4	3	1	0	0	0	0	0	1	0	2	3	4	3	1	0	0	0	0	0	1	0	2	3	4	3	1	0	0	0	0	0	1	0	5.3	5.3
Q9W363	Q9W363	4	4	4		mxc		1	4	4	4	0	0	4	3	2	0	0	0	3	2	0	3	0	0	4	3	2	0	0	0	3	2	0	3	0	0	4	3	2	0	0	0	3	2	0	3	2.6	2.6
M9MRS7;Q23978	M9MRS7;Q23978	41;41	41;41	41;41	Myosin-IA	Myo31DF	;	2	41	41	41	6	2	40	35	0	16	1	1	12	29	1	13	6	2	40	35	0	16	1	1	12	29	1	13	6	2	40	35	0	16	1	1	12	29	1	13	46.9	46.9
Q23979-2;Q23979;Q23979-3	Q23979-2;Q23979;Q23979-3	1;1;1	1;1;1	1;1;1	Myosin-IB	Myo61F	;;	3	1	1	1	0	0	1	1	0	0	0	0	0	1	0	0	0	0	1	1	0	0	0	0	0	1	0	0	0	0	1	1	0	0	0	0	0	1	0	0	1.6	1.6
Q7KKH3	Q7KKH3	24	24	24	Protein SDA1 homolog	Mys45A		1	24	24	24	19	20	12	8	20	3	16	19	5	9	17	18	19	20	12	8	20	3	16	19	5	9	17	18	19	20	12	8	20	3	16	19	5	9	17	18	36.8	36.8
Q9NI63	Q9NI63	3	3	3	Membrane-associated tyrosine- and threonine-specific cdc2-inhibitory kinase	Myt1		1	3	3	3	1	1	3	1	1	1	0	0	0	0	0	0	1	1	3	1	1	1	0	0	0	0	0	0	1	1	3	1	1	1	0	0	0	0	0	0	8.3	8.3
Q9V3H9	Q9V3H9	28	28	28		Nab2		1	28	28	28	15	10	26	25	10	8	15	12	13	24	11	11	15	10	26	25	10	8	15	12	13	24	11	11	15	10	26	25	10	8	15	12	13	24	11	11	32.2	32.2
Q9VHT4	Q9VHT4	3	3	3	GDP-fucose transporter 1	nac		1	3	3	3	1	2	2	2	0	0	0	0	0	0	0	0	1	2	2	2	0	0	0	0	0	0	0	0	1	2	2	2	0	0	0	0	0	0	0	0	12.5	12.5
Q9W1G7	Q9W1G7	3	3	3		Nap1		1	3	3	3	0	0	2	1	2	3	0	0	2	1	0	3	0	0	2	1	2	3	0	0	2	1	0	3	0	0	2	1	2	3	0	0	2	1	0	3	14.1	14.1
A1Z968;Q0E996	A1Z968;Q0E996	7;4	7;4	7;4		NAT1	;	2	7	7	7	5	6	5	1	0	0	0	0	0	0	0	0	5	6	5	1	0	0	0	0	0	0	0	0	5	6	5	1	0	0	0	0	0	0	0	0	5.1	5.1
Q9VWI2	Q9VWI2	26	26	26		Nat1		1	26	26	26	0	0	23	21	7	13	0	0	12	19	0	15	0	0	23	21	7	13	0	0	12	19	0	15	0	0	23	21	7	13	0	0	12	19	0	15	38.3	38.3
Q9VIF1	Q9VIF1	10	10	10	Exonuclease mut-7 homolog	Nbr		1	10	10	10	2	0	10	7	1	0	0	0	2	7	0	0	2	0	10	7	1	0	0	0	2	7	0	0	2	0	10	7	1	0	0	0	2	7	0	0	20.6	20.6
Q9VVC5;A8JNU6	Q9VVC5;A8JNU6	14;14	1;1	1;1		Nc73EF	;	2	14	1	1	0	0	6	7	1	12	0	0	4	5	0	7	0	0	0	1	0	1	0	0	0	0	0	1	0	0	0	1	0	1	0	0	0	0	0	1	23.4	2.4
Q8IQQ0	Q8IQQ0	14	14	1		Nc73EF		1	14	14	1	0	0	7	6	1	12	0	0	5	5	0	6	0	0	7	6	1	12	0	0	5	5	0	6	0	0	1	0	0	1	0	0	1	0	0	0	22.3	22.3
A0A0B4LI25;P20480	A0A0B4LI25;P20480	30;30	30;30	30;30	Kinesin-like protein;Protein claret segregational	ncd	;	2	30	30	30	16	14	25	25	19	18	22	16	17	18	15	19	16	14	25	25	19	18	22	16	17	18	15	19	16	14	25	25	19	18	22	16	17	18	15	19	54.6	54.6
Q9VJ87	Q9VJ87	6	6	6	Pre-mRNA-splicing factor CWC22 homolog	ncm		1	6	6	6	0	0	5	4	2	3	6	0	3	4	1	2	0	0	5	4	2	3	6	0	3	4	1	2	0	0	5	4	2	3	6	0	3	4	1	2	7	7
A4V383;P91929	A4V383;P91929	9;9	9;9	9;9	NADH dehydrogenase [ubiquinone] 1 alpha subcomplex subunit 10, mitochondrial	ND-42;ND42	;	2	9	9	9	0	0	8	9	0	1	0	0	2	4	0	1	0	0	8	9	0	1	0	0	2	4	0	1	0	0	8	9	0	1	0	0	2	4	0	1	26	26
Q9VCG4	Q9VCG4	15	15	15	Nucleoporin Ndc1	Ndc1		1	15	15	15	8	4	15	12	4	4	0	0	2	2	0	2	8	4	15	12	4	4	0	0	2	2	0	2	8	4	15	12	4	4	0	0	2	2	0	2	31.8	31.8
Q9VIP4	Q9VIP4	5	5	5	Kinesin-like protein	neb		1	5	5	5	0	0	4	3	0	0	0	0	0	0	0	0	0	0	4	3	0	0	0	0	0	0	0	0	0	0	4	3	0	0	0	0	0	0	0	0	6.3	6.3
Q9VVI3-4;Q9VVI3-3;Q8IQR5;B7Z067;B7Z068;M9PFY9;M9PFK2;Q9VVI3-2;Q9VVI3	Q9VVI3-4;Q9VVI3-3;Q8IQR5;B7Z067;B7Z068;M9PFY9;M9PFK2;Q9VVI3-2;Q9VVI3	3;3;2;2;2;2;2;2;2	3;3;2;2;2;2;2;2;2	3;3;2;2;2;2;2;2;2	E3 ubiquitin-protein ligase Nedd-4	Nedd4	;;;;;;;;	9	3	3	3	0	0	3	2	0	1	0	0	0	0	0	0	0	0	3	2	0	1	0	0	0	0	0	0	0	0	3	2	0	1	0	0	0	0	0	0	6	6
A1Z942;A1Z943;Q0E9A1;E1JH47;Q7JQK6;A0A0B4LGA3;Q961I1;A0A0B4LF95;A1Z944;Q1RL13	A1Z942;A1Z943;Q0E9A1;E1JH47;Q7JQK6;A0A0B4LGA3;Q961I1;A0A0B4LF95;A1Z944;Q1RL13	3;3;3;3;3;3;3;3;3;3	3;3;3;3;3;3;3;3;3;3	3;3;3;3;3;3;3;3;3;3		nemy	;;;;;;;;;	10	3	3	3	0	0	3	2	0	0	0	0	0	0	0	0	0	0	3	2	0	0	0	0	0	0	0	0	0	0	3	2	0	0	0	0	0	0	0	0	5.1	5.1
Q9VVX5	Q9VVX5	4	4	4	Lysophospholipid acyltransferase 5	nes		1	4	4	4	0	0	4	4	0	1	0	0	1	0	0	1	0	0	4	4	0	1	0	0	1	0	0	1	0	0	4	4	0	1	0	0	1	0	0	1	14.1	14.1
Q9VIP0	Q9VIP0	9	9	9		nesd		1	9	9	9	0	0	9	7	0	1	0	0	1	6	0	0	0	0	9	7	0	1	0	0	1	6	0	0	0	0	9	7	0	1	0	0	1	6	0	0	22.1	22.1
E1JIG1;P29503-4;P29503-3;P29503-2;P29503	E1JIG1;P29503-4;P29503-3;P29503-2;P29503	9;9;9;9;9	9;9;9;9;9	9;9;9;9;9	Protein neuralized	neur	;;;;	5	9	9	9	1	3	9	5	3	3	0	0	1	0	0	2	1	3	9	5	3	3	0	0	1	0	0	2	1	3	9	5	3	3	0	0	1	0	0	2	19.5	19.5
M9PDJ7;B7YZY3;B7YZY1;M9PGE2;M9NFD1;M9NDU7;Q9VIF9;M9PDW6;B7YZY2;B7YZY5;B7YZY4	M9PDJ7;B7YZY3;B7YZY1;M9PGE2;M9NFD1;M9NDU7;Q9VIF9;M9PDW6;B7YZY2;B7YZY5;B7YZY4	4;4;4;4;3;3;3;3;3;2;2	4;4;4;4;3;3;3;3;3;2;2	4;4;4;4;3;3;3;3;3;2;2	Sodium/hydrogen exchanger	Nhe2	;;;;;;;;;;	11	4	4	4	0	0	4	3	0	1	0	1	0	1	0	0	0	0	4	3	0	1	0	1	0	1	0	0	0	0	4	3	0	1	0	1	0	1	0	0	4	4
M9PCI2;Q9V3U2	M9PCI2;Q9V3U2	2;2	2;2	2;2	H/ACA ribonucleoprotein complex subunit 2-like protein	NHP2	;	2	2	2	2	0	0	0	0	0	2	0	0	2	0	0	2	0	0	0	0	0	2	0	0	2	0	0	2	0	0	0	0	0	2	0	0	2	0	0	2	11.2	11.2
Q9VTB5;Q8MPP0;M9PHZ8;Q8MPN9	Q9VTB5;Q8MPP0;M9PHZ8;Q8MPN9	4;4;3;3	4;4;3;3	4;4;3;3		NijA	;;;	4	4	4	4	2	0	3	4	1	0	0	0	0	0	0	0	2	0	3	4	1	0	0	0	0	0	0	0	2	0	3	4	1	0	0	0	0	0	0	0	33.2	33.2
Q2EZ47;Q8I8U7	Q2EZ47;Q8I8U7	51;47	51;47	51;47	Transcription-associated protein 1	Nipped-A	;	2	51	51	51	1	1	44	42	1	5	3	1	3	19	0	1	1	1	44	42	1	5	3	1	3	19	0	1	1	1	44	42	1	5	3	1	3	19	0	1	18.9	18.9
A0A0B4KF23;E1JGX3;Q7PLI2	A0A0B4KF23;E1JGX3;Q7PLI2	36;36;36	36;36;36	36;36;36	Nipped-B protein	Nipped-B	;;	3	36	36	36	3	6	35	32	2	4	3	0	7	26	1	5	3	6	35	32	2	4	3	0	7	26	1	5	3	6	35	32	2	4	3	0	7	26	1	5	23.6	23.6
M9PJP0;Q9VXK0	M9PJP0;Q9VXK0	3;3	3;3	3;3	Protein NipSnap	Nipsnap	;	2	3	3	3	0	0	1	0	0	3	0	0	0	0	0	2	0	0	1	0	0	3	0	0	0	0	0	2	0	0	1	0	0	3	0	0	0	0	0	2	15.4	15.4
Q7KMJ6	Q7KMJ6	15	15	15		nito		1	15	15	15	1	0	10	11	1	5	0	0	6	5	0	6	1	0	10	11	1	5	0	0	6	5	0	6	1	0	10	11	1	5	0	0	6	5	0	6	23.3	23.3
B5RJJ9;A6MHQ4	B5RJJ9;A6MHQ4	2;2	2;2	2;2	Sodium/potassium-transporting ATPase subunit beta-1-interacting protein	NKAIN	;	2	2	2	2	0	0	2	2	1	0	0	0	0	0	0	0	0	0	2	2	1	0	0	0	0	0	0	0	0	0	2	2	1	0	0	0	0	0	0	0	5.6	5.6
O46050	O46050	5	5	5		Nmd3		1	5	5	5	0	1	5	5	0	2	0	0	1	3	0	1	0	1	5	5	0	2	0	0	1	3	0	1	0	1	5	5	0	2	0	0	1	3	0	1	14.4	14.4
Q9VJZ7	Q9VJZ7	8	8	8	Ribosomal RNA processing protein 1 homolog	Nnp-1		1	8	8	8	1	1	8	7	0	1	0	1	1	6	0	0	1	1	8	7	0	1	0	1	1	6	0	0	1	1	8	7	0	1	0	1	1	6	0	0	15.9	15.9
M9PE74;Q9W2U7	M9PE74;Q9W2U7	5;5	5;5	5;5		nocte	;	2	5	5	5	3	4	2	3	1	1	1	0	1	0	1	0	3	4	2	3	1	1	1	0	1	0	1	0	3	4	2	3	1	1	1	0	1	0	1	0	3	3
X2JAM1;Q9V9Q7;E1JHP3;Q0E8N3;X2JEX4;Q9V9Q9	X2JAM1;Q9V9Q7;E1JHP3;Q0E8N3;X2JEX4;Q9V9Q9	24;24;24;24;20;19	24;24;24;24;20;19	24;24;24;24;20;19		nolo	;;;;;	6	24	24	24	20	20	22	21	13	3	9	22	13	19	19	14	20	20	22	21	13	3	9	22	13	19	19	14	20	20	22	21	13	3	9	22	13	19	19	14	24.5	24.5
A0A0B4LEY9;Q9V411	A0A0B4LEY9;Q9V411	16;16	16;16	16;16	Nucleolar GTP-binding protein 1;Probable nucleolar GTP-binding protein 1	Non1;CG8801	;	2	16	16	16	5	3	16	16	8	7	4	4	9	14	3	9	5	3	16	16	8	7	4	4	9	14	3	9	5	3	16	16	8	7	4	4	9	14	3	9	29.8	29.8
Q0E9G3	Q0E9G3	7	7	7	Protein kintoun	Nop17l		1	7	7	7	5	6	7	6	4	2	4	6	5	6	4	4	5	6	7	6	4	2	4	6	5	6	4	4	5	6	7	6	4	2	4	6	5	6	4	4	10.6	10.6
Q9VM69	Q9VM69	25	25	25		nop5		1	25	25	25	11	8	21	21	15	21	7	10	15	17	9	20	11	8	21	21	15	21	7	10	15	17	9	20	11	8	21	21	15	21	7	10	15	17	9	20	61.3	61.3
Q95WY3	Q95WY3	24	24	24		Nop56		1	24	24	24	6	9	22	21	11	17	5	8	16	19	6	16	6	9	22	21	11	17	5	8	16	19	6	16	6	9	22	21	11	17	5	8	16	19	6	16	59.7	59.7
E1JGV6;O44081;A0A0B4K8B2;O44081-2	E1JGV6;O44081;A0A0B4K8B2;O44081-2	9;9;6;6	9;9;6;6	9;9;6;6	H/ACA ribonucleoprotein complex subunit 4	Nop60B	;;;	4	9	9	9	1	0	8	7	4	6	0	0	6	5	0	6	1	0	8	7	4	6	0	0	6	5	0	6	1	0	8	7	4	6	0	0	6	5	0	6	21.5	21.5
A8DY82;E2QCN4;A8DY80;A8DY81;A0A0B4LEZ3	A8DY82;E2QCN4;A8DY80;A8DY81;A0A0B4LEZ3	11;11;11;11;11	11;11;11;11;11	11;11;11;11;11		Not1	;;;;	5	11	11	11	0	0	9	9	0	2	0	0	0	4	0	0	0	0	9	9	0	2	0	0	0	4	0	0	0	0	9	9	0	2	0	0	0	4	0	0	6	6
Q8MT06	Q8MT06	60	60	60	Guanine nucleotide-binding protein-like 3 homolog	Ns1		1	60	60	60	38	39	50	48	36	39	30	40	44	49	42	48	38	39	50	48	36	39	30	40	44	49	42	48	38	39	50	48	36	39	30	40	44	49	42	48	74.4	74.4
Q7JXU4	Q7JXU4	16	16	16		Ns2		1	16	16	16	7	6	15	14	4	2	9	9	4	11	5	3	7	6	15	14	4	2	9	9	4	11	5	3	7	6	15	14	4	2	9	9	4	11	5	3	30	30
X2JA43;Q9W590	X2JA43;Q9W590	17;17	17;17	17;17	Large subunit GTPase 1 homolog	Ns3	;	2	17	17	17	5	0	16	12	1	1	3	1	5	10	0	2	5	0	16	12	1	1	3	1	5	10	0	2	5	0	16	12	1	1	3	1	5	10	0	2	34.8	34.8
E1JIM1;A0A0B4K6Z4;A0A0B4K6I8;Q0KI68;E1JIM0;A4V2Z1;A0A0B4K690;A0A0B4K663;E2QD16	E1JIM1;A0A0B4K6Z4;A0A0B4K6I8;Q0KI68;E1JIM0;A4V2Z1;A0A0B4K690;A0A0B4K663;E2QD16	5;5;5;5;5;5;5;5;5	5;5;5;5;5;5;5;5;5	5;5;5;5;5;5;5;5;5		nsl1	;;;;;;;;	9	5	5	5	1	0	4	5	0	1	0	1	0	3	0	0	1	0	4	5	0	1	0	1	0	3	0	0	1	0	4	5	0	1	0	1	0	3	0	0	10.8	10.8
Q9VTZ4	Q9VTZ4	7	7	7		nst		1	7	7	7	0	1	7	7	1	1	0	1	1	5	0	2	0	1	7	7	1	1	0	1	1	5	0	2	0	1	7	7	1	1	0	1	1	5	0	2	19.7	19.7
Q9W4M9	Q9W4M9	40	40	40	tRNA (cytosine(34)-C(5))-methyltransferase	Nsun2		1	40	40	40	0	1	35	32	0	22	0	0	18	29	0	19	0	1	35	32	0	22	0	0	18	29	0	19	0	1	35	32	0	22	0	0	18	29	0	19	63.8	63.8
O76268;Q9VQI8;M9PBV2;Q8IPZ6	O76268;Q9VQI8;M9PBV2	3;3;3;1	3;3;3;1	3;3;3;1		NTPase	;;	4	3	3	3	1	0	2	3	1	0	0	0	1	0	0	0	1	0	2	3	1	0	0	0	1	0	0	0	1	0	2	3	1	0	0	0	1	0	0	0	10.2	10.2
Q9VVA6	Q9VVA6	14	14	14		nudC		1	14	14	14	11	11	11	10	6	3	1	0	0	0	1	0	11	11	11	10	6	3	1	0	0	0	1	0	11	11	11	10	6	3	1	0	0	0	1	0	44.6	44.6
Q9V466	Q9V466	2	2	2		Nup107		1	2	2	2	0	0	2	1	0	0	0	0	0	0	0	0	0	0	2	1	0	0	0	0	0	0	0	0	0	0	2	1	0	0	0	0	0	0	0	0	2.8	2.8
Q9VCW3	Q9VCW3	14	14	14		Nup133		1	14	14	14	4	5	11	11	0	4	0	0	1	2	0	0	4	5	11	11	0	4	0	0	1	2	0	0	4	5	11	11	0	4	0	0	1	2	0	0	16.9	16.9
A8JV18;Q9VXE6	A8JV18;Q9VXE6	3;3	3;3	3;3	Nuclear pore complex protein Nup153	Nup153	;	2	3	3	3	2	0	1	2	0	0	1	1	0	1	0	0	2	0	1	2	0	0	1	1	0	1	0	0	2	0	1	2	0	0	1	1	0	1	0	0	2	2
Q9V463	Q9V463	39	39	39		Nup154		1	39	39	39	16	26	38	37	15	19	0	0	14	24	2	13	16	26	38	37	15	19	0	0	14	24	2	13	16	26	38	37	15	19	0	0	14	24	2	13	38.1	38.1
X2J9F3;Q9VKJ3	X2J9F3;Q9VKJ3	27;27	27;27	27;27	Nuclear pore complex protein Nup160 homolog	Nup160	;	2	27	27	27	3	4	24	24	0	8	1	1	8	19	2	6	3	4	24	24	0	8	1	1	8	19	2	6	3	4	24	24	0	8	1	1	8	19	2	6	26.1	26.1
Q9VWB8;Q8IQV9	Q9VWB8;Q8IQV9	70;70	70;70	70;70		Nup205	;	2	70	70	70	5	8	64	57	6	23	1	1	18	48	1	23	5	8	64	57	6	23	1	1	18	48	1	23	5	8	64	57	6	23	1	1	18	48	1	23	43.6	43.6
Q9W1X4	Q9W1X4	26	26	26	Nuclear pore complex protein Nup214	Nup214		1	26	26	26	22	20	16	17	19	9	1	0	0	2	1	0	22	20	16	17	19	9	1	0	0	2	1	0	22	20	16	17	19	9	1	0	0	2	1	0	25	25
Q9VBU7;A0A0B4K7J2	Q9VBU7;A0A0B4K7J2	39;39	39;39	39;39		Nup358	;	2	39	39	39	31	30	37	32	10	10	3	1	6	10	1	5	31	30	37	32	10	10	3	1	6	10	1	5	31	30	37	32	10	10	3	1	6	10	1	5	21.6	21.6
Q9VBU8	Q9VBU8	3	3	3		Nup37		1	3	3	3	0	0	3	3	0	0	0	0	0	2	0	0	0	0	3	3	0	0	0	0	0	2	0	0	0	0	3	3	0	0	0	0	0	2	0	0	17.8	17.8
Q9VE85	Q9VE85	11	11	11		Nup43		1	11	11	11	0	1	10	10	2	2	0	0	2	6	0	2	0	1	10	10	2	2	0	0	2	6	0	2	0	1	10	10	2	2	0	0	2	6	0	2	36	36
Q7K0D8	Q7K0D8	9	9	9		Nup50		1	9	9	9	3	4	8	8	1	2	0	0	1	6	0	2	3	4	8	8	1	2	0	0	1	6	0	2	3	4	8	8	1	2	0	0	1	6	0	2	23.8	23.8
A1YK02	A1YK02	5	5	5		Nup75		1	5	5	5	1	1	5	5	0	1	1	1	0	4	1	1	1	1	5	5	0	1	1	1	0	4	1	1	1	1	5	5	0	1	1	1	0	4	1	1	11.1	11.1
Q9XZ06	Q9XZ06	23	23	23		Nup93-1		1	23	23	23	4	7	23	21	3	7	1	1	4	14	1	6	4	7	23	21	3	7	1	1	4	14	1	6	4	7	23	21	3	7	1	1	4	14	1	6	36	36
Q9VFE7	Q9VFE7	14	14	14		Nup93-2		1	14	14	14	0	0	14	11	1	0	0	0	0	3	1	0	0	0	14	11	1	0	0	0	0	3	1	0	0	0	14	11	1	0	0	0	0	3	1	0	23.9	23.9
Q9VCH5;B8A421	Q9VCH5	25;4	25;4	25;4		Nup98-96		2	25	25	25	11	18	24	22	5	4	0	0	1	1	0	1	11	18	24	22	5	4	0	0	1	1	0	1	11	18	24	22	5	4	0	0	1	1	0	1	16.4	16.4
M9PI81;Q9VV73	M9PI81;Q9VV73	2;2	2;2	2;2	Nuclear RNA export factor 2	nxf2	;	2	2	2	2	0	0	2	1	1	1	0	0	0	1	0	0	0	0	2	1	1	1	0	0	0	1	0	0	0	0	2	1	1	1	0	0	0	1	0	0	2.8	2.8
O46094	O46094	4	4	4		Ocrl		1	4	4	4	3	3	4	2	1	0	2	2	1	1	1	0	3	3	4	2	1	0	2	2	1	1	1	0	3	3	4	2	1	0	2	2	1	1	1	0	8.1	8.1
Q9VFS6	Q9VFS6	3	3	3		omd		1	3	3	3	0	0	3	2	0	0	0	0	0	1	0	0	0	0	3	2	0	0	0	0	0	1	0	0	0	0	3	2	0	0	0	0	0	1	0	0	3.6	3.6
O16810	O16810	8	8	8	Origin recognition complex subunit 1	Orc1		1	8	8	8	0	0	7	6	0	0	0	0	0	4	0	0	0	0	7	6	0	0	0	0	0	4	0	0	0	0	7	6	0	0	0	0	0	4	0	0	10.3	10.3
A0A0B4KI00;Q9VCA2	A0A0B4KI00;Q9VCA2	5;5	5;5	2;2	Organic cation transporter protein	Orct	;	2	5	5	2	1	0	5	5	0	1	0	0	0	0	0	0	1	0	5	5	0	1	0	0	0	0	0	0	0	0	2	2	0	0	0	0	0	0	0	0	9.7	9.7
Q9VC05	Q9VC05	22	22	22	Oxysterol-binding protein	Osbp		1	22	22	22	16	15	16	17	13	9	1	0	0	0	0	1	16	15	16	17	13	9	1	0	0	0	0	1	16	15	16	17	13	9	1	0	0	0	0	1	35.2	35.2
Q24319	Q24319	3	3	3	Dolichyl-diphosphooligosaccharide--protein glycosyltransferase 48 kDa subunit	Ost48		1	3	3	3	0	0	0	0	0	3	0	0	2	0	0	0	0	0	0	0	0	3	0	0	2	0	0	0	0	0	0	0	0	3	0	0	2	0	0	0	12	12
A0A0B4LFR4;Q7K110	A0A0B4LFR4;Q7K110	10;10	10;10	10;10		OstDelta	;	2	10	10	10	0	0	6	7	3	7	0	1	6	2	0	2	0	0	6	7	3	7	0	1	6	2	0	2	0	0	6	7	3	7	0	1	6	2	0	2	21	21
Q8SY53	Q8SY53	5	5	5		Ostgamma		1	5	5	5	1	0	5	3	0	2	0	0	2	0	0	2	1	0	5	3	0	2	0	0	2	0	0	2	1	0	5	3	0	2	0	0	2	0	0	2	16.7	16.7
Q9XZ53	Q9XZ53	13	13	12		OstStt3		1	13	13	12	0	2	13	11	4	6	0	0	6	6	0	3	0	2	13	11	4	6	0	0	6	6	0	3	0	2	12	10	4	6	0	0	6	5	0	3	16.9	16.9
P20240	P20240	23	23	23	Otefin	Ote		1	23	23	23	9	10	20	18	14	13	1	2	0	1	0	3	9	10	20	18	14	13	1	2	0	1	0	3	9	10	20	18	14	13	1	2	0	1	0	3	61.3	61.3
A0A0B4LG01;Q6NN55	A0A0B4LG01;Q6NN55	10;10	10;10	10;10		oys	;	2	10	10	10	1	0	8	10	1	1	1	0	0	0	1	0	1	0	8	10	1	1	1	0	0	0	1	0	1	0	8	10	1	1	1	0	0	0	1	0	21.7	21.7
Q9W3N6	Q9W3N6	3	3	3		p115		1	3	3	3	1	2	2	3	0	0	0	0	0	0	0	0	1	2	2	3	0	0	0	0	0	0	0	0	1	2	2	3	0	0	0	0	0	0	0	0	4.8	4.8
Q7PLI0	Q7PLI0	5	5	5		p120ctn		1	5	5	5	3	3	4	3	0	1	0	0	0	0	0	0	3	3	4	3	0	1	0	0	0	0	0	0	3	3	4	3	0	1	0	0	0	0	0	0	8.1	8.1
Q86BA5;Q9I7K5	Q86BA5;Q9I7K5	5;5	5;5	5;5	Transmembrane emp24 domain-containing protein eca	p24-2;eca	;	2	5	5	5	1	2	3	5	2	2	0	0	0	0	0	0	1	2	3	5	2	2	0	0	0	0	0	0	1	2	3	5	2	2	0	0	0	0	0	0	27	27
P21187	P21187	12	12	12	Polyadenylate-binding protein	pAbp		1	12	12	12	3	5	7	7	3	8	0	2	7	10	2	5	3	5	7	7	3	8	0	2	7	10	2	5	3	5	7	7	3	8	0	2	7	10	2	5	27	27
Q9VI13;B7Z0W0	Q9VI13;B7Z0W0	1;1	1;1	1;1	Non-specific serine/threonine protein kinase	Pak	;	2	1	1	1	1	1	0	0	0	0	0	0	0	0	0	0	1	1	0	0	0	0	0	0	0	0	0	0	1	1	0	0	0	0	0	0	0	0	0	0	2.4	2.4
Q9VEV1;A0A0B4KGS4	Q9VEV1;A0A0B4KGS4	17;17	17;17	17;17	Non-specific serine/threonine protein kinase	Pak3	;	2	17	17	17	8	13	17	14	5	10	1	0	4	9	0	5	8	13	17	14	5	10	1	0	4	9	0	5	8	13	17	14	5	10	1	0	4	9	0	5	31.6	31.6
X2JDJ3;Q9VLS7;M9MRD9	X2JDJ3;Q9VLS7;M9MRD9	13;13;11	13;13;11	13;13;11		PAPLA1	;;	3	13	13	13	13	10	8	9	4	1	2	1	1	2	1	1	13	10	8	9	4	1	2	1	1	2	1	1	13	10	8	9	4	1	2	1	1	2	1	1	10.3	10.3
Q9VVD9	Q9VVD9	2	2	2	Adenosine 3-phospho 5-phosphosulfate transporter 2	Papst2		1	2	2	2	0	1	2	1	0	0	0	0	1	0	0	0	0	1	2	1	0	0	0	0	1	0	0	0	0	1	2	1	0	0	0	0	1	0	0	0	7.1	7.1
E1JGM9;Q963E6;Q6NPA6;Q9V8V8;Q7YU80;Q963E5;A1ZBL9;A1ZBL5;A1ZBL7;E1JGN0;Q9VGP9	E1JGM9;Q963E6;Q6NPA6;Q9V8V8;Q7YU80;Q963E5;A1ZBL9;A1ZBL5;A1ZBL7;E1JGN0	16;16;15;15;15;15;15;14;14;14;1	16;16;15;15;15;15;15;14;14;14;1	16;16;15;15;15;15;15;14;14;14;1		par-1	;;;;;;;;;	11	16	16	16	14	14	15	11	2	1	1	0	0	3	0	1	14	14	15	11	2	1	1	0	0	3	0	1	14	14	15	11	2	1	1	0	0	3	0	1	26.6	26.6
Q9VWD0	Q9VWD0	1	1	1		parvin		1	1	1	1	1	1	1	1	0	0	0	0	0	0	0	0	1	1	1	1	0	0	0	0	0	0	0	0	1	1	1	1	0	0	0	0	0	0	0	0	4.1	4.1
Q8T6I0;Q8T8W3	Q8T6I0;Q8T8W3	26;26	26;26	26;26		Past1	;	2	26	26	26	19	19	21	21	9	6	4	2	3	4	0	5	19	19	21	21	9	6	4	2	3	4	0	5	19	19	21	21	9	6	4	2	3	4	0	5	62.9	62.9
Q9VT03;Q9VT04	Q9VT03;Q9VT04	4;4	4;4	4;4		path	;	2	4	4	4	0	0	4	3	2	2	1	0	0	0	0	0	0	0	4	3	2	2	1	0	0	0	0	0	0	0	4	3	2	2	1	0	0	0	0	0	10.7	10.7
Q9VEN9	Q9VEN9	2	2	2		Patr-1		1	2	2	2	2	2	2	2	2	0	0	0	0	0	0	0	2	2	2	2	2	0	0	0	0	0	0	0	2	2	2	2	2	0	0	0	0	0	0	0	3.7	3.7
A0A0B4KFU3;A0A0B4KG58;B7YZJ2;B7YZJ1;E1JH90;A0A0B4KET5;A0A0B4KFA4;E1JH91;A0A0B4KEY4;A1ZAU8-2;A1ZAU8-3;A1ZAU8;A0A0B4KEY6	A0A0B4KFU3;A0A0B4KG58;B7YZJ2;B7YZJ1;E1JH90;A0A0B4KET5;A0A0B4KFA4;E1JH91;A0A0B4KEY4;A1ZAU8-2;A1ZAU8-3;A1ZAU8;A0A0B4KEY6	16;16;16;16;16;16;16;16;16;16;16;16;15	16;16;16;16;16;16;16;16;16;16;16;16;15	16;16;16;16;16;16;16;16;16;16;16;16;15	Patronin	Patronin	;;;;;;;;;;;;	13	16	16	16	2	6	14	12	5	1	0	0	3	3	0	1	2	6	14	12	5	1	0	0	3	3	0	1	2	6	14	12	5	1	0	0	3	3	0	1	17	17
Q9VZF5	Q9VZF5	5	5	5	Kinesin-like protein	pav		1	5	5	5	1	0	3	5	1	0	3	1	1	3	0	0	1	0	3	5	1	0	3	1	1	3	0	0	1	0	3	5	1	0	3	1	1	3	0	0	8	8
Q9VIX3;Q8INW7;D3DMM0;Q9VIX2;Q2PDT4;Q966T5	Q9VIX3;Q8INW7;D3DMM0;Q9VIX2;Q2PDT4	12;12;12;12;12;3	12;12;12;12;12;3	12;12;12;12;12;3		Pax	;;;;	6	12	12	12	10	10	11	9	9	8	0	1	0	1	0	0	10	10	11	9	9	8	0	1	0	1	0	0	10	10	11	9	9	8	0	1	0	1	0	0	37.4	37.4
D2NUE8;Q8IQ96;Q9U7D8;A8JNN0;Q8IQ95;Q8IQ97	D2NUE8;Q8IQ96;Q9U7D8;A8JNN0;Q8IQ95;Q8IQ97	1;1;1;1;1;1	1;1;1;1;1;1	1;1;1;1;1;1		pbl	;;;;;	6	1	1	1	0	0	1	1	0	0	1	0	0	1	1	0	0	0	1	1	0	0	1	0	0	1	1	0	0	0	1	1	0	0	1	0	0	1	1	0	3.9	3.9
Q0E9E2	Q0E9E2	112	112	1	Pyruvate carboxylase	PCB		1	112	112	1	94	88	90	88	79	101	84	88	101	95	86	104	94	88	90	88	79	101	84	88	101	95	86	104	0	0	0	1	0	0	0	0	0	0	0	1	77.4	77.4
Q7KN97	Q7KN97	112	1	1	Pyruvate carboxylase	PCB		1	112	1	1	94	88	90	88	79	101	84	88	101	95	86	104	0	0	0	1	0	0	0	0	0	0	0	1	0	0	0	1	0	0	0	0	0	0	0	1	78.2	1.6
Q8SX76	Q8SX76	15	15	15		pch2		1	15	15	15	0	0	15	14	1	5	1	0	5	11	0	6	0	0	15	14	1	5	1	0	5	11	0	6	0	0	15	14	1	5	1	0	5	11	0	6	48.9	48.9
M9PGB7;M9PGU2;P18490	M9PGB7;M9PGU2;P18490	29;29;29	29;29;29	29;29;29	Protein pecanex	pcx	;;	3	29	29	29	14	11	24	24	12	9	0	0	0	0	0	0	14	11	24	24	12	9	0	0	0	0	0	0	14	11	24	24	12	9	0	0	0	0	0	0	14.7	14.7
Q9VY91	Q9VY91	2	2	2		Pdcd4		1	2	2	2	1	0	1	2	1	2	1	0	2	1	0	2	1	0	1	2	1	2	1	0	2	1	0	2	1	0	1	2	1	2	1	0	2	1	0	2	5.1	5.1
A1Z9L3	A1Z9L3	11	11	11		pea		1	11	11	11	2	0	7	8	3	3	3	1	5	8	0	5	2	0	7	8	3	3	3	1	5	8	0	5	2	0	7	8	3	3	3	1	5	8	0	5	12.1	12.1
O61345	O61345	2	2	2	Protein penguin	pen		1	2	2	2	0	0	0	1	2	0	0	0	0	0	0	0	0	0	0	1	2	0	0	0	0	0	0	0	0	0	0	1	2	0	0	0	0	0	0	0	4.5	4.5
P52295	P52295	9	9	9	Importin subunit alpha	Pen		1	9	9	9	0	3	9	6	4	4	0	0	5	7	0	5	0	3	9	6	4	4	0	0	5	7	0	5	0	3	9	6	4	4	0	0	5	7	0	5	31	31
Q9VPB8	Q9VPB8	2	2	2		Pex14		1	2	2	2	0	0	0	0	2	0	0	0	1	0	0	0	0	0	0	0	2	0	0	0	1	0	0	0	0	0	0	0	2	0	0	0	1	0	0	0	4.3	4.3
Q9VUL8	Q9VUL8	1	1	1		Pex3		1	1	1	1	0	0	1	1	0	0	0	0	0	0	0	0	0	0	1	1	0	0	0	0	0	0	0	0	0	0	1	1	0	0	0	0	0	0	0	0	4.2	4.2
Q9V3V3	Q9V3V3	3	3	3	Protein-tyrosine-phosphatase	Pez		1	3	3	3	1	1	2	2	1	0	0	0	0	0	0	0	1	1	2	2	1	0	0	0	0	0	0	0	1	1	2	2	1	0	0	0	0	0	0	0	3.8	3.8
P52034-3;P52034;A0A0B4KFI7;A0A0B4K7L1;P52034-2	P52034-3;P52034;A0A0B4KFI7;A0A0B4K7L1;P52034-2	19;19;18;18;18	19;19;18;18;18	19;19;18;18;18	ATP-dependent 6-phosphofructokinase	Pfk	;;;;	5	19	19	19	1	2	15	14	1	9	0	2	11	10	1	12	1	2	15	14	1	9	0	2	11	10	1	12	1	2	15	14	1	9	0	2	11	10	1	12	34.5	34.5
X2JC94;O46084	X2JC94;O46084	8;8	8;8	8;8	Serine/threonine-protein phosphatase Pgam5, mitochondrial	Pgam5	;	2	8	8	8	1	0	4	2	0	7	0	0	8	2	0	8	1	0	4	2	0	7	0	0	8	2	0	8	1	0	4	2	0	7	0	0	8	2	0	8	40.6	40.6
M9PIS3;P41572	M9PIS3;P41572	2;2	2;2	2;2	6-phosphogluconate dehydrogenase, decarboxylating	Pgd	;	2	2	2	2	0	0	1	1	0	1	0	0	2	1	0	2	0	0	1	1	0	1	0	0	2	1	0	2	0	0	1	1	0	1	0	0	2	1	0	2	5.8	5.8
M9PCE0;Q01604	M9PCE0;Q01604	5;5	5;5	5;5	Phosphoglycerate kinase	Pgk	;	2	5	5	5	0	1	1	2	1	5	1	1	4	1	1	3	0	1	1	2	1	5	1	1	4	1	1	3	0	1	1	2	1	5	1	1	4	1	1	3	16.4	16.4
Q0E924;A8DYI7;A8DYI6	Q0E924;A8DYI7;A8DYI6	7;7;7	7;7;7	7;7;7		Phb2	;;	3	7	7	7	0	0	1	1	0	6	0	0	1	2	0	1	0	0	1	1	0	6	0	0	1	2	0	1	0	0	1	1	0	6	0	0	1	2	0	1	31.8	31.8
Q9VZQ8;Q8IRD4;Q8IRD3	Q9VZQ8;Q8IRD4;Q8IRD3	5;5;5	5;5;5	5;5;5	Glutathione peroxidase	PHGPx	;;	3	5	5	5	4	2	4	4	1	0	0	0	0	1	0	0	4	2	4	4	1	0	0	0	0	1	0	0	4	2	4	4	1	0	0	0	0	1	0	0	43.2	43.2
P11346	P11346	6	6	6	Raf homolog serine/threonine-protein kinase phl	phl		1	6	6	6	3	2	6	5	0	0	0	0	0	1	0	0	3	2	6	5	0	0	0	0	0	1	0	0	3	2	6	5	0	0	0	0	0	1	0	0	10.7	10.7
A1Z757;Q7JY97;A1Z758	A1Z757;Q7JY97	6;6;2	6;6;2	6;6;2		phr	;	3	6	6	6	1	0	6	4	1	1	0	0	1	2	0	1	1	0	6	4	1	1	0	0	1	2	0	1	1	0	6	4	1	1	0	0	1	2	0	1	18.9	18.9
Q7K3H0;Q95RR5	Q7K3H0;Q95RR5	4;2	4;2	4;2		Pi3K68D	;	2	4	4	4	1	1	3	0	0	0	0	0	0	0	0	0	1	1	3	0	0	0	0	0	0	0	0	0	1	1	3	0	0	0	0	0	0	0	0	0	3.8	3.8
P91634	P91634	13	13	13		Pi3K92E		1	13	13	13	0	0	11	11	0	0	0	0	0	3	0	0	0	0	11	11	0	0	0	0	0	3	0	0	0	0	11	11	0	0	0	0	0	3	0	0	15.7	15.7
Q9VND3;Q8I0B7	Q9VND3;Q8I0B7	46;32	46;32	46;32		Pi4KIIalpha	;	2	46	46	46	35	34	46	42	30	24	3	0	2	1	1	3	35	34	46	42	30	24	3	0	2	1	1	3	35	34	46	42	30	24	3	0	2	1	1	3	68.3	68.3
Q9W4X4;M9PDM4	Q9W4X4;M9PDM4	24;24	24;24	24;24		PI4KIIIalpha	;	2	24	24	24	17	9	22	21	1	1	0	1	1	2	0	1	17	9	22	21	1	1	0	1	1	2	0	1	17	9	22	21	1	1	0	1	1	2	0	1	15.5	15.5
Q9XYZ5	Q9XYZ5	2	2	2	DNA damage-binding protein 1	pic		1	2	2	2	0	0	2	0	0	0	0	0	0	0	0	0	0	0	2	0	0	0	0	0	0	0	0	0	0	0	2	0	0	0	0	0	0	0	0	0	2.5	2.5
Q9VB22	Q9VB22	13	13	13		pins		1	13	13	13	8	9	10	6	8	5	1	0	1	1	0	1	8	9	10	6	8	5	1	0	1	1	0	1	8	9	10	6	8	5	1	0	1	1	0	1	30.7	30.7
Q8SXX1	Q8SXX1	11	11	11		PIP4K		1	11	11	11	0	1	9	6	1	3	0	0	3	6	0	4	0	1	9	6	1	3	0	0	3	6	0	4	0	1	9	6	1	3	0	0	3	6	0	4	30.2	30.2
Q9W2E6	Q9W2E6	2	2	2		pirk		1	2	2	2	1	1	0	0	0	0	1	1	1	0	1	1	1	1	0	0	0	0	1	1	1	0	1	1	1	1	0	0	0	0	1	1	1	0	1	1	13.2	13.2
Q8SX37	Q8SX37	3	3	3		Pis		1	3	3	3	0	0	3	2	0	0	0	0	0	0	0	0	0	0	3	2	0	0	0	0	0	0	0	0	0	0	3	2	0	0	0	0	0	0	0	0	13.8	13.8
A0A0B4LHF7;Q9VD51	A0A0B4LHF7;Q9VD51	21;21	21;21	21;21	Probable ATP-dependent RNA helicase pitchoune	pit	;	2	21	21	21	5	3	21	14	8	9	5	2	7	14	2	7	5	3	21	14	8	9	5	2	7	14	2	7	5	3	21	14	8	9	5	2	7	14	2	7	39.4	39.4
Q95RQ8;Q9W1N1	Q95RQ8;Q9W1N1	14;13	14;13	14;13		pita	;	2	14	14	14	13	13	3	1	1	0	8	14	0	2	13	1	13	13	3	1	1	0	8	14	0	2	13	1	13	13	3	1	1	0	8	14	0	2	13	1	31.6	31.6
Q9VPC0;D3PFF6	Q9VPC0;D3PFF6	11;10	11;10	11;10	Serine/threonine-protein kinase PITSLRE	Pitslre	;	2	11	11	11	1	1	5	4	7	3	1	1	8	4	1	9	1	1	5	4	7	3	1	1	8	4	1	9	1	1	5	4	7	3	1	1	8	4	1	9	12.9	12.9
Q9VSS1	Q9VSS1	8	8	8		pix		1	8	8	8	2	1	8	6	1	3	0	0	0	3	0	2	2	1	8	6	1	3	0	0	0	3	0	2	2	1	8	6	1	3	0	0	0	3	0	2	16.5	16.5
Q9VDS9;Q7KSB7	Q9VDS9;Q7KSB7	2;1	2;1	2;1		Pk92B	;	2	2	2	2	0	0	1	1	0	0	0	0	0	0	0	0	0	0	1	1	0	0	0	0	0	0	0	0	0	0	1	1	0	0	0	0	0	0	0	0	1.6	1.6
A0A0B4LEY5;A1Z7T2;A0A0B4JD07;A0A0B4K6U3;A0A0B4K727;A0A0B4LF03;A0A0B4LEI8;E1JH15;A0A0B4JD60;A1Z7T1;A1Z7T3;A0A0B4LFX2;A8DY76;A1Z7T0;A1Z7T0-2;A1Z7T4	A0A0B4LEY5;A1Z7T2;A0A0B4JD07;A0A0B4K6U3;A0A0B4K727;A0A0B4LF03;A0A0B4LEI8;E1JH15;A0A0B4JD60;A1Z7T1;A1Z7T3;A0A0B4LFX2;A8DY76;A1Z7T0;A1Z7T0-2	6;6;6;6;6;6;6;6;6;6;6;6;6;6;6;2	6;6;6;6;6;6;6;6;6;6;6;6;6;6;6;2	6;6;6;6;6;6;6;6;6;6;6;6;6;6;6;2	Serine/threonine-protein kinase N	Pkn	;;;;;;;;;;;;;;	16	6	6	6	3	5	6	3	0	0	0	0	1	1	0	1	3	5	6	3	0	0	0	0	1	1	0	1	3	5	6	3	0	0	0	0	1	1	0	1	4.1	4.1
Q9VPY2	Q9VPY2	4	4	4		Plap		1	4	4	4	0	0	3	2	0	3	0	0	1	2	0	2	0	0	3	2	0	3	0	0	1	2	0	2	0	0	3	2	0	3	0	0	1	2	0	2	6.2	6.2
H9XVP3;Q9V491;Q0KIF1	H9XVP3;Q9V491;Q0KIF1	10;10;7	10;10;7	10;10;7		PlexA	;;	3	10	10	10	0	0	10	6	2	0	0	0	0	0	0	0	0	0	10	6	2	0	0	0	0	0	0	0	0	0	10	6	2	0	0	0	0	0	0	0	6.5	6.5
M9PCK2;M9PFA8;M9PFP0;M9ND93;M9NFV3;M9PFJ2;M9PI63;M9PCJ5;Q400N2;Q400N1;M9PFP4;M9PFA3	M9PCK2;M9PFA8;M9PFP0;M9ND93;M9NFV3;M9PFJ2;M9PI63;M9PCJ5;Q400N2;Q400N1;M9PFP4;M9PFA3	2;2;2;2;2;2;2;2;2;1;1;1	2;2;2;2;2;2;2;2;2;1;1;1	2;2;2;2;2;2;2;2;2;1;1;1		Plp	;;;;;;;;;;;	12	2	2	2	1	1	1	1	1	1	0	1	2	1	2	1	1	1	1	1	1	1	0	1	2	1	2	1	1	1	1	1	1	1	0	1	2	1	2	1	0.8	0.8
Q9VBE5	Q9VBE5	17	17	17		plum		1	17	17	17	7	4	17	11	5	0	2	4	0	2	1	0	7	4	17	11	5	0	2	4	0	2	1	0	7	4	17	11	5	0	2	4	0	2	1	0	17.4	17.4
A0A0B4KG76;Q9VNG9;Q8IPP5;A0A0B4KGK7;E1JJ52	A0A0B4KG76;Q9VNG9;Q8IPP5;A0A0B4KGK7;E1JJ52	14;14;14;14;14	14;14;14;14;14	14;14;14;14;14		plx	;;;;	5	14	14	14	12	12	12	11	5	0	0	1	0	0	0	0	12	12	12	11	5	0	0	1	0	0	0	0	12	12	12	11	5	0	0	1	0	0	0	0	14.1	14.1
Q59DP9;Q59DP8;Q59DQ0;E6EK17;Q9V4C7;E6EK18;E6EK15	Q59DP9;Q59DP8;Q59DQ0;E6EK17;Q9V4C7;E6EK18;E6EK15	19;18;18;18;18;18;17	19;18;18;18;18;18;17	19;18;18;18;18;18;17	Calcium-transporting ATPase	PMCA	;;;;;;	7	19	19	19	1	0	16	13	7	8	0	1	1	2	0	0	1	0	16	13	7	8	0	1	1	2	0	0	1	0	16	13	7	8	0	1	1	2	0	0	21.1	21.1
M9PF96;Q9VWC8	M9PF96;Q9VWC8	4;4	4;4	4;4		Pmp70	;	2	4	4	4	0	0	3	2	0	0	0	0	0	1	0	0	0	0	3	2	0	0	0	0	0	1	0	0	0	0	3	2	0	0	0	0	0	1	0	0	9	9
Q7KRR5;Q7KRR5-2	Q7KRR5;Q7KRR5-2	4;3	4;3	4;3	Peptide-N(4)-(N-acetyl-beta-glucosaminyl)asparagine amidase	Pngl	;	2	4	4	4	0	0	4	2	1	0	0	0	0	2	0	0	0	0	4	2	1	0	0	0	0	2	0	0	0	0	4	2	1	0	0	0	0	2	0	0	8.9	8.9
P40797	P40797	3	3	3	Protein peanut	pnut		1	3	3	3	2	2	3	2	2	1	0	0	1	0	2	1	2	2	3	2	2	1	0	0	1	0	2	1	2	2	3	2	2	1	0	0	1	0	2	1	5.6	5.6
Q7KU01;Q9VPU9	Q7KU01;Q9VPU9	4;3	4;3	4;3		PNUTS	;	2	4	4	4	2	1	3	4	2	1	0	0	2	1	0	1	2	1	3	4	2	1	0	0	2	1	0	1	2	1	3	4	2	1	0	0	2	1	0	1	5.3	5.3
Q9W3W1;A8JV09;D6W4T8	Q9W3W1;A8JV09;D6W4T8	5;5;5	5;5;5	5;5;5	Coronin	pod1	;;	3	5	5	5	4	3	4	3	1	2	2	0	0	0	1	0	4	3	4	3	1	2	2	0	0	0	1	0	4	3	4	3	1	2	2	0	0	0	1	0	6.1	6.1
M9PB68;Q9VLT5;Q9VLT5-2	M9PB68;Q9VLT5;Q9VLT5-2	68;68;49	68;68;49	68;68;49	Protein purity of essence	poe	;;	3	68	68	68	10	3	63	61	2	11	1	1	5	28	0	3	10	3	63	61	2	11	1	1	5	28	0	3	10	3	63	61	2	11	1	1	5	28	0	3	16.9	16.9
P52304	P52304	25	25	25	Serine/threonine-protein kinase polo	polo		1	25	25	25	1	4	23	19	2	12	2	0	8	19	0	8	1	4	23	19	2	12	2	0	8	19	0	8	1	4	23	19	2	12	2	0	8	19	0	8	49.5	49.5
Q9VC36	Q9VC36	1	1	1		polybromo		1	1	1	1	0	0	0	1	0	0	0	0	0	0	0	0	0	0	0	1	0	0	0	0	0	0	0	0	0	0	0	1	0	0	0	0	0	0	0	0	1.2	1.2
Q9VH07	Q9VH07	3	3	3	RuvB-like helicase 1	pont		1	3	3	3	3	3	2	2	1	0	1	0	0	1	0	1	3	3	2	2	1	0	1	0	0	1	0	1	3	3	2	2	1	0	1	0	0	1	0	1	12.1	12.1
M9PD75;Q94920	M9PD75;Q94920	5;5	5;5	5;5	Voltage-dependent anion-selective channel	porin	;	2	5	5	5	0	0	0	0	0	4	1	0	4	0	0	2	0	0	0	0	0	4	1	0	4	0	0	2	0	0	0	0	0	4	1	0	4	0	0	2	24.8	24.8
A0A0B4KHS9;P12982;P48461;Q05547;Q5LJN2	A0A0B4KHS9;P12982;P48461;Q05547	6;6;6;4;1	6;6;6;4;1	3;3;3;1;0	Serine/threonine-protein phosphatase;Serine/threonine-protein phosphatase alpha-2 isoform;Serine/threonine-protein phosphatase alpha-1 isoform;Serine/threonine-protein phosphatase alpha-3 isoform	Pp1alpha-96A;Pp1-87B;Pp1-13C	;;;	5	6	6	3	2	1	2	3	1	5	1	0	4	1	0	4	2	1	2	3	1	5	1	0	4	1	0	4	2	1	2	2	1	3	1	0	2	1	0	2	24.8	24.8
M9MQH9;M9NDI6;H5V8B8;P36179	M9MQH9;M9NDI6;H5V8B8;P36179	10;10;10;10	10;10;10;10	10;10;10;10	Serine/threonine-protein phosphatase PP2A 65 kDa regulatory subunit	Pp2A-29B	;;;	4	10	10	10	0	3	9	9	1	4	0	0	3	5	0	3	0	3	9	9	1	4	0	0	3	5	0	3	0	3	9	9	1	4	0	0	3	5	0	3	26.6	26.6
Q8IN90;Q5BIJ2;Q0KI58;A0A0B4KHP7;B7Z0L6;A0A0B4KHB9;B7Z0L7;Q9VEC6;Q8IN89	Q8IN90;Q5BIJ2;Q0KI58;A0A0B4KHP7;B7Z0L6;A0A0B4KHB9;B7Z0L7;Q9VEC6;Q8IN89	3;3;3;3;3;3;2;2;2	2;2;2;2;2;2;1;1;1	2;2;2;2;2;2;1;1;1		PP2A-B	;;;;;;;;	9	3	2	2	2	1	2	1	0	0	0	0	0	0	0	1	2	1	1	1	0	0	0	0	0	0	0	1	2	1	1	1	0	0	0	0	0	0	0	1	6.7	4.5
M9NE01;M9NEL1;Q27889;Q9VXF1;Q9VQL9;A0A0B4K6N5;A0A0B4K6V6;P48456	M9NE01;M9NEL1;Q27889;Q9VXF1	3;3;3;3;1;1;1;1	3;3;3;3;1;1;1;1	3;3;3;3;1;1;1;1	Serine/threonine-protein phosphatase;Serine/threonine-protein phosphatase 2B catalytic subunit 2;Serine/threonine-protein phosphatase 2B catalytic subunit 3	Pp2B-14D;CanA-14F	;;;	8	3	3	3	1	1	3	1	0	0	0	0	0	0	0	0	1	1	3	1	0	0	0	0	0	0	0	0	1	1	3	1	0	0	0	0	0	0	0	0	6.7	6.7
Q9W214;A0A0B4KF28	Q9W214;A0A0B4KF28	1;1	1;1	1;1		Ppa;ppa	;	2	1	1	1	0	0	0	0	0	0	0	0	0	0	0	1	0	0	0	0	0	0	0	0	0	0	0	1	0	0	0	0	0	0	0	0	0	0	0	1	3	3
Q9VDE5	Q9VDE5	19	19	19	Protein Peter pan	ppan		1	19	19	19	5	4	16	14	10	13	3	5	16	16	6	14	5	4	16	14	10	13	3	5	16	16	6	14	5	4	16	14	10	13	3	5	16	16	6	14	45	45
Q9VH81	Q9VH81	1	1	1		PpD3		1	1	1	1	0	0	0	0	1	1	0	0	1	0	0	1	0	0	0	0	1	1	0	0	1	0	0	1	0	0	0	0	1	1	0	0	1	0	0	1	2.9	2.9
Q9VG78;A0A0B4K6G3	Q9VG78;A0A0B4K6G3	5;5	5;5	5;5		pps	;	2	5	5	5	0	0	4	5	0	1	2	0	2	3	0	1	0	0	4	5	0	1	2	0	2	3	0	1	0	0	4	5	0	1	2	0	2	3	0	1	4.1	4.1
Q9I7F7;Q9I7F7-2;A0A0B4KEY9;A0A0B4KFU0;Q8IQ00;Q24488	Q9I7F7;Q9I7F7-2;A0A0B4KEY9;A0A0B4KFU0	33;30;19;19;1;1	33;30;19;19;1;1	33;30;19;19;1;1	Tyrosine-protein kinase PR2	PR2;Ack-like	;;;	6	33	33	33	23	27	30	27	12	7	0	1	3	1	2	2	23	27	30	27	12	7	0	1	3	1	2	2	23	27	30	27	12	7	0	1	3	1	2	2	36.7	36.7
O61722	O61722	2	2	2		PRL-1		1	2	2	2	0	0	2	0	0	0	0	0	0	0	0	0	0	0	2	0	0	0	0	0	0	0	0	0	0	0	2	0	0	0	0	0	0	0	0	0	21.6	21.6
E1JGZ9;Q9XZJ4	E1JGZ9;Q9XZJ4	10;10	10;10	10;10	Proteasome subunit alpha type;Proteasome subunit alpha type-6	Prosalpha1	;	2	10	10	10	2	5	9	8	4	7	1	1	4	6	1	7	2	5	9	8	4	7	1	1	4	6	1	7	2	5	9	8	4	7	1	1	4	6	1	7	38.9	38.9
Q95083	Q95083	2	2	2	Proteasome subunit alpha type-5	Prosalpha5		1	2	2	2	0	1	1	0	0	1	1	1	2	1	0	2	0	1	1	0	0	1	1	1	2	1	0	2	0	1	1	0	0	1	1	1	2	1	0	2	9	9
Q7KLW9	Q7KLW9	1	1	1		Prp19		1	1	1	1	0	0	0	0	0	1	0	0	1	0	0	0	0	0	0	0	0	1	0	0	1	0	0	0	0	0	0	0	0	1	0	0	1	0	0	0	2.8	2.8
Q9VUM1	Q9VUM1	7	7	7		Prp31		1	7	7	7	0	0	7	6	1	1	0	0	0	2	0	0	0	0	7	6	1	1	0	0	0	2	0	0	0	0	7	6	1	1	0	0	0	2	0	0	18.8	18.8
A1Z8U0	A1Z8U0	31	31	31		Prp8		1	31	31	31	1	2	29	24	2	3	1	3	1	10	1	0	1	2	29	24	2	3	1	3	1	10	1	0	1	2	29	24	2	3	1	3	1	10	1	0	15.8	15.8
Q9VEJ0	Q9VEJ0	3	3	3		Prx3		1	3	3	3	1	1	1	1	0	2	0	0	1	0	0	1	1	1	1	1	0	2	0	0	1	0	0	1	1	1	1	1	0	2	0	0	1	0	0	1	15.4	15.4
Q9W0E4;Q8IRH0;Q8IRH1	Q9W0E4;Q8IRH0;Q8IRH1	38;38;38	38;38;38	38;38;38		Psa	;;	3	38	38	38	3	1	33	32	4	16	1	2	18	27	0	14	3	1	33	32	4	16	1	2	18	27	0	14	3	1	33	32	4	16	1	2	18	27	0	14	50.3	50.3
B7Z090;M9PFS2;M9PG70;O02194-3;O02194-2;O02194	B7Z090;M9PFS2;M9PG70;O02194-3;O02194-2;O02194	2;2;2;2;2;2	2;2;2;2;2;2	2;2;2;2;2;2	Presenilin;Presenilin homolog	Psn	;;;;;	6	2	2	2	1	0	1	2	1	0	0	0	0	0	0	0	1	0	1	2	1	0	0	0	0	0	0	0	1	0	1	2	1	0	0	0	0	0	0	0	4.9	4.9
Q9W0G1-2;Q9W0G1;Q9W0G1-3;Q8IRH4	Q9W0G1-2;Q9W0G1;Q9W0G1-3;Q8IRH4	12;12;10;7	12;12;10;7	12;12;10;7	Tyrosine-protein phosphatase non-receptor type 61F;Protein-tyrosine-phosphatase	Ptp61F	;;;	4	12	12	12	0	0	10	9	0	2	0	0	2	7	0	2	0	0	10	9	0	2	0	0	2	7	0	2	0	0	10	9	0	2	0	0	2	7	0	2	28.2	28.2
Q9W0R3	Q9W0R3	4	4	4	Tyrosine-protein phosphatase	Ptpmeg		1	4	4	4	1	2	4	3	1	0	1	0	1	2	1	1	1	2	4	3	1	0	1	0	1	2	1	1	1	2	4	3	1	0	1	0	1	2	1	1	5.6	5.6
Q9W4Z1;X2JI50	Q9W4Z1;X2JI50	11;11	11;11	11;11		ptr	;	2	11	11	11	6	8	4	7	5	3	1	1	0	1	0	0	6	8	4	7	5	3	1	1	0	1	0	0	6	8	4	7	5	3	1	1	0	1	0	0	14.7	14.7
Q8T6B9;A4V193;Q8T6B9-2	Q8T6B9;A4V193;Q8T6B9-2	7;5;5	7;5;5	7;5;5	Poly(U)-binding-splicing factor half pint	pUf68	;;	3	7	7	7	4	3	2	3	5	3	5	5	4	4	3	5	4	3	2	3	5	3	5	5	4	4	3	5	4	3	2	3	5	3	5	5	4	4	3	5	16.5	16.5
Q9VLQ8;M9PCJ1;Q7KTI8;Q8IPG1;E1JHB7;B6IDV6;E1JHB8;Q7KTI7;M9MRE1;M9PCX2;E1JHB6	Q9VLQ8;M9PCJ1;Q7KTI8;Q8IPG1;E1JHB7;B6IDV6;E1JHB8;Q7KTI7;M9MRE1;M9PCX2;E1JHB6	54;52;50;50;50;49;49;49;49;49;48	54;52;50;50;50;49;49;49;49;49;48	54;52;50;50;50;49;49;49;49;49;48	Receptor protein-tyrosine kinase	Pvr	;;;;;;;;;;	11	54	54	54	23	14	52	47	28	29	2	3	3	0	3	2	23	14	52	47	28	29	2	3	3	0	3	2	23	14	52	47	28	29	2	3	3	0	3	2	48.1	48.1
Q9VHK3;A0A0B4K6Y7;Q8INQ0;A8JQV7;Q9VHK4;B7Z0U1;Q8MQQ3	Q9VHK3;A0A0B4K6Y7;Q8INQ0;A8JQV7;Q9VHK4;B7Z0U1;Q8MQQ3	16;16;13;13;13;13;12	16;16;13;13;13;13;12	3;3;0;0;0;0;0		pyd	;;;;;;	7	16	16	3	11	11	10	12	6	0	1	1	2	5	5	0	11	11	10	12	6	0	1	1	2	5	5	0	2	2	3	2	1	0	0	0	0	0	0	0	11.1	11.1
Q9VHK1;A8JQV8;A0A0B4K6C7	Q9VHK1;A8JQV8;A0A0B4K6C7	16;10;9	3;2;1	3;2;1		pyd	;;	3	16	3	3	10	11	9	12	6	0	1	1	2	6	5	1	1	2	2	2	1	0	0	0	0	1	0	1	1	2	2	2	1	0	0	0	0	1	0	1	12.8	2.3
O62619-2;O62619	O62619-2;O62619	36;35	36;35	36;35	Pyruvate kinase	PyK	;	2	36	36	36	17	16	34	32	21	30	12	22	30	27	9	31	17	16	34	32	21	30	12	22	30	27	9	31	17	16	34	32	21	30	12	22	30	27	9	31	79.9	79.9
Q9VP57	Q9VP57	2	2	2		pzg		1	2	2	2	0	1	1	1	2	2	0	0	2	0	0	2	0	1	1	1	2	2	0	0	2	0	0	2	0	1	1	1	2	2	0	0	2	0	0	2	3	3
M9MRT6;P08645	M9MRT6;P08645	10;10	10;10	10;10	Ras-like protein 3	R	;	2	10	10	10	4	3	10	7	2	3	5	3	4	5	2	4	4	3	10	7	2	3	5	3	4	5	2	4	4	3	10	7	2	3	5	3	4	5	2	4	75	75
X2JFG0;P05990;P05990-2	X2JFG0;P05990;P05990-2	8;8;6	8;8;6	8;8;6	CAD protein;Glutamine-dependent carbamoyl-phosphate synthase;Aspartate carbamoyltransferase;Dihydroorotase	r	;;	3	8	8	8	0	0	8	8	0	0	0	0	0	1	0	0	0	0	8	8	0	0	0	0	0	1	0	0	0	0	8	8	0	0	0	0	0	1	0	0	4.8	4.8
O18332	O18332	12	12	11		Rab1		1	12	12	11	11	10	11	11	5	6	1	3	6	10	1	6	11	10	11	11	5	6	1	3	6	10	1	6	10	9	10	10	5	6	0	2	6	9	0	6	71.7	71.7
O15971	O15971	4	3	3		Rab10		1	4	3	3	1	2	4	4	0	2	1	1	2	1	1	1	0	1	3	3	0	2	0	0	2	0	0	1	0	1	3	3	0	2	0	0	2	0	0	1	26.5	21.1
O18335	O18335	5	5	5		Rab11		1	5	5	5	4	5	5	3	2	2	0	0	2	0	0	0	4	5	5	3	2	2	0	0	2	0	0	0	4	5	5	3	2	2	0	0	2	0	0	0	26.2	26.2
O18333	O18333	2	2	2		Rab2		1	2	2	2	0	0	2	1	0	0	0	0	1	0	0	0	0	0	2	1	0	0	0	0	1	0	0	0	0	0	2	1	0	0	0	0	1	0	0	0	14.1	14.1
Q9VKB9	Q9VKB9	2	2	2	Rab3 GTPase-activating protein regulatory subunit	rab3-GAP		1	2	2	2	0	0	2	2	0	0	0	0	0	0	0	0	0	0	2	2	0	0	0	0	0	0	0	0	0	0	2	2	0	0	0	0	0	0	0	0	1.6	1.6
Q9VM50	Q9VM50	2	2	2		Rab30		1	2	2	2	0	0	2	1	0	2	0	0	0	1	0	1	0	0	2	1	0	2	0	0	0	1	0	1	0	0	2	1	0	2	0	0	0	1	0	1	13	13
Q9V3I2	Q9V3I2	3	3	3		Rab5		1	3	3	3	1	1	3	2	0	1	0	0	1	2	0	0	1	1	3	2	0	1	0	0	1	2	0	0	1	1	3	2	0	1	0	0	1	2	0	0	17.4	17.4
X2J5T3;O18334;Q9W3Q0	X2J5T3;O18334	4;4;1	4;4;1	4;4;1	Ras-related protein Rab6	Rab6	;	3	4	4	4	2	2	2	4	0	1	1	1	1	1	1	1	2	2	2	4	0	1	1	1	1	1	1	1	2	2	2	4	0	1	1	1	1	1	1	1	26.9	26.9
O76742	O76742	14	14	14		Rab7		1	14	14	14	5	6	14	13	7	11	1	0	12	12	0	11	5	6	14	13	7	11	1	0	12	12	0	11	5	6	14	13	7	11	1	0	12	12	0	11	72.5	72.5
O18338;M9NEE8	O18338;M9NEE8	2;1	1;1	1;1		Rab8	;	2	2	1	1	2	2	2	2	0	0	1	1	0	2	1	0	1	1	1	1	0	0	0	0	0	1	0	0	1	1	1	1	0	0	0	0	0	1	0	0	13.5	8.2
Q9W0H9	Q9W0H9	4	4	4		Rabex-5		1	4	4	4	3	3	2	3	1	0	0	0	0	0	0	0	3	3	2	3	1	0	0	0	0	0	0	0	3	3	2	3	1	0	0	0	0	0	0	0	7.8	7.8
Q9W0N7;M9PE35	Q9W0N7;M9PE35	2;2	2;2	2;2		RabX6	;	2	2	2	2	0	2	2	1	1	0	0	0	1	0	0	0	0	2	2	1	1	0	0	0	1	0	0	0	0	2	2	1	1	0	0	0	1	0	0	0	9.9	9.9
M9PBH7;P40792	M9PBH7;P40792	5;5	2;2	2;2	Ras-related protein Rac1	Rac1	;	2	5	2	2	2	3	4	3	1	2	1	1	1	4	1	1	1	1	2	1	0	0	0	0	0	2	0	0	1	1	2	1	0	0	0	0	0	2	0	0	36.5	12.5
M9PBU2;P48554	M9PBU2;P48554	5;5	5;5	2;2	Ras-related protein Rac2	Rac2	;	2	5	5	2	1	2	4	3	1	2	1	1	1	3	1	1	1	2	4	3	1	2	1	1	1	3	1	1	0	0	2	1	0	0	0	0	0	1	0	0	35.4	35.4
M9PCC1;O18640;M9PB67;Q9VYQ9;REV__M9PBG8;REV__Q9W0S2	M9PCC1;O18640	22;22;9;1;1;1	22;22;9;1;1;1	22;22;9;1;1;1	Guanine nucleotide-binding protein subunit beta-like protein	Rack1	;	6	22	22	22	12	11	21	21	17	20	5	10	18	21	4	20	12	11	21	21	17	20	5	10	18	21	4	20	12	11	21	21	17	20	5	10	18	21	4	20	78.3	78.3
A0A0B4K7L0;Q9W252	A0A0B4K7L0;Q9W252	2;2	2;2	2;2	DNA repair protein RAD50	rad50	;	2	2	2	2	0	0	1	1	0	1	0	0	1	1	0	1	0	0	1	1	0	1	0	0	1	1	0	1	0	0	1	1	0	1	0	0	1	1	0	1	1.5	1.5
Q9VV52	Q9VV52	47	47	47		RAF2		1	47	47	47	21	27	42	37	23	12	27	34	35	29	33	36	21	27	42	37	23	12	27	34	35	29	33	36	21	27	42	37	23	12	27	34	35	29	33	36	54	54
Q962I2;P48555	Q962I2;P48555	4;4	4;4	4;4	Ras-related protein Ral-a	Rala	;	2	4	4	4	2	0	4	2	2	3	0	0	2	0	0	3	2	0	4	2	2	3	0	0	2	0	0	3	2	0	4	2	2	3	0	0	2	0	0	3	24.9	24.9
A4V4A5;Q9VZ23	A4V4A5;Q9VZ23	18;18	18;18	18;18	GTP-binding nuclear protein Ran	Ran;ran	;	2	18	18	18	12	10	17	15	10	14	12	11	13	14	9	11	12	10	17	15	10	14	12	11	13	14	9	11	12	10	17	15	10	14	12	11	13	14	9	11	83.8	83.8
Q7K0Q2	Q7K0Q2	3	3	3		Ranbp11		1	3	3	3	1	1	3	3	0	0	1	1	0	2	1	0	1	1	3	3	0	0	1	1	0	2	1	0	1	1	3	3	0	0	1	1	0	2	1	0	5.8	5.8
M9MSN9;M9MS57;X2JFC3;M9MSD3;Q9GQN0;M9MSB0	M9MSN9;M9MS57;X2JFC3;M9MSD3;Q9GQN0;M9MSB0	13;13;13;13;13;10	13;13;13;13;13;10	13;13;13;13;13;10	Ran-binding protein 16	Ranbp16	;;;;;	6	13	13	13	0	0	12	10	0	1	0	0	2	5	0	0	0	0	12	10	0	1	0	0	2	5	0	0	0	0	12	10	0	1	0	0	2	5	0	0	13.6	13.6
Q9VWE7	Q9VWE7	7	7	7		Ranbp21		1	7	7	7	0	0	7	5	0	1	1	1	1	2	0	1	0	0	7	5	0	1	1	1	1	2	0	1	0	0	7	5	0	1	1	1	1	2	0	1	8.6	8.6
Q9VGP4	Q9VGP4	44	44	44		Ranbp9		1	44	44	44	3	5	42	40	4	19	0	2	20	34	2	20	3	5	42	40	4	19	0	2	20	34	2	20	3	5	42	40	4	19	0	2	20	34	2	20	54.1	54.1
M9PD65;M9PBD9;Q9VIW3	M9PD65;M9PBD9;Q9VIW3	1;1;1	1;1;1	1;1;1	Ran GTPase-activating protein	RanGAP	;;	3	1	1	1	1	1	1	1	1	0	0	0	1	1	0	1	1	1	1	1	1	0	0	0	1	1	0	1	1	1	1	1	1	0	0	0	1	1	0	1	2	2
O96692;A0A0B4LGJ4	O96692;A0A0B4LGJ4	7;5	7;5	7;5		Rap2l	;	2	7	7	7	1	0	7	5	2	1	1	0	1	3	0	1	1	0	7	5	2	1	1	0	1	3	0	1	1	0	7	5	2	1	1	0	1	3	0	1	36.8	36.8
Q9W437	Q9W437	2	2	2		raptor		1	2	2	2	0	0	2	1	0	0	0	0	0	0	0	0	0	0	2	1	0	0	0	0	0	0	0	0	0	0	2	1	0	0	0	0	0	0	0	0	1.7	1.7
P04388	P04388	4	4	4	Ras-like protein 2	Ras64B		1	4	4	4	0	0	4	3	0	1	0	0	1	3	0	1	0	0	4	3	0	1	0	0	1	3	0	1	0	0	4	3	0	1	0	0	1	3	0	1	31.8	31.8
P08646	P08646	9	9	9	Ras-like protein 1	Ras85D		1	9	9	9	2	2	9	8	3	6	2	1	4	3	2	5	2	2	9	8	3	6	2	1	4	3	2	5	2	2	9	8	3	6	2	1	4	3	2	5	66.1	66.1
Q9VZU2	Q9VZU2	2	2	2	Protein-cysteine N-palmitoyltransferase Rasp	rasp		1	2	2	2	0	0	2	0	0	0	0	0	0	0	0	0	0	0	2	0	0	0	0	0	0	0	0	0	0	0	2	0	0	0	0	0	0	0	0	0	6.4	6.4
Q9VCQ7	Q9VCQ7	2	2	2		Rassf		1	2	2	2	0	1	1	2	0	0	0	0	0	1	0	0	0	1	1	2	0	0	0	0	0	1	0	0	0	1	1	2	0	0	0	0	0	1	0	0	2.2	2.2
Q9W4K1	Q9W4K1	11	11	11	AP-3 complex subunit beta	rb		1	11	11	11	9	9	7	6	3	1	2	1	0	1	0	0	9	9	7	6	3	1	2	1	0	1	0	0	9	9	7	6	3	1	2	1	0	1	0	0	12.1	12.1
Q9W425	Q9W425	49	49	49		Rbcn-3A		1	49	49	49	40	35	32	38	17	14	1	1	5	7	2	1	40	35	32	38	17	14	1	1	5	7	2	1	40	35	32	38	17	14	1	1	5	7	2	1	20	20
Q9W543	Q9W543	45	45	45		Rbcn-3B		1	45	45	45	39	40	43	39	23	14	2	1	4	6	1	3	39	40	43	39	23	14	2	1	4	6	1	3	39	40	43	39	23	14	2	1	4	6	1	3	36.7	36.7
Q24472	Q24472	1	1	1	Retinoblastoma family protein	Rbf		1	1	1	1	0	0	1	1	0	0	0	0	0	0	0	0	0	0	1	1	0	0	0	0	0	0	0	0	0	0	1	1	0	0	0	0	0	0	0	0	1.2	1.2
Q02427-2;Q02427-1;Q02427;Q9VYD8;M9MS48	Q02427-2;Q02427-1;Q02427	3;3;3;1;1	3;3;3;1;1	3;3;3;1;1	RNA-binding protein 1	Rbp1	;;	5	3	3	3	3	1	2	0	1	1	1	2	0	3	0	1	3	1	2	0	1	1	1	2	0	3	0	1	3	1	2	0	1	1	1	2	0	3	0	1	33	33
X2JE34;Q8IR13;Q9VXF8;Q7KUX7;X2JC79	X2JE34;Q8IR13;Q9VXF8;Q7KUX7;X2JC79	6;6;6;6;6	6;6;6;6;6	6;6;6;6;6		Rbp2	;;;;	5	6	6	6	6	6	6	6	3	3	1	4	3	6	0	3	6	6	6	6	3	3	1	4	3	6	0	3	6	6	6	6	3	3	1	4	3	6	0	3	21.1	21.1
P25171	P25171	6	6	6	Regulator of chromosome condensation	Rcc1		1	6	6	6	0	0	2	1	1	5	0	0	2	1	0	1	0	0	2	1	1	5	0	0	2	1	0	1	0	0	2	1	1	5	0	0	2	1	0	1	16.8	16.8
A1Z9L2;A1Z9L0;A0A0B4KFX4;Q8T076;A0A0B4KEP1;A0A0B4LFC1;A0A0B4KFM5;A0A0B4KF25	A1Z9L2;A1Z9L0;A0A0B4KFX4;Q8T076;A0A0B4KEP1;A0A0B4LFC1;A0A0B4KFM5;A0A0B4KF25	5;5;5;5;5;5;5;5	5;5;5;5;5;5;5;5	5;5;5;5;5;5;5;5		Rcd1	;;;;;;;	8	5	5	5	0	1	5	5	0	0	1	0	1	2	0	0	0	1	5	5	0	0	1	0	1	2	0	0	0	1	5	5	0	0	1	0	1	2	0	0	8.2	8.2
Q9VSE6	Q9VSE6	28	28	28		RecQ4		1	28	28	28	18	10	26	26	6	3	11	16	7	24	15	5	18	10	26	26	6	3	11	16	7	24	15	5	18	10	26	26	6	3	11	16	7	24	15	5	23.7	23.7
P14199	P14199	3	3	3	Protein ref(2)P	ref(2)P		1	3	3	3	0	3	3	3	1	1	0	0	1	0	0	1	0	3	3	3	1	1	0	0	1	0	0	1	0	3	3	3	1	1	0	0	1	0	0	1	5.2	5.2
Q9VKW3	Q9VKW3	3	3	3		RfC3		1	3	3	3	0	0	3	3	0	0	0	1	0	2	0	0	0	0	3	3	0	0	0	1	0	2	0	0	0	0	3	3	0	0	0	1	0	2	0	0	8.4	8.4
Q9U9Q1	Q9U9Q1	11	11	11		RfC38		1	11	11	11	0	0	9	7	0	1	0	0	2	5	0	1	0	0	9	7	0	1	0	0	2	5	0	1	0	0	9	7	0	1	0	0	2	5	0	1	39.6	39.6
P53034	P53034	4	4	4	Replication factor C subunit 2	RfC4		1	4	4	4	0	0	4	2	0	0	0	0	0	0	0	0	0	0	4	2	0	0	0	0	0	0	0	0	0	0	4	2	0	0	0	0	0	0	0	0	13	13
Q9VQ29	Q9VQ29	2	2	2	Cytochrome b-c1 complex subunit Rieske, mitochondrial	RFeSP		1	2	2	2	1	0	2	2	1	1	1	0	2	2	0	1	1	0	2	2	1	1	1	0	2	2	0	1	1	0	2	2	1	1	1	0	2	2	0	1	14.3	14.3
M9PEJ8;M9PBW9;Q9VSL8;M9NDM3;M9PF06	M9PEJ8;M9PBW9;Q9VSL8;M9NDM3	45;45;45;34;6	45;45;45;34;6	45;45;45;34;6		rhea	;;;	5	45	45	45	34	37	33	25	16	1	1	0	1	0	0	1	34	37	33	25	16	1	1	0	1	0	0	1	34	37	33	25	16	1	1	0	1	0	0	1	25.2	25.2
Q9VYW6	Q9VYW6	7	7	7		rho-4		1	7	7	7	1	2	7	6	0	0	1	0	0	0	0	0	1	2	7	6	0	0	1	0	0	0	0	0	1	2	7	6	0	0	1	0	0	0	0	0	18.7	18.7
A4UZI6;P48148	A4UZI6;P48148	9;9	9;9	9;9	Ras-like GTP-binding protein Rho1	Rho1	;	2	9	9	9	2	2	8	5	1	4	2	0	3	7	1	3	2	2	8	5	1	4	2	0	3	7	1	3	2	2	8	5	1	4	2	0	3	7	1	3	63	63
Q0KHR5;Q9VX92	Q0KHR5;Q9VX92	45;45	45;45	45;45		RhoGAP15B	;	2	45	45	45	39	35	40	32	19	7	2	5	1	6	1	0	39	35	40	32	19	7	2	5	1	6	1	0	39	35	40	32	19	7	2	5	1	6	1	0	37.8	37.8
Q9VWL7;Q00IN0;Q9VWL9	Q9VWL7;Q00IN0;Q9VWL9	8;7;4	8;7;4	8;7;4		RhoGAP18B	;;	3	8	8	8	4	5	6	5	3	4	2	1	1	2	1	1	4	5	6	5	3	4	2	1	1	2	1	1	4	5	6	5	3	4	2	1	1	2	1	1	9.1	9.1
E1JJS2;M9NFH4;Q9VRA6;X2JEI9	E1JJS2;M9NFH4;Q9VRA6;X2JEI9	4;4;4;4	4;4;4;4	4;4;4;4		RhoGAP19D	;;;	4	4	4	4	2	3	2	2	0	0	0	0	0	0	0	0	2	3	2	2	0	0	0	0	0	0	0	0	2	3	2	2	0	0	0	0	0	0	0	0	2.3	2.3
F0JAN9;M9PEY9;M9PC96;Q9VTU3	F0JAN9;M9PEY9;M9PC96;Q9VTU3	9;9;9;9	9;9;9;9	9;9;9;9	Rho GTPase-activating protein 68F	RhoGAP68F	;;;	4	9	9	9	7	9	8	7	3	1	0	0	0	0	0	0	7	9	8	7	3	1	0	0	0	0	0	0	7	9	8	7	3	1	0	0	0	0	0	0	24.6	24.6
M9PFR0;M9PFL1;M9MRW2;Q8IQM3;Q9VUR5;Q9VUR6;B7Z058	M9PFR0;M9PFL1;M9MRW2;Q8IQM3;Q9VUR5;Q9VUR6;B7Z058	2;2;2;2;2;2;2	2;2;2;2;2;2;2	2;2;2;2;2;2;2		RhoGAP71E	;;;;;;	7	2	2	2	0	0	1	0	1	0	1	0	0	0	0	0	0	0	1	0	1	0	1	0	0	0	0	0	0	0	1	0	1	0	1	0	0	0	0	0	6.6	6.6
A0A0B4LHN0;A0A0B4LHC1;B5RIZ2;Q9VDS5;A0A0B4LHC3	A0A0B4LHN0;A0A0B4LHC1;B5RIZ2;Q9VDS5;A0A0B4LHC3	10;10;10;10;5	10;10;10;10;5	10;10;10;10;5	Rho GTPase-activating protein 92B	RhoGAP92B;RhoGAP92B-RA	;;;;	5	10	10	10	8	10	7	6	3	5	0	1	1	0	0	0	8	10	7	6	3	5	0	1	1	0	0	0	8	10	7	6	3	5	0	1	1	0	0	0	20.4	20.4
M9PHG0;M9PHY4;M9PHV3;Q9VX32;Q9VX32-2;M9PJQ3	M9PHG0;M9PHY4;M9PHV3;Q9VX32;Q9VX32-2;M9PJQ3	25;25;25;25;25;22	25;25;25;25;25;22	25;25;25;25;25;22	Rho GTPase-activating protein 190	RhoGAPp190	;;;;;	6	25	25	25	16	18	23	15	13	5	1	1	0	0	0	2	16	18	23	15	13	5	1	1	0	0	0	2	16	18	23	15	13	5	1	1	0	0	0	2	22.8	22.8
A0A0B4K7T7;A1ZAN6;A1ZAN7;A0A0B4LFF8	A0A0B4K7T7;A1ZAN6;A1ZAN7;A0A0B4LFF8	10;10;9;9	10;10;9;9	10;10;9;9		RhoGEF2	;;;	4	10	10	10	9	8	6	5	2	2	6	6	0	2	0	1	9	8	6	5	2	2	6	6	0	2	0	1	9	8	6	5	2	2	6	6	0	2	0	1	5	5
D3DMW7;Q24192	D3DMW7;Q24192	2;2	2;2	2;2	Ras-like GTP-binding protein RhoL	RhoL-RA;RhoL	;	2	2	2	2	0	1	2	2	1	1	0	0	2	2	0	1	0	1	2	2	1	1	0	0	2	2	0	1	0	1	2	2	1	1	0	0	2	2	0	1	12.6	12.6
X2JEL4;Q9W358	X2JEL4;Q9W358	1;1	1;1	1;1	Synembryn	ric8a	;	2	1	1	1	0	1	1	1	0	0	0	0	0	0	0	0	0	1	1	1	0	0	0	0	0	0	0	0	0	1	1	1	0	0	0	0	0	0	0	0	2.3	2.3
Q9V3C5	Q9V3C5	1	1	1	Guanine nucleotide exchange factor subunit Rich	Rich		1	1	1	1	1	0	1	1	0	0	1	0	0	0	0	0	1	0	1	1	0	0	1	0	0	0	0	0	1	0	1	1	0	0	1	0	0	0	0	0	1.1	1.1
X2JL73;X2JFR5;Q9VWJ6	X2JL73;X2JFR5;Q9VWJ6	2;2;2	2;2;2	2;2;2		rictor	;;	3	2	2	2	2	1	1	1	0	0	0	1	0	0	0	0	2	1	1	1	0	0	0	1	0	0	0	0	2	1	1	1	0	0	0	1	0	0	0	0	1.5	1.5
Q86BY9	Q86BY9	2	2	2	Protein rigor mortis	rig		1	2	2	2	0	1	2	2	0	0	1	1	1	1	0	0	0	1	2	2	0	0	1	1	1	1	0	0	0	1	2	2	0	0	1	1	1	1	0	0	2.9	2.9
Q9VTL5	Q9VTL5	10	10	10	Serine/threonine-protein kinase RIO1	RIOK1		1	10	10	10	3	2	9	10	0	3	1	4	2	6	2	3	3	2	9	10	0	3	1	4	2	6	2	3	3	2	9	10	0	3	1	4	2	6	2	3	21	21
Q9VBU2	Q9VBU2	4	4	4		RIOK2		1	4	4	4	0	0	4	3	0	1	0	0	0	1	0	0	0	0	4	3	0	1	0	0	0	1	0	0	0	0	4	3	0	1	0	0	0	1	0	0	12.3	12.3
X2JFP6;X2JL40;Q9VWS3;Q494I2;X2JEA7	X2JFP6;X2JL40;Q9VWS3;Q494I2;X2JEA7	15;15;15;10;10	15;15;15;10;10	15;15;15;10;10		Rip11	;;;;	5	15	15	15	9	13	13	6	10	7	0	0	1	0	1	1	9	13	13	6	10	7	0	0	1	0	1	1	9	13	13	6	10	7	0	0	1	0	1	1	28.5	28.5
P40417-2;P40417;P40417-1;A8Y4W5	P40417-2;P40417;P40417-1	6;6;4;2	6;6;4;2	6;6;4;2	Mitogen-activated protein kinase ERK-A	rl	;;	4	6	6	6	0	0	4	4	0	4	0	0	3	1	0	1	0	0	4	4	0	4	0	0	3	1	0	1	0	0	4	4	0	4	0	0	3	1	0	1	27.8	27.8
A0A0B4KHU1;Q9VDG2	A0A0B4KHU1;Q9VDG2	5;5	5;5	5;5	RalA-binding protein 1	Rlip	;	2	5	5	5	0	0	4	4	0	0	0	0	0	2	0	0	0	0	4	4	0	0	0	0	0	2	0	0	0	0	4	4	0	0	0	0	0	2	0	0	10.7	10.7
E1JJ68;C7LAE4;P19109-3;P19109-4;P19109-2;P19109;A0A0B4K624;A0A0B4K6A3;A0A0B4K6K1;A0A0B4K6T7;Q9W3M7	E1JJ68;C7LAE4;P19109-3;P19109-4;P19109-2;P19109;A0A0B4K624;A0A0B4K6A3;A0A0B4K6K1;A0A0B4K6T7	31;31;31;31;31;31;25;25;25;25;2	30;30;30;30;30;30;24;24;24;24;1	28;28;28;28;28;28;22;22;22;22;0	ATP-dependent RNA helicase p62	Rm62;Rm62-RE	;;;;;;;;;	11	31	30	28	5	4	27	25	19	28	7	12	23	22	10	27	5	4	26	24	19	27	7	12	23	22	10	26	5	4	24	22	18	26	7	11	22	22	9	25	68	66.1
A0A0B4LFW6;A1Z7S0	A0A0B4LFW6;A1Z7S0	2;2	2;2	2;2		Rme-8	;	2	2	2	2	0	0	1	2	0	0	0	0	0	0	0	0	0	0	1	2	0	0	0	0	0	0	0	0	0	0	1	2	0	0	0	0	0	0	0	0	1.5	1.5
P48591	P48591	21	21	21	Ribonucleoside-diphosphate reductase large subunit	RnrL		1	21	21	21	6	4	18	17	3	12	1	1	11	12	1	12	6	4	18	17	3	12	1	1	11	12	1	12	6	4	18	17	3	12	1	1	11	12	1	12	29.2	29.2
P48592	P48592	10	10	10	Ribonucleoside-diphosphate reductase subunit M2	RnrS		1	10	10	10	7	9	9	7	3	1	0	0	0	0	0	0	7	9	9	7	3	1	0	0	0	0	0	0	7	9	9	7	3	1	0	0	0	0	0	0	33.8	33.8
Q9W213	Q9W213	13	13	13		robo1		1	13	13	13	1	0	11	9	2	0	0	0	0	0	0	0	1	0	11	9	2	0	0	0	0	0	0	0	1	0	11	9	2	0	0	0	0	0	0	0	13.1	13.1
Q9V9W7	Q9V9W7	40	40	40		rod		1	40	40	40	0	0	37	34	0	3	0	0	2	19	1	2	0	0	37	34	0	3	0	0	2	19	1	2	0	0	37	34	0	3	0	0	2	19	1	2	24	24
X2JE40;X2JKQ8;X2JC83;Q9VXE3	X2JE40;X2JKQ8;X2JC83;Q9VXE3	13;13;13;13	13;13;13;13	13;13;13;13	Rho-associated protein kinase	Rok	;;;	4	13	13	13	4	3	9	11	2	2	1	1	3	5	1	1	4	3	9	11	2	2	1	1	3	5	1	1	4	3	9	11	2	2	1	1	3	5	1	1	11.7	11.7
M9PEL1;Q07327	M9PEL1;Q07327	32;32	32;32	32;32	Protein ROP	Rop	;	2	32	32	32	12	17	31	29	9	16	0	2	12	21	0	15	12	17	31	29	9	16	0	2	12	21	0	15	12	17	31	29	9	16	0	2	12	21	0	15	60.6	60.6
Q5U156;A0A0B4KER0;Q95RL2	Q5U156;A0A0B4KER0;Q95RL2	7;7;6	7;7;6	7;7;6		row	;;	3	7	7	7	0	0	6	4	0	3	1	1	3	3	0	1	0	0	6	4	0	3	1	1	3	3	0	1	0	0	6	4	0	3	1	1	3	3	0	1	7.3	7.3
Q24492	Q24492	8	8	8	Replication protein A 70 kDa DNA-binding subunit	RpA-70		1	8	8	8	4	5	5	7	3	4	0	0	3	1	0	5	4	5	5	7	3	4	0	0	3	1	0	5	4	5	5	7	3	4	0	0	3	1	0	5	16.9	16.9
Q94517	Q94517	1	1	1	Histone deacetylase Rpd3	Rpd3		1	1	1	1	0	0	1	0	1	1	0	0	1	0	0	1	0	0	1	0	1	1	0	0	1	0	0	1	0	0	1	0	1	1	0	0	1	0	0	1	2.3	2.3
P91875	P91875	6	6	6	DNA-directed RNA polymerase I subunit RPA1	RpI1		1	6	6	6	2	4	6	5	2	1	3	4	1	2	2	0	2	4	6	5	2	1	3	4	1	2	2	0	2	4	6	5	2	1	3	4	1	2	2	0	5.1	5.1
P04052	P04052	8	8	8	DNA-directed RNA polymerase II subunit RPB1	RpII215		1	8	8	8	5	2	7	4	2	1	2	7	2	3	2	1	5	2	7	4	2	1	2	7	2	3	2	1	5	2	7	4	2	1	2	7	2	3	2	1	5.4	5.4
M9PIM0;O61231	M9PIM0;O61231	25;25	25;25	25;25	60S ribosomal protein L10	RpL10	;	2	25	25	25	22	21	20	19	20	23	23	22	23	21	22	24	22	21	20	19	20	23	23	22	23	21	22	24	22	21	20	19	20	23	23	22	23	21	22	24	72	72
Q9VTP4	Q9VTP4	3	3	3	60S ribosomal protein L10a-2	RpL10Ab		1	3	3	3	0	1	0	0	2	3	0	0	2	1	0	3	0	1	0	0	2	3	0	0	2	1	0	3	0	1	0	0	2	3	0	0	2	1	0	3	19.4	19.4
A0A0B4LGZ5;P46222	A0A0B4LGZ5;P46222	15;15	15;15	15;15	60S ribosomal protein L11	RpL11	;	2	15	15	15	8	8	13	13	7	9	14	10	8	12	9	7	8	8	13	13	7	9	14	10	8	12	9	7	8	8	13	13	7	9	14	10	8	12	9	7	61.4	61.4
Q9W1B9	Q9W1B9	7	7	7		RpL12		1	7	7	7	3	4	5	4	5	6	6	6	5	6	4	5	3	4	5	4	5	6	6	6	5	6	4	5	3	4	5	4	5	6	6	6	5	6	4	5	49.7	49.7
M9PFF0;P41126	M9PFF0;P41126	31;31	31;31	31;31	60S ribosomal protein L13	RpL13	;	2	31	31	31	27	28	22	17	25	18	28	27	21	21	26	23	27	28	22	17	25	18	28	27	21	21	26	23	27	28	22	17	25	18	28	27	21	21	26	23	65.6	65.6
Q9VNE9;A0A0B4KFM7	Q9VNE9	11;4	11;4	11;4	60S ribosomal protein L13a	RpL13A		2	11	11	11	6	8	10	9	7	8	7	8	7	7	8	7	6	8	10	9	7	8	7	8	7	7	8	7	6	8	10	9	7	8	7	8	7	7	8	7	41	41
P55841	P55841	16	16	16	60S ribosomal protein L14	RpL14		1	16	16	16	7	10	11	9	11	14	9	10	14	14	7	10	7	10	11	9	11	14	9	10	14	14	7	10	7	10	11	9	11	14	9	10	14	14	7	10	52.4	52.4
A8Y560;O17445	A8Y560;O17445	10;10	10;10	10;10	Ribosomal protein L15;60S ribosomal protein L15	RpL15	;	2	10	10	10	5	5	9	8	5	6	6	8	6	8	5	7	5	5	9	8	5	6	6	8	6	8	5	7	5	5	9	8	5	6	6	8	6	8	5	7	40.2	40.2
X2JIQ5;Q9W3W8	X2JIQ5;Q9W3W8	21;21	21;21	21;21	60S ribosomal protein L17	RpL17	;	2	21	21	21	18	20	20	19	14	17	19	20	16	19	18	18	18	20	20	19	14	17	19	20	16	19	18	18	18	20	20	19	14	17	19	20	16	19	18	18	60.8	60.8
M9PHM6;Q9VS34	M9PHM6;Q9VS34	13;13	13;13	13;13	60S ribosomal protein L18	RpL18	;	2	13	13	13	10	10	10	9	10	12	11	9	12	11	9	11	10	10	10	9	10	12	11	9	12	11	9	11	10	10	10	9	10	12	11	9	12	11	9	11	56.4	56.4
P41093	P41093	17	17	17	60S ribosomal protein L18a	RpL18A		1	17	17	17	13	14	15	14	14	15	14	13	13	12	13	15	13	14	15	14	14	15	14	13	13	12	13	15	13	14	15	14	14	15	14	13	13	12	13	15	61.6	61.6
P36241	P36241	26	26	26	60S ribosomal protein L19	RpL19		1	26	26	26	22	21	21	19	20	19	17	22	21	19	21	21	22	21	21	19	20	19	17	22	21	19	21	21	22	21	21	19	20	19	17	22	21	19	21	21	55.2	55.2
Q9V9M7	Q9V9M7	13	13	13		RpL21		1	13	13	13	9	9	9	8	13	12	9	9	11	7	9	13	9	9	9	8	13	12	9	9	11	7	9	13	9	9	9	8	13	12	9	9	11	7	9	13	53.5	53.5
P50887;REV__P50887	P50887	20;1	20;1	20;1	60S ribosomal protein L22	RpL22		2	20	20	20	13	13	19	18	12	15	11	15	15	17	15	15	13	13	19	18	12	15	11	15	15	17	15	15	13	13	19	18	12	15	11	15	15	17	15	15	54.2	54.2
P48159	P48159	10	10	10	60S ribosomal protein L23	RpL23		1	10	10	10	9	10	9	9	8	10	8	8	10	9	7	9	9	10	9	9	8	10	8	8	10	9	7	9	9	10	9	9	8	10	8	8	10	9	7	9	70.7	70.7
Q9W0A8	Q9W0A8	25	25	25		RpL23A		1	25	25	25	23	21	21	19	19	20	21	21	22	22	21	22	23	21	21	19	19	20	21	21	22	22	21	22	23	21	21	19	19	20	21	21	22	22	21	22	43.7	43.7
X2JE06;Q9VJY6	X2JE06;Q9VJY6	21;21	21;21	21;21	60S ribosomal protein L24	RpL24	;	2	21	21	21	16	16	14	9	12	14	13	13	14	11	14	19	16	16	14	9	12	14	13	13	14	11	14	19	16	16	14	9	12	14	13	13	14	11	14	19	53.5	53.5
Q9VGN9	Q9VGN9	4	4	4	Probable ribosome biogenesis protein RLP24	RpL24-like		1	4	4	4	1	1	0	2	4	0	1	1	1	0	1	3	1	1	0	2	4	0	1	1	1	0	1	3	1	1	0	2	4	0	1	1	1	0	1	3	27.2	27.2
Q9VVU2;Q7JRQ1	Q9VVU2	12;1	12;1	12;1		RpL26		2	12	12	12	11	12	8	9	11	9	11	11	11	11	11	11	11	12	8	9	11	9	11	11	11	11	11	11	11	12	8	9	11	9	11	11	11	11	11	11	53.7	53.7
Q9VBN5	Q9VBN5	7	7	7	60S ribosomal protein L27	RpL27		1	7	7	7	7	7	7	7	6	6	7	7	6	7	7	6	7	7	7	7	6	6	7	7	6	7	7	6	7	7	7	7	6	6	7	7	6	7	7	6	47.4	47.4
M9MRC9;P41092	M9MRC9;P41092	16;16	16;16	16;16	60S ribosomal protein L27a	RpL27A	;	2	16	16	16	13	15	14	13	8	8	15	15	8	15	12	8	13	15	14	13	8	8	15	15	8	15	12	8	13	15	14	13	8	8	15	15	8	15	12	8	72.5	72.5
D1Z3A1;Q9VZS5;REV__Q9VGU6	D1Z3A1;Q9VZS5	17;17;1	17;17;1	16;16;1	60S ribosomal protein L28	RpL28	;	3	17	17	16	14	13	2	4	13	4	15	13	10	7	10	8	14	13	2	4	13	4	15	13	10	7	10	8	14	13	2	4	12	4	14	13	10	7	10	8	70.8	70.8
Q24154	Q24154	5	5	5	60S ribosomal protein L29	RpL29		1	5	5	5	5	5	5	4	4	3	5	5	4	5	3	4	5	5	5	4	4	3	5	5	4	5	3	4	5	5	5	4	4	3	5	5	4	5	3	4	40.8	40.8
O16797;O16797-4;O16797-2;O16797-3	O16797;O16797-4	39;38;10;9	39;38;10;9	39;38;10;9	60S ribosomal protein L3	RpL3	;	4	39	39	39	36	33	38	31	29	31	32	34	29	33	34	29	36	33	38	31	29	31	32	34	29	33	34	29	36	33	38	31	29	31	32	34	29	33	34	29	66.6	66.6
Q9VJ19	Q9VJ19	4	4	4		RpL30		1	4	4	4	2	3	4	4	1	3	1	2	3	3	1	3	2	3	4	4	1	3	1	2	3	3	1	3	2	3	4	4	1	3	1	2	3	3	1	3	49.5	49.5
Q9V597	Q9V597	6	6	6	60S ribosomal protein L31	RpL31		1	6	6	6	3	2	2	0	5	4	3	4	4	2	3	4	3	2	2	0	5	4	3	4	4	2	3	4	3	2	2	0	5	4	3	4	4	2	3	4	47.6	47.6
P04359	P04359	13	13	13	60S ribosomal protein L32	RpL32		1	13	13	13	9	9	9	9	8	12	10	9	11	8	11	10	9	9	9	9	8	12	10	9	11	8	11	10	9	9	9	9	8	12	10	9	11	8	11	10	50.7	50.7
Q9VBH8	Q9VBH8	9	3	3		RpL34a		1	9	3	3	7	6	8	6	7	9	5	5	9	7	6	9	2	2	3	3	2	3	1	2	3	2	2	3	2	2	3	3	2	3	1	2	3	2	2	3	34	14.2
Q9VHE5	Q9VHE5	10	10	4		RpL34b		1	10	10	4	7	7	8	6	7	8	5	5	8	8	6	9	7	7	8	6	7	8	5	5	8	8	6	9	2	3	3	3	2	2	1	2	2	3	2	3	37.5	37.5
Q9W499	Q9W499	8	8	8		RpL35		1	8	8	8	7	7	7	5	5	5	7	8	5	8	6	7	7	7	7	5	5	5	7	8	5	8	6	7	7	7	7	5	5	5	7	8	5	8	6	7	42.3	42.3
Q9VNB9	Q9VNB9	16	16	16		RpL35A		1	16	16	16	6	9	13	12	9	11	10	8	10	13	3	9	6	9	13	12	9	11	10	8	10	13	3	9	6	9	13	12	9	11	10	8	10	13	3	9	60.5	60.5
X2JC35;P49630	X2JC35;P49630	12;12	12;12	12;12	60S ribosomal protein L36	RpL36	;	2	12	12	12	10	10	8	8	7	8	10	10	10	9	8	9	10	10	8	8	7	8	10	10	10	9	8	9	10	10	8	8	7	8	10	10	10	9	8	9	44.3	44.3
Q9VLT7	Q9VLT7	18	18	18		RpL36A		1	18	18	18	13	15	13	11	12	9	13	14	12	15	14	15	13	15	13	11	12	9	13	14	12	15	14	15	13	15	13	11	12	9	13	14	12	15	14	15	54.8	54.8
M9MRF2;Q9VMU4	M9MRF2;Q9VMU4	10;10	10;10	10;10	60S ribosomal protein L37a	RpL37A	;	2	10	10	10	10	10	6	7	6	4	10	9	5	8	10	7	10	10	6	7	6	4	10	9	5	8	10	7	10	10	6	7	6	4	10	9	5	8	10	7	55.4	55.4
M9PH59;Q9VXX8	M9PH59;Q9VXX8	15;15	15;15	15;15	Ribosomal protein L37;Probable 60S ribosomal protein L37-A	RpL37a	;	2	15	15	15	11	10	10	6	8	8	9	11	9	10	11	11	11	10	10	6	8	8	9	11	9	10	11	11	11	10	10	6	8	8	9	11	9	10	11	11	66.7	66.7
A0A0B4KED0;Q9W5N2	A0A0B4KED0;Q9W5N2	5;5	5;5	5;5	60S ribosomal protein L38	RpL38	;	2	5	5	5	4	4	1	1	4	4	3	4	3	0	2	4	4	4	1	1	4	4	3	4	3	0	2	4	4	4	1	1	4	4	3	4	3	0	2	4	47.1	47.1
O16130	O16130	2	2	2	60S ribosomal protein L39	RpL39		1	2	2	2	2	2	1	1	1	1	2	2	1	2	1	1	2	2	1	1	1	1	2	2	1	2	1	1	2	2	1	1	1	1	2	2	1	2	1	1	29.4	29.4
P09180	P09180	41	41	41	60S ribosomal protein L4	RpL4		1	41	41	41	29	29	29	25	36	31	33	37	31	32	36	33	29	29	29	25	36	31	33	37	31	32	36	33	29	29	29	25	36	31	33	37	31	32	36	33	67.6	67.6
Q7JYK1;P18101;Q9W418;A4V1F9;P0CG69;R9PY16	Q7JYK1;P18101;Q9W418;A4V1F9;P0CG69;R9PY16	13;13;9;9;9;7	4;4;0;0;0;0	4;4;0;0;0;0	Ubiquitin-60S ribosomal protein L40;Ubiquitin;60S ribosomal protein L40;Polyubiquitin;Ubiquitin	RpL40;Ubi-p5E;Ubi-p63E	;;;;;	6	13	4	4	10	8	11	10	9	11	7	8	12	8	8	11	4	3	3	3	3	4	2	2	4	2	4	4	4	3	3	3	3	4	2	2	4	2	4	4	62.5	19.5
R9Q794;Q9W5R8	R9Q794;Q9W5R8	21;21	21;21	21;21	60S ribosomal protein L5	RpL5	;	2	21	21	21	5	5	20	18	14	19	11	8	18	20	15	17	5	5	20	18	14	19	11	8	18	20	15	17	5	5	20	18	14	19	11	8	18	20	15	17	60.2	60.2
Q9V9W2;Q9V9W3	Q9V9W2;Q9V9W3	30;30	30;30	30;30		RpL6	;	2	30	30	30	9	12	20	19	15	21	12	13	24	21	12	26	9	12	20	19	15	21	12	13	24	21	12	26	9	12	20	19	15	21	12	13	24	21	12	26	61.7	61.7
X2J5G6;P32100	X2J5G6;P32100	18;18	18;18	18;18	60S ribosomal protein L7	RpL7	;	2	18	18	18	13	12	15	16	13	14	13	13	14	15	14	13	13	12	15	16	13	14	13	13	14	15	14	13	13	12	15	16	13	14	13	13	14	15	14	13	56.7	56.7
Q9VKC1	Q9VKC1	2	2	2		RpL7-like		1	2	2	2	0	0	2	1	1	1	0	0	1	2	0	1	0	0	2	1	1	1	0	0	1	2	0	1	0	0	2	1	1	1	0	0	1	2	0	1	10.5	10.5
X2JCS6;P46223	X2JCS6;P46223	20;20	20;20	20;20	60S ribosomal protein L7a	RpL7A	;	2	20	20	20	11	11	20	19	13	14	8	13	16	18	13	15	11	11	20	19	13	14	8	13	16	18	13	15	11	11	20	19	13	14	8	13	16	18	13	15	47.2	47.2
Q9V3G1	Q9V3G1	19	19	19	60S ribosomal protein L8	RpL8		1	19	19	19	14	11	15	14	13	17	13	13	18	16	13	16	14	11	15	14	13	17	13	13	18	16	13	16	14	11	15	14	13	17	13	13	18	16	13	16	57	57
X2JDU0;P50882	X2JDU0;P50882	14;14	14;14	14;14	60S ribosomal protein L9	RpL9	;	2	14	14	14	9	10	12	11	10	11	11	10	11	9	6	11	9	10	12	11	10	11	11	10	11	9	6	11	9	10	12	11	10	11	11	10	11	9	6	11	72.1	72.1
M9PG76;P19889	M9PG76;P19889	6;6	6;6	6;6	60S acidic ribosomal protein P0	RpLP0	;	2	6	6	6	0	2	0	0	2	4	0	0	4	3	0	5	0	2	0	0	2	4	0	0	4	3	0	5	0	2	0	0	2	4	0	0	4	3	0	5	31.2	31.2
Q9VW54	Q9VW54	32	32	32		Rpn1		1	32	32	32	3	8	32	26	5	14	1	0	10	22	1	12	3	8	32	26	5	14	1	0	10	22	1	12	3	8	32	26	5	14	1	0	10	22	1	12	47.7	47.7
Q9V436	Q9V436	1	1	1		Rpn12		1	1	1	1	0	0	0	0	0	1	0	0	1	0	0	0	0	0	0	0	0	1	0	0	1	0	0	0	0	0	0	0	0	1	0	0	1	0	0	0	6.4	6.4
M9PG62;P25161	M9PG62;P25161	2;2	2;2	2;2	Probable 26S proteasome non-ATPase regulatory subunit 3	Rpn3	;	2	2	2	2	0	0	1	1	0	0	0	0	0	0	0	0	0	0	1	1	0	0	0	0	0	0	0	0	0	0	1	1	0	0	0	0	0	0	0	0	5.9	5.9
Q9V3Z4	Q9V3Z4	5	5	5		Rpn5		1	5	5	5	0	0	5	4	0	1	0	0	1	5	0	1	0	0	5	4	0	1	0	0	1	5	0	1	0	0	5	4	0	1	0	0	1	5	0	1	11	11
A0A0B4K7Z5;Q7KLV9;Q7KLV9-2	A0A0B4K7Z5;Q7KLV9;Q7KLV9-2	3;3;3	3;3;3	3;3;3	26S proteasome non-ATPase regulatory subunit 11	Rpn6	;;	3	3	3	3	0	0	2	1	0	2	0	0	1	0	0	1	0	0	2	1	0	2	0	0	1	0	0	1	0	0	2	1	0	2	0	0	1	0	0	1	11.1	11.1
M9NEQ9;Q9VWG3;Q9VB14	M9NEQ9;Q9VWG3	6;6;1	6;6;1	6;6;1	40S ribosomal protein S10b	RpS10b	;	3	6	6	6	3	3	2	1	3	2	4	4	3	3	3	5	3	3	2	1	3	2	4	4	3	3	3	5	3	3	2	1	3	2	4	4	3	3	3	5	46.9	46.9
Q0E9B6;A1Z8U9	Q0E9B6;A1Z8U9	15;9	15;9	15;9	40S ribosomal protein S11	RpS11	;	2	15	15	15	12	13	13	11	14	14	12	12	12	12	10	15	12	13	13	11	14	14	12	12	12	12	10	15	12	13	13	11	14	14	12	12	12	12	10	15	52.9	52.9
P80455	P80455	1	1	1	40S ribosomal protein S12	RpS12		1	1	1	1	0	0	0	0	1	1	0	0	1	0	0	1	0	0	0	0	1	1	0	0	1	0	0	1	0	0	0	0	1	1	0	0	1	0	0	1	11.5	11.5
X2J950;Q03334	X2J950;Q03334	8;8	8;8	8;8	40S ribosomal protein S13	RpS13	;	2	8	8	8	6	8	3	3	6	4	7	7	4	2	6	5	6	8	3	3	6	4	7	7	4	2	6	5	6	8	3	3	6	4	7	7	4	2	6	5	41.7	41.7
X2JCX8;P14130	X2JCX8;P14130	11;11	11;11	11;11	40S ribosomal protein S14	RpS14b;RpS14a	;	2	11	11	11	10	8	11	9	10	10	8	10	10	10	8	9	10	8	11	9	10	10	8	10	10	10	8	9	10	8	11	9	10	10	8	10	10	10	8	9	68.9	68.9
Q7JZW2;A1ZAH8	Q7JZW2	3;1	3;1	3;1		RpS15		2	3	3	3	1	1	0	0	2	1	1	2	2	0	0	1	1	1	0	0	2	1	1	2	2	0	0	1	1	1	0	0	2	1	1	2	2	0	0	1	21.6	21.6
E1JJM9;P48149	E1JJM9;P48149	10;10	10;10	3;3	40S ribosomal protein S15Aa	RpS15Aa	;	2	10	10	3	4	7	8	9	7	7	6	8	6	8	8	6	4	7	8	9	7	7	6	8	6	8	8	6	1	2	3	3	3	3	3	3	3	3	3	3	66.9	66.9
Q7KR04	Q7KR04	8	1	1	40S ribosomal protein S15Ab	RpS15Ab		1	8	1	1	4	6	6	6	4	4	4	6	3	6	5	3	1	1	1	0	0	0	1	1	0	1	0	0	1	1	1	0	0	0	1	1	0	1	0	0	59.2	10.8
A0A0B4LG52;Q9W237	A0A0B4LG52;Q9W237	14;14	14;14	14;14	40S ribosomal protein S16	RpS16	;	2	14	14	14	13	12	11	11	8	11	13	11	12	12	11	11	13	12	11	11	8	11	13	11	12	12	11	11	13	12	11	11	8	11	13	11	12	12	11	11	64.2	64.2
P17704	P17704	7	7	7	40S ribosomal protein S17	RpS17		1	7	7	7	5	6	4	2	4	5	6	5	5	2	6	5	5	6	4	2	4	5	6	5	5	2	6	5	5	6	4	2	4	5	6	5	5	2	6	5	63.4	63.4
P41094	P41094	13	13	13	40S ribosomal protein S18	RpS18		1	13	13	13	9	10	3	0	10	7	9	11	8	2	8	11	9	10	3	0	10	7	9	11	8	2	8	11	9	10	3	0	10	7	9	11	8	2	8	11	65.1	65.1
E2QD65;P39018	E2QD65;P39018	14;14	14;14	14;14	40S ribosomal protein S19a	RpS19a	;	2	14	14	14	13	11	0	1	11	4	13	12	10	2	10	11	13	11	0	1	11	4	13	12	10	2	10	11	13	11	0	1	11	4	13	12	10	2	10	11	64.7	64.7
A0A0B4KGR4;Q7KS38	A0A0B4KGR4;Q7KS38	3;3	3;3	3;3	40S ribosomal protein S19b	RpS19b	;	2	3	3	3	1	1	0	0	2	1	1	1	1	0	0	0	1	1	0	0	2	1	1	1	1	0	0	0	1	1	0	0	2	1	1	1	1	0	0	0	20.6	20.6
M9PB84;P31009	M9PB84;P31009	14;14	14;14	14;14	40S ribosomal protein S2	RpS2	;	2	14	14	14	8	9	14	14	12	13	10	9	13	14	6	12	8	9	14	14	12	13	10	9	13	14	6	12	8	9	14	14	12	13	10	9	13	14	6	12	51.3	51.3
P55828	P55828	7	7	7	40S ribosomal protein S20	RpS20		1	7	7	7	6	5	6	4	4	4	5	6	2	6	4	4	6	5	6	4	4	4	5	6	2	6	4	4	6	5	6	4	4	4	5	6	2	6	4	4	55.8	55.8
A0A0B4LFD9;Q8T3U2	A0A0B4LFD9;Q8T3U2	12;12	12;12	12;12	40S ribosomal protein S23	RpS23	;	2	12	12	12	11	11	10	8	8	10	11	9	10	9	10	10	11	11	10	8	8	10	11	9	10	9	10	10	11	11	10	8	8	10	11	9	10	9	10	10	60.1	60.1
Q9W229	Q9W229	10	10	10	40S ribosomal protein S24	RpS24		1	10	10	10	9	9	10	10	8	8	8	9	9	10	9	9	9	9	10	10	8	8	8	9	9	10	9	9	9	9	10	10	8	8	8	9	9	10	9	9	49.6	49.6
P48588	P48588	9	9	9	40S ribosomal protein S25	RpS25		1	9	9	9	7	5	1	2	8	3	7	5	4	2	6	7	7	5	1	2	8	3	7	5	4	2	6	7	7	5	1	2	8	3	7	5	4	2	6	7	48.7	48.7
M9PG47;P13008	M9PG47;P13008	5;5	5;5	5;5	40S ribosomal protein S26	RpS26	;	2	5	5	5	4	4	4	3	4	5	4	4	5	4	4	5	4	4	4	3	4	5	4	4	5	4	4	5	4	4	4	3	4	5	4	4	5	4	4	5	37.7	37.7
Q9VBU9	Q9VBU9	6	6	6	40S ribosomal protein S27	RpS27		1	6	6	6	5	5	5	4	6	6	4	4	6	4	3	6	5	5	5	4	6	6	4	4	6	4	3	6	5	5	5	4	6	6	4	4	6	4	3	6	45.2	45.2
P15357	P15357	19	19	10	Ubiquitin-40S ribosomal protein S27a;Ubiquitin;40S ribosomal protein S27a	RpS27A		1	19	19	10	12	11	14	12	13	15	8	12	18	12	10	17	12	11	14	12	13	15	8	12	18	12	10	17	6	6	6	5	7	8	3	6	10	6	6	10	75	75
X2JEM4;Q9W334	X2JEM4;Q9W334	5;5	5;5	5;5	40S ribosomal protein S28	RpS28b	;	2	5	5	5	1	1	0	1	3	4	1	4	1	0	1	4	1	1	0	1	3	4	1	4	1	0	1	4	1	1	0	1	3	4	1	4	1	0	1	4	67.7	67.7
A0A0C4DHE8;Q9VH69	A0A0C4DHE8;Q9VH69	5;5	5;5	5;5	40S ribosomal protein S29	RpS29	;	2	5	5	5	5	5	4	3	3	3	4	5	4	3	5	4	5	5	4	3	3	3	4	5	4	3	5	4	5	5	4	3	3	3	4	5	4	3	5	4	57.1	57.1
G3M3A2;Q06559	G3M3A2;Q06559	33;33	33;33	33;33	40S ribosomal protein S3	RpS3	;	2	33	33	33	25	25	28	26	16	20	25	23	20	27	24	21	25	25	28	26	16	20	25	23	20	27	24	21	25	25	28	26	16	20	25	23	20	27	24	21	86.6	86.6
Q9VDH8	Q9VDH8	6	6	6		RpS30		1	6	6	6	4	3	3	4	2	4	4	4	4	3	4	4	4	3	3	4	2	4	4	4	4	3	4	4	4	3	3	4	2	4	4	4	4	3	4	4	25	25
P55830;P55830-2	P55830;P55830-2	31;23	31;23	31;23	40S ribosomal protein S3a	RpS3A	;	2	31	31	31	29	23	28	26	22	25	28	27	25	29	23	27	29	23	28	26	22	25	28	27	25	29	23	27	29	23	28	26	22	25	28	27	25	29	23	27	75.4	75.4
X2JGM9;P41042	X2JGM9;P41042	26;26	26;26	26;26	40S ribosomal protein S4	RpS4	;	2	26	26	26	20	19	21	19	15	20	20	18	23	19	18	23	20	19	21	19	15	20	20	18	23	19	18	23	20	19	21	19	15	20	20	18	23	19	18	23	67	67
X2JKU5;Q24186;Q9VFE4;A0A0B4K683	X2JKU5;Q24186;Q9VFE4;A0A0B4K683	8;8;5;4	8;8;5;4	8;8;5;4	40S ribosomal protein S5a;40S ribosomal protein S5b	RpS5a;RpS5b	;;;	4	8	8	8	7	8	6	6	1	2	7	6	4	5	5	4	7	8	6	6	1	2	7	6	4	5	5	4	7	8	6	6	1	2	7	6	4	5	5	4	31.6	31.6
P29327;Q95TP9;P29327-2	P29327;Q95TP9	28;22;12	28;22;12	28;22;12	40S ribosomal protein S6	RpS6	;	3	28	28	28	26	25	26	26	22	20	25	26	22	24	26	23	26	25	26	26	22	20	25	26	22	24	26	23	26	25	26	26	22	20	25	26	22	24	26	23	63.3	63.3
Q8IMI7;Q9VA91	Q8IMI7;Q9VA91	7;7	7;7	7;7	40S ribosomal protein S7	RpS7	;	2	7	7	7	5	5	4	5	6	6	5	5	6	5	5	6	5	5	4	5	6	6	5	5	6	5	5	6	5	5	4	5	6	6	5	5	6	5	5	6	43.8	43.8
A0A0B4K6N1;Q8MLY8	A0A0B4K6N1;Q8MLY8	25;25	25;25	25;25	40S ribosomal protein S8	RpS8	;	2	25	25	25	23	21	20	20	21	24	21	21	25	21	23	25	23	21	20	20	21	24	21	21	25	21	23	25	23	21	20	20	21	24	21	21	25	21	23	25	67.3	67.3
C6SUW3;P55935;Q95RG1	C6SUW3;P55935;Q95RG1	13;13;9	13;13;9	13;13;9	40S ribosomal protein S9	RpS9	;;	3	13	13	13	11	10	4	2	10	8	11	12	8	4	8	8	11	10	4	2	10	8	11	12	8	4	8	8	11	10	4	2	10	8	11	12	8	4	8	8	42.1	42.1
Q7KMQ0;M9PC18;Q9VQN8	Q7KMQ0	19;1;1	19;1;1	19;1;1		Rpt1		3	19	19	19	13	13	15	16	12	15	5	3	11	13	2	12	13	13	15	16	12	15	5	3	11	13	2	12	13	13	15	16	12	15	5	3	11	13	2	12	50.1	50.1
A0A0B4LIJ0;P48601	A0A0B4LIJ0;P48601	5;5	5;5	5;5	26S protease regulatory subunit 4	Rpt2	;	2	5	5	5	2	3	5	2	3	4	1	0	3	2	0	1	2	3	5	2	3	4	1	0	3	2	0	1	2	3	5	2	3	4	1	0	3	2	0	1	13.9	13.9
Q9V405	Q9V405	2	2	2		Rpt3		1	2	2	2	0	0	2	2	0	0	0	0	0	0	0	0	0	0	2	2	0	0	0	0	0	0	0	0	0	0	2	2	0	0	0	0	0	0	0	0	9.4	9.4
Q9W414	Q9W414	2	2	2		Rpt4		1	2	2	2	0	2	1	1	1	2	0	0	2	1	0	1	0	2	1	1	1	2	0	0	2	1	0	1	0	2	1	1	1	2	0	0	2	1	0	1	5.8	5.8
O18413;Q9VA54;Q9V3V6	O18413	3;1;1	3;1;1	3;1;1	26S protease regulatory subunit 8	Rpt6		3	3	3	3	0	1	3	2	0	1	0	0	1	1	0	1	0	1	3	2	0	1	0	0	1	1	0	1	0	1	3	2	0	1	0	0	1	1	0	1	9.4	9.4
B7YZZ9;P27864	B7YZZ9;P27864	23;23	23;23	23;23	Recombination repair protein 1	Rrp1	;	2	23	23	23	4	0	20	19	7	13	2	1	11	12	2	10	4	0	20	19	7	13	2	1	11	12	2	10	4	0	20	19	7	13	2	1	11	12	2	10	45.8	45.8
Q9VFF3	Q9VFF3	36	36	36		Rrp6		1	36	36	36	2	2	28	34	3	15	3	3	14	23	1	8	2	2	28	34	3	15	3	3	14	23	1	8	2	2	28	34	3	15	3	3	14	23	1	8	54.6	54.6
Q7JQN4	Q7JQN4	47	47	47		Rs1		1	47	47	47	23	22	42	35	18	24	12	25	27	39	17	32	23	22	42	35	18	24	12	25	27	39	17	32	23	22	42	35	18	24	12	25	27	39	17	32	56.3	56.3
Q9VMV9;E1JHT6;Q9VMW2;Q9VMW4;E1JHT9;Q9VMW1;Q7KTP4	Q9VMV9;E1JHT6	15;14;5;5;5;5;5	15;14;5;5;5;5;5	15;14;5;5;5;5;5	Reticulon-like protein	Rtnl1	;	7	15	15	15	11	9	14	12	6	2	0	0	0	0	0	0	11	9	14	12	6	2	0	0	0	0	0	0	11	9	14	12	6	2	0	0	0	0	0	0	36.5	36.5
A0A0B4K6Z1;Q9VHC7	A0A0B4K6Z1;Q9VHC7	1;1	1;1	1;1		rump	;	2	1	1	1	0	0	1	1	0	0	0	0	0	0	0	0	0	0	1	1	0	0	0	0	0	0	0	0	0	0	1	1	0	0	0	0	0	0	0	0	5.1	5.1
O76902	O76902	14	14	14		rush		1	14	14	14	9	9	9	10	10	9	5	6	4	6	2	3	9	9	9	10	10	9	5	6	4	6	2	3	9	9	9	10	10	9	5	6	4	6	2	3	50.3	50.3
Q9VM62	Q9VM62	9	9	9		SA		1	9	9	9	0	0	9	7	0	1	0	0	2	3	0	1	0	0	9	7	0	1	0	0	2	3	0	1	0	0	9	7	0	1	0	0	2	3	0	1	10.2	10.2
P40320;A4UZW2;P40320-4;P40320-3;E4NKH6;M9PAY2;P40320-2	P40320;A4UZW2;P40320-4;P40320-3	17;15;15;15;5;5;5	17;15;15;15;5;5;5	17;15;15;15;5;5;5	S-adenosylmethionine synthase	Sam-S	;;;	7	17	17	17	2	3	17	14	0	7	0	4	8	14	1	10	2	3	17	14	0	7	0	4	8	14	1	10	2	3	17	14	0	7	0	4	8	14	1	10	52.2	52.2
A0A0B4LH71;Q960T2-3;Q960T2-4	A0A0B4LH71;Q960T2-3;Q960T2-4	14;14;14	1;1;1	1;1;1	Synapse-associated protein of 47 kDa	Sap47	;;	3	14	1	1	11	14	14	13	9	4	2	0	0	0	0	0	1	1	1	1	1	0	0	0	0	0	0	0	1	1	1	1	1	0	0	0	0	0	0	0	58.2	9.2
Q960T2;Q960T2-5;Q960T2-2;F3YDF6	Q960T2;Q960T2-5;Q960T2-2	23;22;16;11	23;22;16;11	10;9;3;0	Synapse-associated protein of 47 kDa	Sap47	;;	4	23	23	10	18	22	21	19	15	9	3	0	0	0	0	0	18	22	21	19	15	9	3	0	0	0	0	0	8	9	8	7	7	5	1	0	0	0	0	0	64.1	64.1
Q9VD29	Q9VD29	3	3	3		Sar1		1	3	3	3	2	2	2	1	0	0	0	0	0	0	0	0	2	2	2	1	0	0	0	0	0	0	0	0	2	2	2	1	0	0	0	0	0	0	0	0	20.7	20.7
Q7K9H6	Q7K9H6	13	13	13		Sara		1	13	13	13	5	7	11	11	2	5	1	0	0	1	0	2	5	7	11	11	2	5	1	0	0	1	0	2	5	7	11	11	2	5	1	0	0	1	0	2	12.5	12.5
Q95U21;Q7JQ36;A0A0B4K7J3	Q95U21;Q7JQ36;A0A0B4K7J3	4;4;4	4;4;4	4;4;4	Receptor protein serine/threonine kinase	sax	;;	3	4	4	4	0	0	4	3	0	4	0	0	1	1	0	1	0	0	4	3	0	4	0	0	1	1	0	1	0	0	4	3	0	4	0	0	1	1	0	1	11.6	11.6
Q7KSP6;Q9VGH9	Q7KSP6;Q9VGH9	50;49	50;49	50;49		Sbf	;	2	50	50	50	39	41	45	49	27	13	4	34	15	28	6	12	39	41	45	49	27	13	4	34	15	28	6	12	39	41	45	49	27	13	4	34	15	28	6	12	32.1	32.1
Q9U1H9	Q9U1H9	17	17	17	Nuclear RNA export factor 1	sbr		1	17	17	17	0	0	14	15	1	4	0	1	2	8	0	1	0	0	14	15	1	4	0	1	2	8	0	1	0	0	14	15	1	4	0	1	2	8	0	1	33	33
Q9VZL3	Q9VZL3	14	14	14		Sc2		1	14	14	14	1	3	14	11	2	9	1	0	8	7	1	7	1	3	14	11	2	9	1	0	8	7	1	7	1	3	14	11	2	9	1	0	8	7	1	7	40.4	40.4
Q9VXV6	Q9VXV6	3	3	3		Scamp		1	3	3	3	2	1	3	3	1	1	0	1	1	0	0	0	2	1	3	3	1	1	0	1	1	0	0	0	2	1	3	3	1	1	0	1	1	0	0	0	10.5	10.5
A1Z6J2	A1Z6J2	4	4	4		SCAP		1	4	4	4	2	0	3	3	0	0	0	0	0	0	0	0	2	0	3	3	0	0	0	0	0	0	0	0	2	0	3	3	0	0	0	0	0	0	0	0	4.6	4.6
Q9W423	Q9W423	3	3	3		schlank		1	3	3	3	0	0	3	3	0	1	0	0	0	0	0	0	0	0	3	3	0	1	0	0	0	0	0	0	0	0	3	3	0	1	0	0	0	0	0	0	9.2	9.2
Q9VRP5-7;Q9VRP5;Q9VRP5-8;Q9VRP5-9;Q9VRP5-6;Q9VRP5-2	Q9VRP5-7;Q9VRP5;Q9VRP5-8;Q9VRP5-9;Q9VRP5-6;Q9VRP5-2	6;6;5;5;5;5	6;6;5;5;5;5	6;6;5;5;5;5	Ubiquitin carboxyl-terminal hydrolase 36	scny	;;;;;	6	6	6	6	1	0	6	5	1	2	0	1	1	5	1	2	1	0	6	5	1	2	0	1	1	5	1	2	1	0	6	5	1	2	0	1	1	5	1	2	9.1	9.1
Q9V4P1-2;Q9V4P1;Q8T0J3	Q9V4P1-2;Q9V4P1;Q8T0J3	21;21;14	21;21;14	21;21;14	Actin-binding protein anillin	scra	;;	3	21	21	21	15	16	19	16	8	3	0	2	1	6	0	3	15	16	19	16	8	3	0	2	1	6	0	3	15	16	19	16	8	3	0	2	1	6	0	3	21.3	21.3
Q8IQD7;Q8IQD8;Q9VT88	Q8IQD7;Q8IQD8;Q9VT88	6;6;6	6;6;6	6;6;6		scramb1	;;	3	6	6	6	6	6	6	6	6	4	0	0	1	0	0	1	6	6	6	6	6	4	0	0	1	0	0	1	6	6	6	6	6	4	0	0	1	0	0	1	33.9	33.9
Q9VZW1	Q9VZW1	13	13	13		scramb2		1	13	13	13	10	8	12	12	9	13	0	0	0	1	0	0	10	8	12	12	9	13	0	0	0	1	0	0	10	8	12	12	9	13	0	0	0	1	0	0	47.9	47.9
M9MRQ9;Q94522	M9MRQ9;Q94522	5;5	5;5	5;5	Succinyl-CoA ligase [ADP/GDP-forming] subunit alpha, mitochondrial	Scsalpha	;	2	5	5	5	2	2	4	4	4	4	3	4	3	4	0	3	2	2	4	4	4	4	3	4	3	4	0	3	2	2	4	4	4	4	3	4	3	4	0	3	22.9	22.9
O18404;D5A7S2	O18404	5;2	5;2	5;2	3-hydroxyacyl-CoA dehydrogenase type-2	scu		2	5	5	5	0	0	2	1	2	5	0	0	4	0	0	4	0	0	2	1	2	5	0	0	4	0	0	4	0	0	2	1	2	5	0	0	4	0	0	4	36.9	36.9
Q94523	Q94523	8	8	8	Succinate dehydrogenase [ubiquinone] flavoprotein subunit, mitochondrial	SdhA		1	8	8	8	1	0	2	1	3	8	1	1	5	1	0	4	1	0	2	1	3	8	1	1	5	1	0	4	1	0	2	1	3	8	1	1	5	1	0	4	21	21
Q9VEK8	Q9VEK8	1	1	1		sds22		1	1	1	1	0	0	1	0	1	1	0	0	0	0	0	0	0	0	1	0	1	1	0	0	0	0	0	0	0	0	1	0	1	1	0	0	0	0	0	0	5.8	5.8
Q7KSQ0	Q7KSQ0	3	3	3		sea		1	3	3	3	0	0	3	3	0	1	0	0	1	0	0	0	0	0	3	3	0	1	0	0	1	0	0	0	0	0	3	3	0	1	0	0	1	0	0	0	7.3	7.3
Q9V3J4	Q9V3J4	7	7	7		Sec13		1	7	7	7	1	2	4	4	2	4	1	1	5	3	1	4	1	2	4	4	2	4	1	1	5	3	1	4	1	2	4	4	2	4	1	1	5	3	1	4	26.7	26.7
A8JUU1;X2JJP5;A8JUU3;X2JEY9;M9PHF1;X2JEM2	A8JUU1;X2JJP5;A8JUU3;X2JEY9;M9PHF1;X2JEM2	3;3;3;3;3;3	3;3;3;3;3;3	3;3;3;3;3;3		Sec16	;;;;;	6	3	3	3	2	3	1	3	1	0	0	0	0	0	0	0	2	3	1	3	1	0	0	0	0	0	0	0	2	3	1	3	1	0	0	0	0	0	0	0	2.9	2.9
O77434;M9PGI6	O77434;M9PGI6	3;3	3;3	3;3		Sec22	;	2	3	3	3	2	0	3	2	0	1	0	0	1	1	0	0	2	0	3	2	0	1	0	0	1	1	0	0	2	0	3	2	0	1	0	0	1	1	0	0	19.4	19.4
Q9VNF8;A0A0B4K6T4;A0A0B4K5Z8	Q9VNF8;A0A0B4K6T4;A0A0B4K5Z8	3;3;3	3;3;3	3;3;3		Sec23	;;	3	3	3	3	0	0	2	2	0	1	0	0	1	0	0	1	0	0	2	2	0	1	0	0	1	0	0	1	0	0	2	2	0	1	0	0	1	0	0	1	5.3	5.3
A0A0B4LEK8;A1Z813	A0A0B4LEK8;A1Z813	51;51	51;51	51;51		Sec24AB	;	2	51	51	51	51	46	46	44	33	35	8	2	0	3	1	0	51	46	46	44	33	35	8	2	0	3	1	0	51	46	46	44	33	35	8	2	0	3	1	0	51.8	51.8
Q9VQ94;M9PC99	Q9VQ94;M9PC99	23;23	23;23	23;23		Sec24CD	;	2	23	23	23	18	20	22	22	10	9	0	1	6	5	0	5	18	20	22	22	10	9	0	1	6	5	0	5	18	20	22	22	10	9	0	1	6	5	0	5	26.2	26.2
Q9VVG4	Q9VVG4	4	4	4	Exocyst complex component 1	sec3		1	4	4	4	2	3	3	2	1	0	0	0	0	0	0	0	2	3	3	2	1	0	0	0	0	0	0	0	2	3	3	2	1	0	0	0	0	0	0	0	7.2	7.2
A1Z7J7;A1Z7J6;A0A0B4LEY1;A0A0B4LEZ1	A1Z7J7;A1Z7J6;A0A0B4LEY1;A0A0B4LEZ1	18;18;18;18	18;18;18;18	18;18;18;18		Sec31	;;;	4	18	18	18	15	15	18	15	6	6	0	0	1	1	0	1	15	15	18	15	6	6	0	0	1	1	0	1	15	15	18	15	6	6	0	0	1	1	0	1	19.1	19.1
Q9V8K2	Q9V8K2	2	2	2	Exocyst complex component 3	sec6		1	2	2	2	1	1	2	2	0	1	0	0	1	1	0	1	1	1	2	2	0	1	0	0	1	1	0	1	1	1	2	2	0	1	0	0	1	1	0	1	3	3
Q8STG9	Q8STG9	9	9	9		Sec61alpha		1	9	9	9	1	1	8	8	1	6	3	0	6	6	0	5	1	1	8	8	1	6	3	0	6	6	0	5	1	1	8	8	1	6	3	0	6	6	0	5	20.6	20.6
Q9VS57	Q9VS57	9	9	9		Sec63		1	9	9	9	0	0	6	7	5	4	0	0	4	2	0	3	0	0	6	7	5	4	0	0	4	2	0	3	0	0	6	7	5	4	0	0	4	2	0	3	17	17
Q9VJW1	Q9VJW1	27	27	27		Sec71		1	27	27	27	15	6	25	23	4	3	3	1	5	9	1	2	15	6	25	23	4	3	3	1	5	9	1	2	15	6	25	23	4	3	3	1	5	9	1	2	19.5	19.5
Q9VNH6	Q9VNH6	14	14	14	Exocyst complex component 4	sec8		1	14	14	14	8	10	12	11	3	2	0	1	0	5	0	3	8	10	12	11	3	2	0	1	0	5	0	3	8	10	12	11	3	2	0	1	0	5	0	3	19.6	19.6
X2JB48;Q26365-2;Q26365;O62526	X2JB48;Q26365-2;Q26365	36;36;34;6	36;36;34;6	36;36;34;6	ADP,ATP carrier protein	sesB	;;	4	36	36	36	8	12	31	28	21	30	5	3	29	27	6	28	8	12	31	28	21	30	5	3	29	27	6	28	8	12	31	28	21	30	5	3	29	27	6	28	90.6	90.6
Q5LJZ2	Q5LJZ2	2	2	2	Histone-lysine N-methyltransferase SETD1	Set1		1	2	2	2	0	1	2	2	1	0	0	1	1	1	0	0	0	1	2	2	1	0	0	1	1	1	0	0	0	1	2	2	1	0	0	1	1	1	0	0	1.5	1.5
Q9VEJ1;A0A0B4KGU8;A0A0B4KG60	Q9VEJ1	6;2;2	6;2;2	6;2;2		SF1		3	6	6	6	0	0	1	1	2	6	1	0	3	1	0	2	0	0	1	1	2	6	1	0	3	1	0	2	0	0	1	1	2	6	1	0	3	1	0	2	9.9	9.9
A4V3W2;A4V3W1;P18431;P18431-3;Q0KHW6;A8JUV9;M9PGC4;M9PGV7;P18431-4;P18431-1;Q7KVY5;C0PUX5	A4V3W2;A4V3W1;P18431;P18431-3;Q0KHW6;A8JUV9;M9PGC4;M9PGV7;P18431-4;P18431-1;Q7KVY5;C0PUX5	4;4;4;4;3;3;3;3;3;3;2;2	4;4;4;4;3;3;3;3;3;3;2;2	4;4;4;4;3;3;3;3;3;3;2;2	Protein kinase shaggy	sgg	;;;;;;;;;;;	12	4	4	4	0	0	4	4	0	0	0	0	1	2	0	0	0	0	4	4	0	0	0	0	1	2	0	0	0	0	4	4	0	0	0	0	1	2	0	0	10.5	10.5
Q9NCC3	Q9NCC3	15	15	15	Sorting nexin	SH3PX1		1	15	15	15	13	13	11	13	2	6	0	0	2	1	0	1	13	13	11	13	2	6	0	0	2	1	0	1	13	13	11	13	2	6	0	0	2	1	0	1	32	32
Q9V3C8	Q9V3C8	8	8	8		Shc		1	8	8	8	3	3	8	5	1	1	1	0	1	1	0	1	3	3	8	5	1	1	1	0	1	1	0	1	3	3	8	5	1	1	1	0	1	1	0	1	27.1	27.1
A4V4I8;X2JE15;E1JJA4;M9PHQ0;P27619;A4V4J0;M9PJN9;E1JJA5;P27619-2	A4V4I8;X2JE15;E1JJA4;M9PHQ0;P27619;A4V4J0;M9PJN9;E1JJA5;P27619-2	18;18;18;18;18;16;16;16;16	18;18;18;18;18;16;16;16;16	18;18;18;18;18;16;16;16;16	Dynamin	shi	;;;;;;;;	9	18	18	18	11	12	17	15	6	3	0	0	2	4	0	3	11	12	17	15	6	3	0	0	2	4	0	3	11	12	17	15	6	3	0	0	2	4	0	3	27.1	27.1
A1Z9J3;A0A0B4K718;B7YZG4;B7YZG2;B7YZG3;A1Z9I8;E1JH62;A1Z9I9;A0A0B4K7P8;A0A0B4K7Y9;A0A0B4K869;E1JH65;A0A0B4K788;A0A0B4K867;B7YZG6;B7YZG5;E1JH63;A1Z9J1;E1JH64;A1Z9J2;A1Z9J0	A1Z9J3	5;2;2;2;2;2;2;2;2;2;2;2;2;2;2;2;2;2;1;1;1	5;2;2;2;2;2;2;2;2;2;2;2;2;2;2;2;2;2;1;1;1	5;2;2;2;2;2;2;2;2;2;2;2;2;2;2;2;2;2;1;1;1		shot		21	5	5	5	1	0	3	4	0	0	0	0	0	0	0	0	1	0	3	4	0	0	0	0	0	0	0	0	1	0	3	4	0	0	0	0	0	0	0	0	1	1
X2JJK8;Q9VYS5	X2JJK8;Q9VYS5	1;1	1;1	1;1	NADH dehydrogenase (ubiquinone) complex I, assembly factor 6 homolog	sicily	;	2	1	1	1	0	0	1	1	0	0	0	0	0	0	0	0	0	0	1	1	0	0	0	0	0	0	0	0	0	0	1	1	0	0	0	0	0	0	0	0	6	6
Q9VFB7	Q9VFB7	2	2	2	Trafficking protein particle complex subunit 10	SIDL		1	2	2	2	1	0	1	2	0	0	0	0	0	0	0	0	1	0	1	2	0	0	0	0	0	0	0	0	1	0	1	2	0	0	0	0	0	0	0	0	1.9	1.9
Q9VM57;Q7KTL4;Q7KTL5	Q9VM57;Q7KTL4;Q7KTL5	17;17;17	17;17;17	17;17;17		sip2	;;	3	17	17	17	13	15	14	12	10	1	1	1	1	1	0	1	13	15	14	12	10	1	1	1	1	1	0	1	13	15	14	12	10	1	1	1	1	1	0	1	40	40
A0A0B4JCW4;Q9VHJ8;Q95U38	A0A0B4JCW4;Q9VHJ8;Q95U38	7;7;7	7;7;7	7;7;7	Succinyl-CoA ligase subunit beta	skap	;;	3	7	7	7	0	0	0	1	1	6	0	0	4	0	0	4	0	0	0	1	1	6	0	0	4	0	0	4	0	0	0	1	1	6	0	0	4	0	0	4	25.9	25.9
Q9W2R3	Q9W2R3	2	2	2		sktl		1	2	2	2	2	2	2	2	0	0	0	0	0	0	0	1	2	2	2	2	0	0	0	0	0	0	0	1	2	2	2	2	0	0	0	0	0	0	0	1	3	3
Q8INM3;Q8INM3-2;Q9VGZ8	Q8INM3;Q8INM3-2	30;30;9	30;30;9	30;30;9	Protein slender lobes	sle	;	3	30	30	30	14	11	22	20	22	17	14	12	15	20	7	14	14	11	22	20	22	17	14	12	15	20	7	14	14	11	22	20	22	17	14	12	15	20	7	14	30.8	30.8
M9NFJ2;A4V4U5;M9NHG9;Q04499-3;Q04499-2;Q04499-5;Q04499;Q04499-4	M9NFJ2;A4V4U5;M9NHG9;Q04499-3;Q04499-2;Q04499-5;Q04499;Q04499-4	7;7;7;7;7;7;7;5	7;7;7;7;7;7;7;5	7;7;7;7;7;7;7;5	Proline dehydrogenase 1, mitochondrial	slgA	;;;;;;;	8	7	7	7	1	0	4	4	0	4	0	0	2	4	0	2	1	0	4	4	0	4	0	0	2	4	0	2	1	0	4	4	0	4	0	0	2	4	0	2	16.1	16.1
Q24179	Q24179	21	21	21	Protein sly1 homolog	Slh		1	21	21	21	12	11	19	15	8	9	0	0	4	6	1	6	12	11	19	15	8	9	0	0	4	6	1	6	12	11	19	15	8	9	0	0	4	6	1	6	42.6	42.6
B7YZQ1;Q9W179;Q8MLP1;Q59E61;A4UZU8	B7YZQ1;Q9W179;Q8MLP1;Q59E61;A4UZU8	7;7;5;5;4	7;7;5;5;4	7;7;5;5;4		slik	;;;;	5	7	7	7	4	6	5	5	0	1	0	0	0	3	0	0	4	6	5	5	0	1	0	0	0	3	0	0	4	6	5	5	0	1	0	0	0	3	0	0	5.3	5.3
Q9W5R5	Q9W5R5	5	5	5		Slmap		1	5	5	5	1	0	3	5	0	0	0	0	0	0	0	0	1	0	3	5	0	0	0	0	0	0	0	0	1	0	3	5	0	0	0	0	0	0	0	0	6.9	6.9
M9PDS8;M9PEA9;M9PGZ0;M9PBI9;M9PEA5;M9PDZ9;M9PDS3;M9PBJ0;M9PGY4;M9PDZ6;M9PEA0;Q9I7U4-4;Q9I7U4-3;Q9I7U4;Q9I7U4-5;M9NDX0;Q9I7U4-2	M9PDS8;M9PEA9;M9PGZ0;M9PBI9;M9PEA5;M9PDZ9;M9PDS3;M9PBJ0;M9PGY4;M9PDZ6;M9PEA0;Q9I7U4-4;Q9I7U4-3;Q9I7U4;Q9I7U4-5;M9NDX0;Q9I7U4-2	3;3;3;3;3;3;3;3;3;3;3;3;3;3;3;2;2	3;3;3;3;3;3;3;3;3;3;3;3;3;3;3;2;2	3;3;3;3;3;3;3;3;3;3;3;3;3;3;3;2;2	Titin	sls	;;;;;;;;;;;;;;;;	17	3	3	3	0	0	2	1	0	0	0	0	2	1	0	2	0	0	2	1	0	0	0	0	2	1	0	2	0	0	2	1	0	0	0	0	2	1	0	2	0.6	0.6
Q9VLV5	Q9VLV5	2	2	2	Probable small nuclear ribonucleoprotein E	SmE		1	2	2	2	2	2	1	1	0	0	0	0	1	0	0	1	2	2	1	1	0	0	0	0	1	0	0	1	2	2	1	1	0	0	0	0	1	0	0	1	27.7	27.7
Q9V414	Q9V414	25	25	25		Smg5		1	25	25	25	3	1	25	22	1	1	4	1	1	14	0	2	3	1	25	22	1	1	4	1	1	14	0	2	3	1	25	22	1	1	4	1	1	14	0	2	26.6	26.6
Q7KU82;M9PEE1;P91638;Q9VS62	Q7KU82;M9PEE1;P91638;Q9VS62	1;1;1;1	1;1;1;1	1;1;1;1		smid	;;;	4	1	1	1	0	0	1	0	1	0	0	0	0	0	0	0	0	0	1	0	1	0	0	0	0	0	0	0	0	0	1	0	1	0	0	0	0	0	0	0	3.3	3.3
P91682	P91682	2	2	2	Protein smoothened	smo		1	2	2	2	0	0	1	2	0	0	0	0	0	0	0	0	0	0	1	2	0	0	0	0	0	0	0	0	0	0	1	2	0	0	0	0	0	0	0	0	2.4	2.4
Q9XZ21;D5SHU1	Q9XZ21;D5SHU1	45;26	45;26	45;26		snama;snama-RA	;	2	45	45	45	26	29	35	33	29	17	16	29	29	28	24	35	26	29	35	33	29	17	16	29	29	28	24	35	26	29	35	33	29	17	16	29	29	28	24	35	43.4	43.4
Q9VH76;P36975	Q9VH76	11;1	11;1	11;1	Synaptosomal-associated protein	Snap24		2	11	11	11	7	5	9	9	7	5	0	1	1	0	0	2	7	5	9	9	7	5	0	1	1	0	0	2	7	5	9	9	7	5	0	1	1	0	0	2	60.8	60.8
Q9W1I8	Q9W1I8	9	9	9	Synaptosomal-associated protein	Snap29		1	9	9	9	7	6	7	6	7	3	0	0	0	1	1	0	7	6	7	6	7	3	0	0	0	1	1	0	7	6	7	6	7	3	0	0	0	1	1	0	56.3	56.3
A1A703;Q8SXT8;Q7JQX9;Q9VDD2;Q8I0A1;Q0KI34	A1A703;Q8SXT8;Q7JQX9;Q9VDD2;Q8I0A1;Q0KI34	8;8;8;8;6;5	8;8;8;8;6;5	8;8;8;8;6;5		SNF4Agamma	;;;;;	6	8	8	8	6	5	5	5	1	1	1	3	0	0	0	0	6	5	5	5	1	1	1	3	0	0	0	0	6	5	5	5	1	1	1	3	0	0	0	0	15.1	15.1
A8JUV0-3;A8JUV0-4;A8JUV0;A8JUV0-2	A8JUV0-3;A8JUV0-4;A8JUV0	12;12;12;1	12;12;12;1	12;12;12;1	Protein strawberry notch	sno	;;	4	12	12	12	10	7	6	2	1	0	4	9	0	0	5	1	10	7	6	2	1	0	4	9	0	0	5	1	10	7	6	2	1	0	4	9	0	0	5	1	12.3	12.3
Q9W2A1;Q95RQ4	Q9W2A1;Q95RQ4	6;6	6;6	6;6		Snp	;	2	6	6	6	0	0	5	5	0	0	0	0	1	3	0	1	0	0	5	5	0	0	0	0	1	3	0	1	0	0	5	5	0	0	0	0	1	3	0	1	32.7	32.7
A0A0B4LHJ5;Q8I0P1	A0A0B4LHJ5;Q8I0P1	4;4	4;4	4;4	Spastin	spas	;	2	4	4	4	1	1	4	2	1	1	0	1	0	0	1	0	1	1	4	2	1	1	0	1	0	0	1	0	1	1	4	2	1	1	0	1	0	0	1	0	9.2	9.2
Q9VPB2;M9PIC9	Q9VPB2;M9PIC9	4;4	4;4	4;4		Spc105R	;	2	4	4	4	4	4	1	2	1	0	0	0	1	0	0	1	4	4	1	2	1	0	0	0	1	0	0	1	4	4	1	2	1	0	0	0	1	0	0	1	4.2	4.2
Q9VV79	Q9VV79	7	7	7		spd-2		1	7	7	7	4	6	7	7	0	0	2	1	0	0	0	0	4	6	7	7	0	0	2	1	0	0	0	0	4	6	7	7	0	0	2	1	0	0	0	0	8.5	8.5
M9ND86;P43248	M9ND86;P43248	8;8	8;8	8;8	DNA mismatch repair protein spellchecker 1	spel1	;	2	8	8	8	0	1	7	6	0	0	0	0	0	4	0	0	0	1	7	6	0	0	0	0	0	4	0	0	0	1	7	6	0	0	0	0	0	4	0	0	11.7	11.7
M9NCM6;M9PDR5;Q8SX83-4;Q8SX83-2;Q8SX83-3;Q8SX83;M9PBZ3;M9PBJ8;REV__M9PBZ3;REV__Q8SX83-4;REV__M9PBJ8;REV__Q8SX83-2;REV__M9NCM6;REV__M9PDR5;REV__Q8SX83-3;REV__Q8SX83	M9NCM6;M9PDR5;Q8SX83-4;Q8SX83-2;Q8SX83-3;Q8SX83;M9PBZ3;M9PBJ8	80;80;80;80;80;80;79;79;1;1;1;1;1;1;1;1	80;80;80;80;80;80;79;79;1;1;1;1;1;1;1;1	80;80;80;80;80;80;79;79;1;1;1;1;1;1;1;1	Protein split ends	spen	;;;;;;;	16	80	80	80	34	30	66	57	35	12	11	40	47	42	17	47	34	30	66	57	35	12	11	40	47	42	17	47	34	30	66	57	35	12	11	40	47	42	17	47	22.6	22.6
A4V0W1;Q01083	A4V0W1;Q01083	4;4	4;4	4;4	Protein spitz	spi	;	2	4	4	4	3	2	4	4	1	1	0	0	0	0	0	0	3	2	4	4	1	1	0	0	0	0	0	0	3	2	4	4	1	1	0	0	0	0	0	0	24.4	24.4
Q9GQQ0-5;Q9GQQ0-3;Q9GQQ0;Q9GQQ0-4;Q9GQQ0-2	Q9GQQ0-5;Q9GQQ0-3;Q9GQQ0;Q9GQQ0-4;Q9GQQ0-2	1;1;1;1;1	1;1;1;1;1	1;1;1;1;1	Protein spinster	spin	;;;;	5	1	1	1	0	0	1	1	0	0	0	0	0	0	0	0	0	0	1	1	0	0	0	0	0	0	0	0	0	0	1	1	0	0	0	0	0	0	0	0	2.7	2.7
Q9V7Y2	Q9V7Y2	3	3	3	Sphingosine-1-phosphate lyase	Sply		1	3	3	3	0	0	2	2	0	2	0	0	1	1	0	1	0	0	2	2	0	2	0	0	1	1	0	1	0	0	2	2	0	2	0	0	1	1	0	1	8.6	8.6
Q7KTU2;Q9VNR2;C1C5A0;Q8IPS6;A8JNX2;M9PG15	Q7KTU2;Q9VNR2;C1C5A0;Q8IPS6;A8JNX2;M9PG15	8;7;7;7;7;7	8;7;7;7;7;7	8;7;7;7;7;7	Calcium-transporting ATPase	SPoCk	;;;;;	6	8	8	8	4	6	8	7	1	1	0	0	0	0	0	0	4	6	8	7	1	1	0	0	0	0	0	0	4	6	8	7	1	1	0	0	0	0	0	0	9.2	9.2
Q9W4C4;Q7KVW1	Q9W4C4;Q7KVW1	4;4	4;4	4;4		spoon	;	2	4	4	4	0	1	4	3	0	1	1	0	1	2	0	0	0	1	4	3	0	1	1	0	1	2	0	0	0	1	4	3	0	1	1	0	1	2	0	0	10.6	10.6
Q9VPQ7	Q9VPQ7	2	2	2		Spp		1	2	2	2	0	0	2	2	0	1	0	0	1	0	0	0	0	0	2	2	0	1	0	0	1	0	0	0	0	0	2	2	0	1	0	0	1	0	0	0	4.6	4.6
F0JAK5;Q7K0G4;A0A0B4KG11	F0JAK5;Q7K0G4;A0A0B4KG11	4;4;4	4;4;4	4;4;4		Spred-RA;Spred	;;	3	4	4	4	1	0	3	3	1	0	0	0	0	0	0	0	1	0	3	3	1	0	0	0	0	0	0	0	1	0	3	3	1	0	0	0	0	0	0	0	15.8	15.8
Q6NR46	Q6NR46	5	5	5		Spt-I		1	5	5	5	0	0	5	2	1	4	0	0	1	1	0	3	0	0	5	2	1	4	0	0	1	1	0	3	0	0	5	2	1	4	0	0	1	1	0	3	14.5	14.5
Q9V460;Q9V460-2	Q9V460;Q9V460-2	3;2	3;2	3;2	Transcription elongation factor SPT5	Spt5	;	2	3	3	3	0	0	2	2	0	2	0	0	1	1	0	2	0	0	2	2	0	2	0	0	1	1	0	2	0	0	2	2	0	2	0	0	1	1	0	2	3.5	3.5
A0A0B4K6U6;Q08473-4;Q08473-3;Q08473-2;Q08473	A0A0B4K6U6;Q08473-4;Q08473-3;Q08473-2;Q08473	1;1;1;1;1	1;1;1;1;1	1;1;1;1;1	RNA-binding protein squid	sqd	;;;;	5	1	1	1	0	0	0	0	0	1	0	0	1	0	0	1	0	0	0	0	0	1	0	0	1	0	0	1	0	0	0	0	0	1	0	0	1	0	0	1	6.2	6.2
Q9VF87	Q9VF87	18	18	18	Cytoplasmic FMR1-interacting protein	Sra-1		1	18	18	18	2	4	17	14	0	3	1	1	3	9	0	4	2	4	17	14	0	3	1	1	3	9	0	4	2	4	17	14	0	3	1	1	3	9	0	4	18	18
M9MSK3;X2JCI2;P00528	M9MSK3;X2JCI2;P00528	3;3;3	3;3;3	3;3;3	Non-specific protein-tyrosine kinase;Tyrosine-protein kinase Src64B	Src64B	;;	3	3	3	3	2	0	3	3	0	0	0	0	0	0	0	0	2	0	3	3	0	0	0	0	0	0	0	0	2	0	3	3	0	0	0	0	0	0	0	0	4.5	4.5
Q9VW37	Q9VW37	13	13	13		SREBP		1	13	13	13	8	7	12	13	2	3	0	1	1	4	0	3	8	7	12	13	2	3	0	1	1	4	0	3	8	7	12	13	2	3	0	1	1	4	0	3	15.7	15.7
Q9VU43	Q9VU43	1	1	1		SRm160		1	1	1	1	1	0	0	1	1	0	0	0	0	1	0	0	1	0	0	1	1	0	0	0	0	1	0	0	1	0	0	1	1	0	0	0	0	1	0	0	1.7	1.7
Q9VL71	Q9VL71	26	26	26		Srp54		1	26	26	26	11	7	15	12	17	19	9	12	22	13	8	24	11	7	15	12	17	19	9	12	22	13	8	24	11	7	15	12	17	19	9	12	22	13	8	24	48.9	48.9
Q9V3D9	Q9V3D9	5	5	5		Srp54k		1	5	5	5	1	2	4	5	0	0	0	0	0	1	1	0	1	2	4	5	0	0	0	0	0	1	1	0	1	2	4	5	0	0	0	0	0	1	1	0	10.2	10.2
Q9VSS2	Q9VSS2	22	22	22	Signal recognition particle subunit SRP68	Srp68		1	22	22	22	4	4	20	21	6	6	1	1	7	13	0	6	4	4	20	21	6	6	1	1	7	13	0	6	4	4	20	21	6	6	1	1	7	13	0	6	39.7	39.7
Q9VDK7	Q9VDK7	54	54	54	Signal recognition particle subunit SRP72	Srp72		1	54	54	54	2	7	47	48	28	37	0	1	41	46	14	38	2	7	47	48	28	37	0	1	41	46	14	38	2	7	47	48	28	37	0	1	41	46	14	38	77.7	77.7
Q0E965;A0A0B4KF69;A1ZA05	Q0E965;A0A0B4KF69;A1ZA05	22;21;19	22;21;19	22;21;19		SRPK	;;	3	22	22	22	3	1	19	19	9	16	2	2	17	18	6	17	3	1	19	19	9	16	2	2	17	18	6	17	3	1	19	19	9	16	2	2	17	18	6	17	41.1	41.1
Q9VLR5	Q9VLR5	1	1	1	RNA polymerase II transcriptional coactivator	Ssb-c31a		1	1	1	1	1	1	0	0	0	0	1	1	0	1	0	0	1	1	0	0	0	0	1	1	0	1	0	0	1	1	0	0	0	0	1	1	0	1	0	0	9.1	9.1
X2J6U8;Q9VJ35	X2J6U8;Q9VJ35	2;2	2;2	2;2		ssp3	;	2	2	2	2	0	0	1	0	0	0	2	0	0	2	0	0	0	0	1	0	0	0	2	0	0	2	0	0	0	0	1	0	0	0	2	0	0	2	0	0	1.4	1.4
Q9VUZ0	Q9VUZ0	2	2	2	Translocon-associated protein subunit beta	SsRbeta		1	2	2	2	0	0	0	0	0	1	0	0	2	0	0	0	0	0	0	0	0	1	0	0	2	0	0	0	0	0	0	0	0	1	0	0	2	0	0	0	19.5	19.5
Q05344	Q05344	8	8	8	FACT complex subunit Ssrp1	Ssrp		1	8	8	8	2	1	3	6	2	5	5	1	5	1	0	3	2	1	3	6	2	5	5	1	5	1	0	3	2	1	3	6	2	5	5	1	5	1	0	3	15.8	15.8
Q8IH14;O76876	Q8IH14;O76876	3;3	3;3	3;3		ssx	;	2	3	3	3	0	0	2	2	1	1	1	1	1	2	0	1	0	0	2	2	1	1	1	1	1	2	0	1	0	0	2	2	1	1	1	1	1	2	0	1	8.8	8.8
X2JC80;P38979-2;P38979	X2JC80;P38979-2;P38979	9;9;8	9;9;8	9;9;8	40S ribosomal protein SA	sta	;;	3	9	9	9	2	5	7	6	4	7	0	1	5	6	0	6	2	5	7	6	4	7	0	1	5	6	0	6	2	5	7	6	4	7	0	1	5	6	0	6	57.4	57.4
Q9GQR5;Q9VMH3;Q8IPK0;M9NEA1	Q9GQR5;Q9VMH3;Q8IPK0;M9NEA1	2;1;1;1	2;1;1;1	2;1;1;1		stai	;;;	4	2	2	2	1	2	1	0	0	0	0	0	0	0	0	0	1	2	1	0	0	0	0	0	0	0	0	0	1	2	1	0	0	0	0	0	0	0	0	0	8.9	8.9
Q9XTL2	Q9XTL2	3	3	3		Stam		1	3	3	3	3	3	3	2	3	2	0	0	0	0	0	0	3	3	3	2	3	2	0	0	0	0	0	0	3	3	3	2	3	2	0	0	0	0	0	0	10.4	10.4
A0A0B4KHS7;A0A0B4KGE1;Q24151;A0A0B4KGI7;Q24151-2;A0A0B4KHS6;A0A0B4KH10;Q24151-4;Q24151-3	A0A0B4KHS7;A0A0B4KGE1;Q24151;A0A0B4KGI7;Q24151-2;A0A0B4KHS6;A0A0B4KH10;Q24151-4;Q24151-3	10;10;10;9;9;6;6;6;5	10;10;10;9;9;6;6;6;5	10;10;10;9;9;6;6;6;5	Signal transducer and activator of transcription;Signal transducer and transcription activator	Stat92E	;;;;;;;;	9	10	10	10	3	5	10	7	3	3	0	0	2	6	0	3	3	5	10	7	3	3	0	0	2	6	0	3	3	5	10	7	3	3	0	0	2	6	0	3	18.4	18.4
M9PDG3;M9PD57;P40798-2;P40798	M9PDG3;M9PD57;P40798-2;P40798	3;3;3;3	3;3;3;3	3;3;3;3	Protein shuttle craft	stc	;;;	4	3	3	3	0	0	2	1	1	2	1	0	0	1	0	1	0	0	2	1	1	2	1	0	0	1	0	1	0	0	2	1	1	2	1	0	0	1	0	1	3.5	3.5
Q9XYA7;Q8INR0;Q8INQ9	Q9XYA7;Q8INR0;Q8INQ9	4;4;4	4;4;4	4;4;4		stck	;;	3	4	4	4	1	2	3	3	0	1	0	0	0	0	0	2	1	2	3	3	0	1	0	0	0	0	0	2	1	2	3	3	0	1	0	0	0	0	0	2	13.7	13.7
Q9VTY8;M9PI41	Q9VTY8;M9PI41	10;10	10;10	10;10		sti	;	2	10	10	10	4	7	9	5	1	0	0	1	0	0	0	0	4	7	9	5	1	0	0	1	0	0	0	0	4	7	9	5	1	0	0	1	0	0	0	0	7.5	7.5
Q7KUZ1;P83094	Q7KUZ1;P83094	4;4	4;4	4;4	Stromal interaction molecule homolog	Stim	;	2	4	4	4	0	0	4	3	1	2	0	0	0	0	0	0	0	0	4	3	1	2	0	0	0	0	0	0	0	0	4	3	1	2	0	0	0	0	0	0	9.8	9.8
A0A0B4LFU5;Q8IGJ0-1;Q8IGJ0-3;Q8IGJ0	A0A0B4LFU5;Q8IGJ0-1;Q8IGJ0-3;Q8IGJ0	3;3;3;3	3;3;3;3	3;3;3;3	Protein EFR3 homolog cmp44E	stmA	;;;	4	3	3	3	0	0	3	2	0	0	0	0	0	0	0	0	0	0	3	2	0	0	0	0	0	0	0	0	0	0	3	2	0	0	0	0	0	0	0	0	5.3	5.3
Q7KHK9	Q7KHK9	9	9	9		Strica		1	9	9	9	7	5	8	2	2	1	2	3	0	3	1	1	7	5	8	2	2	1	2	3	0	3	1	1	7	5	8	2	2	1	2	3	0	3	1	1	21.4	21.4
Q9VZQ9;Q8IRD5	Q9VZQ9;Q8IRD5	1;1	1;1	1;1		Strip	;	2	1	1	1	0	0	1	0	0	0	0	0	0	0	0	0	0	0	1	0	0	0	0	0	0	0	0	0	0	0	1	0	0	0	0	0	0	0	0	0	2.8	2.8
O44783	O44783	15	15	15	Protein sprouty	sty		1	15	15	15	11	8	14	11	9	5	0	0	0	0	0	0	11	8	14	11	9	5	0	0	0	0	0	0	11	8	14	11	9	5	0	0	0	0	0	0	45	45
B7YZY9;Q9Y0H4	B7YZY9;Q9Y0H4	3;3	3;3	3;3	E3 ubiquitin-protein ligase Su(dx)	Su(dx)	;	2	3	3	3	2	3	3	3	2	1	1	1	1	2	1	1	2	3	3	3	2	1	1	1	1	2	1	1	2	3	3	3	2	1	1	1	1	2	1	1	4.5	4.5
A0A0B4K6W1;P08970	A0A0B4K6W1;P08970	9;9	9;9	9;9	Protein suppressor of hairy wing	su(Hw)	;	2	9	9	9	4	6	7	5	5	6	4	4	6	4	2	5	4	6	7	5	5	6	4	4	6	4	2	5	4	6	7	5	5	6	4	4	6	4	2	5	12.5	12.5
A1Z9S6;A1Z9S5	A1Z9S6;A1Z9S5	9;7	9;7	9;7		Su(var)2-HP2	;	2	9	9	9	1	0	7	6	8	8	2	0	8	6	3	6	1	0	7	6	8	8	2	0	8	6	3	6	1	0	7	6	8	8	2	0	8	6	3	6	3.8	3.8
P12297;M9MS02;P12297-3;M9PDF8;M9NFQ2;M9NDH9;A4V3U2	P12297;M9MS02;P12297-3	16;10;10;6;6;6;3	16;10;10;6;6;6;3	16;10;10;6;6;6;3	Protein suppressor of white apricot	su(w[a])	;;	7	16	16	16	11	11	1	4	12	1	7	12	13	6	9	11	11	11	1	4	12	1	7	12	13	6	9	11	11	11	1	4	12	1	7	12	13	6	9	11	23.2	23.2
Q9NJG9-2;Q9NJG9	Q9NJG9-2;Q9NJG9	4;4	4;4	4;4	Polycomb protein Su(z)12	Su(z)12	;	2	4	4	4	0	0	4	3	1	1	0	0	2	2	0	1	0	0	4	3	1	1	0	0	2	2	0	1	0	0	4	3	1	1	0	0	2	2	0	1	7.4	7.4
A0A0B4LGW1;Q9V877	A0A0B4LGW1;Q9V877	9;9	9;9	9;9	Kinesin-like protein;Kinesin-like protein subito	sub	;	2	9	9	9	0	1	5	8	1	1	1	0	1	4	0	1	0	1	5	8	1	1	1	0	1	4	0	1	0	1	5	8	1	1	1	0	1	4	0	1	18.5	18.5
Q9VDV4;A0A0B4JCY1;Q8IN71;A0A0B4KGH4	Q9VDV4;A0A0B4JCY1;Q8IN71;A0A0B4KGH4	6;6;5;5	6;6;5;5	6;6;5;5	Anoctamin	subdued	;;;	4	6	6	6	1	0	4	5	2	0	0	0	1	0	0	0	1	0	4	5	2	0	0	0	1	0	0	0	1	0	4	5	2	0	0	0	1	0	0	0	9.2	9.2
Q9V470	Q9V470	12	12	12	Succinyl-CoA ligase subunit beta	Sucb		1	12	12	12	1	1	11	12	1	8	0	0	6	10	2	7	1	1	11	12	1	8	0	0	6	10	2	7	1	1	11	12	1	8	0	0	6	10	2	7	34.9	34.9
A0A0B4KHN4;A0A0B4KHA2;Q9VEK6-2;Q9VEK6	A0A0B4KHN4;A0A0B4KHA2;Q9VEK6-2;Q9VEK6	9;9;9;9	9;9;9;9	9;9;9;9	Leucine-rich repeat protein soc-2 homolog	Sur-8	;;;	4	9	9	9	1	0	8	8	0	2	1	1	2	5	1	2	1	0	8	8	0	2	1	1	2	5	1	2	1	0	8	8	0	2	1	1	2	5	1	2	20.1	20.1
O18405	O18405	6	6	6	Surfeit locus protein 4 homolog	Surf4		1	6	6	6	1	1	6	5	1	3	0	0	4	4	0	3	1	1	6	5	1	3	0	0	4	4	0	3	1	1	6	5	1	3	0	0	4	4	0	3	15.2	15.2
Q9VDS6	Q9VDS6	13	13	13	Surfeit locus protein 6 homolog	Surf6		1	13	13	13	5	6	13	8	6	7	4	6	7	9	5	8	5	6	13	8	6	7	4	6	7	9	5	8	5	6	13	8	6	7	4	6	7	9	5	8	37	37
Q9VTE2	Q9VTE2	2	2	2	Protein suppressor of underreplication	SuUR		1	2	2	2	0	0	2	2	0	0	0	0	1	2	0	0	0	0	2	2	0	0	0	0	1	2	0	0	0	0	2	2	0	0	0	0	1	2	0	0	3.5	3.5
E1JJF4;Q9U969-3;Q9U969;Q9U969-2	E1JJF4;Q9U969-3;Q9U969	4;4;4;1	4;4;4;1	4;4;4;1	Neuropathy target esterase sws	sws	;;	4	4	4	4	0	0	4	4	0	1	0	0	0	1	0	0	0	0	4	4	0	1	0	0	0	1	0	0	0	0	4	4	0	1	0	0	0	1	0	0	5.5	5.5
H1UUB1;P18489-4;P18489-3;P18489-2;P18489	H1UUB1;P18489-4;P18489-3;P18489-2;P18489	6;6;6;6;6	6;6;6;6;6	6;6;6;6;6	Synaptobrevin	Syb-RA;Syb	;;;;	5	6	6	6	4	2	6	4	3	3	0	0	1	0	0	1	4	2	6	4	3	3	0	0	1	0	0	1	4	2	6	4	3	3	0	0	1	0	0	1	31.8	31.8
E1JI64;M9PEG9;M9PEQ0;M9PHR0;M9PEH2;M9PEX9;E1JI66;M9PBV5;Q9GQF1-2;Q9GQF1	E1JI64;M9PEG9;M9PEQ0;M9PHR0;M9PEH2;M9PEX9;E1JI66;M9PBV5;Q9GQF1-2;Q9GQF1	1;1;1;1;1;1;1;1;1;1	1;1;1;1;1;1;1;1;1;1	1;1;1;1;1;1;1;1;1;1	JNK-interacting protein 3	syd	;;;;;;;;;	10	1	1	1	1	1	1	1	1	0	0	0	0	0	0	0	1	1	1	1	1	0	0	0	0	0	0	0	1	1	1	1	1	0	0	0	0	0	0	0	1.3	1.3
Q8MSU4	Q8MSU4	6	6	6	Symplekin	Sym		1	6	6	6	0	1	5	5	0	0	0	0	2	1	0	1	0	1	5	5	0	0	0	0	2	1	0	1	0	1	5	5	0	0	0	0	2	1	0	1	5.4	5.4
Q9VDI1;A0A0B4KH28	Q9VDI1;A0A0B4KH28	2;2	2;2	2;2		Synd	;	2	2	2	2	1	2	1	0	0	0	0	0	0	0	0	0	1	2	1	0	0	0	0	0	0	0	0	0	1	2	1	0	0	0	0	0	0	0	0	0	4.7	4.7
Q9VR90	Q9VR90	6	6	6		Syx16		1	6	6	6	2	1	6	4	1	1	0	1	0	0	0	0	2	1	6	4	1	1	0	1	0	0	0	0	2	1	6	4	1	1	0	1	0	0	0	0	29.8	29.8
Q9VC58	Q9VC58	1	1	1		Syx18		1	1	1	1	0	0	1	1	0	0	0	0	0	0	0	0	0	0	1	1	0	0	0	0	0	0	0	0	0	0	1	1	0	0	0	0	0	0	0	0	5.1	5.1
Q7K0X9	Q7K0X9	3	3	3		Syx7		1	3	3	3	1	0	3	2	0	0	0	0	0	0	0	0	1	0	3	2	0	0	0	0	0	0	0	0	1	0	3	2	0	0	0	0	0	0	0	0	12.8	12.8
Q9VV76	Q9VV76	2	2	2		Syx8		1	2	2	2	0	0	0	2	1	2	0	0	1	0	0	0	0	0	0	2	1	2	0	0	1	0	0	0	0	0	0	2	1	2	0	0	1	0	0	0	17.2	17.2
A4V391;P12613	A4V391;P12613	37;37	37;37	37;37	T-complex protein 1 subunit alpha	T-cp1	;	2	37	37	37	7	11	33	29	17	30	7	14	27	32	10	27	7	11	33	29	17	30	7	14	27	32	10	27	7	11	33	29	17	30	7	14	27	32	10	27	74.5	74.5
A0A0B4JCV4;A0A0B4K6I7;Q8IPN1;Q9VN51;Q86BB5;Q95TU9;A0A0B4KFK1;A0A0B4JD97;Q86BB4	A0A0B4JCV4;A0A0B4K6I7;Q8IPN1;Q9VN51;Q86BB5;Q95TU9;A0A0B4KFK1;A0A0B4JD97	4;4;4;4;4;4;4;4;1	4;4;4;4;4;4;4;4;1	4;4;4;4;4;4;4;4;1		tacc	;;;;;;;	9	4	4	4	4	3	2	1	1	1	1	1	0	0	0	0	4	3	2	1	1	1	1	1	0	0	0	0	4	3	2	1	1	1	1	1	0	0	0	0	5.1	5.1
Q9W2G5	Q9W2G5	2	2	2		TAF1C-like		1	2	2	2	1	1	2	2	0	0	0	0	0	1	0	0	1	1	2	2	0	0	0	0	0	1	0	0	1	1	2	2	0	0	0	0	0	1	0	0	2.9	2.9
B7YZS3;Q9W1A4	B7YZS3;Q9W1A4	1;1	1;1	1;1	Protein tamozhennic	tamo	;	2	1	1	1	1	1	1	0	0	0	0	0	0	0	0	0	1	1	1	0	0	0	0	0	0	0	0	0	1	1	1	0	0	0	0	0	0	0	0	0	2	2
Q9VPX8	Q9VPX8	5	5	5		Tango14		1	5	5	5	0	0	5	5	0	2	0	0	2	1	0	1	0	0	5	5	0	2	0	0	2	1	0	1	0	0	5	5	0	2	0	0	2	1	0	1	22.7	22.7
Q9W2S1;Q7KVQ7	Q9W2S1;Q7KVQ7	7;6	7;6	7;6		Tango5	;	2	7	7	7	1	0	7	6	3	3	0	0	4	2	0	3	1	0	7	6	3	3	0	0	4	2	0	3	1	0	7	6	3	3	0	0	4	2	0	3	18.7	18.7
A0A0B4LFB3;Q7JVI3	A0A0B4LFB3;Q7JVI3	9;9	9;9	9;9	Eukaryotic translation initiation factor 3 subunit M	Tango7	;	2	9	9	9	1	3	9	6	1	4	0	0	3	5	0	1	1	3	9	6	1	4	0	0	3	5	0	1	1	3	9	6	1	4	0	0	3	5	0	1	35.7	35.7
Q9VGF5	Q9VGF5	2	2	2		Tango9		1	2	2	2	0	0	1	2	0	0	0	0	0	1	0	0	0	0	1	2	0	0	0	0	0	1	0	0	0	0	1	2	0	0	0	0	0	1	0	0	8.9	8.9
M9PHK2;Q0KHQ5;M9NE33;M9PI11;Q8IQW6;Q8T093	M9PHK2;Q0KHQ5;M9NE33;M9PI11	7;7;5;5;2;2	7;7;5;5;2;2	7;7;5;5;2;2		Tao	;;;	6	7	7	7	0	0	6	5	0	5	0	0	4	4	1	5	0	0	6	5	0	5	0	0	4	4	1	5	0	0	6	5	0	5	0	0	4	4	1	5	9.5	9.5
Q9VJZ5	Q9VJZ5	2	2	2		Tap42		1	2	2	2	1	2	1	2	1	1	1	1	1	1	1	1	1	2	1	2	1	1	1	1	1	1	1	1	1	2	1	2	1	1	1	1	1	1	1	1	7.1	7.1
Q9VPL5	Q9VPL5	2	2	2		Tbc1d15-17		1	2	2	2	0	1	1	2	0	1	0	0	0	1	0	0	0	1	1	2	0	1	0	0	0	1	0	0	0	1	1	2	0	1	0	0	0	1	0	0	3.9	3.9
A1ZBM2	A1ZBM2	7	7	7		TBCB		1	7	7	7	6	6	6	6	3	1	1	0	0	2	0	0	6	6	6	6	3	1	1	0	0	2	0	0	6	6	6	6	3	1	1	0	0	2	0	0	37.3	37.3
A1Z6J5	A1Z6J5	3	3	3		Tbce		1	3	3	3	0	0	3	2	0	0	0	0	0	1	0	0	0	0	3	2	0	0	0	0	0	1	0	0	0	0	3	2	0	0	0	0	0	1	0	0	9.2	9.2
Q9VHL2	Q9VHL2	38	38	38		Tcp-1eta		1	38	38	38	24	26	34	27	15	27	2	1	24	30	2	21	24	26	34	27	15	27	2	1	24	30	2	21	24	26	34	27	15	27	2	1	24	30	2	21	77	77
Q9VXQ5	Q9VXQ5	23	23	23		Tcp-1zeta		1	23	23	23	9	8	20	15	12	12	10	12	11	13	12	15	9	8	20	15	12	12	10	12	11	13	12	15	9	8	20	15	12	12	10	12	11	13	12	15	65.7	65.7
Q5EAK6	Q5EAK6	22	22	22	Serine/threonine-protein kinase ATM	tefu		1	22	22	22	1	1	20	21	0	2	2	1	1	5	0	0	1	1	20	21	0	2	2	1	1	5	0	0	1	1	20	21	0	2	2	1	1	5	0	0	8.3	8.3
Q9W501	Q9W501	1	1	1		temp		1	1	1	1	0	0	1	1	0	0	0	0	1	0	0	0	0	0	1	1	0	0	0	0	1	0	0	0	0	0	1	1	0	0	0	0	1	0	0	0	4.5	4.5
M9PGF7;O61307;O61307-2	M9PGF7;O61307;O61307-2	1;1;1	1;1;1	1;1;1	Teneurin-m	Ten-m	;;	3	1	1	1	0	0	1	0	0	0	0	0	0	0	0	0	0	0	1	0	0	0	0	0	0	0	0	0	0	0	1	0	0	0	0	0	0	0	0	0	0.5	0.5
A0A0B4LFZ4;Q7KN62;Q7KN62-3;Q7KN62-2	A0A0B4LFZ4;Q7KN62;Q7KN62-3;Q7KN62-2	20;20;20;19	20;20;20;19	20;20;20;19	Transitional endoplasmic reticulum ATPase TER94	TER94	;;;	4	20	20	20	1	4	8	7	4	20	0	2	17	6	0	17	1	4	8	7	4	20	0	2	17	6	0	17	1	4	8	7	4	20	0	2	17	6	0	17	36.8	36.8
A1ZAT5	A1ZAT5	1	1	1		Tes		1	1	1	1	1	1	0	0	1	1	0	0	0	0	0	0	1	1	0	0	1	1	0	0	0	0	0	0	1	1	0	0	1	1	0	0	0	0	0	0	2.6	2.6
Q9VHT2	Q9VHT2	4	4	4		tex		1	4	4	4	0	1	3	2	0	2	0	0	1	3	0	0	0	1	3	2	0	2	0	0	1	3	0	0	0	1	3	2	0	2	0	0	1	3	0	0	14.4	14.4
A0A0B4K726;Q960E8	A0A0B4K726;Q960E8	2;2	2;2	2;2	General transcription factor IIH subunit 1	Tfb1	;	2	2	2	2	2	1	2	1	0	0	1	0	0	0	0	0	2	1	2	1	0	0	1	0	0	0	0	0	2	1	2	1	0	0	1	0	0	0	0	0	4.4	4.4
M9PCM4;P29052	M9PCM4;P29052	2;2	2;2	2;2	Transcription initiation factor IIB	TfIIB	;	2	2	2	2	0	0	0	0	2	0	1	0	0	0	1	0	0	0	0	0	2	0	1	0	0	0	1	0	0	0	0	0	2	0	1	0	0	0	1	0	15.2	15.2
M9PFV9;P20232	M9PFV9;P20232	2;2	2;2	2;2	Transcription elongation factor S-II	TfIIS	;	2	2	2	2	1	1	0	0	2	0	0	0	0	0	0	1	1	1	0	0	2	0	0	0	0	0	0	1	1	1	0	0	2	0	0	0	0	0	0	1	9.3	9.3
Q9V4D8	Q9V4D8	2	2	2		Thd1		1	2	2	2	0	0	2	2	0	0	0	0	0	1	0	1	0	0	2	2	0	0	0	0	0	1	0	1	0	0	2	2	0	0	0	0	0	1	0	1	1.5	1.5
Q9W1H8	Q9W1H8	17	17	17		Thiolase		1	17	17	17	1	0	16	13	1	10	1	0	9	11	0	11	1	0	16	13	1	10	1	0	9	11	0	11	1	0	16	13	1	10	1	0	9	11	0	11	47.5	47.5
Q9VQ76;E2QCS8;M9PE28	Q9VQ76;E2QCS8;M9PE28	62;62;60	62;62;60	62;62;60		tho2	;;	3	62	62	62	4	1	58	54	16	18	1	2	17	39	0	13	4	1	58	54	16	18	1	2	17	39	0	13	4	1	58	54	16	18	1	2	17	39	0	13	41.4	41.4
Q9W1F4	Q9W1F4	3	3	3	THO complex subunit 5	thoc5		1	3	3	3	0	0	2	2	0	0	0	0	0	1	0	0	0	0	2	2	0	0	0	0	0	1	0	0	0	0	2	2	0	0	0	0	0	1	0	0	5.7	5.7
P42286;A0A0B4LFY0	P42286;A0A0B4LFY0	15;13	15;13	15;13	Protein three rows	thr	;	2	15	15	15	3	1	13	12	1	0	1	1	1	5	1	0	3	1	13	12	1	0	1	1	1	5	1	0	3	1	13	12	1	0	1	1	1	5	1	0	14.3	14.3
Q9V9M6	Q9V9M6	3	3	3		Tif-IA		1	3	3	3	0	0	3	3	0	0	0	0	0	3	0	1	0	0	3	3	0	0	0	0	0	3	0	1	0	0	3	3	0	0	0	0	0	3	0	1	6.1	6.1
Q8INH7	Q8INH7	16	16	16		timeout		1	16	16	16	0	1	14	15	0	2	0	1	2	12	1	2	0	1	14	15	0	2	0	1	2	12	1	2	0	1	14	15	0	2	0	1	2	12	1	2	13	13
Q8IGY1;A0A0B4KG68;A0A0B4K661;Q6NN28;A0A0B4KG06;Q95TA3;Q8IG84;P06754-2;P06754-5;P06754-3;P06754-1;P06754;P49455-2;P49455;A0A0B4K6Y8	Q8IGY1;A0A0B4KG68;A0A0B4K661;Q6NN28;A0A0B4KG06;Q95TA3;Q8IG84;P06754-2;P06754-5;P06754-3;P06754-1;P06754;P49455-2;P49455;A0A0B4K6Y8	4;3;3;3;3;3;3;3;3;3;3;3;3;3;2	4;3;3;3;3;3;3;3;3;3;3;3;3;3;2	4;3;3;3;3;3;3;3;3;3;3;3;3;3;2	Tropomyosin-1, isoforms 9A/A/B;Tropomyosin-1, isoforms 33/34	Tm1	;;;;;;;;;;;;;;	15	4	4	4	2	2	3	4	1	0	2	1	1	3	1	1	2	2	3	4	1	0	2	1	1	3	1	1	2	2	3	4	1	0	2	1	1	3	1	1	7.3	7.3
Q9VKC8	Q9VKC8	15	15	15		Tom70		1	15	15	15	1	1	13	11	1	8	0	0	7	7	1	6	1	1	13	11	1	8	0	0	7	7	1	6	1	1	13	11	1	8	0	0	7	7	1	6	28.7	28.7
M9NDX3;Q494M1;P30189;Q8IR39;X2JKD2	M9NDX3;Q494M1;P30189;Q8IR39;X2JKD2	61;61;61;52;50	61;61;61;52;50	61;61;61;52;50	DNA topoisomerase 1	Top1	;;;;	5	61	61	61	34	32	44	36	36	32	31	34	39	42	18	47	34	32	44	36	36	32	31	34	39	42	18	47	34	32	44	36	36	32	31	34	39	42	18	47	50.1	50.1
M9PDQ1;P15348	M9PDQ1;P15348	109;109	109;109	109;109	DNA topoisomerase 2	Top2	;	2	109	109	109	18	13	99	91	24	69	21	9	74	84	10	76	18	13	99	91	24	69	21	9	74	84	10	76	18	13	99	91	24	69	21	9	74	84	10	76	64.3	64.3
Q9NG98	Q9NG98	19	19	19	DNA topoisomerase 3-alpha	Top3alpha		1	19	19	19	2	0	15	18	4	4	2	0	2	12	1	1	2	0	15	18	4	4	2	0	2	12	1	1	2	0	15	18	4	4	2	0	2	12	1	1	18.1	18.1
M9PFS0;Q9VK45	M9PFS0;Q9VK45	15;15	15;15	15;15	Target of rapamycin	Tor	;	2	15	15	15	1	1	15	12	0	0	0	1	0	1	0	1	1	1	15	12	0	0	0	1	0	1	0	1	1	1	15	12	0	0	0	1	0	1	0	1	8	8
P29613;P29613-1	P29613;P29613-1	2;2	2;2	2;2	Triosephosphate isomerase	Tpi	;	2	2	2	2	0	0	0	0	0	2	0	0	1	0	0	1	0	0	0	0	0	2	0	0	1	0	0	1	0	0	0	0	0	2	0	0	1	0	0	1	12.1	12.1
M9PFB2;M9PCB7;M9PFF9;M9PFG3;Q9VTZ0;M9PI44;M9PF14;M9PF20	M9PFB2;M9PCB7;M9PFF9;M9PFG3;Q9VTZ0;M9PI44;M9PF14;M9PF20	2;2;2;2;2;2;2;2	2;2;2;2;2;2;2;2	2;2;2;2;2;2;2;2		tral	;;;;;;;	8	2	2	2	0	0	0	0	2	1	0	0	2	0	0	1	0	0	0	0	2	1	0	0	2	0	0	1	0	0	0	0	2	1	0	0	2	0	0	1	6.2	6.2
A1Z6L9	A1Z6L9	3	3	3		Trap1		1	3	3	3	0	0	1	1	0	2	0	0	0	1	0	1	0	0	1	1	0	2	0	0	0	1	0	1	0	0	1	1	0	2	0	0	0	1	0	1	5.1	5.1
M9NGQ9;X2JIG6;Q9NDM2	M9NGQ9;X2JIG6;Q9NDM2	1;1;1	1;1;1	1;1;1	Protein trapped in endoderm-1	Tre1	;;	3	1	1	1	1	0	1	1	0	0	0	0	0	0	0	0	1	0	1	1	0	0	0	0	0	0	0	0	1	0	1	1	0	0	0	0	0	0	0	0	2.8	2.8
A1Z8N1;Q8MKK4-2;Q8MKK4;A1Z8N1-2	A1Z8N1;Q8MKK4-2;Q8MKK4;A1Z8N1-2	2;1;1;1	2;1;1;1	2;1;1;1	Facilitated trehalose transporter Tret1-1;Facilitated trehalose transporter Tret1-2 homolog	Tret1-1;Tret1-2	;;;	4	2	2	2	1	0	2	2	1	0	0	0	0	0	0	0	1	0	2	2	1	0	0	0	0	0	0	0	1	0	2	2	1	0	0	0	0	0	0	0	2.1	2.1
Q7KVD1;Q8IRI4;Q7YZA0;Q8IRI5	Q7KVD1	5;2;2;2	5;2;2;2	5;2;2;2		trio		4	5	5	5	2	2	3	4	1	1	2	0	0	1	0	1	2	2	3	4	1	1	2	0	0	1	0	1	2	2	3	4	1	1	2	0	0	1	0	1	2.8	2.8
Q9VR56	Q9VR56	9	9	9	tRNA methyltransferase 10 homolog A	trmt10a		1	9	9	9	0	0	9	9	1	2	1	1	3	7	0	4	0	0	9	9	1	2	1	1	3	7	0	4	0	0	9	9	1	2	1	1	3	7	0	4	35.4	35.4
Q7JUX9	Q7JUX9	1	1	1	Mitochondrial ribonuclease P protein 1 homolog	trmt10c		1	1	1	1	0	0	1	1	0	0	0	0	0	1	0	0	0	0	1	1	0	0	0	0	0	1	0	0	0	0	1	1	0	0	0	0	0	1	0	0	3.1	3.1
Q9VQG0	Q9VQG0	14	14	14		Trn-SR		1	14	14	14	0	0	13	9	0	0	0	0	0	10	0	0	0	0	13	9	0	0	0	0	0	10	0	0	0	0	13	9	0	0	0	0	0	10	0	0	18.9	18.9
Q8IRW8;Q8IRW8-2	Q8IRW8;Q8IRW8-2	2;1	2;1	2;1	Histone-lysine N-methyltransferase trr	trr	;	2	2	2	2	1	1	1	2	0	0	1	1	0	1	1	0	1	1	1	2	0	0	1	1	0	1	1	0	1	1	1	2	0	0	1	1	0	1	1	0	0.7	0.7
Q7K2Q8	Q7K2Q8	3	3	3		Trs31		1	3	3	3	3	3	2	1	2	0	0	1	1	0	0	0	3	3	2	1	2	0	0	1	1	0	0	0	3	3	2	1	2	0	0	1	1	0	0	0	20.6	20.6
P91938-4;P91938-2;P91938-3;P91938	P91938-4;P91938-2;P91938-3;P91938	1;1;1;1	1;1;1;1	1;1;1;1	Thioredoxin reductase 1, mitochondrial	Trxr-1	;;;	4	1	1	1	0	1	0	0	0	1	0	0	1	0	0	1	0	1	0	0	0	1	0	0	1	0	0	1	0	1	0	0	0	1	0	0	1	0	0	1	4.9	4.9
Q9VVA7	Q9VVA7	5	5	5		TSG101		1	5	5	5	1	2	4	5	1	1	0	0	2	2	1	2	1	2	4	5	1	1	0	0	2	2	1	2	1	2	4	5	1	1	0	0	2	2	1	2	14	14
Q9VPR1	Q9VPR1	2	2	2		Tspo		1	2	2	2	0	0	1	2	0	1	1	0	1	2	0	1	0	0	1	2	0	1	1	0	1	2	0	1	0	0	1	2	0	1	1	0	1	2	0	1	15.1	15.1
P45594	P45594	14	14	14	Cofilin/actin-depolymerizing factor homolog	tsr		1	14	14	14	3	5	11	9	4	14	0	5	13	9	0	14	3	5	11	9	4	14	0	5	13	9	0	14	3	5	11	9	4	14	0	5	13	9	0	14	79.1	79.1
A0A0B4LG05;P25823	A0A0B4LG05;P25823	22;22	22;22	22;22	Maternal protein tudor	tud	;	2	22	22	22	7	1	16	21	0	2	1	1	3	9	2	3	7	1	16	21	0	2	1	1	3	9	2	3	7	1	16	21	0	2	1	1	3	9	2	3	9.7	9.7
Q9W0S7	Q9W0S7	19	19	19		Tudor-SN		1	19	19	19	3	2	14	12	4	12	0	1	10	8	1	7	3	2	14	12	4	12	0	1	10	8	1	7	3	2	14	12	4	12	0	1	10	8	1	7	33.5	33.5
A1Z9I5	A1Z9I5	1	1	1		tum		1	1	1	1	1	1	1	1	1	1	0	1	1	0	1	1	1	1	1	1	1	1	0	1	1	0	1	1	1	1	1	1	1	1	0	1	1	0	1	1	2.1	2.1
A0A0B4LGZ3;P36872-2;P36872	A0A0B4LGZ3;P36872-2;P36872	1;1;1	1;1;1	1;1;1	Serine/threonine-protein phosphatase 2A 55 kDa regulatory subunit B;Protein phosphatase PP2A 55 kDa regulatory subunit	tws	;;	3	1	1	1	0	0	1	1	0	0	1	0	0	1	0	0	0	0	1	1	0	0	1	0	0	1	0	0	0	0	1	1	0	0	1	0	0	1	0	0	2.8	2.8
Q9VRP3	Q9VRP3	4	4	4		Txl		1	4	4	4	3	4	3	3	2	2	0	0	3	2	0	3	3	4	3	3	2	2	0	0	3	2	0	3	3	4	3	3	2	2	0	0	3	2	0	3	18.1	18.1
E1JJD6;Q9W4M7	E1JJD6;Q9W4M7	16;16	16;16	16;16		tyf	;	2	16	16	16	8	6	12	9	10	8	10	5	9	9	3	6	8	6	12	9	10	8	10	5	9	9	3	6	8	6	12	9	10	8	10	5	9	9	3	6	13.6	13.6
M9PBM1;Q94535	M9PBM1;Q94535	4;4	4;4	4;4	Splicing factor U2af 38 kDa subunit	U2af38	;	2	4	4	4	2	0	3	1	1	2	3	2	1	2	1	2	2	0	3	1	1	2	3	2	1	2	1	2	2	0	3	1	1	2	3	2	1	2	1	2	28	28
A0A0B4KF46;Q8T0L3	A0A0B4KF46;Q8T0L3	13;13	13;13	13;13		Uba1	;	2	13	13	13	1	1	2	1	2	12	0	1	8	2	0	9	1	1	2	1	2	12	0	1	8	2	0	9	1	1	2	1	2	12	0	1	8	2	0	9	18.3	18.3
Q7KUA4	Q7KUA4	5	5	5		Uba2		1	5	5	5	0	0	0	1	2	5	0	0	4	0	0	5	0	0	0	1	2	5	0	0	4	0	0	5	0	0	0	1	2	5	0	0	4	0	0	5	11	11
M9PBW0;Q9VSF3	M9PBW0;Q9VSF3	4;4	4;4	4;4	Nedd8-conjugating enzyme Ubc12	UbcE2M;Ubc12	;	2	4	4	4	0	2	4	2	1	0	0	1	0	2	0	0	0	2	4	2	1	0	0	1	0	2	0	0	0	2	4	2	1	0	0	1	0	2	0	0	26	26
Q9XZ16	Q9XZ16	1	1	1		Ublcp1		1	1	1	1	0	0	1	0	0	0	0	0	0	0	0	0	0	0	1	0	0	0	0	0	0	0	0	0	0	0	1	0	0	0	0	0	0	0	0	0	5	5
M9NFA7;Q9VX91	M9NFA7;Q9VX91	12;12	12;12	12;12	E3 ubiquitin-protein ligase UBR1	Ubr1;UBR1	;	2	12	12	12	0	0	11	10	0	2	1	0	2	8	0	1	0	0	11	10	0	2	1	0	2	8	0	1	0	0	11	10	0	2	1	0	2	8	0	1	8.6	8.6
Q9VRL1	Q9VRL1	2	2	2		Uev1A		1	2	2	2	0	0	0	0	0	2	0	0	2	0	0	2	0	0	0	0	0	2	0	0	2	0	0	2	0	0	0	0	0	2	0	0	2	0	0	2	15.2	15.2
A0A0B7P9G0	A0A0B7P9G0	27	27	27		uex		1	27	27	27	4	1	25	25	8	14	0	0	8	4	1	2	4	1	25	25	8	14	0	0	8	4	1	2	4	1	25	25	8	14	0	0	8	4	1	2	40.3	40.3
Q9W228	Q9W228	6	6	6		Ugt58Fa		1	6	6	6	0	2	5	6	1	4	0	0	5	2	0	3	0	2	5	6	1	4	0	0	5	2	0	3	0	2	5	6	1	4	0	0	5	2	0	3	12.3	12.3
Q9VH91;A0A0B4LGY1;E1JIH2;E1JIH3;Q9VH92;Q8INN6;A0A0B4LGZ0;A0A0B4LI11;Q8INN5;Q8INN7;E8NH01;A0A0B4LGY0	Q9VH91;A0A0B4LGY1;E1JIH2;E1JIH3;Q9VH92;Q8INN6;A0A0B4LGZ0;A0A0B4LI11;Q8INN5;Q8INN7;E8NH01;A0A0B4LGY0	29;29;29;29;28;28;28;28;27;27;27;26	29;29;29;29;28;28;28;28;27;27;27;26	29;29;29;29;28;28;28;28;27;27;27;26		Unc-115a;Unc-115b;unc-115-RA	;;;;;;;;;;;	12	29	29	29	23	17	25	25	17	12	17	18	6	14	14	9	23	17	25	25	17	12	17	18	6	14	14	9	23	17	25	25	17	12	17	18	6	14	14	9	43.8	43.8
A8JRA6;A0A0B4KHI5;Q9VBY8	A8JRA6;A0A0B4KHI5;Q9VBY8	6;6;6	6;6;6	6;6;6		Unc-13-4B	;;	3	6	6	6	0	2	6	3	0	0	0	0	0	0	0	0	0	2	6	3	0	0	0	0	0	0	0	0	0	2	6	3	0	0	0	0	0	0	0	0	6.1	6.1
Q9VHW4	Q9VHW4	7	7	7		unc-45		1	7	7	7	1	1	7	5	0	0	1	1	1	2	1	1	1	1	7	5	0	0	1	1	1	2	1	1	1	1	7	5	0	0	1	1	1	2	1	1	11.4	11.4
A0A0B4LFH9;Q95TU8	A0A0B4LFH9;Q95TU8	6;6	6;6	6;6	Netrin receptor unc-5	unc-5	;	2	6	6	6	2	2	6	4	0	3	0	0	0	0	0	0	2	2	6	4	0	3	0	0	0	0	0	0	2	2	6	4	0	3	0	0	0	0	0	0	8	8
X2JBC1;Q9VYS3	X2JBC1;Q9VYS3	10;10	10;10	10;10	Regulator of nonsense transcripts 1 homolog	Upf1	;	2	10	10	10	2	0	9	8	0	3	0	0	2	2	0	0	2	0	9	8	0	3	0	0	2	2	0	0	2	0	9	8	0	3	0	0	2	2	0	0	10.4	10.4
Q9W3L1	Q9W3L1	21	21	21		Upf2		1	21	21	21	4	1	21	19	1	1	1	1	6	13	1	4	4	1	21	19	1	1	1	1	6	13	1	4	4	1	21	19	1	1	1	1	6	13	1	4	20.7	20.7
Q9W1H3	Q9W1H3	13	13	13		Upf3		1	13	13	13	2	1	11	8	0	5	0	0	7	10	1	8	2	1	11	8	0	5	0	0	7	10	1	8	2	1	11	8	0	5	0	0	7	10	1	8	31.5	31.5
Q9VUB5	Q9VUB5	64	64	64		upSET		1	64	64	64	40	31	60	52	25	11	6	45	29	43	15	32	40	31	60	52	25	11	6	45	29	43	15	32	40	31	60	52	25	11	6	45	29	43	15	32	33.5	33.5
Q9VFF0	Q9VFF0	12	12	12		UQCR-C1		1	12	12	12	0	3	7	6	0	10	0	0	7	6	1	7	0	3	7	6	0	10	0	0	7	6	1	7	0	3	7	6	0	10	0	0	7	6	1	7	42.8	42.8
Q9VV75	Q9VV75	26	26	26		UQCR-C2		1	26	26	26	0	2	20	18	3	20	2	1	18	14	0	16	0	2	20	18	3	20	2	1	18	14	0	16	0	2	20	18	3	20	2	1	18	14	0	16	75.7	75.7
Q9VKZ8	Q9VKZ8	7	7	7	Ubiquitin carboxyl-terminal hydrolase	Usp14		1	7	7	7	1	2	5	3	2	5	0	1	4	2	0	4	1	2	5	3	2	5	0	1	4	2	0	4	1	2	5	3	2	5	0	1	4	2	0	4	24	24
A0A0B4LGJ1;Q9W117	A0A0B4LGJ1;Q9W117	1;1	1;1	1;1	Ubiquitin carboxyl-terminal hydrolase	Usp15-31	;	2	1	1	1	0	0	0	0	0	1	0	0	0	0	0	0	0	0	0	0	0	1	0	0	0	0	0	0	0	0	0	0	0	1	0	0	0	0	0	0	0.8	0.8
Q7JW61	Q7JW61	16	16	16	Ubiquitin carboxyl-terminal hydrolase	Usp20-33		1	16	16	16	10	14	14	14	6	3	0	0	0	1	0	0	10	14	14	14	6	3	0	0	0	1	0	0	10	14	14	14	6	3	0	0	0	1	0	0	24.9	24.9
M9PFQ1;M9PD06;M9PG46;M9PFZ0	M9PFQ1;M9PD06;M9PG46;M9PFZ0	69;69;68;68	69;69;68;68	69;69;68;68	Ubiquitin carboxyl-terminal hydrolase	Usp32	;;;	4	69	69	69	60	58	58	58	41	30	2	3	3	2	2	1	60	58	58	58	41	30	2	3	3	2	2	1	60	58	58	58	41	30	2	3	3	2	2	1	51	51
X2JEX7;Q9VYQ8	X2JEX7;Q9VYQ8	3;3	3;3	3;3	Ubiquitin carboxyl-terminal hydrolase;Ubiquitin carboxyl-terminal hydrolase 7	Usp7	;	2	3	3	3	0	0	3	2	1	1	0	0	0	0	0	1	0	0	3	2	1	1	0	0	0	0	0	1	0	0	3	2	1	1	0	0	0	0	0	1	3.7	3.7
Q7JYX5	Q7JYX5	2	2	2		Vamp7		1	2	2	2	0	0	2	2	0	1	0	0	1	0	0	1	0	0	2	2	0	1	0	0	1	0	0	1	0	0	2	2	0	1	0	0	1	0	0	1	12.4	12.4
Q8IR23	Q8IR23	6	6	6		vap		1	6	6	6	0	1	6	3	0	2	0	0	1	4	0	1	0	1	6	3	0	2	0	0	1	4	0	1	0	1	6	3	0	2	0	0	1	4	0	1	9	9
Q9W4N8;Q7KVX5	Q9W4N8;Q7KVX5	21;20	21;20	21;20		Vap-33A	;	2	21	21	21	16	18	19	17	13	14	8	8	9	12	4	7	16	18	19	17	13	14	8	8	9	12	4	7	16	18	19	17	13	14	8	8	9	12	4	7	79.6	79.6
Q8I934;Q9VRR4;Q8I0D5;Q8I935;M9PBR6	Q8I934;Q9VRR4;Q8I0D5;Q8I935;M9PBR6	6;6;6;6;6	6;6;6;6;6	6;6;6;6;6		Vap-33B	;;;;	5	6	6	6	4	5	5	5	1	1	0	0	1	1	0	1	4	5	5	5	1	1	0	0	1	1	0	1	4	5	5	5	1	1	0	0	1	1	0	1	25.2	25.2
M9PHJ6;A8JUQ9;Q9NHV9;Q9NHV9-2	M9PHJ6;A8JUQ9;Q9NHV9;Q9NHV9-2	10;10;10;8	10;10;10;8	10;10;10;8	Protein vav	Vav	;;;	4	10	10	10	2	2	9	8	1	1	0	0	0	3	0	1	2	2	9	8	1	1	0	0	0	3	0	1	2	2	9	8	1	1	0	0	0	3	0	1	12.1	12.1
Q8IML5;Q9XZ10;Q8IML3;Q8IML4;Q6NLA3	Q8IML5;Q9XZ10;Q8IML3;Q8IML4;Q6NLA3	16;16;14;14;14	16;16;14;14;14	16;16;14;14;14	V-type proton ATPase subunit a	Vha100-1	;;;;	5	16	16	16	12	6	15	13	5	6	1	2	1	1	1	0	12	6	15	13	5	6	1	2	1	1	1	0	12	6	15	13	5	6	1	2	1	1	1	0	22.4	22.4
E1JIJ5;P31409	E1JIJ5;P31409	12;12	12;12	12;12	V-type proton ATPase subunit B	Vha55	;	2	12	12	12	11	10	9	9	6	8	1	2	6	3	1	5	11	10	9	9	6	8	1	2	6	3	1	5	11	10	9	9	6	8	1	2	6	3	1	5	32.7	32.7
A4V0N4;Q27331;M9PD18;P48602;Q9VK47	A4V0N4;Q27331	17;17;7;7;3	17;17;7;7;3	17;17;7;7;3	V-type proton ATPase catalytic subunit A isoform 2	Vha68-2	;	5	17	17	17	1	1	14	12	1	10	0	1	7	7	1	11	1	1	14	12	1	10	0	1	7	7	1	11	1	1	14	12	1	10	0	1	7	7	1	11	43.2	43.2
M9PDK5;Q9V3J1-3;Q9V3J1;Q9V3J1-2	M9PDK5;Q9V3J1-3;Q9V3J1;Q9V3J1-2	3;3;3;3	3;3;3;3	3;3;3;3	V-type proton ATPase subunit H	VhaSFD	;;;	4	3	3	3	0	1	3	2	0	0	0	0	0	0	0	0	0	1	3	2	0	0	0	0	0	0	0	0	0	1	3	2	0	0	0	0	0	0	0	0	8.5	8.5
X2JAB9;O46037	X2JAB9;O46037	3;3	3;3	3;3	Vinculin	Vinc	;	2	3	3	3	0	0	0	0	0	2	0	0	3	0	0	2	0	0	0	0	0	2	0	0	3	0	0	2	0	0	0	0	0	2	0	0	3	0	0	2	5.7	5.7
Q8SWS7	Q8SWS7	4	4	4		vito		1	4	4	4	4	4	2	1	4	2	3	4	4	2	4	3	4	4	2	1	4	2	3	4	4	2	4	3	4	4	2	1	4	2	3	4	4	2	4	3	11.7	11.7
Q9VT75	Q9VT75	4	4	4		vnc		1	4	4	4	1	1	4	3	0	0	0	0	0	2	0	0	1	1	4	3	0	0	0	0	0	2	0	0	1	1	4	3	0	0	0	0	0	2	0	0	22.4	22.4
A1Z713	A1Z713	78	78	78		Vps13		1	78	78	78	58	60	69	68	45	23	16	23	15	10	46	37	58	60	69	68	45	23	16	23	15	10	46	37	58	60	69	68	45	23	16	23	15	10	46	37	29.9	29.9
Q9VHG1	Q9VHG1	4	4	4		Vps16A		1	4	4	4	1	0	4	3	0	2	0	0	1	0	1	0	1	0	4	3	0	2	0	0	1	0	1	0	1	0	4	3	0	2	0	0	1	0	1	0	5.6	5.6
Q9VAG4	Q9VAG4	2	2	2		Vps16B		1	2	2	2	1	2	2	1	0	0	0	0	0	0	0	0	1	2	2	1	0	0	0	0	0	0	0	0	1	2	2	1	0	0	0	0	0	0	0	0	6.5	6.5
Q9W552	Q9W552	3	3	3	Vacuolar protein sorting-associated protein 26	Vps26		1	3	3	3	1	3	2	1	0	0	0	0	0	0	0	0	1	3	2	1	0	0	0	0	0	0	0	0	1	3	2	1	0	0	0	0	0	0	0	0	7.7	7.7
Q9VPX5	Q9VPX5	5	5	5	Vacuolar protein sorting-associated protein 29	Vps29		1	5	5	5	0	0	3	2	0	3	0	0	2	3	0	2	0	0	3	2	0	3	0	0	2	3	0	2	0	0	3	2	0	3	0	0	2	3	0	2	30.2	30.2
Q9VBR1	Q9VBR1	9	9	9		Vps33B		1	9	9	9	5	7	8	7	1	1	0	0	0	0	0	0	5	7	8	7	1	1	0	0	0	0	0	0	5	7	8	7	1	1	0	0	0	0	0	0	23.8	23.8
Q7KVL7;Q9W277	Q7KVL7;Q9W277	14;14	14;14	14;14	Vacuolar protein sorting-associated protein 35	Vps35	;	2	14	14	14	12	13	12	12	5	3	0	0	1	2	0	1	12	13	12	12	5	3	0	0	1	2	0	1	12	13	12	12	5	3	0	0	1	2	0	1	16.8	16.8
Q9VHB5	Q9VHB5	15	15	15		Vps45		1	15	15	15	12	9	13	14	4	1	1	0	0	1	0	1	12	9	13	14	4	1	1	0	0	1	0	1	12	9	13	14	4	1	1	0	0	1	0	1	35.2	35.2
Q7KN94	Q7KN94	2	2	2		wal		1	2	2	2	0	0	0	0	1	2	0	0	2	0	0	1	0	0	0	0	1	2	0	0	2	0	0	1	0	0	0	0	1	2	0	0	2	0	0	1	7.6	7.6
X2JAA8;Q9W517;Q9W517-2	X2JAA8;Q9W517;Q9W517-2	6;6;3	6;6;3	6;6;3	Protein wings apart-like	wapl	;;	3	6	6	6	3	1	2	2	5	1	0	1	0	1	0	1	3	1	2	2	5	1	0	1	0	1	0	1	3	1	2	2	5	1	0	1	0	1	0	1	8.5	8.5
Q9VB23	Q9VB23	4	4	3		wdb		1	4	4	3	1	1	4	1	0	0	0	0	0	0	0	0	1	1	4	1	0	0	0	0	0	0	0	0	1	1	3	1	0	0	0	0	0	0	0	0	9.5	9.5
M9PFY1;Q9VJN5	M9PFY1;Q9VJN5	2;2	2;2	2;2	Zinc finger protein weckle	wek	;	2	2	2	2	2	2	1	0	0	0	1	2	0	0	1	0	2	2	1	0	0	0	1	2	0	0	1	0	2	2	1	0	0	0	1	2	0	0	1	0	4	4
Q8IMZ9;A0A0B4JDG5	Q8IMZ9;A0A0B4JDG5	5;4	5;4	5;4		wfs1	;	2	5	5	5	0	0	5	4	1	2	0	0	0	1	0	0	0	0	5	4	1	2	0	0	0	1	0	0	0	0	5	4	1	2	0	0	0	1	0	0	7.9	7.9
Q7JQH9;Q9V3K9	Q7JQH9;Q9V3K9	11;11	11;11	11;11		whd	;	2	11	11	11	0	0	11	10	0	4	0	0	3	8	0	3	0	0	11	10	0	4	0	0	3	8	0	3	0	0	11	10	0	4	0	0	3	8	0	3	18.5	18.5
Q95ST2-2;Q95ST2	Q95ST2-2;Q95ST2	3;3	3;3	3;3	Protein wntless	wls	;	2	3	3	3	0	0	2	3	0	0	1	0	0	0	0	0	0	0	2	3	0	0	1	0	0	0	0	0	0	0	2	3	0	0	1	0	0	0	0	0	7.5	7.5
A0A0B4KI43;Q9VB55;A0A0B4KHZ0;A8JRE3;A0A0B4K7W6	A0A0B4KI43;Q9VB55;A0A0B4KHZ0;A8JRE3;A0A0B4K7W6	11;11;11;11;6	11;11;11;11;6	11;11;11;11;6		woc	;;;;	5	11	11	11	0	1	8	9	4	4	2	0	2	1	1	2	0	1	8	9	4	4	2	0	2	1	1	2	0	1	8	9	4	4	2	0	2	1	1	2	7.6	7.6
Q9VLQ1	Q9VLQ1	11	11	11	Dolichyl-phosphate beta-glucosyltransferase	wol		1	11	11	11	1	0	9	10	0	6	0	1	4	2	1	3	1	0	9	10	0	6	0	1	4	2	1	3	1	0	9	10	0	6	0	1	4	2	1	3	42.9	42.9
Q9VX95	Q9VX95	5	5	5		wus		1	5	5	5	4	5	5	5	2	3	0	0	0	0	0	1	4	5	5	5	2	3	0	0	0	0	0	1	4	5	5	5	2	3	0	0	0	0	0	1	14	14
Q9VX41;E1JJN6;X2JE74;M9PF12;M9PGU7;X2JB44;Q9W2S5	Q9VX41;E1JJN6;X2JE74;M9PF12	10;10;10;9;2;2;2	10;10;10;9;2;2;2	10;10;10;9;2;2;2		X11L	;;;	7	10	10	10	9	8	8	8	5	0	0	0	0	0	0	0	9	8	8	8	5	0	0	0	0	0	0	0	9	8	8	8	5	0	0	0	0	0	0	0	11.1	11.1
M9PC85;Q9V3V0	M9PC85;Q9V3V0	3;3	3;3	3;3		x16	;	2	3	3	3	2	0	3	1	2	2	0	1	2	1	0	2	2	0	3	1	2	2	0	1	2	1	0	2	2	0	3	1	2	2	0	1	2	1	0	2	15.6	15.6
Q9U3V9	Q9U3V9	2	2	2	Protein xmas-2	xmas-2		1	2	2	2	0	0	1	1	0	0	0	0	0	0	0	0	0	0	1	1	0	0	0	0	0	0	0	0	0	0	1	1	0	0	0	0	0	0	0	0	1.9	1.9
A0A0B4LHR3;Q9GQN5	A0A0B4LHR3;Q9GQN5	4;4	4;4	4;4	Transcriptional regulator ATRX homolog	XNP	;	2	4	4	4	0	0	4	4	0	0	1	1	0	2	0	0	0	0	4	4	0	0	1	1	0	2	0	0	0	0	4	4	0	0	1	1	0	2	0	0	4.8	4.8
Q9VAH7	Q9VAH7	38	38	38		yata		1	38	38	38	33	29	35	33	26	19	3	1	16	22	1	13	33	29	35	33	26	19	3	1	16	22	1	13	33	29	35	33	26	19	3	1	16	22	1	13	52.1	52.1
Q9VL70	Q9VL70	7	7	7		yip2		1	7	7	7	0	0	0	0	0	7	0	0	3	2	0	3	0	0	0	0	0	7	0	0	3	2	0	3	0	0	0	0	0	7	0	0	3	2	0	3	35.9	35.9
Q9W3M8	Q9W3M8	8	8	8		Ykt6		1	8	8	8	6	8	8	8	4	4	0	1	0	1	0	0	6	8	8	8	4	4	0	1	0	1	0	0	6	8	8	8	4	4	0	1	0	1	0	0	45.7	45.7
Q9W1I6	Q9W1I6	4	4	4		ytr		1	4	4	4	4	2	4	4	2	1	2	3	4	4	4	2	4	2	4	4	2	1	2	3	4	4	4	2	4	2	4	4	2	1	2	3	4	4	4	2	32.5	32.5
Q8IP47;Q9VJP8;Q9V435;A0A023GPQ3;Q2PDT6	Q8IP47;Q9VJP8;Q9V435;A0A023GPQ3;Q2PDT6	4;4;4;4;3	4;4;4;4;3	4;4;4;4;3		yuri	;;;;	5	4	4	4	2	3	2	2	0	0	0	0	0	0	0	0	2	3	2	2	0	0	0	0	0	0	0	0	2	3	2	2	0	0	0	0	0	0	0	0	9.6	9.6
A1ZA47-2;A0A0B4KFR8;A1ZA47;G3JX29;G3JX30;G3JX27;G3JX28;A0A0B4KEW3;A0A0B4LGL0;G3JX32;A1ZA47-5;A0A0B4KER6;A1ZA47-4;C1C3E7;A1ZA47-7;G3JX31;G3JX33;A1ZA47-6;G3JX25	A1ZA47-2;A0A0B4KFR8;A1ZA47;G3JX29;G3JX30;G3JX27;G3JX28;A0A0B4KEW3;A0A0B4LGL0;G3JX32;A1ZA47-5;A0A0B4KER6;A1ZA47-4	39;24;24;23;23;23;23;23;23;22;22;21;21;15;15;13;10;10;7	39;24;24;23;23;23;23;23;23;22;22;21;21;15;15;13;10;10;7	13;0;0;0;0;0;0;0;0;0;0;0;0;0;0;0;0;0;0	PDZ and LIM domain protein Zasp	Zasp52	;;;;;;;;;;;;	19	39	39	13	29	36	38	33	25	20	2	1	0	0	0	1	29	36	38	33	25	20	2	1	0	0	0	1	7	12	13	10	10	7	1	1	0	0	0	0	45	45
Q9VV89;Q8IQP2;Q8IQP1	Q9VV89;Q8IQP2;Q8IQP1	5;4;3	5;4;3	5;4;3		zetaCOP	;;	3	5	5	5	5	5	4	2	2	0	0	0	0	0	0	0	5	5	4	2	2	0	0	0	0	0	0	0	5	5	4	2	2	0	0	0	0	0	0	0	36.8	36.8
Q9VL91	Q9VL91	27	27	27		zf30C		1	27	27	27	23	23	15	15	12	0	20	22	6	11	21	14	23	23	15	15	12	0	20	22	6	11	21	14	23	23	15	15	12	0	20	22	6	11	21	14	31.9	31.9
P28166;P28166-2	P28166;P28166-2	2;1	2;1	2;1	Zinc finger protein 1	zfh1	;	2	2	2	2	1	1	0	0	0	0	1	2	0	0	1	0	1	1	0	0	0	0	1	2	0	0	1	0	1	1	0	0	0	0	1	2	0	0	1	0	3.4	3.4
A0A0B4JD95;Q59E58;A0A0B4JD57;Q59E59;A0A0B4K7Q4;Q99323-2;Q99323-4;Q99323-1;Q99323	A0A0B4JD95;Q59E58;A0A0B4JD57;Q59E59;A0A0B4K7Q4;Q99323-2;Q99323-4;Q99323-1;Q99323	4;4;4;4;4;4;4;4;4	4;4;4;4;4;4;4;4;4	4;4;4;4;4;4;4;4;4	Myosin heavy chain, non-muscle	zip	;;;;;;;;	9	4	4	4	0	0	1	2	0	3	0	0	0	0	0	1	0	0	1	2	0	3	0	0	0	0	0	1	0	0	1	2	0	3	0	0	0	0	0	1	2.6	2.6
A4V3L8;Q9VAF0	A4V3L8;Q9VAF0	4;4	4;4	4;4	Zinc transporter ZIP13 homolog	Zip99C	;	2	4	4	4	3	3	4	3	2	1	0	0	1	0	0	0	3	3	4	3	2	1	0	0	1	0	0	0	3	3	4	3	2	1	0	0	1	0	0	0	17.2	17.2
Q9VPI9	Q9VPI9	3	3	3		Zir		1	3	3	3	0	0	2	2	0	0	0	0	0	0	0	0	0	0	2	2	0	0	0	0	0	0	0	0	0	0	2	2	0	0	0	0	0	0	0	0	2.2	2.2
M9PF31;M9PCU9;Q9VM04;M9PB64;M9PCG3;M9PB65;M9PF26;M9PCA8;M9PCG7	M9PF31;M9PCU9;Q9VM04;M9PB64;M9PCG3;M9PB65;M9PF26;M9PCA8;M9PCG7	12;12;12;12;12;11;11;11;11	12;12;12;12;12;11;11;11;11	12;12;12;12;12;11;11;11;11		Ziz	;;;;;;;;	9	12	12	12	5	6	12	6	1	4	0	0	0	1	0	1	5	6	12	6	1	4	0	0	0	1	0	1	5	6	12	6	1	4	0	0	0	1	0	1	7.7	7.7
Q8T0G1	Q8T0G1	10	10	10		ZnT41F		1	10	10	10	5	4	9	8	5	4	0	0	1	0	0	0	5	4	9	8	5	4	0	0	1	0	0	0	5	4	9	8	5	4	0	0	1	0	0	0	34.1	34.1
X2JEF0;P12646-2;P12646	X2JEF0;P12646-2;P12646	3;3;3	3;3;3	3;3;3	Glucose-6-phosphate 1-dehydrogenase	Zw	;;	3	3	3	3	0	0	3	3	0	0	0	0	1	1	0	1	0	0	3	3	0	0	0	0	1	1	0	1	0	0	3	3	0	0	0	0	1	1	0	1	8	8
Q9VA00	Q9VA00	4	4	4	Protein zwilch	zwilch		1	4	4	4	0	0	3	2	1	2	0	0	1	1	0	1	0	0	3	2	1	2	0	0	1	1	0	1	0	0	3	2	1	2	0	0	1	1	0	1	9.4	9.4
[truncated: 93 more columns]

## Sheet: filteredProteinGroups
Protein.IDs	Majority.protein.IDs	Protein.names	Gene.names	Fasta.headers	Razor...unique.peptides.dHip14.Lys.01	Razor...unique.peptides.dHip14.Lys.02	Razor...unique.peptides.dHip14.RIPA.01	Razor...unique.peptides.dHip14.RIPA.02	Razor...unique.peptides.dHip14.RIPA.03	Razor...unique.peptides.dHip.RIPA.03	Razor...unique.peptides.SR2.Lys.01	Razor...unique.peptides.SR2.Lys.02	Razor...unique.peptides.SR2.Lys.03	Razor...unique.peptides.SR2.RIPA.01	Razor...unique.peptides.SR2.RIPA.02	Razor...unique.peptides.SR2.RIPA.03	LFQ.intensity.dHip14.Lys.01	LFQ.intensity.dHip14.Lys.02	LFQ.intensity.dHip14.Lys.03	LFQ.intensity.dHip14.RIPA.01	LFQ.intensity.dHip14.RIPA.02	LFQ.intensity.dHip14.RIPA.03	LFQ.intensity.SR2.Lys.01	LFQ.intensity.SR2.Lys.02	LFQ.intensity.SR2.Lys.03	LFQ.intensity.SR2.RIPA.01	LFQ.intensity.SR2.RIPA.02	LFQ.intensity.SR2.RIPA.03
Q8IP47;Q9VJP8;Q9V435;A0A023GPQ3;Q2PDT6	Q8IP47;Q9VJP8;Q9V435;A0A023GPQ3;Q2PDT6		yuri	;;;;	2	3	2	2	0	0	0	0	0	0	0	0	0	0	0	2570200	0	0	0	0	0	0	0	0
A0A023GQA5;P24156	A0A023GQA5;P24156	Protein l(2)37Cc	l(2)37Cc	;	0	0	0	0	0	1	0	0	2	0	0	0	0	0	0	0	0	0	0	0	4835100	0	0	0
A0A0B4J3Z9;A0A0B4KGW0;Q8IMX7;Q8IMX7-2	A0A0B4J3Z9;A0A0B4KGW0;Q8IMX7;Q8IMX7-2	Mitochondrial Rho GTPase	Miro	;;;	0	1	2	1	0	0	0	0	0	1	0	0	0	0	0	1534600	0	0	0	0	0	0	0	0
E5DK16;A0A0B4JCS1;A0A0B4JD00;A8DY69;A0A0B4JCQ5;Q8SXP0;A0A0B4JD31;I0E2I4;A0A0B4JD27	E5DK16;A0A0B4JCS1;A0A0B4JD00;A8DY69;A0A0B4JCQ5;Q8SXP0;A0A0B4JD31;I0E2I4;A0A0B4JD27		Lpin;CG8709-RH	;;;;;;;;	0	0	4	3	0	1	0	1	1	2	0	0	0	0	0	6090300	12227000	0	0	0	0	3772000	0	0
A0A0B4JCV4;A0A0B4K6I7;Q8IPN1;Q9VN51;Q86BB5;Q95TU9;A0A0B4KFK1;A0A0B4JD97;Q86BB4	A0A0B4JCV4;A0A0B4K6I7;Q8IPN1;Q9VN51;Q86BB5;Q95TU9;A0A0B4KFK1;A0A0B4JD97		tacc	;;;;;;;	4	3	2	1	1	1	1	1	0	0	0	0	17646000	7604100	0	3686100	0	0	0	0	0	0	0	0
A0A0B4LHQ4;A0A0B4JD62;A0A0B4JDB5;A0A0B4LGQ5;A0A0B4JCW5;A0A0B4JCV6;A0A0B4LGR2;A0A0B4JDA1;Q9VN58	A0A0B4LHQ4;A0A0B4JD62;A0A0B4JDB5;A0A0B4LGQ5;A0A0B4JCW5;A0A0B4JCV6;A0A0B4LGR2;A0A0B4JDA1;Q9VN58		ctrip	;;;;;;;;	2	1	2	3	0	0	0	0	0	1	0	0	0	0	0	0	4657600	0	0	0	0	0	0	0
A0A0B4JCW4;Q9VHJ8;Q95U38	A0A0B4JCW4;Q9VHJ8;Q95U38	Succinyl-CoA ligase subunit beta	skap	;;	0	0	0	1	1	6	0	0	4	0	0	4	0	0	0	0	0	37498000	0	0	7225100	0	0	5960600
Q9VDV4;A0A0B4JCY1;Q8IN71;A0A0B4KGH4	Q9VDV4;A0A0B4JCY1;Q8IN71;A0A0B4KGH4	Anoctamin	subdued	;;;	1	0	4	5	2	0	0	0	1	0	0	0	0	0	4747200	6613200	4334500	0	0	0	0	0	0	0
A0A0B4LEY5;A1Z7T2;A0A0B4JD07;A0A0B4K6U3;A0A0B4K727;A0A0B4LF03;A0A0B4LEI8;E1JH15;A0A0B4JD60;A1Z7T1;A1Z7T3;A0A0B4LFX2;A8DY76;A1Z7T0;A1Z7T0-2;A1Z7T4	A0A0B4LEY5;A1Z7T2;A0A0B4JD07;A0A0B4K6U3;A0A0B4K727;A0A0B4LF03;A0A0B4LEI8;E1JH15;A0A0B4JD60;A1Z7T1;A1Z7T3;A0A0B4LFX2;A8DY76;A1Z7T0;A1Z7T0-2	Serine/threonine-protein kinase N	Pkn	;;;;;;;;;;;;;;	3	5	6	3	0	0	0	0	1	1	0	1	4829400	8470400	0	4654700	4382200	0	0	0	0	0	0	0
A0A0B4JD11;Q9NJH0	A0A0B4JD11;Q9NJH0	Elongation factor 1-gamma	Ef1gamma	;	4	6	11	10	7	13	1	4	13	9	1	10	12552000	30070000	20080000	43476000	26482000	181130000	0	10505000	114520000	44512000	0	85039000
A0A0B4JD26;A0A0B4KFQ6;A0A0B4KEQ8;A0A0B4KEV2;A0A0B4JD78;A0A0B4KG15;A1Z9X0-5;A1Z9X0-4;A1Z9X0-2;A1Z9X0;A1Z9X0-3	A0A0B4JD26;A0A0B4KFQ6;A0A0B4KEQ8;A0A0B4KEV2;A0A0B4JD78;A0A0B4KG15;A1Z9X0-5;A1Z9X0-4;A1Z9X0-2;A1Z9X0;A1Z9X0-3	Protein kinase C;Atypical protein kinase C	aPKC	;;;;;;;;;;	0	0	6	5	0	1	0	0	0	2	1	0	0	0	0	10230000	6069100	0	0	0	0	5067000	0	0
A0A0B4JD34;Q8MRK6;A1ZAQ1;A1ZAQ0;A8DYH3;B7YZI6;A1ZAP8	A0A0B4JD34;Q8MRK6;A1ZAQ1;A1ZAQ0;A8DYH3;B7YZI6;A1ZAP8			;;;;;;	2	2	2	2	0	1	1	2	0	1	2	0	0	0	0	6529600	32719000	0	0	0	0	0	0	0
A0A0B4JD46;Q8T8R1	A0A0B4JD46;Q8T8R1	CCHC-type zinc finger protein CG3800	CG3800	;	9	8	9	9	7	7	7	8	6	9	6	7	107350000	121910000	432420000	71477000	35876000	100240000	193860000	787100000	56599000	65288000	52417000	41880000
A0A0B4JD48;Q95029-2;Q95029	A0A0B4JD48;Q95029-2;Q95029	Cathepsin L;Cathepsin L heavy chain;Cathepsin L light chain	Cp1	;;	1	1	9	8	0	3	0	0	3	8	1	3	0	0	0	83233000	41867000	17576000	0	0	12380000	43500000	0	8510800
A0A0B4JD95;Q59E58;A0A0B4JD57;Q59E59;A0A0B4K7Q4;Q99323-2;Q99323-4;Q99323-1;Q99323	A0A0B4JD95;Q59E58;A0A0B4JD57;Q59E59;A0A0B4K7Q4;Q99323-2;Q99323-4;Q99323-1;Q99323	Myosin heavy chain, non-muscle	zip	;;;;;;;;	0	0	1	2	0	3	0	0	0	0	0	1	0	0	0	0	0	10337000	0	0	0	0	0	0
A0A0B4JDC3;Q9VGU5	A0A0B4JDC3;Q9VGU5	Tetratricopeptide repeat protein 14 homolog	CG6621	;	0	1	0	0	8	1	1	1	3	0	0	5	0	0	100880000	0	0	0	0	0	8046600	0	0	11070000
A0A0B4JDG2;Q9I7I8;A0A0B4JDD8;B7Z0M9;Q7KSB3;A0A0B4JCZ0;Q8IN56;Q8IN55	A0A0B4JDG2;Q9I7I8;A0A0B4JDD8;B7Z0M9;Q7KSB3;A0A0B4JCZ0;Q8IN56;Q8IN55	Oxysterol-binding protein		;;;;;;;	10	11	29	27	13	15	2	7	19	22	5	15	31596000	26852000	40725000	182370000	185010000	48741000	7583500	19492000	140250000	102420000	6410700	81212000
Q9VNF8;A0A0B4K6T4;A0A0B4K5Z8	Q9VNF8;A0A0B4K6T4;A0A0B4K5Z8		Sec23	;;	0	0	2	2	0	1	0	0	1	0	0	1	0	0	0	0	2642900	0	0	0	0	0	0	0
A0A0B4K618;Q9NFU0-3;Q9NFU0-2;A0A0B4KGP6;A0A0B4KFN9;B3LF78;Q9NFU0-4;Q9NFU0	A0A0B4K618;Q9NFU0-3;Q9NFU0-2;A0A0B4KGP6;A0A0B4KFN9;B3LF78;Q9NFU0-4;Q9NFU0	Fragile X mental retardation syndrome-related protein 1	Fmr1	;;;;;;;	0	0	1	1	0	5	0	0	4	0	0	2	0	0	0	0	0	31408000	0	0	4451400	0	0	3856400
E1JIM1;A0A0B4K6Z4;A0A0B4K6I8;Q0KI68;E1JIM0;A4V2Z1;A0A0B4K690;A0A0B4K663;E2QD16	E1JIM1;A0A0B4K6Z4;A0A0B4K6I8;Q0KI68;E1JIM0;A4V2Z1;A0A0B4K690;A0A0B4K663;E2QD16		nsl1	;;;;;;;;	1	0	4	5	0	1	0	1	0	3	0	0	0	0	0	10911000	11888000	0	0	0	0	9804200	0	0
Q9VEZ3;E1JIM4;A0A0B4K664;A0A0B4K700	Q9VEZ3;E1JIM4;A0A0B4K664;A0A0B4K700		msps	;;;	2	4	2	2	1	2	1	1	0	0	0	0	6545800	6620100	0	2794900	2655800	4009000	0	0	0	0	0	0
Q8INB6;Q86BR9;Q86NK8;Q4AB31;A0A0B4K7C4;A0A0B4K697;A0A0B4KHL4;Q8IHB0;Q9VEX2;Q59DW8	Q8INB6;Q86BR9;Q86NK8;Q4AB31;A0A0B4K7C4;A0A0B4K697;A0A0B4KHL4;Q8IHB0;Q9VEX2;Q59DW8		gish	;;;;;;;;;	4	2	15	14	3	8	1	0	6	8	1	6	11780000	2538100	8094600	52752000	54427000	36185000	0	0	10969000	11651000	0	8347900
A0A0B4K6D2;Q9VH95	A0A0B4K6D2;Q9VH95	Uncharacterized protein CG16817	CG16817	;	1	1	1	1	0	0	0	0	0	0	0	0	0	0	0	0	1944500	0	0	0	0	0	0	0
A0A0B4K6N6;A0A0B4K703;A0A0B4K6D5;Q86BA1-4;Q86BA1-5;Q86BA1-2;Q86BA1-3;Q86BA1	A0A0B4K6N6;A0A0B4K703;A0A0B4K6D5;Q86BA1-4;Q86BA1-5;Q86BA1-2;Q86BA1-3;Q86BA1	Protein-methionine sulfoxide oxidase Mical	Mical	;;;;;;;	2	2	0	0	0	1	0	0	0	0	0	0	0	4912600	0	0	0	0	0	0	0	0	0	0
Q9VG78;A0A0B4K6G3	Q9VG78;A0A0B4K6G3		pps	;	0	0	4	5	0	1	2	0	2	3	0	1	0	0	0	3348400	4936200	0	5512800	0	0	3723600	0	0
A0A0B4K6G6;Q9VG05	A0A0B4K6G6;Q9VG05			;	69	44	106	102	52	45	77	57	57	91	43	45	312660000	150170000	491600000	592300000	704150000	364450000	575220000	240470000	455380000	899790000	253000000	166370000
A0A0B4K6J3;Q8IMW5;A0A0C4DHB7;A0A0B4K7S6	A0A0B4K6J3;Q8IMW5;A0A0C4DHB7;A0A0B4K7S6		mld	;;;	0	0	4	4	1	0	0	1	1	1	0	1	0	0	0	11260000	9629000	0	0	0	0	0	0	0
A0A0B4K6K7;Q9VI55;Q9VI55-2	A0A0B4K6K7;Q9VI55;Q9VI55-2	E3 UFM1-protein ligase 1 homolog	CG1104	;;	0	0	5	6	0	0	0	0	0	0	0	0	0	0	0	9858300	9346600	0	0	0	0	0	0	0
A0A0B4K6K9;A0A0B4K7Y7;Q9VAW5-1;Q9VAW5;Q9VAW5-2	A0A0B4K6K9;A0A0B4K7Y7;Q9VAW5-1;Q9VAW5;Q9VAW5-2	La-related protein 1	larp	;;;;	1	2	9	10	2	2	1	0	2	5	0	2	0	0	0	19817000	13717000	0	0	0	7245200	10062000	0	0
A0A0B4K6N1;Q8MLY8	A0A0B4K6N1;Q8MLY8	40S ribosomal protein S8	RpS8	;	23	21	20	20	21	24	21	21	25	21	23	25	4301000000	3590100000	2541800000	2939300000	1569800000	1621400000	2856100000	5591600000	5092700000	4196800000	4350000000	5742700000
A0A0B4K6N7;Q9VE34;Q9VE34-2	A0A0B4K6N7;Q9VE34	Ectopic P granules protein 5 homolog	CG14299	;	82	83	88	79	37	30	2	1	10	46	0	11	911640000	762850000	237510000	556930000	929770000	138180000	15944000	0	7542600	72259000	0	7595600
A0A0B4KEF4;Q0E9I5;Q0E9K6;Q0E9K0;Q0E9J7;Q0E9J3;Q0E9I7;Q0E9I1;Q0E9H9;A1Z6X3;A0A0C4DHD8;A0A0B4K7I5;A0A0B4K6Z8;Q0E9K7;Q0E9K2;Q0E9J6;Q0E9J1;Q0E9I3;Q0E9I0;Q0E9H7;Q0E9L9;Q0E9L5;Q0E9L4;Q0E9L8;Q0E9I8;A1Z6X1;A0A0B4K7T6;A0A0B4K6Z3;A0A0B4K6R8;Q0E9M3;Q0E9L1;A0A0B4K7H7;A0A0B4K6Y9;Q0E9L0;A1Z6X2;A0A0B4K827;Q0E9M0;Q0E9K3;Q0E9K1;A0A0B4K7H9;Q0E9K4;Q0E9J8;Q0E9J5;Q0E9J4;Q0E9J2;Q0E9I9;Q0E9I4;Q0E9I2;Q0E9H8;Q0E9H5;Q0E9K…	A0A0B4KEF4;Q0E9I5;Q0E9K6;Q0E9K0;Q0E9J7;Q0E9J3;Q0E9I7;Q0E9I1;Q0E9H9;A1Z6X3;A0A0C4DHD8;A0A0B4K7I5;A0A0B4K6Z8;Q0E9K7;Q0E9K2;Q0E9J6;Q0E9J1;Q0E9I3;Q0E9I0;Q0E9H7;Q0E9L9;Q0E9L5;Q0E9L4;Q0E9L8;Q0E9I8;A1Z6X1;A0A0B4K7T6;A0A0B4K6Z3;A0A0B4K6R8;Q0E9M3;Q0E9L1;A0A0B4K7H7;A0A0B4K6Y9;Q0E9L0;A1Z6X2;A0A0B4K827;Q0E9M0;Q0E9K3;Q0E9K1;A0A0B4K7H9;Q0E9K4;Q0E9J8;Q0E9J5;Q0E9J4;Q0E9J2;Q0E9I9;Q0E9I4;Q0E9I2;Q0E9H8;Q0E9H5;Q0E9K…		Dscam1	;;;;;;;;;;;;;;;;;;;;;;;;;;;;;;;;;;;;;;;;;;;;;;;;;;;;;;;;;;;;;;;;;;;;;;;;;;	1	0	10	6	3	0	0	0	0	1	0	0	0	0	5277800	11788000	5553200	0	0	0	0	0	0	0
A0A0B4K6U2;E1JIJ7;Q8INH9	A0A0B4K6U2;E1JIJ7;Q8INH9			;;	1	1	1	1	1	1	1	1	1	1	1	1	8097200	0	0	7761300	8965300	0	0	0	0	12466000	0	0
A0A0B4K6U6;Q08473-4;Q08473-3;Q08473-2;Q08473	A0A0B4K6U6;Q08473-4;Q08473-3;Q08473-2;Q08473	RNA-binding protein squid	sqd	;;;;	0	0	0	0	0	1	0	0	1	0	0	1	0	0	0	0	0	0	0	0	0	0	0	4465000
A0A0B4K6W1;P08970	A0A0B4K6W1;P08970	Protein suppressor of hairy wing	su(Hw)	;	4	6	7	5	5	6	4	4	6	4	2	5	11168000	7787200	18238000	9000200	11508000	12651000	14210000	9898200	15985000	9346900	0	6307300
Q9VHK3;A0A0B4K6Y7;Q8INQ0;A8JQV7;Q9VHK4;B7Z0U1;Q8MQQ3	Q9VHK3;A0A0B4K6Y7;Q8INQ0;A8JQV7;Q9VHK4;B7Z0U1;Q8MQQ3		pyd	;;;;;;	11	11	10	12	6	0	1	1	2	5	5	0	19902000	20238000	21152000	19192000	16561000	0	0	0	0	10126000	14082000	0
A0A0B4K6Z1;Q9VHC7	A0A0B4K6Z1;Q9VHC7		rump	;	0	0	1	1	0	0	0	0	0	0	0	0	0	0	0	0	997720	0	0	0	0	0	0	0
A0A0B4LHK4;A0A0B4KHZ8;A0A0B4KHR8;A0A0B4K725;Q9VCA8	A0A0B4LHK4;A0A0B4KHZ8;A0A0B4KHR8;A0A0B4K725;Q9VCA8	Ankyrin repeat and KH domain-containing protein mask	mask	;;;;	18	19	28	26	7	5	10	2	4	20	1	2	35500000	33837000	39476000	69486000	82758000	14636000	21109000	2370300	8719200	34343000	0	5329200
A0A0B4K726;Q960E8	A0A0B4K726;Q960E8	General transcription factor IIH subunit 1	Tfb1	;	2	1	2	1	0	0	1	0	0	0	0	0	0	0	0	8870400	0	0	0	0	0	0	0	0
A0A0B4K864;A0A0B4K775;Q7K4K7	A0A0B4K864;A0A0B4K775;Q7K4K7		cbs	;;	1	3	2	2	0	0	0	0	0	0	0	0	0	6428600	0	0	0	0	0	0	0	0	0	0
A0A0B4K7A5	A0A0B4K7A5		hts		1	2	2	2	1	1	0	0	1	0	0	0	13191000	12340000	0	7929400	6150000	0	0	0	0	0	0	0
A1ZB80;A0A0B4K7G1;A1ZB77;E1JGL5;A1ZB83;A0A0B4LGX1;A0A0B4K897	A1ZB80;A0A0B4K7G1;A1ZB77;E1JGL5;A1ZB83;A0A0B4LGX1;A0A0B4K897		CG5174-RA	;;;;;;	15	14	16	13	6	3	0	1	3	0	0	2	195310000	559290000	105320000	161380000	113380000	11095000	0	0	2504100	0	0	2797700
A0A0B4K7G4;P13469	A0A0B4K7G4;P13469	DNA-binding protein modulo	mod	;	1	3	8	6	5	9	1	3	9	8	1	8	0	13654000	17846000	23733000	18168000	59724000	0	8930600	36698000	28058000	0	25134000
A0A0B4K7H0;Q7KN74	A0A0B4K7H0;Q7KN74		l(2)k14710	;	0	0	5	3	0	1	0	0	0	1	0	0	0	0	0	2309800	3547500	0	0	0	0	0	0	0
Q9VBU7;A0A0B4K7J2	Q9VBU7;A0A0B4K7J2		Nup358	;	31	30	37	32	10	10	3	1	6	10	1	5	96598000	72205000	46018000	81177000	75347000	76471000	8671800	0	14163000	19585000	0	4681900
Q95U21;Q7JQ36;A0A0B4K7J3	Q95U21;Q7JQ36;A0A0B4K7J3	Receptor protein serine/threonine kinase	sax	;;	0	0	4	3	0	4	0	0	1	1	0	1	0	0	0	6302400	10369000	17414000	0	0	0	0	0	0
A0A0B4K7L0;Q9W252	A0A0B4K7L0;Q9W252	DNA repair protein RAD50	rad50	;	0	0	1	1	0	1	0	0	1	1	0	1	0	0	0	0	0	0	0	0	0	1523400	0	0
D3DN23;Q7KVH7;A0A0B4K7M9;Q27237-2;Q27237	D3DN23;Q7KVH7;A0A0B4K7M9;Q27237-2;Q27237	Protein tumorous imaginal discs, mitochondrial	l(2)tid-RA;l(2)tid	;;;;	0	0	0	0	0	1	0	0	0	0	0	0	0	0	0	0	0	3713900	0	0	0	0	0	0
Q9VCH4;A0A0B4K7Q6	Q9VCH4;A0A0B4K7Q6		mbc	;	1	1	2	0	0	0	1	1	0	1	1	0	0	0	0	0	0	0	0	0	0	0	15232000	0
A0A0B4K7S0;P55824;A0A0B4K6W2;P55824-3	A0A0B4K7S0;P55824;A0A0B4K6W2;P55824-3	Ubiquitin carboxyl-terminal hydrolase;Probable ubiquitin carboxyl-terminal hydrolase FAF	faf	;;;	3	4	24	24	1	3	2	2	2	6	0	3	6151600	3500500	0	36359000	50891000	4190800	8290200	8080200	3025000	7343600	0	4639400
A0A0B4K7T7;A1ZAN6;A1ZAN7;A0A0B4LFF8	A0A0B4K7T7;A1ZAN6;A1ZAN7;A0A0B4LFF8		RhoGEF2	;;;	9	8	6	5	2	2	6	6	0	2	0	1	14452000	9520700	11769000	4409000	6340400	10245000	9641700	10452000	0	0	0	0
A0A0B4KFL2;A1Z9E0;A1Z9D9;A0A0B4K7Y4	A0A0B4KFL2;A1Z9E0;A1Z9D9;A0A0B4K7Y4		bbc	;;;	0	0	3	3	1	3	0	0	2	3	0	2	0	0	0	18808000	26165000	12609000	0	0	12326000	10196000	0	7502200
B7Z0R6;A4V3J9;A0A0B4K7Z3;Q8IML9;P49762-3;P49762-2;A8JRF7;Q0KI03;A0A0B4K6R9;Q86B72;A0A0C4DHG9;Q86B73;P49762	B7Z0R6;A4V3J9;A0A0B4K7Z3;Q8IML9;P49762-3;P49762-2;A8JRF7;Q0KI03;A0A0B4K6R9;Q86B72;A0A0C4DHG9;Q86B73;P49762	Serine/threonine-protein kinase Doa	Doa	;;;;;;;;;;;;	4	3	6	5	8	11	2	3	9	6	1	14	7296200	4892400	29183000	28246000	30658000	67434000	0	8569700	63994000	33034000	0	107200000
A0A0B4K7Z5;Q7KLV9;Q7KLV9-2	A0A0B4K7Z5;Q7KLV9;Q7KLV9-2	26S proteasome non-ATPase regulatory subunit 11	Rpn6	;;	0	0	2	1	0	2	0	0	1	0	0	1	0	0	0	0	0	6015700	0	0	0	0	0	0
A1Z945;A0A0B4K859	A1Z945;A0A0B4K859			;	0	0	20	19	0	6	0	0	4	15	0	3	0	0	0	47237000	55881000	18176000	0	0	18530000	21542000	0	9241200
A0A0B4K885;Q9GYV5	A0A0B4K885;Q9GYV5	NF-kappa-B essential modulator	key	;	0	0	0	0	0	1	1	0	0	1	0	0	0	0	0	0	0	0	0	0	0	1920400	0	0
A0A0B4K8A5;Q9W2F2	A0A0B4K8A5;Q9W2F2	Protein mahjong	mahj	;	1	1	16	18	0	3	0	1	2	9	0	1	0	0	0	38247000	40058000	6076000	0	0	3828500	14531000	0	0
Q5LJQ4;A0A0B4KEH8;A0A0B4KEC2;Q9W5H8	Q5LJQ4;A0A0B4KEH8;A0A0B4KEC2;Q9W5H8			;;;	0	0	1	0	0	0	0	0	0	0	0	0	0	0	0	801170	0	0	0	0	0	0	0	0
A0A0B4KED0;Q9W5N2	A0A0B4KED0;Q9W5N2	60S ribosomal protein L38	RpL38	;	4	4	1	1	4	4	3	4	3	0	2	4	54713000	52065000	92298000	0	0	7046700	35493000	46648000	8545900	0	17980000	23841000
A0A0B4KED9;O16844	A0A0B4KED9;O16844	Kinesin-like protein;Kinesin-like protein costa	cos	;	5	6	13	14	5	1	1	2	3	8	3	2	18106000	18024000	15447000	62364000	54925000	0	0	7562500	23381000	20479000	10691000	6876100
E1JGZ8;A1Z734;A0A0B4KEE7;E1JGZ7;Q6NND6;Q8IGL5	E1JGZ8;A1Z734;A0A0B4KEE7;E1JGZ7			;;;	3	3	5	3	1	0	0	0	0	0	0	0	4110000	4306600	0	4493000	4129900	0	0	0	0	0	0	0
A0A0B4KEH0;P29310;P29310-3;P29310-2	A0A0B4KEH0;P29310;P29310-3;P29310-2	14-3-3 protein zeta	14-3-3zeta	;;;	1	2	3	4	4	5	2	1	5	2	1	4	0	23099000	10055000	14357000	7275800	39828000	10585000	0	40557000	12976000	0	16308000
A1Z9G1;A0A0B4KEN8;A0A0B4KF19	A1Z9G1;A0A0B4KEN8;A0A0B4KF19		CG6191-RA	;;	0	0	1	0	0	0	0	0	0	0	0	0	0	0	0	921610	0	0	0	0	0	0	0	0
A1Z9L2;A1Z9L0;A0A0B4KFX4;Q8T076;A0A0B4KEP1;A0A0B4LFC1;A0A0B4KFM5;A0A0B4KF25	A1Z9L2;A1Z9L0;A0A0B4KFX4;Q8T076;A0A0B4KEP1;A0A0B4LFC1;A0A0B4KFM5;A0A0B4KF25		Rcd1	;;;;;;;	0	1	5	5	0	0	1	0	1	2	0	0	0	0	0	5727300	5118200	0	0	0	0	3087700	0	0
Q5U156;A0A0B4KER0;Q95RL2	Q5U156;A0A0B4KER0;Q95RL2		row	;;	0	0	6	4	0	3	1	1	3	3	0	1	0	0	0	9093400	7807000	7048300	0	0	5003100	4841000	0	0
A0A0B4KET0;Q1LZ08	A0A0B4KET0;Q1LZ08	WD repeat-containing protein 48 homolog	CG9062	;	0	2	4	1	2	1	0	1	1	1	0	0	0	7058400	5728200	5061500	0	0	0	0	0	0	0	0
A0A0B4KFU3;A0A0B4KG58;B7YZJ2;B7YZJ1;E1JH90;A0A0B4KET5;A0A0B4KFA4;E1JH91;A0A0B4KEY4;A1ZAU8-2;A1ZAU8-3;A1ZAU8;A0A0B4KEY6	A0A0B4KFU3;A0A0B4KG58;B7YZJ2;B7YZJ1;E1JH90;A0A0B4KET5;A0A0B4KFA4;E1JH91;A0A0B4KEY4;A1ZAU8-2;A1ZAU8-3;A1ZAU8;A0A0B4KEY6	Patronin	Patronin	;;;;;;;;;;;;	2	6	14	12	5	1	0	0	3	3	0	1	5287700	10435000	9987200	24807000	19536000	0	0	0	4985600	8545900	0	0
Q0E901;A0A0B4KFE6;A0A0B4KEW2	Q0E901;A0A0B4KFE6;A0A0B4KEW2			;;	0	0	3	1	1	0	0	0	1	0	0	1	0	0	0	3718300	0	0	0	0	0	0	0	0
A0A0B4KEW6;Q7KLE5;A0A0B4KFR7	A0A0B4KEW6;Q7KLE5;A0A0B4KFR7		Amph	;;	4	3	3	2	4	0	1	0	0	0	0	0	12950000	20760000	6568900	4797300	4404100	0	0	0	0	0	0	0
A0A0B4KEX0;A1ZAB5	A0A0B4KEX0;A1ZAB5	Protein clueless	clu	;	2	6	39	35	1	19	2	1	19	30	2	17	6274500	3931700	0	265510000	93888000	66955000	6508200	0	41290000	94642000	8800600	42318000
A0A0B4KF23;E1JGX3;Q7PLI2	A0A0B4KF23;E1JGX3;Q7PLI2	Nipped-B protein	Nipped-B	;;	3	6	35	32	2	4	3	0	7	26	1	5	4755600	9233100	8312900	89563000	127060000	9492500	38329000	0	16528000	41209000	0	8979500
Q9W214;A0A0B4KF28	Q9W214;A0A0B4KF28		Ppa;ppa	;	0	0	0	0	0	0	0	0	0	0	0	1	0	0	0	0	0	0	0	0	0	0	0	24569000
A0A0B4KF46;Q8T0L3	A0A0B4KF46;Q8T0L3		Uba1	;	1	1	2	1	2	12	0	1	8	2	0	9	0	0	4262900	0	0	84047000	0	0	15962000	0	0	14798000
A0A0B4KF57;Q9VMY8;A0A0B4KG14	A0A0B4KF57;Q9VMY8;A0A0B4KG14		aux	;;	19	21	19	13	9	4	2	0	2	3	0	2	43436000	218550000	37865000	81448000	48223000	8107100	10829000	0	8645400	4587700	0	1549300
Q7JQL5;A0A0B4KF86	Q7JQL5;A0A0B4KF86		Atg9	;	4	0	12	12	2	4	1	1	1	0	0	0	7738900	0	12576000	20685000	23048000	22542000	0	0	0	0	0	0
A0A0B4KF90;A0A0B4KGC6;B7Z0U7;A0A0B4KFE2;E1JJ78;A0A0B4K603;A0A0B4K6V2;A0A0B4K631;Q9VI75	A0A0B4KF90;A0A0B4KGC6;B7Z0U7;A0A0B4KFE2;E1JJ78;A0A0B4K603;A0A0B4K6V2;A0A0B4K631;Q9VI75	Phosphatidylinositol-binding clathrin assembly protein LAP	lap	;;;;;;;;	5	7	7	4	1	0	0	0	0	0	0	0	9573600	22356000	0	9677100	6892000	0	0	0	0	0	0	0
Q9VHX9;A0A0B4KFA6	Q9VHX9;A0A0B4KFA6		CD98hc	;	0	0	3	2	1	2	0	0	1	0	0	0	0	0	0	8183000	5018400	5230000	0	0	0	0	0	0
A0A0B4KFB8;Q6NN86;A0A0B4LGR1;Q9VI14	A0A0B4KFB8;Q6NN86;A0A0B4LGR1;Q9VI14		CG15187	;;;	1	0	0	0	4	1	0	0	1	0	0	0	0	0	11921000	0	0	0	0	0	0	0	0	0
A1Z7H3;Q8T3L1;A1Z7H2;A0A0B4KFE4	A1Z7H3;Q8T3L1;A1Z7H2;A0A0B4KFE4		Acsl	;;;	0	0	0	0	0	5	0	0	1	0	0	2	0	0	0	0	0	23018000	0	0	0	0	0	3658500
A0A0B4KFJ0;Q9VH65	A0A0B4KFJ0;Q9VH65		CG12945-RB	;	1	0	2	1	1	0	0	0	0	0	0	0	0	0	0	3394000	0	0	0	0	0	0	0	0
A0A0B4KFJ7;Q9VHH9	A0A0B4KFJ7;Q9VHH9	JmjC domain-containing histone demethylation protein 1	Kdm2	;	0	0	4	3	2	0	1	1	1	2	0	0	0	0	5421800	3353900	2934500	0	0	0	0	3587100	0	0
A4UZI0;A0A0B4LGK5;A1ZA18;A0A0B4KFR5;A0A0B4KG24	A4UZI0;A0A0B4LGK5;A1ZA18;A0A0B4KFR5;A0A0B4KG24	Kinesin-like protein	Khc-73	;;;;	33	32	33	26	23	9	2	2	1	2	1	1	137850000	236610000	123520000	64556000	53319000	14265000	11116000	0	0	2774700	0	0
A0A0B4KFU5;Q9V853	A0A0B4KFU5;Q9V853	E3 ubiquitin-protein ligase Smurf1	lack	;	0	0	4	3	2	1	0	0	1	1	0	0	0	0	0	4912500	4725400	0	0	0	0	0	0	0
A0A0B4KFW0;Q8T0S6	A0A0B4KFW0;Q8T0S6	Serine/threonine-protein kinase hippo	hpo	;	0	2	4	3	0	0	0	0	0	2	0	0	0	0	0	4803800	0	0	0	0	0	0	0	0
Q9VHC4;A0A0B4KFZ2;Q6AWD5	Q9VHC4;A0A0B4KFZ2;Q6AWD5			;;	3	3	3	3	0	0	1	1	0	0	0	0	7371000	7919400	0	1980500	3728000	0	0	0	0	0	0	0
A0A0B4KFZ9;P84040	A0A0B4KFZ9;P84040	Histone H4	His4r;His4	;	4	2	6	5	4	9	3	4	5	3	2	6	11426000	17874000	29686000	24589000	38367000	167470000	31192000	16931000	15150000	13211000	13900000	15398000
F0JAK5;Q7K0G4;A0A0B4KG11	F0JAK5;Q7K0G4;A0A0B4KG11		Spred-RA;Spred	;;	1	0	3	3	1	0	0	0	0	0	0	0	0	0	0	5618200	5693400	0	0	0	0	0	0	0
A0A0B4KG41;Q9VES1	A0A0B4KG41;Q9VES1	ARL-6-interacting protein 1 homolog	CG10326	;	0	0	3	2	0	0	0	0	0	0	0	0	0	0	0	9859800	0	0	0	0	0	0	0	0
Q9VF92;A0A0B4KG69	Q9VF92;A0A0B4KG69		ear	;	4	2	4	4	0	0	0	3	1	3	1	2	3480200	3745900	0	7191500	6765900	0	0	4589900	0	5693000	0	0
A0A0B4KG76;Q9VNG9;Q8IPP5;A0A0B4KGK7;E1JJ52	A0A0B4KG76;Q9VNG9;Q8IPP5;A0A0B4KGK7;E1JJ52		plx	;;;;	12	12	12	11	5	0	0	1	0	0	0	0	25390000	32618000	18853000	20049000	17820000	0	0	0	0	0	0	0
Q9N6D7;A0A0B4KG96	Q9N6D7;A0A0B4KG96		hrg	;	0	0	2	1	0	1	0	0	1	2	0	1	0	0	0	3485000	0	0	0	0	0	2111900	0	0
E0R905;Q7KSP5;A0A0B4KGA3;A0A0B4K6S1;A0A0B4K6F4;Q8SZN9	E0R905;Q7KSP5;A0A0B4KGA3;A0A0B4K6S1;A0A0B4K6F4;Q8SZN9		l(3)neo38-RA;l(3)neo38	;;;;;	0	1	1	2	1	1	0	0	1	1	0	0	0	0	0	0	8607400	0	0	0	0	0	0	0
A0A0B4KGB9;A0A0B4KGH0;A0A0B4KHR4;Q9VDW3;Q9VDW6-2;Q9VDW6-1;Q9VDW6;Q9VDW6-4;Q9VDW6-3;A0A0B4KHE2;Q7YU29;Q0KI50	A0A0B4KGB9;A0A0B4KGH0;A0A0B4KHR4;Q9VDW3;Q9VDW6-2;Q9VDW6-1;Q9VDW6;Q9VDW6-4;Q9VDW6-3;A0A0B4KHE2;Q7YU29;Q0KI50	Dystrophin, isoform B;Dystrophin, isoforms A/C/F/G/H;Dystrophin, isoform E;Dystrophin, isoform D	Dys	;;;;;;;;;;;	1	2	2	2	1	1	0	1	1	1	1	1	0	50105000	0	5836900	6876600	0	0	0	0	0	0	0
A0A0B4KHS7;A0A0B4KGE1;Q24151;A0A0B4KGI7;Q24151-2;A0A0B4KHS6;A0A0B4KH10;Q24151-4;Q24151-3	A0A0B4KHS7;A0A0B4KGE1;Q24151;A0A0B4KGI7;Q24151-2;A0A0B4KHS6;A0A0B4KH10;Q24151-4;Q24151-3	Signal transducer and activator of transcription;Signal transducer and transcription activator	Stat92E	;;;;;;;;	3	5	10	7	3	3	0	0	2	6	0	3	6854400	12159000	5552200	16704000	9518300	12614000	0	0	4551100	6976600	0	4747200
E1JIR4;A0A0B4KGG8;P13607-7;P13607-6;P13607-2;P13607-4;P13607-5;P13607;P13607-3;A8QI34	E1JIR4;A0A0B4KGG8;P13607-7;P13607-6;P13607-2;P13607-4;P13607-5;P13607;P13607-3	Sodium/potassium-transporting ATPase subunit alpha	Atpalpha	;;;;;;;;	0	0	12	10	0	3	0	0	3	2	0	1	0	0	0	25869000	25933000	15857000	0	0	6219200	4449600	0	0
A0A0B4KGI6;Q9VN82;Q8IPP4;A0A0B4KG43;A0A0B4KFK9	A0A0B4KGI6;Q9VN82;Q8IPP4;A0A0B4KG43;A0A0B4KFK9		cno	;;;;	10	13	14	11	6	2	1	0	0	0	0	3	19137000	38296000	30729000	16252000	11478000	9720400	0	0	0	0	0	0
A0A0B4KGL6;Q9VHB6	A0A0B4KGL6;Q9VHB6	Metaxin-1 homolog	CG9393	;	0	0	3	3	0	0	0	0	1	1	0	0	0	0	0	4296800	3852200	0	0	0	0	0	0	0
A0A0B4KGP8;Q24208;Q24208-2;P45975	A0A0B4KGP8;Q24208;Q24208-2	Eukaryotic translation initiation factor 2 subunit 3	eIF-2gamma	;;	7	7	16	16	8	15	2	2	13	15	1	12	13740000	10656000	19429000	67516000	64386000	188460000	6622700	0	63540000	49110000	0	36614000
A0A0B4KGR4;Q7KS38	A0A0B4KGR4;Q7KS38	40S ribosomal protein S19b	RpS19b	;	1	1	0	0	2	1	1	1	1	0	0	0	0	0	14712000	0	0	0	0	0	0	0	0	0
Q9VEV1;A0A0B4KGS4	Q9VEV1;A0A0B4KGS4	Non-specific serine/threonine protein kinase	Pak3	;	8	13	17	14	5	10	1	0	4	9	0	5	14844000	40334000	20926000	48854000	32748000	25314000	0	0	9370000	13292000	0	7893400
Q32KD3;Q494I1;A0A0B4KGS8;Q7KSW1;Q9VHW9;A0A0B4KGF6	Q32KD3;Q494I1;A0A0B4KGS8;Q7KSW1;Q9VHW9;A0A0B4KGF6			;;;;;	17	22	22	21	5	5	0	0	1	5	0	0	63447000	61985000	8115900	45293000	33538000	11276000	0	0	0	4885500	0	0
A0A0B4KGU4;Q9VHP0;M9PBB5;P09052	A0A0B4KGU4;Q9VHP0	ATP-dependent RNA helicase bel	bel	;	8	6	29	28	12	18	9	6	12	17	1	16	8194800	5521500	28883000	114600000	101380000	193350000	7618700	8748800	37774000	49938000	0	32395000
A0A0B4KH76;A0A0B4KGW7;Q9VGC3	A0A0B4KH76;A0A0B4KGW7;Q9VGC3	Conserved oligomeric Golgi complex subunit 1	CG4848	;;	2	2	2	3	2	0	1	0	0	0	0	0	0	0	4584500	0	3650600	0	0	0	0	0	0	0
A0A0B4LHV4;H1UUJ8;A0A0B4KGX1;Q01989;Q01989-2;Q01989-3	A0A0B4LHV4;H1UUJ8;A0A0B4KGX1;Q01989;Q01989-2;Q01989-3	Myosin heavy chain 95F	jar;jar-RG	;;;;;	1	0	4	3	0	0	0	0	0	0	0	0	0	0	0	3976900	4434000	0	0	0	0	0	0	0
Q9VC89;A0A0B4KGY2;Q8IMW9	Q9VC89;A0A0B4KGY2;Q8IMW9			;;	0	1	2	2	2	0	0	0	0	0	0	0	0	0	0	1967300	1379600	0	0	0	0	0	0	0
A0A0B4KH25;P08985	A0A0B4KH25;P08985	Histone H2A;Histone H2A.v	His2Av	;	1	1	3	1	3	3	1	1	2	2	2	2	0	0	21742000	10970000	0	128120000	0	0	41331000	17222000	8856500	37131000
Q9VDI1;A0A0B4KH28	Q9VDI1;A0A0B4KH28		Synd	;	1	2	1	0	0	0	0	0	0	0	0	0	0	2143300	0	0	0	0	0	0	0	0	0	0
A0A0B4KH34;P22464-3;P22464-2;P22464	A0A0B4KH34;P22464-3;P22464-2;P22464	Annexin;Annexin B9	AnxB9	;;;	0	0	0	0	0	2	0	0	2	0	0	2	0	0	0	0	0	6981500	0	0	4085800	0	0	0
A0A0B4KH88;Q9VEV4;Q5BIH5	A0A0B4KH88;Q9VEV4;Q5BIH5		ema	;;	2	4	1	3	1	1	0	0	0	0	0	0	0	12839000	0	0	4510700	0	0	0	0	0	0	0
A0A0B4KHN4;A0A0B4KHA2;Q9VEK6-2;Q9VEK6	A0A0B4KHN4;A0A0B4KHA2;Q9VEK6-2;Q9VEK6	Leucine-rich repeat protein soc-2 homolog	Sur-8	;;;	1	0	8	8	0	2	1	1	2	5	1	2	0	0	0	25453000	16374000	4991200	0	0	4319900	10324000	0	3726600
Q8IN90;Q5BIJ2;Q0KI58;A0A0B4KHP7;B7Z0L6;A0A0B4KHB9;B7Z0L7;Q9VEC6;Q8IN89	Q8IN90;Q5BIJ2;Q0KI58;A0A0B4KHP7;B7Z0L6;A0A0B4KHB9;B7Z0L7;Q9VEC6;Q8IN89		PP2A-B	;;;;;;;;	2	1	1	1	0	0	0	0	0	0	0	1	3410300	0	0	0	0	0	0	0	0	0	0	0
A8JRA6;A0A0B4KHI5;Q9VBY8	A8JRA6;A0A0B4KHI5;Q9VBY8		Unc-13-4B	;;	0	2	6	3	0	0	0	0	0	0	0	0	0	2872600	0	3890700	4287900	0	0	0	0	0	0	0
A0A0B4KHJ5;Q9VFC8-2;Q9VFC8	A0A0B4KHJ5;Q9VFC8-2;Q9VFC8	Glycogen [starch] synthase	GlyS	;;	1	1	12	18	0	9	3	1	6	6	1	7	0	0	0	29421000	56630000	50942000	10085000	0	28451000	18177000	0	21237000
Q9VBQ6;A0A0B4KHK0	Q9VBQ6;A0A0B4KHK0		Dhap-at	;	0	1	8	8	0	0	0	0	0	4	0	0	0	0	0	12882000	11193000	0	0	0	0	7363100	0	0
A0A0B4KHS9;P12982;P48461;Q05547;Q5LJN2	A0A0B4KHS9;P12982;P48461;Q05547	Serine/threonine-protein phosphatase;Serine/threonine-protein phosphatase alpha-2 isoform;Serine/threonine-protein phosphatase alpha-1 isoform;Serine/threonine-protein phosphatase alpha-3 isoform	Pp1alpha-96A;Pp1-87B;Pp1-13C	;;;	2	1	2	3	1	5	1	0	4	1	0	4	0	0	0	4162600	5225500	13877000	0	0	6691800	0	0	6723300
A0A0B4KHU1;Q9VDG2	A0A0B4KHU1;Q9VDG2	RalA-binding protein 1	Rlip	;	0	0	4	4	0	0	0	0	0	2	0	0	0	0	0	5400700	5706600	0	0	0	0	5022000	0	0
A0A0B4KHX3;O76324	A0A0B4KHX3;O76324	Discs overgrown protein kinase	dco	;	0	0	3	2	0	1	0	0	0	1	0	0	0	0	0	3538600	3206700	0	0	0	0	0	0	0
A0A0B4KI43;Q9VB55;A0A0B4KHZ0;A8JRE3;A0A0B4K7W6	A0A0B4KI43;Q9VB55;A0A0B4KHZ0;A8JRE3;A0A0B4K7W6		woc	;;;;	0	1	8	9	4	4	2	0	2	1	1	2	0	0	11609000	8178400	6874500	13553000	0	0	0	0	0	0
A0A0B4KI00;Q9VCA2	A0A0B4KI00;Q9VCA2	Organic cation transporter protein	Orct	;	1	0	5	5	0	1	0	0	0	0	0	0	0	0	0	7026200	10579000	0	0	0	0	0	0	0
H1UUD2;Q7KRU8;B8A405;A0A0B4KI27;Q8I0T0	H1UUD2;Q7KRU8;B8A405;A0A0B4KI27;Q8I0T0	Ferritin	Fer1HCH-RD;Fer1HCH	;;;;	0	0	0	0	0	2	0	0	2	0	0	1	0	0	0	0	0	13315000	0	0	8428100	0	0	0
Q9VA36;A0A0B4KI34;A0A0B4KI32;Q86PF3;A0A0B4KHJ8;A0A0B4KHG1;Q9Y154;Q9VA35	Q9VA36;A0A0B4KI34;A0A0B4KI32;Q86PF3;A0A0B4KHJ8;A0A0B4KHG1;Q9Y154;Q9VA35		cindr	;;;;;;;	13	12	14	12	7	5	0	0	3	1	1	2	82593000	57753000	39075000	30650000	25665000	18911000	0	0	6249400	0	0	4021900
E1JH06;A0A0B4LEF8;A1Z7A6	E1JH06;A0A0B4LEF8;A1Z7A6		Asap	;;	4	4	3	1	2	0	0	0	0	0	0	0	8358600	8539400	0	3982300	0	0	0	0	0	0	0	0
A0A0B4LEK8;A1Z813	A0A0B4LEK8;A1Z813		Sec24AB	;	51	46	46	44	33	35	8	2	0	3	1	0	3468800000	3090500000	611800000	1058100000	2532700000	429370000	6374900	9642900	0	1035400	0	0
A0A0B4LF00;A1Z833;A0A0B4LEL6;A0A0B4LF16;Q7K2V5;A0A0B4KF56;E2QCN5	A0A0B4LF00;A1Z833;A0A0B4LEL6;A0A0B4LF16;Q7K2V5;A0A0B4KF56	Palmitoyltransferase		;;;;;	1	3	6	4	1	0	1	0	0	0	0	0	0	3241800	0	10762000	5095500	0	0	0	0	0	0	0
A0A0B4LEV2;Q26454	A0A0B4LEV2;Q26454	DNA replication licensing factor MCM4	dpa	;	0	0	12	13	4	9	0	1	7	7	0	8	0	0	4833900	35456000	31492000	25848000	0	0	16290000	19263000	0	12126000
A0A0B4LEV3;Q7JWR9	A0A0B4LEV3;Q7JWR9	Zinc finger CCCH domain-containing protein 15 homolog	CG8635	;	0	0	0	0	2	0	0	0	1	0	0	0	0	0	10702000	0	0	0	0	0	0	0	0	0
A1Z921;A0A0B4LEX6;A1Z920	A1Z921;A0A0B4LEX6;A1Z920		fra	;;	0	0	1	1	0	0	0	0	0	0	0	0	0	0	0	0	1975000	0	0	0	0	0	0	0
A1Z7J7;A1Z7J6;A0A0B4LEY1;A0A0B4LEZ1	A1Z7J7;A1Z7J6;A0A0B4LEY1;A0A0B4LEZ1		Sec31	;;;	15	15	18	15	6	6	0	0	1	1	0	1	104640000	91864000	37357000	33640000	40970000	34200000	0	0	0	0	0	0
A0A0B4LEY9;Q9V411	A0A0B4LEY9;Q9V411	Nucleolar GTP-binding protein 1;Probable nucleolar GTP-binding protein 1	Non1;CG8801	;	5	3	16	16	8	7	4	4	9	14	3	9	5344100	5932100	17026000	129840000	90849000	39900000	3264900	5965200	29885000	25861000	1547300	19467000
A8DY82;E2QCN4;A8DY80;A8DY81;A0A0B4LEZ3	A8DY82;E2QCN4;A8DY80;A8DY81;A0A0B4LEZ3		Not1	;;;;	0	0	9	9	0	2	0	0	0	4	0	0	0	0	0	12600000	9242600	8295700	0	0	0	7685500	0	0
A0A0B4LF26;Q7K550	A0A0B4LF26;Q7K550	Eukaryotic translation initiation factor 3 subunit J	Adam	;	23	24	23	22	18	16	2	1	1	2	2	3	1891000000	4215300000	854020000	985520000	636220000	38118000	1207100	0	0	3396600	447930	730920
A1Z9M4;A0A0B4LF29;Q7KHK4;A8DYD3;A1Z9M3;B7YZE6;A0A0B4LFC7;A8DYD2;A8DYD1	A1Z9M4;A0A0B4LF29;Q7KHK4;A8DYD3;A1Z9M3;B7YZE6;A0A0B4LFC7;A8DYD2;A8DYD1		cg	;;;;;;;;	2	2	1	1	0	0	3	3	0	0	1	0	9890800	5626600	0	0	0	0	29657000	12294000	0	0	0	0
A0A0B4LF45;Q7KR10;P82712	A0A0B4LF45;Q7KR10;P82712	Probable cytochrome P450 12d1 distal, mitochondrial;Probable cytochrome P450 12d1 proximal, mitochondrial	Cyp12d1-p;Cyp12d1-d	;;	1	1	3	2	1	2	0	0	1	2	0	1	0	0	0	3623800	3704300	6919200	0	0	0	4464700	0	0
A0A0B4LF57;P62152	A0A0B4LF57;P62152	Calmodulin	Cam	;	1	2	2	0	0	0	0	1	0	1	0	0	0	4060000	0	7514000	0	0	0	0	0	0	0	0
A1Z942;A1Z943;Q0E9A1;E1JH47;Q7JQK6;A0A0B4LGA3;Q961I1;A0A0B4LF95;A1Z944;Q1RL13	A1Z942;A1Z943;Q0E9A1;E1JH47;Q7JQK6;A0A0B4LGA3;Q961I1;A0A0B4LF95;A1Z944;Q1RL13		nemy	;;;;;;;;;	0	0	3	2	0	0	0	0	0	0	0	0	0	0	0	1887000	2246000	0	0	0	0	0	0	0
A0A0B4LFB3;Q7JVI3	A0A0B4LFB3;Q7JVI3	Eukaryotic translation initiation factor 3 subunit M	Tango7	;	1	3	9	6	1	4	0	0	3	5	0	1	0	6799900	0	11017000	9028400	12462000	0	0	9023900	10465000	0	0
A0A0B4LFD2;P29845	A0A0B4LFD2;P29845	Heat shock 70 kDa protein cognate 5	Hsc70-5	;	2	4	13	14	6	22	0	2	19	11	1	17	14975000	8548500	7766100	25406000	31658000	444600000	0	0	57931000	21405000	0	73245000
A0A0B4LFD9;Q8T3U2	A0A0B4LFD9;Q8T3U2	40S ribosomal protein S23	RpS23	;	11	11	10	8	8	10	11	9	10	9	10	10	894870000	814640000	605430000	304290000	208580000	323890000	801190000	1026500000	745850000	530520000	663600000	441010000
E2QCF1;A0A0B4LFH8;Q7KN85	E2QCF1;A0A0B4LFH8;Q7KN85		ATPCL	;;	0	0	0	0	0	4	0	0	2	0	0	3	0	0	0	0	0	18840000	0	0	5092500	0	0	5162500
A0A0B4LFH9;Q95TU8	A0A0B4LFH9;Q95TU8	Netrin receptor unc-5	unc-5	;	2	2	6	4	0	3	0	0	0	0	0	0	5770200	5020600	0	4530100	5317700	4668200	0	0	0	0	0	0
A0A0B4LFI9;A1ZA45	A0A0B4LFI9;A1ZA45			;	0	0	3	2	0	1	0	0	0	0	0	0	0	0	0	1832900	3327700	0	0	0	0	0	0	0
A0A0B4LFJ4;Q9V7H4	A0A0B4LFJ4;Q9V7H4	Transmembrane protein 131 homolog	CG8370	;	1	2	11	8	0	1	0	0	1	5	0	2	0	4603700	0	11765000	11677000	0	0	0	0	5467600	0	2531500
A0A0B4LFK8;A1ZAW0	A0A0B4LFK8;A1ZAW0		Dcr-2	;	2	2	15	18	0	3	2	1	1	4	1	1	0	0	0	15588000	44662000	7802400	0	0	0	5861200	0	0
A0A0B4LFL2;A1ZAX1	A0A0B4LFL2;A1ZAX1	Eukaryotic translation initiation factor 3 subunit C	eIF3-S8	;	4	0	36	37	14	19	5	2	22	32	0	18	6708500	0	23171000	249760000	165680000	101940000	10895000	6361100	86622000	96676000	0	55744000
A0A0B4LFQ3;A1ZBH8;A0A0B4LGY8;A0A0B4LFV0;A1ZBH7	A0A0B4LFQ3;A1ZBH8;A0A0B4LGY8;A0A0B4LFV0;A1ZBH7	Mitogen-activated protein kinase kinase kinase kinase	hppy	;;;;	3	1	6	4	1	1	0	0	0	0	1	0	6619500	0	0	6052400	2940700	0	0	0	0	0	0	0
A0A0B4LFQ7;A1ZAP1	A0A0B4LFQ7;A1ZAP1		CG9646-RA	;	1	1	1	1	0	0	1	0	0	1	0	0	0	0	0	0	0	0	0	0	0	750070	0	0
A0A0B4LFR4;Q7K110	A0A0B4LFR4;Q7K110		OstDelta	;	0	0	6	7	3	7	0	1	6	2	0	2	0	0	4816900	11697000	9302900	40580000	0	0	10688000	12184000	0	4946700
A0A0B4LFU5;Q8IGJ0-1;Q8IGJ0-3;Q8IGJ0	A0A0B4LFU5;Q8IGJ0-1;Q8IGJ0-3;Q8IGJ0	Protein EFR3 homolog cmp44E	stmA	;;;	0	0	3	2	0	0	0	0	0	0	0	0	0	0	0	2045100	3619700	0	0	0	0	0	0	0
A0A0B4LGV3;A0A0B4LFV9;A1ZAV3	A0A0B4LGV3;A0A0B4LFV9;A1ZAV3		MESR4	;;	2	0	10	6	3	1	1	0	2	10	0	1	7738400	0	7707200	11679000	7866100	0	0	0	7255600	16881000	0	0
A0A0B4LFW6;A1Z7S0	A0A0B4LFW6;A1Z7S0		Rme-8	;	0	0	1	2	0	0	0	0	0	0	0	0	0	0	0	0	2514400	0	0	0	0	0	0	0
Q8MLW2;A0A0B4LFX8;Q9NDJ2-2;Q9NDJ2	Q8MLW2;A0A0B4LFX8;Q9NDJ2-2;Q9NDJ2	Helicase domino	dom	;;;	1	3	9	11	0	0	1	0	0	6	0	0	0	0	0	14045000	14486000	0	0	0	0	9316800	0	0
A0A0B4LFZ4;Q7KN62;Q7KN62-3;Q7KN62-2	A0A0B4LFZ4;Q7KN62;Q7KN62-3;Q7KN62-2	Transitional endoplasmic reticulum ATPase TER94	TER94	;;;	1	4	8	7	4	20	0	2	17	6	0	17	0	7926000	5809800	16899000	9284700	175930000	0	3048800	40014000	12973000	0	57882000
A0A0B4LG01;Q6NN55	A0A0B4LG01;Q6NN55		oys	;	1	0	8	10	1	1	1	0	0	0	1	0	0	0	0	18773000	23676000	0	0	0	0	0	0	0
A0A0B4LG05;P25823	A0A0B4LG05;P25823	Maternal protein tudor	tud	;	7	1	16	21	0	2	1	1	3	9	2	3	10668000	0	0	23855000	40491000	0	0	0	4998500	17221000	7238000	0
A0A0B4LG47;Q24141	A0A0B4LG47;Q24141	Shugoshin	mei-S332	;	0	0	5	5	0	0	0	1	1	4	0	0	0	0	0	10192000	10573000	0	0	0	0	7899900	0	0
A0A0B4LG52;Q9W237	A0A0B4LG52;Q9W237	40S ribosomal protein S16	RpS16	;	13	12	11	11	8	11	13	11	12	12	11	11	431030000	306970000	356350000	146130000	104380000	247250000	765980000	318800000	176830000	109940000	332330000	228050000
A0A0B4LGC6;Q8MLS7;A0A0B4LG95;Q7K274	A0A0B4LGC6;Q8MLS7;A0A0B4LG95;Q7K274		l(2)k09913	;;;	0	0	1	2	0	1	0	0	1	1	0	1	0	0	0	0	2350600	0	0	0	0	0	0	0
A0A0B4LGA2	A0A0B4LGA2				1	0	4	2	0	0	0	0	0	2	1	0	0	0	0	9136900	5451400	0	0	0	0	5383300	0	0
A0A0B4LGC8;O77475	A0A0B4LGC8;O77475	Ceramide phosphoethanolamine synthase	CG4585	;	2	2	2	2	2	2	0	0	0	0	0	0	0	0	0	0	0	2204200	0	0	0	0	0	0
A0A0B4LGH1	A0A0B4LGH1		betaTub60D		0	0	1	1	1	1	1	0	1	1	1	1	0	0	0	0	0	0	0	0	0	0	0	10379000
A0A0B4LGI9;H0RNI8;Q8MMC4-2;Q8MMC4	A0A0B4LGI9;H0RNI8;Q8MMC4-2;Q8MMC4	Protein CDV3 homolog	CG3760-RB;CG3760	;;;	1	1	2	2	0	0	0	0	0	0	0	0	0	0	0	0	1405100	0	0	0	0	0	0	0
A0A0B4LHH1;Q960R0;Q9W1B5;A0A0B4LGJ9	A0A0B4LHH1;Q960R0;Q9W1B5;A0A0B4LGJ9		CG3209-RA	;;;	1	2	7	5	2	1	0	0	2	2	0	0	0	4915800	4604000	14395000	8312300	0	0	0	5822300	4400400	0	0
Q9VNC3;A0A0B4LGM5;A0A0B4KF92;A0A0B4LGS6	Q9VNC3;A0A0B4LGM5;A0A0B4KF92;A0A0B4LGS6		Hcs	;;;	10	11	13	14	7	8	3	12	11	15	11	11	22400000	26467000	33868000	22270000	24351000	38304000	11321000	38698000	35170000	45518000	42547000	49707000
A0A0B4LGV6;Q9VHG5	A0A0B4LGV6;Q9VHG5		Ibf1	;	0	0	2	2	0	1	0	0	0	1	0	0	0	0	0	0	1883800	0	0	0	0	0	0	0
A0A0B4LGW1;Q9V877	A0A0B4LGW1;Q9V877	Kinesin-like protein;Kinesin-like protein subito	sub	;	0	1	5	8	1	1	1	0	1	4	0	1	0	0	0	9297900	7445000	0	0	0	0	10559000	0	0
A0A0B4LGX0;Q9VHP9	A0A0B4LGX0;Q9VHP9		Cenp-C	;	0	0	2	3	1	1	0	0	2	6	0	0	0	0	0	0	4255900	0	0	0	3551700	18390000	0	0
Q9VH91;A0A0B4LGY1;E1JIH2;E1JIH3;Q9VH92;Q8INN6;A0A0B4LGZ0;A0A0B4LI11;Q8INN5;Q8INN7;E8NH01;A0A0B4LGY0	Q9VH91;A0A0B4LGY1;E1JIH2;E1JIH3;Q9VH92;Q8INN6;A0A0B4LGZ0;A0A0B4LI11;Q8INN5;Q8INN7;E8NH01;A0A0B4LGY0		Unc-115a;Unc-115b;unc-115-RA	;;;;;;;;;;;	23	17	25	25	17	12	17	18	6	14	14	9	131710000	73519000	118270000	91050000	124300000	97755000	68824000	77290000	28651000	33529000	44784000	30776000
A0A0B4LGZ3;P36872-2;P36872	A0A0B4LGZ3;P36872-2;P36872	Serine/threonine-protein phosphatase 2A 55 kDa regulatory subunit B;Protein phosphatase PP2A 55 kDa regulatory subunit	tws	;;	0	0	1	1	0	0	1	0	0	1	0	0	0	0	0	0	0	0	0	0	0	791390	0	0
A0A0B4LGZ5;P46222	A0A0B4LGZ5;P46222	60S ribosomal protein L11	RpL11	;	8	8	13	13	7	9	14	10	8	12	9	7	81024000	61581000	223640000	171190000	92762000	201240000	269780000	105310000	157050000	114150000	58674000	138200000
A0A0B4LH50;P53501;P10981;P83967;M9PFZ6;P02574;P45891	A0A0B4LH50;P53501;P10981;P83967;M9PFZ6;P02574	Actin-57B;Actin-87E;Actin, indirect flight muscle;Actin, larval muscle	Act87E;Act57B;Act88F;Act79B	;;;;;	1	1	1	1	1	2	1	1	1	1	0	1	0	0	27300000	40188000	35206000	83413000	0	0	8824800	0	0	11239000
A0A0B4LH71;Q960T2-3;Q960T2-4	A0A0B4LH71;Q960T2-3;Q960T2-4	Synapse-associated protein of 47 kDa	Sap47	;;	1	1	1	1	1	0	0	0	0	0	0	0	0	0	7186200	0	0	0	0	0	0	0	0	0
A0A0B4LH99;Q9VED0	A0A0B4LH99;Q9VED0	Protein TAPT1 homolog	CG7218	;	0	0	2	2	1	0	0	0	0	0	0	0	0	0	0	2214100	2379800	0	0	0	0	0	0	0
A0A0B4LHN0;A0A0B4LHC1;B5RIZ2;Q9VDS5;A0A0B4LHC3	A0A0B4LHN0;A0A0B4LHC1;B5RIZ2;Q9VDS5;A0A0B4LHC3	Rho GTPase-activating protein 92B	RhoGAP92B;RhoGAP92B-RA	;;;;	8	10	7	6	3	5	0	1	1	0	0	0	30148000	35063000	15905000	14896000	11756000	13193000	0	0	0	0	0	0
A0A0B4LHF7;Q9VD51	A0A0B4LHF7;Q9VD51	Probable ATP-dependent RNA helicase pitchoune	pit	;	5	3	21	14	8	9	5	2	7	14	2	7	7699100	7308600	36761000	68023000	41374000	17350000	8798500	4024700	14419000	30947000	3978700	14990000
A0A0B4LHJ5;Q8I0P1	A0A0B4LHJ5;Q8I0P1	Spastin	spas	;	1	1	4	2	1	1	0	1	0	0	1	0	0	0	0	3651500	4324200	0	0	0	0	0	0	0
Q8IMP1;Q8IMP2;A0A0B4LHR2;Q8IMP0;A0A0B4LHR8	Q8IMP1;Q8IMP2;A0A0B4LHR2;Q8IMP0;A0A0B4LHR8		CG31064-RB	;;;;	1	0	3	2	0	0	0	0	0	0	0	0	0	0	0	2169700	3750200	0	0	0	0	0	0	0
A0A0B4LHR3;Q9GQN5	A0A0B4LHR3;Q9GQN5	Transcriptional regulator ATRX homolog	XNP	;	0	0	4	4	0	0	1	1	0	2	0	0	0	0	0	4640900	3699900	0	0	0	0	0	0	0
A0A0B4LHV8;Q9VC57	A0A0B4LHV8;Q9VC57	Atlastin	atl	;	2	1	6	4	1	2	0	0	1	2	0	1	2234200	0	0	3401300	4627700	6728800	0	0	0	0	0	0
A0A0B4LHX1;O76206	A0A0B4LHX1;O76206	Putative riboflavin kinase	anon-84Ea	;	1	1	1	0	0	0	0	0	0	0	0	0	0	0	0	436090	0	0	0	0	0	0	0	0
A0A0B4LI25;P20480	A0A0B4LI25;P20480	Kinesin-like protein;Protein claret segregational	ncd	;	16	14	25	25	19	18	22	16	17	18	15	19	104050000	82122000	232350000	123300000	129850000	99417000	301380000	98203000	88174000	121920000	76792000	60869000
A0A0B4LIA3;Q8INB9-2;Q8INB9	A0A0B4LIA3;Q8INB9-2;Q8INB9	RAC serine/threonine-protein kinase	Akt1	;;	0	1	3	2	0	0	0	0	0	2	0	0	0	0	0	0	0	0	0	0	0	2676200	0	0
A0A0B4LIJ0;P48601	A0A0B4LIJ0;P48601	26S protease regulatory subunit 4	Rpt2	;	2	3	5	2	3	4	1	0	3	2	0	1	5683000	7156300	7742800	6837900	6383700	9862500	0	0	5466200	8348300	0	0
A0A0B7P9G0	A0A0B7P9G0		uex		4	1	25	25	8	14	0	0	8	4	1	2	2250800	0	15899000	96800000	108660000	38060000	0	0	5172600	2637600	0	1525700
A0A0C4DHA1;Q2M1E6;Q9VN68	A0A0C4DHA1;Q2M1E6		Cdep	;	5	5	24	24	2	2	1	3	7	16	2	6	6035200	13026000	5619300	72724000	92560000	4776300	0	3118200	26008000	21840000	4990200	9861800
Q0KHZ4;A0A0C4DHB8;Q8IMK1	Q0KHZ4;A0A0C4DHB8;Q8IMK1			;;	11	9	10	8	4	3	0	0	0	0	0	0	30257000	22620000	19416000	11901000	13287000	12095000	0	0	0	0	0	0
Q8IHA6;Q9VGX5;A0A0C4DHE3;Q8INL2	Q8IHA6;Q9VGX5;A0A0C4DHE3;Q8INL2		Cap-H2	;;;	0	1	1	1	1	1	0	0	1	0	0	0	0	0	0	0	0	0	0	0	1587500	0	0	0
A0A0C4DHE6;Q9VFS5-2;Q9VFS5	A0A0C4DHE6;Q9VFS5-2;Q9VFS5	Serine/threonine-protein phosphatase 4 regulatory subunit 3	flfl	;;	0	0	3	0	0	0	0	0	1	0	0	0	0	0	0	3853000	0	0	0	0	0	0	0	0
A0A0C4DHE8;Q9VH69	A0A0C4DHE8;Q9VH69	40S ribosomal protein S29	RpS29	;	5	5	4	3	3	3	4	5	4	3	5	4	577910000	1367000000	1299200000	13750000	9829800	27089000	474200000	1458000000	22461000	8226400	540610000	211010000
A1ZA89;Q8STB9;Q8WR08;A0A0C4DHF6	A1ZA89;Q8STB9;Q8WR08;A0A0C4DHF6		Dg	;;;	1	0	3	1	0	0	0	0	0	0	0	1	0	0	0	3701500	0	0	0	0	0	0	0	0
A1A703;Q8SXT8;Q7JQX9;Q9VDD2;Q8I0A1;Q0KI34	A1A703;Q8SXT8;Q7JQX9;Q9VDD2;Q8I0A1;Q0KI34		SNF4Agamma	;;;;;	6	5	5	5	1	1	1	3	0	0	0	0	10821000	13334000	0	6182600	7191500	0	0	8958000	0	0	0	0
A1YK02	A1YK02		Nup75		1	1	5	5	0	1	1	1	0	4	1	1	0	0	0	8068800	6439500	0	0	0	0	13058000	0	0
A1Z6G6	A1Z6G6				19	19	20	17	13	8	1	0	1	3	0	3	242890000	218900000	42789000	73507000	61185000	26251000	0	0	0	2047600	0	1999800
A1Z6H6	A1Z6H6				1	1	2	2	0	1	0	0	0	1	0	0	0	0	0	5720500	4017700	0	0	0	0	0	0	0
A1Z6H7	A1Z6H7		Gp210		1	1	3	3	2	4	1	1	1	1	1	1	0	0	3218300	0	3701500	20367000	0	0	0	0	0	0
A1Z6I7	A1Z6I7		BubR1		15	20	23	19	5	1	0	0	0	1	1	1	65568000	93046000	20738000	42293000	39196000	0	0	0	0	0	0	0
A1Z6J2	A1Z6J2		SCAP		2	0	3	3	0	0	0	0	0	0	0	0	1865000	0	0	1955900	2647800	0	0	0	0	0	0	0
A1Z6J5	A1Z6J5		Tbce		0	0	3	2	0	0	0	0	0	1	0	0	0	0	0	3548500	0	0	0	0	0	0	0	0
A1Z6L9	A1Z6L9		Trap1		0	0	1	1	0	2	0	0	0	1	0	1	0	0	0	0	0	10246000	0	0	0	0	0	0
A4UZ58;A1Z6Q0;A1Z6Q1;A0A0B4KEE4	A4UZ58;A1Z6Q0;A1Z6Q1;A0A0B4KEE4		koi	;;;	0	1	4	1	1	2	0	0	0	0	0	0	0	0	0	7880600	0	0	0	0	0	0	0	0
A1Z700;A1Z6Z9;A1Z6Z8	A1Z700;A1Z6Z9;A1Z6Z8		didum	;;	1	0	1	2	0	1	0	1	0	1	1	0	0	0	0	0	1522600	0	0	0	0	0	0	0
A1Z713	A1Z713		Vps13		58	60	69	68	45	23	16	23	15	10	46	37	293520000	259380000	338270000	168660000	189000000	114960000	50136000	64709000	32186000	38909000	305920000	153510000
A1Z729	A1Z729				0	5	11	13	6	11	0	0	11	13	0	10	0	10708000	11889000	61843000	93758000	173260000	0	0	69876000	32152000	0	54293000
A1Z757;Q7JY97;A1Z758	A1Z757;Q7JY97		phr	;	1	0	6	4	1	1	0	0	1	2	0	1	0	0	0	6493600	7425300	0	0	0	0	5960000	0	0
A1Z784;A8DY67	A1Z784;A8DY67		ACC	;	204	197	180	170	177	163	188	201	198	192	206	214	52797000000	63354000000	27303000000	6453100000	9454300000	2926900000	25674000000	122590000000	11807000000	29145000000	103890000000	40699000000
A1Z7K6	A1Z7K6		CG8243-RA		4	5	3	3	2	1	1	0	0	1	0	0	10230000	17577000	0	6534000	6001400	0	0	0	0	0	0	0
A1Z7K8	A1Z7K8				0	0	5	5	0	0	0	1	1	4	0	2	0	0	0	10799000	6766100	0	0	0	0	7336400	0	4627900
A1Z7L1	A1Z7L1		FANCI		0	0	7	7	0	1	0	0	1	4	0	0	0	0	0	7680300	6982900	0	0	0	0	6808600	0	0
A1Z7Q8;Q95SG9	A1Z7Q8;Q95SG9		alc	;	2	1	2	2	0	0	0	1	0	0	0	0	3924000	0	0	1877500	2781000	0	0	0	0	0	0	0
A1Z7R6	A1Z7R6				0	0	1	1	0	0	0	0	0	0	0	0	0	0	0	0	1258400	0	0	0	0	0	0	0
A1Z814;E1JH23;A0A0B4KEI3	A1Z814;E1JH23;A0A0B4KEI3	Oxysterol-binding protein	CG1513-RA	;;	4	3	2	2	1	1	0	0	1	0	0	1	12300000	16859000	0	3510000	4936500	0	0	0	0	0	0	0
A1Z830;A1Z831	A1Z830				0	0	7	7	4	1	1	0	2	6	0	0	0	0	0	10444000	12186000	0	0	0	7819200	11266000	0	0
Q8T008;A1Z8A7;A8DY95	Q8T008;A1Z8A7;A8DY95			;;	2	2	2	2	0	0	0	0	0	0	0	0	5140000	6350600	0	3703900	4317200	0	0	0	0	0	0	0
A1Z8N1;Q8MKK4-2;Q8MKK4;A1Z8N1-2	A1Z8N1;Q8MKK4-2;Q8MKK4;A1Z8N1-2	Facilitated trehalose transporter Tret1-1;Facilitated trehalose transporter Tret1-2 homolog	Tret1-1;Tret1-2	;;;	1	0	2	2	1	0	0	0	0	0	0	0	0	0	0	2865800	3599400	0	0	0	0	0	0	0
A1Z8U0	A1Z8U0		Prp8		1	2	29	24	2	3	1	3	1	10	1	0	0	2414000	3634900	63519000	36779000	4986500	0	4649600	0	10134000	0	0
A1Z8W8;A1Z8W9;A0A0B4K7N0	A1Z8W8;A1Z8W9;A0A0B4K7N0		garz	;;	39	38	42	42	19	5	0	2	2	2	1	2	197030000	280510000	118480000	104900000	132590000	9913100	0	18768000	11879000	0	0	0
A1Z909	A1Z909		CG8545-RA		6	2	34	36	20	29	4	1	28	29	4	26	4448200	3409100	44095000	470920000	385990000	701380000	5025200	0	253630000	120280000	3364600	105910000
A1Z917	A1Z917				1	1	2	1	1	0	1	1	1	1	1	0	0	0	0	0	0	0	0	0	0	0	2367400	0
A1Z934	A1Z934				0	0	0	0	0	2	0	0	2	0	0	2	0	0	0	0	0	10063000	0	0	1798700	0	0	1387300
A1Z968;Q0E996	A1Z968;Q0E996		NAT1	;	5	6	5	1	0	0	0	0	0	0	0	0	9910700	11585000	0	4217700	0	0	0	0	0	0	0	0
A1Z971	A1Z971				1	0	1	1	1	1	0	0	0	0	0	0	0	0	0	0	0	3868000	0	0	0	0	0	0
B3DN53;A1Z987	B3DN53;A1Z987		Cap-G	;	0	0	9	6	0	0	0	0	0	10	0	0	0	0	0	13343000	9687900	0	0	0	0	10220000	0	0
A1Z9E3	A1Z9E3	Elongation factor Tu	EfTuM		0	3	16	17	6	17	0	3	12	17	1	15	0	4148100	13540000	96565000	132830000	293100000	0	1928700	44699000	112020000	0	32359000
A1Z9I5	A1Z9I5		tum		1	1	1	1	1	1	0	1	1	0	1	1	0	0	0	0	0	0	0	0	0	0	0	1343800
A1Z9J3;A0A0B4K718;B7YZG4;B7YZG2;B7YZG3;A1Z9I8;E1JH62;A1Z9I9;A0A0B4K7P8;A0A0B4K7Y9;A0A0B4K869;E1JH65;A0A0B4K788;A0A0B4K867;B7YZG6;B7YZG5;E1JH63;A1Z9J1;E1JH64;A1Z9J2;A1Z9J0	A1Z9J3		shot		1	0	3	4	0	0	0	0	0	0	0	0	0	0	0	1674700	2307600	0	0	0	0	0	0	0
A1Z9K0	A1Z9K0				20	21	32	30	10	9	1	0	3	12	1	5	39428000	39450000	26330000	138040000	101780000	26459000	0	0	3591800	16414000	0	4741800
A1Z9L3	A1Z9L3		pea		2	0	7	8	3	3	3	1	5	8	0	5	0	0	8820000	15677000	17149000	9538300	5642600	0	9911300	12296000	0	11233000
A1Z9S6;A1Z9S5	A1Z9S6;A1Z9S5		Su(var)2-HP2	;	1	0	7	6	8	8	2	0	8	6	3	6	0	0	20906000	6246400	10005000	29231000	0	0	25670000	12238000	10107000	6756100
A1Z9S8	A1Z9S8				0	0	1	2	0	0	0	0	0	0	0	0	0	0	0	0	508600	0	0	0	0	0	0	0
A1ZA22	A1ZA22		eIF2B-gamma		0	0	14	12	0	6	0	0	8	9	0	8	0	0	0	46547000	44996000	31237000	0	0	40008000	34696000	0	35282000
A1ZA47-2;A0A0B4KFR8;A1ZA47;G3JX29;G3JX30;G3JX27;G3JX28;A0A0B4KEW3;A0A0B4LGL0;G3JX32;A1ZA47-5;A0A0B4KER6;A1ZA47-4;C1C3E7;A1ZA47-7;G3JX31;G3JX33;A1ZA47-6;G3JX25	A1ZA47-2;A0A0B4KFR8;A1ZA47;G3JX29;G3JX30;G3JX27;G3JX28;A0A0B4KEW3;A0A0B4LGL0;G3JX32;A1ZA47-5;A0A0B4KER6;A1ZA47-4	PDZ and LIM domain protein Zasp	Zasp52	;;;;;;;;;;;;	29	36	38	33	25	20	2	1	0	0	0	1	170990000	320480000	296210000	174400000	58772000	102060000	64576000	0	0	0	0	0
A1ZA77	A1ZA77		CG8320-RA		0	0	1	1	0	1	0	0	0	0	0	0	0	0	0	0	0	1390500	0	0	0	0	0	0
A1ZA92	A1ZA92	Polynucleotide 5-hydroxyl-kinase NOL9	CG8414		0	0	21	24	0	10	0	0	14	18	0	14	0	0	0	75972000	110540000	68329000	0	0	77830000	55921000	0	72558000
A1ZAN2;A4UZL2;B7YZI1;A4UZL3	A1ZAN2;A4UZL2;B7YZI1;A4UZL3		Ehbp1	;;;	6	5	5	5	5	2	1	0	2	0	0	0	14244000	20240000	17152000	8014700	7245700	6248100	0	0	0	0	0	0
A1ZAS3;Q8MQK4	A1ZAS3;Q8MQK4	Uridine kinase	l(2)k01209	;	0	0	7	5	0	0	0	1	0	2	0	0	0	0	0	10634000	8569900	0	0	0	0	7337700	0	0
A1ZAT5	A1ZAT5		Tes		1	1	0	0	1	1	0	0	0	0	0	0	0	0	0	0	0	1467800	0	0	0	0	0	0
A1ZAU6;A0A0B4LFJ8	A1ZAU6;A0A0B4LFJ8		CG4853-RA	;	37	38	38	34	24	18	1	1	1	1	1	2	1598200000	1948500000	531750000	902890000	696560000	78749000	0	0	0	0	0	2245200
A1ZB84	A1ZB84		CG12263-RA		1	0	2	2	0	0	0	0	0	0	0	0	0	0	0	2548300	2849900	0	0	0	0	0	0	0
A8E6M1;A1ZBB4;E1JGL8	A8E6M1;A1ZBB4;E1JGL8			;;	1	0	3	3	5	8	0	0	6	1	0	7	0	0	7785400	5055900	5404700	47855000	0	0	15629000	0	0	11453000
A1ZBE8;A0A0B4KG81	A1ZBE8;A0A0B4KG81	Protein dopey-1 homolog	CG15099	;	6	5	23	24	2	8	0	1	5	10	2	2	8265500	4085700	0	44701000	72506000	17305000	0	0	5885500	14529000	15544000	0
A1ZBE9	A1ZBE9				22	21	67	60	35	39	14	1	50	56	6	49	80101000	71414000	163060000	1324800000	1510800000	335000000	38361000	0	871750000	769810000	17898000	446770000
A1ZBJ2	A1ZBJ2				0	0	0	0	0	5	0	0	1	0	0	0	0	0	0	0	0	22668000	0	0	0	0	0	0
A1ZBL2	A1ZBL2		CG7744-RA		1	2	12	11	2	5	0	0	0	0	0	0	0	3841500	7895900	38894000	30158000	16126000	0	0	0	0	0	0
A1ZBM2	A1ZBM2		TBCB		6	6	6	6	3	1	1	0	0	2	0	0	25472000	32929000	20651000	10530000	10818000	0	0	0	0	0	0	0
A1ZBW6;A0A0B4LG45	A1ZBW6;A0A0B4LG45			;	1	0	28	20	1	10	0	3	18	22	1	20	0	0	0	107280000	64711000	31493000	0	12817000	58375000	119960000	0	150730000
A2RVF0;Q9VQY4	A2RVF0;Q9VQY4		Atet	;	0	0	1	0	0	0	0	0	0	0	0	0	0	0	0	9631800	0	0	0	0	0	0	0	0
Q9W061;A2VEF9;Q95RC8	Q9W061;A2VEF9;Q95RC8		mu2	;;	2	1	10	8	2	2	0	1	3	7	0	0	8433800	0	0	18652000	12299000	9418100	0	0	9010300	17969000	0	0
Q8SZ43;M9PDD2;A2VEG3;M9PDX3;M9PDK6;Q9VID5	Q8SZ43;M9PDD2;A2VEG3;M9PDX3;M9PDK6;Q9VID5			;;;;;	0	0	1	0	0	0	0	0	0	0	0	0	0	0	0	751270	0	0	0	0	0	0	0	0
A4UZI6;P48148	A4UZI6;P48148	Ras-like GTP-binding protein Rho1	Rho1	;	2	2	8	5	1	4	2	0	3	7	1	3	3996400	3578000	0	30527000	16389000	23282000	11826000	0	15277000	12363000	0	7023500
A4UZZ4;Q9XTL9	A4UZZ4;Q9XTL9	Alpha-1,4 glucan phosphorylase;Glycogen phosphorylase	GlyP	;	1	0	4	6	1	0	0	0	0	1	0	0	0	0	0	4671100	6813700	0	0	0	0	0	0	0
A4V0N4;Q27331;M9PD18;P48602;Q9VK47	A4V0N4;Q27331	V-type proton ATPase catalytic subunit A isoform 2	Vha68-2	;	1	1	14	12	1	10	0	1	7	7	1	11	0	0	0	28948000	29090000	52144000	0	0	26021000	19866000	0	16088000
A4V0W1;Q01083	A4V0W1;Q01083	Protein spitz	spi	;	3	2	4	4	1	1	0	0	0	0	0	0	11949000	5470300	0	8678300	10317000	0	0	0	0	0	0	0
A4V2B8;P08181	A4V2B8;P08181	Casein kinase II subunit alpha	CkIIalpha	;	1	2	2	2	4	5	1	3	6	2	0	6	0	11719000	7318900	11304000	12727000	16013000	0	12813000	14466000	10200000	0	18705000
A4V303;P48605	A4V303;P48605	T-complex protein 1 subunit gamma	Cctgamma	;	7	7	30	28	17	25	6	16	21	24	13	20	12259000	18453000	84006000	313240000	254920000	329820000	21959000	57744000	163020000	155130000	29924000	159590000
A4V383;P91929	A4V383;P91929	NADH dehydrogenase [ubiquinone] 1 alpha subcomplex subunit 10, mitochondrial	ND-42;ND42	;	0	0	8	9	0	1	0	0	2	4	0	1	0	0	0	13787000	24143000	0	0	0	9402400	14957000	0	0
A4V391;P12613	A4V391;P12613	T-complex protein 1 subunit alpha	T-cp1	;	7	11	33	29	17	30	7	14	27	32	10	27	11745000	45750000	59330000	568040000	511180000	423550000	13888000	30485000	303740000	413930000	21316000	267730000
A4V392;Q9VCY8-2;Q9VCY8	A4V392;Q9VCY8-2;Q9VCY8	Adiponectin receptor protein	AdipoR	;;	0	0	1	1	1	0	0	0	0	0	0	0	0	0	1546700	0	0	0	0	0	0	0	0	0
C8VV14;F3YDE2;A4V3G1;P07764;P07764-3;P07764-2	C8VV14;F3YDE2;A4V3G1;P07764;P07764-3;P07764-2	Fructose-bisphosphate aldolase	Ald-RC;Ald-RH;Ald	;;;;;	0	1	0	0	0	0	0	0	1	0	0	2	0	0	0	0	0	0	0	0	0	0	0	2674600
A4V3G8;Q7KRY6	A4V3G8;Q7KRY6	Nucleosomal histone kinase 1	ball	;	0	0	10	8	0	1	1	1	1	9	0	0	0	0	0	25368000	15626000	0	0	0	0	35504000	0	0
A4V3J6;A4V3J5;P07909-3;P07909-4;P07909-2;P07909	A4V3J6;A4V3J5;P07909-3;P07909-4;P07909-2;P07909	Heterogeneous nuclear ribonucleoprotein A1	Hrb98DE	;;;;;	1	1	1	1	1	1	1	1	1	1	1	1	0	0	0	0	0	0	0	0	0	0	0	1653900
A4V3L8;Q9VAF0	A4V3L8;Q9VAF0	Zinc transporter ZIP13 homolog	Zip99C	;	3	3	4	3	2	1	0	0	1	0	0	0	27017000	23081000	12975000	45596000	39391000	0	0	0	0	0	0	0
A4V3W0;O01346	A4V3W0;O01346	Beta-1,4-mannosyltransferase egh	egh	;	1	1	1	1	0	0	0	0	0	1	0	0	0	0	0	0	0	0	0	0	0	917250	0	0
A4V3W2;A4V3W1;P18431;P18431-3;Q0KHW6;A8JUV9;M9PGC4;M9PGV7;P18431-4;P18431-1;Q7KVY5;C0PUX5	A4V3W2;A4V3W1;P18431;P18431-3;Q0KHW6;A8JUV9;M9PGC4;M9PGV7;P18431-4;P18431-1;Q7KVY5;C0PUX5	Protein kinase shaggy	sgg	;;;;;;;;;;;	0	0	4	4	0	0	0	0	1	2	0	0	0	0	0	5947900	5332200	0	0	0	0	3648600	0	0
A4V402;P49071	A4V402;P49071	MAP kinase-activated protein kinase 2	MAPk-Ak2	;	0	1	2	1	0	2	0	0	1	0	0	0	0	0	0	3387200	0	4255200	0	0	0	0	0	0
A4V4A1;Q960Z0;Q9W1U1	A4V4A1;Q960Z0	Kinesin-like protein;Kinesin-like protein Klp10A	Klp10A	;	1	3	9	7	4	6	4	3	6	6	0	6	0	6581800	7831300	18527000	24404000	28699000	8426500	3551300	13601000	9719400	0	9737700
A4V4A5;Q9VZ23	A4V4A5;Q9VZ23	GTP-binding nuclear protein Ran	Ran;ran	;	12	10	17	15	10	14	12	11	13	14	9	11	62138000	69823000	80795000	367380000	264550000	478450000	72666000	59897000	344920000	222300000	50826000	285140000
A4V4F2;M9PJN2;O61492-2;M9PHT0;F2FB46;M9PHL7;O61492-3;O61492;E1JJL2;C9QP31;O61492-4	A4V4F2;M9PJN2;O61492-2;M9PHT0;F2FB46;M9PHL7;O61492-3;O61492;E1JJL2;C9QP31;O61492-4	Flotillin-2	Flo2;Flo-2	;;;;;;;;;;	1	1	6	6	0	4	0	0	1	0	0	0	0	0	0	11178000	10478000	24490000	0	0	0	0	0	0
A4V4I0;P26308	A4V4I0;P26308	Guanine nucleotide-binding protein subunit beta-1	Gbeta13F	;	0	0	3	3	0	4	1	0	2	1	0	3	0	0	0	0	0	19428000	0	0	9890300	0	0	3610500
A4V4I8;X2JE15;E1JJA4;M9PHQ0;P27619;A4V4J0;M9PJN9;E1JJA5;P27619-2	A4V4I8;X2JE15;E1JJA4;M9PHQ0;P27619;A4V4J0;M9PJN9;E1JJA5;P27619-2	Dynamin	shi	;;;;;;;;	11	12	17	15	6	3	0	0	2	4	0	3	35263000	24986000	13127000	40533000	20624000	11937000	0	0	0	8906600	0	6574900
A4V4S5;M9PF72;Q9Y1I2	A4V4S5;M9PF72;Q9Y1I2	Vacuolar protein sorting-associated protein 33A	car	;;	5	2	6	7	1	2	0	0	0	3	0	0	5949400	4291100	0	6575100	8102600	5543100	0	0	0	3803500	0	0
M9NFJ2;A4V4U5;M9NHG9;Q04499-3;Q04499-2;Q04499-5;Q04499;Q04499-4	M9NFJ2;A4V4U5;M9NHG9;Q04499-3;Q04499-2;Q04499-5;Q04499;Q04499-4	Proline dehydrogenase 1, mitochondrial	slgA	;;;;;;;	1	0	4	4	0	4	0	0	2	4	0	2	0	0	0	10152000	10721000	18182000	0	0	7775400	11074000	0	0
B5RJJ9;A6MHQ4	B5RJJ9;A6MHQ4	Sodium/potassium-transporting ATPase subunit beta-1-interacting protein	NKAIN	;	0	0	2	2	1	0	0	0	0	0	0	0	0	0	0	4228300	3865700	0	0	0	0	0	0	0
A8DYB0	A8DYB0				0	0	11	10	0	0	1	0	0	6	1	0	0	0	0	10658000	12977000	0	0	0	0	12483000	0	0
Q0E924;A8DYI7;A8DYI6	Q0E924;A8DYI7;A8DYI6		Phb2	;;	0	0	1	1	0	6	0	0	1	2	0	1	0	0	0	0	0	24813000	0	0	0	0	0	0
A8DYJ0;Q8T389;A8DYJ1;Q8SYD9	A8DYJ0;Q8T389;A8DYJ1;Q8SYD9		EndoB	;;;	5	5	5	2	3	0	0	0	0	0	0	0	14441000	32212000	12890000	12145000	8533700	0	0	0	0	0	0	0
Q59DZ3;A8DZ03;A8DZ02;Q9VJW9	Q59DZ3;A8DZ03;A8DZ02;Q9VJW9		kuz	;;;	2	0	2	2	1	1	0	0	0	1	0	0	3357400	0	0	3339100	2806600	0	0	0	0	0	0	0
M9NCY3;M9PDF7;M9PDR3;M9PG93;A8DZ18;M9PD76;P16621	M9NCY3;M9PDF7;M9PDR3;M9PG93;A8DZ18;M9PD76;P16621	Protein-tyrosine-phosphatase;Tyrosine-protein phosphatase Lar	Lar	;;;;;;	1	1	2	1	0	1	1	1	0	1	0	1	0	0	0	4690200	0	0	0	0	0	0	0	0
L0MLL1;Q8IMA6;Q7KQN3;A8DZ26;Q8IMA3;Q8IMA5;Q8IMA7;Q8SXV3	L0MLL1;Q8IMA6;Q7KQN3;A8DZ26			;;;	2	0	4	6	0	0	0	0	0	0	0	0	0	0	0	6660900	8522900	0	0	0	0	0	0	0
A8DZ29;O61380	A8DZ29;O61380		eIF4G	;	38	40	61	53	25	18	8	8	21	33	2	20	285580000	150670000	101120000	234350000	336170000	162690000	27142000	21246000	150510000	103150000	0	121490000
A8JNI2;Q86BP9;X2J8K5	A8JNI2				0	1	2	1	0	0	0	0	1	1	0	2	0	0	0	3391100	0	0	0	0	0	0	0	9518000
Q7KV70;M9PBL6;A8JNJ6;Q9VZQ3;Q7KV69	Q7KV70;M9PBL6;A8JNJ6;Q9VZQ3;Q7KV69		kst	;;;;	93	88	85	80	62	18	4	2	1	6	1	2	233830000	187420000	716060000	298190000	140240000	29684000	39002000	25782000	0	11675000	0	10252000
M9PEM7;A8JNM3;Q7KU93;Q7KU90;M9PBU6;M9PEF2;Q9VS85	M9PEM7;A8JNM3;Q7KU93;Q7KU90;M9PBU6;M9PEF2;Q9VS85		lqf	;;;;;;	8	10	6	6	4	4	0	0	0	0	0	0	56269000	67682000	61185000	42542000	26656000	11176000	0	0	0	0	0	0
D2NUE8;Q8IQ96;Q9U7D8;A8JNN0;Q8IQ95;Q8IQ97	D2NUE8;Q8IQ96;Q9U7D8;A8JNN0;Q8IQ95;Q8IQ97		pbl	;;;;;	0	0	1	1	0	0	1	0	0	1	1	0	0	0	0	0	0	0	0	0	0	0	1878500	0
A8JNN1;A8JNN3;A8JNN2;M9PHR5;M9NE45;Q6IDD9;M9NFP2;Q6IDD9-2	A8JNN1;A8JNN3;A8JNN2;M9PHR5;M9NE45;Q6IDD9;M9NFP2;Q6IDD9-2	Sterile alpha and TIR motif-containing protein 1	Ect4	;;;;;;;	12	10	41	38	9	12	0	3	9	28	0	10	18340000	18549000	18050000	226780000	198270000	46219000	0	3658800	30025000	112880000	0	19193000
Q9VSI2;A8JNN5	Q9VSI2;A8JNN5		GAPcenA	;	0	1	1	1	0	0	0	0	0	1	0	0	0	0	0	0	0	0	0	0	0	277430	0	0
M9PGG0;M9PG88;M9PIL3;Q9VNS2;A8JNX0	M9PGG0;M9PG88;M9PIL3;Q9VNS2;A8JNX0		ArfGAP3	;;;;	24	27	28	25	22	19	2	3	5	1	2	3	1499400000	571930000	997420000	614720000	452200000	138680000	8165700	7126800	5550700	0	34055000	4335600
A8JR46	A8JR46		Ire1		1	2	8	6	6	7	0	0	1	0	0	1	0	0	15116000	10089000	10961000	16961000	0	0	0	0	0	0
A8JR82;E2QD55;A8JR81;E2QD56;E1JIT7	A8JR82;E2QD55;A8JR81;E2QD56;E1JIT7		Efa6	;;;;	8	8	13	11	3	1	0	1	2	1	1	1	22129000	17470000	17337000	27628000	17543000	0	0	0	7737400	0	0	0
A8JRB8;A8JRC1;Q8MT18	A8JRB8;A8JRC1;Q8MT18		CG5028-RC	;;	0	0	2	0	0	2	0	0	0	1	0	2	0	0	0	0	0	8816600	0	0	0	0	0	2892900
M9PHJ6;A8JUQ9;Q9NHV9;Q9NHV9-2	M9PHJ6;A8JUQ9;Q9NHV9;Q9NHV9-2	Protein vav	Vav	;;;	2	2	9	8	1	1	0	0	0	3	0	1	0	7091500	0	6591000	8602500	0	0	0	0	5544000	0	0
A8JUU1;X2JJP5;A8JUU3;X2JEY9;M9PHF1;X2JEM2	A8JUU1;X2JJP5;A8JUU3;X2JEY9;M9PHF1;X2JEM2		Sec16	;;;;;	2	3	1	3	1	0	0	0	0	0	0	0	6719700	9067100	0	0	4655900	0	0	0	0	0	0	0
A8JUV0-3;A8JUV0-4;A8JUV0;A8JUV0-2	A8JUV0-3;A8JUV0-4;A8JUV0	Protein strawberry notch	sno	;;	10	7	6	2	1	0	4	9	0	0	5	1	28262000	20642000	0	7093400	5440900	0	11833000	22817000	0	0	14641000	0
A8JV02;M9PDW3;M9PJ79;M9PH75;X2JEC4;A8JUZ9;M9MS17;M9PH82;A8JUZ8;M9PJ82;E2QD99;X2JIN0;M9MSA5;X2JDY1;A8JV00;M9PGT0;M9PDW8	A8JV02;M9PDW3;M9PJ79;M9PH75;X2JEC4;A8JUZ9;M9MS17;M9PH82;A8JUZ8;M9PJ82;E2QD99;X2JIN0;M9MSA5;X2JDY1;A8JV00;M9PGT0;M9PDW8			;;;;;;;;;;;;;;;;	10	8	9	8	3	0	0	1	0	0	1	0	35387000	37948000	0	11254000	9914200	0	0	0	0	0	0	0
Q9W3W1;A8JV09;D6W4T8	Q9W3W1;A8JV09;D6W4T8	Coronin	pod1	;;	4	3	4	3	1	2	2	0	0	0	1	0	34326000	56047000	0	22480000	17362000	0	18969000	0	0	0	0	0
A8JV18;Q9VXE6	A8JV18;Q9VXE6	Nuclear pore complex protein Nup153	Nup153	;	2	0	1	2	0	0	1	1	0	1	0	0	2965300	0	0	0	3718700	0	0	0	0	0	0	0
A8JV25;A8JV19;Q9VXA5;Q7KUX2;M9PHT3	A8JV25;A8JV19;Q9VXA5;Q7KUX2;M9PHT3		CG4829-RA	;;;;	1	1	7	6	3	0	0	0	0	0	0	0	0	0	18541000	19013000	11689000	0	0	0	0	0	0	0
A8Y560;O17445	A8Y560;O17445	Ribosomal protein L15;60S ribosomal protein L15	RpL15	;	5	5	9	8	5	6	6	8	6	8	5	7	26047000	34411000	176960000	198890000	132350000	237240000	34968000	50823000	184910000	129770000	208880000	146040000
Q7PLP4;A8Y582;Q7PLP5	Q7PLP4;A8Y582;Q7PLP5			;;	3	4	3	4	1	1	0	0	0	0	0	0	8057100	9794300	0	5043100	6624800	0	0	0	0	0	0	0
B5RJQ0;Q95028	B5RJQ0;Q95028	L-lactate dehydrogenase	ImpL3	;	4	5	14	14	5	13	2	2	12	9	1	12	9121500	11781000	12297000	105350000	147510000	243030000	0	14908000	177460000	20803000	0	157560000
B7YZQ1;Q9W179;Q8MLP1;Q59E61;A4UZU8	B7YZQ1;Q9W179;Q8MLP1;Q59E61;A4UZU8		slik	;;;;	4	6	5	5	0	1	0	0	0	3	0	0	5965100	8106100	0	9775200	6380200	0	0	0	0	5042200	0	0
B7YZS3;Q9W1A4	B7YZS3;Q9W1A4	Protein tamozhennic	tamo	;	1	1	1	0	0	0	0	0	0	0	0	0	0	0	0	1290000	0	0	0	0	0	0	0	0
M9PG55;Q9VJ42;B7YZX6	M9PG55;Q9VJ42;B7YZX6			;;	0	0	6	6	5	6	0	1	6	4	0	4	0	0	9228600	6740900	12393000	21561000	0	0	18157000	12355000	0	5762500
M9PDJ7;B7YZY3;B7YZY1;M9PGE2;M9NFD1;M9NDU7;Q9VIF9;M9PDW6;B7YZY2;B7YZY5;B7YZY4	M9PDJ7;B7YZY3;B7YZY1;M9PGE2;M9NFD1;M9NDU7;Q9VIF9;M9PDW6;B7YZY2;B7YZY5;B7YZY4	Sodium/hydrogen exchanger	Nhe2	;;;;;;;;;;	0	0	4	3	0	1	0	1	0	1	0	0	0	0	0	5626900	7594900	0	0	0	0	0	0	0
B7YZY9;Q9Y0H4	B7YZY9;Q9Y0H4	E3 ubiquitin-protein ligase Su(dx)	Su(dx)	;	2	3	3	3	2	1	1	1	1	2	1	1	32198000	26031000	22883000	19559000	31679000	0	0	0	0	32677000	0	0
B7YZZ9;P27864	B7YZZ9;P27864	Recombination repair protein 1	Rrp1	;	4	0	20	19	7	13	2	1	11	12	2	10	3359000	0	19960000	67831000	73618000	98250000	4191300	0	24270000	22097000	4628700	18861000
Q9VQL7;B7Z001	Q9VQL7;B7Z001			;	1	1	22	21	1	18	1	1	15	15	0	13	0	0	0	36118000	38964000	82945000	0	0	34055000	45282000	0	26547000
M9NEL3;Q9VPL9;M9NCY5;B7Z002;M9NDB7;Q9VPL6	M9NEL3;Q9VPL9;M9NCY5;B7Z002;M9NDB7		kis	;;;;	16	4	35	40	10	8	19	3	7	33	3	5	20375000	3126200	18342000	156490000	112760000	25184000	43915000	0	13200000	82233000	8573400	12547000
B7Z005;Q9VPU3;E1JHR0;Q8MRM4;E1JHR1	B7Z005;Q9VPU3;E1JHR0;Q8MRM4;E1JHR1		drongo	;;;;	2	2	2	0	0	0	0	0	0	0	0	0	0	0	0	4201400	0	0	0	0	0	0	0	0
M9PFR0;M9PFL1;M9MRW2;Q8IQM3;Q9VUR5;Q9VUR6;B7Z058	M9PFR0;M9PFL1;M9MRW2;Q8IQM3;Q9VUR5;Q9VUR6;B7Z058		RhoGAP71E	;;;;;;	0	0	1	0	1	0	1	0	0	0	0	0	0	0	857620	0	0	0	0	0	0	0	0	0
B7Z090;M9PFS2;M9PG70;O02194-3;O02194-2;O02194	B7Z090;M9PFS2;M9PG70;O02194-3;O02194-2;O02194	Presenilin;Presenilin homolog	Psn	;;;;;	1	0	1	2	1	0	0	0	0	0	0	0	0	0	0	0	4671300	0	0	0	0	0	0	0
M9MS45;B7Z098;Q9VNX8	M9MS45;B7Z098;Q9VNX8	Eukaryotic translation initiation factor 2A	CG7414	;;	1	1	1	1	1	1	0	1	1	1	1	1	0	0	0	0	0	0	0	0	0	0	0	798160
B7Z0D7;Q9VSE1	B7Z0D7;Q9VSE1			;	7	2	25	30	6	5	6	4	7	26	1	3	5859700	0	6416200	93849000	118650000	6134500	7361600	2762800	5972100	97216000	0	2871400
B7Z0G1;Q02870	B7Z0G1;Q02870	DNA excision repair protein haywire	hay	;	1	1	4	4	0	0	0	0	0	1	0	0	0	0	0	3691300	3869200	0	0	0	0	0	0	0
B7Z0I8	B7Z0I8				1	2	1	6	9	7	5	2	4	0	1	0	0	0	34016000	0	4882000	10064000	45167000	0	3193200	0	0	0
Q9VI13;B7Z0W0	Q9VI13;B7Z0W0	Non-specific serine/threonine protein kinase	Pak	;	1	1	0	0	0	0	0	0	0	0	0	0	1654500	0	0	0	0	0	0	0	0	0	0	0
B7Z0Z1;Q9VXG1-2;Q9VXG1	B7Z0Z1;Q9VXG1-2;Q9VXG1	Zinc finger protein hangover	hang	;;	14	9	3	3	6	0	11	12	5	4	10	4	80754000	57771000	32323000	11599000	13871000	0	83905000	53488000	15997000	10345000	106230000	27528000
B7Z131;B7Z132;X2JIR4;M9PJ95;B7Z129;M9PGJ9;B7Z130;O77086-3;O77086-2;O77086	B7Z131;B7Z132;X2JIR4;M9PJ95;B7Z129;M9PGJ9;B7Z130;O77086-3;O77086-2;O77086	Guanine nucleotide-releasing factor 2	C3G	;;;;;;;;;	4	4	11	10	2	1	0	1	0	4	1	0	7874700	6626200	4932200	18106000	9130500	0	0	0	0	6818000	0	0
X2JJ32;B7Z134;Q6IDE0;M9NGW5;M9NDS5;Q9W391;Q9W391-2	X2JJ32;B7Z134;Q6IDE0;M9NGW5;M9NDS5;Q9W391;Q9W391-2	Probable phosphorylase b kinase regulatory subunit alpha	CG7766	;;;;;;	0	0	1	4	0	0	0	0	0	0	0	0	0	0	0	0	6623700	0	0	0	0	0	0	0
B7Z140;X2JEP7;B7Z138;Q9W2X2;X2JJ95;X2JB32;Q8IRL5;X2JD61;X2JEC6	B7Z140;X2JEP7;B7Z138;Q9W2X2;X2JJ95;X2JB32;Q8IRL5;X2JD61;X2JEC6		CG34408-RA	;;;;;;;;	1	1	1	1	0	0	0	0	0	0	0	0	0	0	0	0	1232500	0	0	0	0	0	0	0
E2QD63;Q86DS1;C4NYP8	E2QD63;Q86DS1;C4NYP8	Hsc70-interacting protein 2;Hsc70-interacting protein 1	HIP-R;HIP	;;	2	2	1	0	2	3	0	0	3	1	0	2	5913000	8381300	6002200	0	0	7402000	0	0	5967900	0	0	5903700
C6KI54;P00408	C6KI54;P00408	Cytochrome c oxidase subunit 2	COII;mt:CoII	;	0	0	3	2	1	2	0	0	3	2	0	3	0	0	0	36062000	25494000	88599000	0	0	23723000	13252000	0	22512000
C6SUW3;P55935;Q95RG1	C6SUW3;P55935;Q95RG1	40S ribosomal protein S9	RpS9	;;	11	10	4	2	10	8	11	12	8	4	8	8	98906000	40600000	470050000	3157800	2393600	19557000	176480000	208810000	47237000	7038200	42087000	42608000
C6TP87;P08736;A4V3Q6;P05303	C6TP87;P08736;A4V3Q6;P05303	Elongation factor 1-alpha;Elongation factor 1-alpha 1;Elongation factor 1-alpha 2	Ef1alpha48D-RA;Ef1alpha48D;Ef1alpha100E	;;;	23	20	27	24	19	27	15	22	27	25	17	27	528500000	577370000	607810000	1529100000	1346800000	2259200000	432500000	649440000	1362900000	1299400000	232860000	1386200000
C7LA75;P11147	C7LA75;P11147	Heat shock 70 kDa protein cognate 4	Hsc70-4-RA;Hsc70-4	;	40	44	48	42	31	43	17	18	44	43	16	44	588150000	748530000	551480000	1080400000	994730000	1730300000	149680000	112030000	1166100000	713820000	73049000	1048500000
E1JJ68;C7LAE4;P19109-3;P19109-4;P19109-2;P19109;A0A0B4K624;A0A0B4K6A3;A0A0B4K6K1;A0A0B4K6T7;Q9W3M7	E1JJ68;C7LAE4;P19109-3;P19109-4;P19109-2;P19109;A0A0B4K624;A0A0B4K6A3;A0A0B4K6K1;A0A0B4K6T7	ATP-dependent RNA helicase p62	Rm62;Rm62-RE	;;;;;;;;;	5	4	26	24	19	27	7	12	23	22	10	26	2523900	3669100	31198000	189860000	150550000	381860000	10327000	16496000	92039000	117910000	16379000	112980000
C8VV60;M9NE87;Q9VTX8	C8VV60;M9NE87;Q9VTX8	Protein odr-4 homolog	CG10616-RA;CG10616	;;	7	3	11	9	2	3	0	0	3	5	0	2	11203000	4262700	3902800	33439000	26877000	16491000	0	0	6370700	8696700	0	4261100
C9QP42;Q02748	C9QP42;Q02748	Eukaryotic initiation factor 4A	eIF-4a	;	2	12	24	22	2	18	2	4	21	23	2	20	3301200	13068000	2838700	368670000	243290000	444600000	2475500	4745800	141000000	300820000	9790100	239920000
M9PG83;D0IQJ8;Q03751	M9PG83;D0IQJ8;Q03751	Cysteine string protein	Csp	;;	1	0	2	1	0	0	0	0	0	0	0	0	0	0	0	4511700	0	0	0	0	0	0	0	0
D1Z3A1;Q9VZS5;REV__Q9VGU6	D1Z3A1;Q9VZS5	60S ribosomal protein L28	RpL28	;	14	13	2	4	13	4	15	13	10	7	10	8	904980000	287240000	2126100000	6865300	2850000	37520000	1614300000	552060000	69051000	20421000	89340000	53130000
D2A6J2;Q8SZ06;Q7PLS1	D2A6J2;Q8SZ06;Q7PLS1		CG12567-RD;CG12567-RA	;;	4	3	3	3	1	0	0	0	1	0	0	0	8375000	12326000	0	4213900	5251400	0	0	0	0	0	0	0
D2A6L8;Q960D3;Q9VBX3	D2A6L8;Q960D3;Q9VBX3		FDY;vig2	;;	1	0	0	1	1	0	1	0	1	0	0	1	0	0	0	0	0	0	0	0	0	0	0	1865000
Q9VIX3;Q8INW7;D3DMM0;Q9VIX2;Q2PDT4;Q966T5	Q9VIX3;Q8INW7;D3DMM0;Q9VIX2;Q2PDT4		Pax	;;;;	10	10	11	9	9	8	0	1	0	1	0	0	38531000	47991000	55644000	20668000	17843000	22869000	0	0	0	0	0	0
D3DMW7;Q24192	D3DMW7;Q24192	Ras-like GTP-binding protein RhoL	RhoL-RA;RhoL	;	0	1	2	2	1	1	0	0	2	2	0	1	0	0	0	4663500	3909500	0	0	0	0	5175700	0	0
Q8IN00;D5A7N8;Q9VCX2;Q9VCX1-2;Q9VCX1-4;Q9VCX1-3;Q9VCX1;A0A0B4K7N2	Q8IN00;D5A7N8;Q9VCX2;Q9VCX1-2;Q9VCX1-4;Q9VCX1-3;Q9VCX1;A0A0B4K7N2	Regulator of G-protein signaling loco	loco;loco-RC	;;;;;;;	11	11	12	9	7	5	0	3	1	1	0	0	80023000	97233000	60085000	30575000	39885000	17342000	0	19291000	0	0	0	0
Q9VV51;D5AEK7;Q961F9	Q9VV51;D5AEK7			;	2	3	9	10	1	3	1	3	2	3	1	3	0	2130300	0	25895000	38237000	28425000	0	3734000	3502800	3265400	0	3916100
E1JGM9;Q963E6;Q6NPA6;Q9V8V8;Q7YU80;Q963E5;A1ZBL9;A1ZBL5;A1ZBL7;E1JGN0;Q9VGP9	E1JGM9;Q963E6;Q6NPA6;Q9V8V8;Q7YU80;Q963E5;A1ZBL9;A1ZBL5;A1ZBL7;E1JGN0		par-1	;;;;;;;;;	14	14	15	11	2	1	1	0	0	3	0	1	27525000	29058000	31761000	49300000	23229000	0	0	0	0	5959800	0	0
E1JGV6;O44081;A0A0B4K8B2;O44081-2	E1JGV6;O44081;A0A0B4K8B2;O44081-2	H/ACA ribonucleoprotein complex subunit 4	Nop60B	;;;	1	0	8	7	4	6	0	0	6	5	0	6	0	0	7013000	19804000	15523000	37495000	0	0	21707000	16866000	0	27173000
E1JGX2;P32865	E1JGX2;P32865	G protein-coupled receptor kinase 1	Gprk1	;	0	0	1	1	0	0	0	0	0	1	0	0	0	0	0	0	0	0	0	0	0	615310	0	0
E1JGZ9;Q9XZJ4	E1JGZ9;Q9XZJ4	Proteasome subunit alpha type;Proteasome subunit alpha type-6	Prosalpha1	;	2	5	9	8	4	7	1	1	4	6	1	7	9140400	9701800	10131000	26351000	22515000	39203000	0	0	28375000	26247000	0	26464000
E1JH57;Q7K3L1	E1JH57;Q7K3L1	Guanylate kinase-associated protein mars	mars	;	0	0	12	14	6	2	6	4	4	7	0	1	0	0	18825000	35434000	43627000	7839600	13980000	7233200	7140500	16589000	0	0
E1JHA4;P48809	E1JHA4;P48809	Heterogeneous nuclear ribonucleoprotein 27C	Hrb27C	;	1	2	6	5	1	6	0	0	5	4	0	5	0	13094000	0	20985000	27843000	39459000	0	0	20028000	21249000	0	15323000
Q9VKU1;E1JHE4;Q9W1W0;Q7KVJ6	Q9VKU1;E1JHE4		Fatp	;	0	0	3	4	0	1	0	0	1	0	0	0	0	0	0	6231300	7004900	0	0	0	0	0	0	0
E1JHM0;E1JHM1;M9PDR8;Q9VIS1	E1JHM0;E1JHM1;M9PDR8;Q9VIS1	GTPase-activating protein CdGAPr	CdGAPr	;;;	2	2	2	3	1	0	0	0	0	0	0	0	0	0	0	2270100	0	0	0	0	0	0	0	0
X2JAM1;Q9V9Q7;E1JHP3;Q0E8N3;X2JEX4;Q9V9Q9	X2JAM1;Q9V9Q7;E1JHP3;Q0E8N3;X2JEX4;Q9V9Q9		nolo	;;;;;	20	20	22	21	13	3	9	22	13	19	19	14	100290000	159310000	71031000	66120000	60656000	8891000	45139000	174420000	34922000	61538000	94854000	94908000
E1JHQ1;P20477	E1JHQ1;P20477	Glutamine synthetase;Glutamine synthetase 1, mitochondrial	Gs1	;	1	1	8	9	1	8	1	1	5	8	1	6	0	0	0	34037000	43244000	114800000	0	0	33388000	41084000	0	28304000
E1JHR5;P15007-2;P15007	E1JHR5;P15007-2;P15007	Enolase	Eno	;;	1	1	0	0	1	4	0	0	3	0	0	3	0	0	0	0	0	17668000	0	0	12913000	0	0	11277000
E1JHV7;M9PBG5;M9PE12;E1JHV6;M9PDH1;Q9W0T1-4;Q9W0T1-3;Q9W0T1-2;Q9W0T1	E1JHV7;M9PBG5;M9PE12;E1JHV6;M9PDH1;Q9W0T1-4;Q9W0T1-3;Q9W0T1-2;Q9W0T1	Nucleosome-remodeling factor subunit NURF301	E(bx)	;;;;;;;;	2	1	16	13	8	6	6	1	2	8	0	1	5352100	0	15063000	20192000	16378000	15704000	11978000	0	4975500	11363000	0	0
M9PIA6;E1JI46;Q59E34;O97159	M9PIA6;E1JI46;Q59E34;O97159	Chromodomain-helicase-DNA-binding protein Mi-2 homolog	Mi-2	;;;	38	37	98	88	48	74	38	31	75	81	42	74	197020000	134680000	233210000	1396500000	1333300000	577060000	203400000	157880000	873420000	1613100000	308820000	739700000
E1JI64;M9PEG9;M9PEQ0;M9PHR0;M9PEH2;M9PEX9;E1JI66;M9PBV5;Q9GQF1-2;Q9GQF1	E1JI64;M9PEG9;M9PEQ0;M9PHR0;M9PEH2;M9PEX9;E1JI66;M9PBV5;Q9GQF1-2;Q9GQF1	JNK-interacting protein 3	syd	;;;;;;;;;	1	1	1	1	1	0	0	0	0	0	0	0	0	0	2928800	0	0	0	0	0	0	0	0	0
E1JIG1;P29503-4;P29503-3;P29503-2;P29503	E1JIG1;P29503-4;P29503-3;P29503-2;P29503	Protein neuralized	neur	;;;;	1	3	9	5	3	3	0	0	1	0	0	2	0	7802100	5796100	22547000	10628000	5489400	0	0	0	0	0	0
Q961C3;Q9VH75;E1JIH4	Q961C3;Q9VH75;E1JIH4			;;	11	9	14	11	3	3	11	8	2	10	7	3	35753000	20666000	19943000	50458000	45679000	19726000	46328000	32624000	9346800	19552000	38089000	10772000
E1JIJ5;P31409	E1JIJ5;P31409	V-type proton ATPase subunit B	Vha55	;	11	10	9	9	6	8	1	2	6	3	1	5	21892000	33725000	17969000	21233000	20539000	25250000	0	13386000	12006000	7304000	0	7058200
E1JIZ3;Q9VB98;Q9VB98-2	E1JIZ3;Q9VB98;Q9VB98-2	Probable Rho GTPase-activating protein CG5521	CG5521	;;	3	3	3	4	1	1	0	0	0	0	0	0	2980700	3118800	0	3245700	3579700	0	0	0	0	0	0	0
E1JIZ7	E1JIZ7				0	0	2	1	0	1	0	0	1	2	0	1	0	0	0	0	0	0	0	0	0	2914300	0	0
E1JJD6;Q9W4M7	E1JJD6;Q9W4M7		tyf	;	8	6	12	9	10	8	10	5	9	9	3	6	17730000	13961000	75997000	17350000	20569000	24581000	60238000	12239000	27548000	33123000	8196000	12414000
E1JJF4;Q9U969-3;Q9U969;Q9U969-2	E1JJF4;Q9U969-3;Q9U969	Neuropathy target esterase sws	sws	;;	0	0	4	4	0	1	0	0	0	1	0	0	0	0	0	5561300	5739100	0	0	0	0	0	0	0
E1JJI5;P54367	E1JJI5;P54367	Casein kinase I isoform alpha	CkIalpha	;	3	4	5	4	0	0	2	1	0	5	1	0	6855800	8730300	0	15262000	13513000	0	0	0	0	10696000	0	0
E1JJM9;P48149	E1JJM9;P48149	40S ribosomal protein S15Aa	RpS15Aa	;	4	7	8	9	7	7	6	8	6	8	8	6	33036000	56623000	84572000	134940000	89497000	178410000	31804000	54802000	102800000	87222000	36120000	119480000
Q9VX41;E1JJN6;X2JE74;M9PF12;M9PGU7;X2JB44;Q9W2S5	Q9VX41;E1JJN6;X2JE74;M9PF12		X11L	;;;	9	8	8	8	5	0	0	0	0	0	0	0	29964000	36295000	17665000	12708000	14865000	0	0	0	0	0	0	0
X2JG40;E1JJQ4;E1JJQ3;Q8IQW7;Q9XYP7-2;Q9XYP7	X2JG40;E1JJQ4;E1JJQ3;Q8IQW7;Q9XYP7-2;Q9XYP7	Gamma-tubulin complex component 2 homolog	Grip84	;;;;;	0	0	4	4	0	0	0	0	0	0	0	0	0	0	0	4193500	2546400	0	0	0	0	0	0	0
E1JJS2;M9NFH4;Q9VRA6;X2JEI9	E1JJS2;M9NFH4;Q9VRA6;X2JEI9		RhoGAP19D	;;;	2	3	2	2	0	0	0	0	0	0	0	0	9183900	3912200	0	2191100	0	0	0	0	0	0	0	0
E2QC61;Q7K480	E2QC61;Q7K480	Probable RNA methyltransferase bin3	bin3	;	0	0	1	0	1	2	0	0	1	0	0	1	0	0	0	0	0	3819900	0	0	0	0	0	0
E2QC72;Q6NLL1	E2QC72;Q6NLL1	WD repeat-containing protein CG11141	CG11141	;	4	8	6	4	2	1	0	0	0	0	0	0	12716000	19646000	7040800	10751000	8940800	0	0	0	0	0	0	0
E2QCP0;P84249;P02299	E2QCP0;P84249;P02299	Histone H3;Histone H3.3	His3.3A;His3	;;	2	2	3	3	2	6	3	2	2	3	2	2	10715000	11797000	0	16899000	15377000	0	15866000	13645000	0	14412000	0	0
Q9VQ76;E2QCS8;M9PE28	Q9VQ76;E2QCS8;M9PE28		tho2	;;	4	1	58	54	16	18	1	2	17	39	0	13	2975800	0	43053000	370520000	289030000	46771000	0	7457500	56113000	84464000	0	26944000
E2QCZ9;Q7JZB4	E2QCZ9;Q7JZB4	Mannose-1-phosphate guanyltransferase beta	CG1129	;	0	0	6	7	0	3	0	0	3	6	0	2	0	0	0	12328000	15944000	18865000	0	0	17935000	12422000	0	8340500
E2QD64;Q7K4H4	E2QD64;Q7K4H4	Bifunctional lysine-specific demethylase and histidyl-hydroxylase NO66	CG2982	;	2	1	15	16	4	7	1	0	7	12	0	7	5919500	0	11649000	48327000	80818000	54106000	0	0	32921000	34215000	0	25680000
E2QD65;P39018	E2QD65;P39018	40S ribosomal protein S19a	RpS19a	;	13	11	0	1	11	4	13	12	10	2	10	11	369170000	347220000	244920000	0	0	6145500	772430000	360700000	12434000	2575900	98400000	128830000
E2QD75;Q7K4N3	E2QD75;Q7K4N3	Nuclear cap-binding protein subunit 1	Cbp80	;	0	0	13	11	3	7	0	0	5	8	0	5	0	0	5303800	42288000	30731000	45647000	0	0	19077000	35503000	0	14046000
E6PBV6;Q8SWU7;Q8SWU7-2	E6PBV6;Q8SWU7;Q8SWU7-2	Obg-like ATPase 1	CG1354-RA;CG1354	;;	2	1	6	6	1	6	0	0	4	3	0	5	10756000	0	0	23889000	19843000	33195000	0	0	11402000	16026000	0	12805000
F0JAN1;Q9I7S8;A8QI10	F0JAN1;Q9I7S8	Multifunctional protein ADE2;Phosphoribosylaminoimidazole-succinocarboxamide synthase;Phosphoribosylaminoimidazole carboxylase	ade5	;	1	2	7	4	2	2	0	0	2	6	0	2	0	5406000	5585900	5547800	2511900	19426000	0	0	8070300	6761200	0	12316000
F0JAN9;M9PEY9;M9PC96;Q9VTU3	F0JAN9;M9PEY9;M9PC96;Q9VTU3	Rho GTPase-activating protein 68F	RhoGAP68F	;;;	7	9	8	7	3	1	0	0	0	0	0	0	28289000	38349000	11416000	23218000	10886000	0	0	0	0	0	0	0
F3YDH0;P29844	F3YDH0;P29844	Heat shock 70 kDa protein cognate 3	Hsc70-3	;	14	15	18	17	15	19	3	1	20	14	0	21	83375000	76664000	54774000	58305000	96653000	141780000	15045000	0	149530000	42367000	0	149120000
G3M3A2;Q06559	G3M3A2;Q06559	40S ribosomal protein S3	RpS3	;	25	25	28	26	16	20	25	23	20	27	24	21	413010000	270540000	142060000	503120000	466000000	425640000	495310000	361100000	436170000	378110000	327640000	482300000
G7H829;Q9V3Z6	G7H829;Q9V3Z6	Myosin-VIIa	ck	;	0	0	1	2	0	0	0	0	0	1	0	0	0	0	0	0	1575600	0	0	0	0	0	0	0
H0RNN8;Q9VLK2	H0RNN8;Q9VLK2	Ribosomal L1 domain-containing protein CG13096	CG13096-RA;CG13096	;	11	5	47	46	23	32	12	8	36	35	8	30	9366600	3990300	66248000	827490000	734330000	906390000	11931000	5889100	611910000	416160000	7101100	393600000
H1UUB1;P18489-4;P18489-3;P18489-2;P18489	H1UUB1;P18489-4;P18489-3;P18489-2;P18489	Synaptobrevin	Syb-RA;Syb	;;;;	4	2	6	4	3	3	0	0	1	0	0	1	22455000	23692000	100520000	76466000	64205000	50110000	0	0	0	0	0	0
M9MQH9;M9NDI6;H5V8B8;P36179	M9MQH9;M9NDI6;H5V8B8;P36179	Serine/threonine-protein phosphatase PP2A 65 kDa regulatory subunit	Pp2A-29B	;;;	0	3	9	9	1	4	0	0	3	5	0	3	0	6705200	0	32361000	14637000	37899000	0	0	8368500	12864000	0	7996700
H8F4T6;Q9V6U9	H8F4T6;Q9V6U9	Probable trans-2-enoyl-CoA reductase, mitochondrial	CG16935-RA;CG16935	;	0	0	1	1	0	3	0	0	0	0	0	1	0	0	0	0	0	10138000	0	0	0	0	0	0
H9XVM5;Q9V4B6	H9XVM5;Q9V4B6			;	0	0	7	6	3	1	0	0	0	0	0	0	0	0	15451000	13840000	13603000	0	0	0	0	0	0	0
H9XVP3;Q9V491;Q0KIF1	H9XVP3;Q9V491;Q0KIF1		PlexA	;;	0	0	10	6	2	0	0	0	0	0	0	0	0	0	6095300	8802800	6801000	0	0	0	0	0	0	0
L0MNA8;P40945	L0MNA8;P40945	ADP-ribosylation factor 2	Arf102F	;	0	0	2	1	1	2	0	1	1	1	0	1	0	0	0	5202200	0	11473000	0	0	0	0	0	0
X2JH42;L0MQ04;Q05825;Q8T4C4	X2JH42;L0MQ04;Q05825	ATP synthase subunit beta;ATP synthase subunit beta, mitochondrial	ATPsynbeta;ATPsyn-beta	;;	4	7	5	6	11	12	3	2	11	5	1	10	15180000	31850000	18348000	14564000	24732000	81178000	14271000	5802600	114970000	16908000	0	18433000
Q5LK13;L7EEU0;O61305;Q5LK12;L7EFC0;A8Y564;L7EGI4	Q5LK13;L7EEU0;O61305;Q5LK12;L7EFC0	DEAD-box helicase Dbp80	Dbp80	;;;;	0	2	3	2	1	3	0	0	4	2	0	4	0	5943800	0	7219500	5903300	12510000	0	0	6834400	8825000	0	4430100
M9MRC9;P41092	M9MRC9;P41092	60S ribosomal protein L27a	RpL27A	;	13	15	14	13	8	8	15	15	8	15	12	8	851270000	1453000000	2569200000	691800000	385450000	727160000	412740000	1858000000	2637800000	970640000	1547800000	1078300000
M9MRF2;Q9VMU4	M9MRF2;Q9VMU4	60S ribosomal protein L37a	RpL37A	;	10	10	6	7	6	4	10	9	5	8	10	7	2573300000	2257000000	2235400000	127400000	92496000	94743000	2077800000	2417200000	156320000	173810000	835950000	365550000
M9MRJ4;M9MSG3;M9PEP8	M9MRJ4;M9MSG3;M9PEP8		Msp300	;;	17	4	24	24	9	1	15	4	23	11	10	28	28386000	6021300	14068000	27298000	24137000	0	35898000	15893000	42070000	19220000	17235000	92686000
M9MRQ9;Q94522	M9MRQ9;Q94522	Succinyl-CoA ligase [ADP/GDP-forming] subunit alpha, mitochondrial	Scsalpha	;	2	2	4	4	4	4	3	4	3	4	0	3	6746800	6234800	14882000	7932600	9451200	38526000	6106800	9768600	8345000	11792000	0	5962100
M9MRS7;Q23978	M9MRS7;Q23978	Myosin-IA	Myo31DF	;	6	2	40	35	0	16	1	1	12	29	1	13	11857000	18518000	0	220220000	118790000	84859000	19412000	0	24990000	103260000	14021000	18856000
M9MRT6;P08645	M9MRT6;P08645	Ras-like protein 3	R	;	4	3	10	7	2	3	5	3	4	5	2	4	8779400	6217500	7252600	76222000	59463000	55329000	9814600	5920800	12889000	35119000	6819200	7668100
Q9VZG5;M9MRV7;M9NE09	Q9VZG5;M9MRV7;M9NE09			;;	9	6	16	16	1	2	0	1	3	4	0	1	12671000	11402000	0	14457000	30498000	0	0	0	4274400	9089300	0	0
Q8IRG7;M9MRY7;Q8SZU6	Q8IRG7;M9MRY7;Q8SZU6			;;	1	1	1	1	1	0	0	0	0	0	0	0	0	0	0	0	581750	0	0	0	0	0	0	0
M9MS14;M9PDK4;Q9W534-2;Q9W534	M9MS14;M9PDK4;Q9W534-2;Q9W534	G-protein coupled receptor moody	moody	;;;	0	0	2	2	0	0	0	0	0	0	0	0	0	0	0	3873500	2799600	0	0	0	0	0	0	0
M9MSN9;M9MS57;X2JFC3;M9MSD3;Q9GQN0;M9MSB0	M9MSN9;M9MS57;X2JFC3;M9MSD3;Q9GQN0;M9MSB0	Ran-binding protein 16	Ranbp16	;;;;;	0	0	12	10	0	1	0	0	2	5	0	0	0	0	0	16074000	14583000	0	0	0	0	10419000	0	0
M9MSC9;M9MSA2;Q9VY77;Q9VY77-2	M9MSC9;M9MSA2;Q9VY77	LIM domain-containing protein jub	jub	;;	5	5	5	3	2	0	1	0	0	0	0	0	6470900	8696700	8050500	4132900	4626600	0	0	0	0	0	0	0
M9MSK3;X2JCI2;P00528	M9MSK3;X2JCI2;P00528	Non-specific protein-tyrosine kinase;Tyrosine-protein kinase Src64B	Src64B	;;	2	0	3	3	0	0	0	0	0	0	0	0	2049700	0	0	3331600	3607400	0	0	0	0	0	0	0
Q9VUC1;M9MSL3	Q9VUC1;M9MSL3		Hsc70Cb	;	1	3	3	1	0	1	0	0	1	1	0	1	0	7966600	0	2924800	0	0	0	0	0	0	0	0
M9NCM6;M9PDR5;Q8SX83-4;Q8SX83-2;Q8SX83-3;Q8SX83;M9PBZ3;M9PBJ8;REV__M9PBZ3;REV__Q8SX83-4;REV__M9PBJ8;REV__Q8SX83-2;REV__M9NCM6;REV__M9PDR5;REV__Q8SX83-3;REV__Q8SX83	M9NCM6;M9PDR5;Q8SX83-4;Q8SX83-2;Q8SX83-3;Q8SX83;M9PBZ3;M9PBJ8	Protein split ends	spen	;;;;;;;	34	30	66	57	35	12	11	40	47	42	17	47	85460000	55845000	127230000	173930000	158290000	24806000	17125000	141630000	269640000	145530000	35905000	281200000
M9NEX9;M9NCT0;Q0E8R8;Q9VL56	M9NEX9;M9NCT0;Q0E8R8;Q9VL56			;;;	0	0	1	1	0	0	0	0	0	0	0	0	0	0	0	0	1796400	0	0	0	0	0	0	0
M9NCV1;Q9VJD3	M9NCV1;Q9VJD3	Conserved oligomeric Golgi complex subunit 5	fws	;	10	10	9	9	5	0	0	0	0	0	0	0	24576000	27130000	16189000	11690000	17479000	0	0	0	0	0	0	0
M9NCX1;P08111-4;P08111-3;P08111;M9PBJ2;P08111-2	M9NCX1;P08111-4;P08111-3;P08111;M9PBJ2;P08111-2	Lethal(2) giant larvae protein	l(2)gl	;;;;;	8	12	11	6	2	2	0	0	0	2	0	1	18332000	57341000	8513900	19239000	10124000	4397100	0	0	0	4014800	0	0
M9ND00	M9ND00		Dap160		3	6	7	5	1	0	1	1	0	1	1	0	20749000	20395000	0	9585200	12171000	0	0	0	0	0	0	0
M9PEB2;M9ND16;Q7KU24	M9PEB2;M9ND16;Q7KU24	Chromodomain-helicase-DNA-binding protein 1	Chd1	;;	9	7	33	29	8	9	6	10	12	24	7	12	19920000	6403100	10723000	118880000	90460000	20147000	8397100	26611000	33305000	89543000	13804000	36579000
M9ND19;Q9W0P5	M9ND19;Q9W0P5	UDP-glucose 4-epimerase	Gale	;	1	5	25	22	5	18	1	2	14	21	0	16	0	13822000	13381000	288710000	215180000	388410000	0	9290900	73489000	112970000	0	111450000
M9ND86;P43248	M9ND86;P43248	DNA mismatch repair protein spellchecker 1	spel1	;	0	1	7	6	0	0	0	0	0	4	0	0	0	0	0	8095900	7294500	0	0	0	0	8791800	0	0
M9PCK2;M9PFA8;M9PFP0;M9ND93;M9NFV3;M9PFJ2;M9PI63;M9PCJ5;Q400N2;Q400N1;M9PFP4;M9PFA3	M9PCK2;M9PFA8;M9PFP0;M9ND93;M9NFV3;M9PFJ2;M9PI63;M9PCJ5;Q400N2;Q400N1;M9PFP4;M9PFA3		Plp	;;;;;;;;;;;	1	1	1	1	1	1	0	1	2	1	2	1	0	0	0	0	0	0	0	0	0	0	54536000	0
M9NDA6;Q8I7C3;Q8I7C3-2;M9NFH3	M9NDA6;Q8I7C3;Q8I7C3-2;M9NFH3	LIM and SH3 domain protein Lasp	Lasp	;;;	4	5	5	1	2	1	0	0	1	0	0	1	31278000	39660000	0	12750000	0	0	0	0	0	0	0	0
M9NDC3;O18388	M9NDC3;O18388	Importin subunit beta	Fs(2)Ket	;	0	0	12	10	0	5	1	0	2	9	0	2	0	0	0	31271000	20188000	17996000	0	0	6822100	16230000	0	11306000
M9PI67;M9NEA3;M9NDR9;Q9VUQ8	M9PI67;M9NEA3;M9NDR9;Q9VUQ8	Defective in cullin neddylation protein;DCN1-like protein	CG7427	;;;	0	0	1	0	0	0	0	0	0	0	0	0	0	0	0	951460	0	0	0	0	0	0	0	0
M9NDW1;M9PGJ0;M9PDH5;M9PBG6;Q9W0S9	M9NDW1;M9PGJ0;M9PDH5;M9PBG6;Q9W0S9	Disco-interacting protein 2	DIP2	;;;;	11	11	17	16	2	5	0	0	2	3	0	2	11642000	12899000	0	26917000	11380000	5585900	0	0	4344800	0	0	4757900
M9NDX3;Q494M1;P30189;Q8IR39;X2JKD2	M9NDX3;Q494M1;P30189;Q8IR39;X2JKD2	DNA topoisomerase 1	Top1	;;;;	34	32	44	36	36	32	31	34	39	42	18	47	166060000	127010000	746200000	307110000	236950000	253910000	235630000	247710000	286400000	327630000	90397000	487120000
M9NE01;M9NEL1;Q27889;Q9VXF1;Q9VQL9;A0A0B4K6N5;A0A0B4K6V6;P48456	M9NE01;M9NEL1;Q27889;Q9VXF1	Serine/threonine-protein phosphatase;Serine/threonine-protein phosphatase 2B catalytic subunit 2;Serine/threonine-protein phosphatase 2B catalytic subunit 3	Pp2B-14D;CanA-14F	;;;	1	1	3	1	0	0	0	0	0	0	0	0	0	0	0	1860400	0	0	0	0	0	0	0	0
M9NE68;P02516	M9NE68;P02516	Heat shock protein 23	Hsp23	;	0	0	0	0	1	1	0	0	1	0	0	1	0	0	0	0	0	0	0	0	0	0	0	6870900
M9PJN0;Q8IR54;M9NGE4;M9NEG4;Q9VY43;M9PEK6;Q8IR55;Q8SZ13	M9PJN0;Q8IR54;M9NGE4;M9NEG4;Q9VY43;M9PEK6;Q8IR55		mud	;;;;;;	2	3	4	3	1	0	0	0	0	0	1	0	7675700	8968900	0	10855000	7435900	0	0	0	0	0	0	0
M9PGE0;M9NEN6;Q9W5A5-2;Q9W5A5;Q9W5A5-3	M9PGE0;M9NEN6;Q9W5A5-2;Q9W5A5;Q9W5A5-3	Protein tweety homolog;Protein tweety-2	CG3638	;;;;	0	0	2	2	1	0	0	0	0	0	0	0	0	0	0	4125300	2515300	0	0	0	0	0	0	0
M9NEQ9;Q9VWG3;Q9VB14	M9NEQ9;Q9VWG3	40S ribosomal protein S10b	RpS10b	;	3	3	2	1	3	2	4	4	3	3	3	5	11219000	0	12101000	0	0	0	18136000	14820000	10498000	0	8894400	17048000
M9NES5;Q9VWC2;Q2MGL2;Q9VWC0	M9NES5;Q9VWC2;Q2MGL2;Q9VWC0		Hers	;;;	2	0	3	5	1	0	2	1	1	3	0	0	4620900	0	0	3344500	4370700	0	4470700	0	0	3867400	0	0
M9NEU5;P25843	M9NEU5;P25843	Profilin	chic	;	0	0	1	0	0	4	0	0	3	0	0	4	0	0	0	0	0	57474000	0	0	16111000	0	0	10765000
M9NF18;Q9VYW5;M9NED4	M9NF18;Q9VYW5;M9NED4			;;	2	0	18	16	8	6	8	4	4	17	2	5	0	0	27178000	78232000	59336000	9726300	24303000	3459400	8373400	81032000	4290800	6106300
Q9V3K7;M9NF32	Q9V3K7;M9NF32		BG:DS09217.4	;	0	0	2	1	0	0	0	1	0	0	0	0	0	0	0	2094200	0	0	0	0	0	0	0	0
M9NF33;Q9VSH4	M9NF33;Q9VSH4	Cleavage and polyadenylation specificity factor subunit CG7185	CG7185	;	1	0	0	0	2	2	1	0	2	1	0	2	0	0	32150000	0	0	5872400	0	0	6551500	0	0	5256200
M9NFA7;Q9VX91	M9NFA7;Q9VX91	E3 ubiquitin-protein ligase UBR1	Ubr1;UBR1	;	0	0	11	10	0	2	1	0	2	8	0	1	0	0	0	12787000	13304000	0	0	0	0	13907000	0	0
M9NFF8;P40793	M9NFF8;P40793	Cdc42 homolog	Cdc42	;	0	0	2	2	0	1	0	0	1	2	0	0	0	0	0	6580800	3987600	0	0	0	0	4120200	0	0
Q9VVA4;M9NFH8;M9PCU8	Q9VVA4;M9NFH8;M9PCU8			;;	5	6	9	10	1	0	1	2	0	3	1	0	10313000	7806700	0	10280000	12685000	0	0	0	0	7569400	0	0
M9NGE9	M9NGE9				0	0	4	4	0	4	0	0	4	2	0	5	0	0	0	7422900	6647600	12970000	0	0	11664000	9793200	0	14587000
M9NGQ9;X2JIG6;Q9NDM2	M9NGQ9;X2JIG6;Q9NDM2	Protein trapped in endoderm-1	Tre1	;;	1	0	1	1	0	0	0	0	0	0	0	0	0	0	0	0	1419200	0	0	0	0	0	0	0
M9PB19;Q9VQK0-2;Q9VQK0;Q9VQK0-3	M9PB19;Q9VQK0-2;Q9VQK0;Q9VQK0-3	UPF0518 protein CG3558	CG3558	;;;	0	0	1	1	0	0	0	0	0	0	0	0	0	0	0	0	674300	0	0	0	0	0	0	0
M9PF31;M9PCU9;Q9VM04;M9PB64;M9PCG3;M9PB65;M9PF26;M9PCA8;M9PCG7	M9PF31;M9PCU9;Q9VM04;M9PB64;M9PCG3;M9PB65;M9PF26;M9PCA8;M9PCG7		Ziz	;;;;;;;;	5	6	12	6	1	4	0	0	0	1	0	1	4584000	12377000	0	13993000	8634600	11616000	0	0	0	0	0	0
M9PB68;Q9VLT5;Q9VLT5-2	M9PB68;Q9VLT5;Q9VLT5-2	Protein purity of essence	poe	;;	10	3	63	61	2	11	1	1	5	28	0	3	5139100	0	8374300	146600000	151760000	11143000	0	0	5490000	24466000	0	6285300
M9PB84;P31009	M9PB84;P31009	40S ribosomal protein S2	RpS2	;	8	9	14	14	12	13	10	9	13	14	6	12	60929000	33446000	256050000	270170000	218520000	322740000	72476000	44130000	223710000	148230000	49877000	213970000
M9PB90;Q9VKY2;REV__Q9VKY2;REV__M9PB90	M9PB90;Q9VKY2	Cullin-associated NEDD8-dissociated protein 1	Cand1	;	1	3	41	39	2	9	2	1	11	29	4	10	0	8934800	0	151640000	189810000	42034000	0	0	34028000	49265000	7545400	24702000
M9PD65;M9PBD9;Q9VIW3	M9PD65;M9PBD9;Q9VIW3	Ran GTPase-activating protein	RanGAP	;;	1	1	1	1	1	0	0	0	1	1	0	1	0	0	0	0	0	0	0	0	0	0	0	638630
Q9VIV0;M9PBE1	Q9VIV0;M9PBE1			;	2	2	1	0	0	1	0	0	1	0	0	1	3141800	3122800	0	0	0	0	0	0	0	0	0	0
Q9V9N7;M9PBG0;R9PY70;M9PDE6;M9PDL8;A8DZ24;A8DZ25;M9MSJ5;Q9V9N5;M9PDY6	Q9V9N7;M9PBG0;R9PY70;M9PDE6;M9PDL8;A8DZ24;A8DZ25;M9MSJ5;Q9V9N5;M9PDY6			;;;;;;;;;	5	5	12	11	1	1	0	0	0	0	0	1	11377000	11971000	0	19188000	14260000	0	0	0	0	0	0	0
M9PBH7;P40792	M9PBH7;P40792	Ras-related protein Rac1	Rac1	;	1	1	2	1	0	0	0	0	0	2	0	0	0	0	0	4431900	0	0	0	0	0	3054100	0	0
M9PBH8;Q8IRH5-2;Q8IRH5	M9PBH8;Q8IRH5-2;Q8IRH5	Zinc finger protein CG2199	CG2199	;;	21	24	39	36	19	23	23	26	23	36	26	23	162530000	165670000	226890000	447560000	448450000	382730000	208740000	364830000	366370000	629580000	257450000	204070000
M9PBH9;Q9W0E8	M9PBH9;Q9W0E8	Protein zer-1 homolog	CG12084	;	2	3	3	3	0	0	0	0	0	1	0	0	8529600	8939300	0	6322300	4104000	0	0	0	0	0	0	0
M9PDQ0;M9PBI5;M9PGV6;P13395	M9PDQ0;M9PBI5;M9PGV6;P13395	Spectrin alpha chain	alpha-Spec	;;;	27	27	24	22	30	8	0	0	2	0	0	1	123720000	81779000	112280000	42564000	32586000	10543000	0	0	0	0	0	0
M9PDS8;M9PEA9;M9PGZ0;M9PBI9;M9PEA5;M9PDZ9;M9PDS3;M9PBJ0;M9PGY4;M9PDZ6;M9PEA0;Q9I7U4-4;Q9I7U4-3;Q9I7U4;Q9I7U4-5;M9NDX0;Q9I7U4-2	M9PDS8;M9PEA9;M9PGZ0;M9PBI9;M9PEA5;M9PDZ9;M9PDS3;M9PBJ0;M9PGY4;M9PDZ6;M9PEA0;Q9I7U4-4;Q9I7U4-3;Q9I7U4;Q9I7U4-5;M9NDX0;Q9I7U4-2	Titin	sls	;;;;;;;;;;;;;;;;	0	0	2	1	0	0	0	0	2	1	0	2	0	0	0	9510100	0	0	0	0	0	0	0	0
M9PBL3;P02828	M9PBL3;P02828	Heat shock protein 83	Hsp83	;	20	25	26	25	20	36	7	12	36	23	6	34	91614000	163270000	99825000	160870000	176340000	1269700000	23327000	47721000	602440000	189330000	25855000	444600000
M9PBM1;Q94535	M9PBM1;Q94535	Splicing factor U2af 38 kDa subunit	U2af38	;	2	0	3	1	1	2	3	2	1	2	1	2	7933700	0	0	6757200	0	0	9588600	0	0	10202000	0	0
M9PBP5;Q9VQ57	M9PBP5;Q9VQ57	Derlin-1	Der-1	;	0	0	2	1	0	0	0	0	0	0	0	0	0	0	0	0	2109600	0	0	0	0	0	0	0
Q8I934;Q9VRR4;Q8I0D5;Q8I935;M9PBR6	Q8I934;Q9VRR4;Q8I0D5;Q8I935;M9PBR6		Vap-33B	;;;;	4	5	5	5	1	1	0	0	1	1	0	1	8243800	8113600	0	16440000	11978000	0	0	0	0	0	0	0
M9PBS9;M9PEJ2;M9PHL4;M9PES8;M9PEC1;Q9VRY6	M9PBS9;M9PEJ2;M9PHL4;M9PES8;M9PEC1;Q9VRY6			;;;;;	1	1	1	1	1	1	0	0	0	0	0	0	0	0	0	0	0	911760	0	0	0	0	0	0
M9PBU2;P48554	M9PBU2;P48554	Ras-related protein Rac2	Rac2	;	1	2	4	3	1	2	1	1	1	3	1	1	0	0	0	18516000	15585000	0	0	0	0	11910000	0	0
M9PBU4;Q9VQG1	M9PBU4;Q9VQG1			;	3	4	4	4	0	0	0	0	0	0	0	0	3973000	5074700	0	6070400	4642100	0	0	0	0	0	0	0
O76268;Q9VQI8;M9PBV2;Q8IPZ6	O76268;Q9VQI8;M9PBV2		NTPase	;;	1	0	2	3	1	0	0	0	1	0	0	0	0	0	0	2297600	1819400	0	0	0	0	0	0	0
M9PBW0;Q9VSF3	M9PBW0;Q9VSF3	Nedd8-conjugating enzyme Ubc12	UbcE2M;Ubc12	;	0	2	4	2	1	0	0	1	0	2	0	0	0	4387300	0	11541000	0	0	0	0	0	6449400	0	0
M9PEJ8;M9PBW9;Q9VSL8;M9NDM3;M9PF06	M9PEJ8;M9PBW9;Q9VSL8;M9NDM3		rhea	;;;	34	37	33	25	16	1	1	0	1	0	0	1	111820000	135390000	63735000	51741000	52769000	0	0	0	0	0	0	0
M9PC08;Q07436	M9PC08;Q07436	Protein expanded	ex	;	0	0	1	1	0	0	0	0	0	0	0	0	0	0	0	0	0	0	0	0	0	0	0	0
M9PC31;M9PEF6;Q9VQX4;Q9VQX4-2	M9PC31;M9PEF6;Q9VQX4;Q9VQX4-2	Nicotinate phosphoribosyltransferase	CG3714	;;;	0	1	13	14	1	10	0	0	12	7	0	12	0	0	0	30055000	39321000	30623000	0	0	38024000	18819000	0	28827000
M9PC85;Q9V3V0	M9PC85;Q9V3V0		x16	;	2	0	3	1	2	2	0	1	2	1	0	2	0	0	46281000	0	0	3820200	0	0	5961700	0	0	6990300
Q9VQ94;M9PC99	Q9VQ94;M9PC99		Sec24CD	;	18	20	22	22	10	9	0	1	6	5	0	5	122000000	89660000	46853000	94643000	104710000	56835000	0	0	21254000	19004000	0	12989000
M9PFB2;M9PCB7;M9PFF9;M9PFG3;Q9VTZ0;M9PI44;M9PF14;M9PF20	M9PFB2;M9PCB7;M9PFF9;M9PFG3;Q9VTZ0;M9PI44;M9PF14;M9PF20		tral	;;;;;;;	0	0	0	0	2	1	0	0	2	0	0	1	0	0	7838600	0	0	0	0	0	3583200	0	0	0
M9PCC1;O18640;M9PB67;Q9VYQ9;REV__M9PBG8;REV__Q9W0S2	M9PCC1;O18640	Guanine nucleotide-binding protein subunit beta-like protein	Rack1	;	12	11	21	21	17	20	5	10	18	21	4	20	42710000	55061000	77355000	358810000	328910000	312750000	24323000	72023000	225880000	245890000	15645000	231220000
M9PCE0;Q01604	M9PCE0;Q01604	Phosphoglycerate kinase	Pgk	;	0	1	1	2	1	5	1	1	4	1	1	3	0	0	0	0	7726000	36745000	0	0	11985000	0	0	11336000
M9PCI2;Q9V3U2	M9PCI2;Q9V3U2	H/ACA ribonucleoprotein complex subunit 2-like protein	NHP2	;	0	0	0	0	0	2	0	0	2	0	0	2	0	0	0	0	0	0	0	0	3826200	0	0	5831800
M9PCI5;Q9VLS1;Q9VLS1-2	M9PCI5;Q9VLS1	Probable phosphorylase b kinase regulatory subunit beta	CG8475	;	0	0	1	2	1	0	0	0	0	0	0	0	0	0	0	0	2930800	0	0	0	0	0	0	0
M9PCM4;P29052	M9PCM4;P29052	Transcription initiation factor IIB	TfIIB	;	0	0	0	0	2	0	1	0	0	0	1	0	0	0	6747300	0	0	0	0	0	0	0	0	0
M9PCQ8;Q9XTN2	M9PCQ8;Q9XTN2	Insulin receptor substrate 1	chico	;	28	26	28	24	17	3	1	1	1	0	0	0	155160000	165990000	116870000	77653000	67469000	10443000	0	0	0	0	0	0
M9PCT8;M9PFX0;M9PFS1;M9PFI5	M9PCT8;M9PFX0;M9PFS1;M9PFI5	Non-specific protein-tyrosine kinase	Abl	;;;	34	40	36	32	25	16	2	1	1	3	0	5	368380000	429300000	308580000	190970000	62098000	42890000	0	0	0	4154900	0	10969000
Q8SYU0;M9PD03	Q8SYU0;M9PD03			;	8	8	7	6	5	4	0	1	0	1	0	0	83057000	90395000	69255000	27415000	15617000	14904000	0	0	0	0	0	0
M9PFQ1;M9PD06;M9PG46;M9PFZ0	M9PFQ1;M9PD06;M9PG46;M9PFZ0	Ubiquitin carboxyl-terminal hydrolase	Usp32	;;;	60	58	58	58	41	30	2	3	3	2	2	1	1190400000	1341700000	165490000	965350000	469980000	170870000	7100800	1508100	1511100	0	2339300	0
M9PD08;Q9VK85	M9PD08;Q9VK85		Elf	;	6	6	6	5	4	3	0	0	3	4	0	2	10865000	18902000	8429800	11822000	11085000	12305000	0	0	8049200	7602800	0	0
M9PD17;Q9VW83	M9PD17;Q9VW83		gig	;	1	0	8	8	0	0	0	0	1	2	0	0	0	0	0	10545000	8549100	0	0	0	0	5881300	0	0
M9PDG3;M9PD57;P40798-2;P40798	M9PDG3;M9PD57;P40798-2;P40798	Protein shuttle craft	stc	;;;	0	0	2	1	1	2	1	0	0	1	0	1	0	0	0	0	0	7464200	0	0	0	0	0	0
M9PD75;Q94920	M9PD75;Q94920	Voltage-dependent anion-selective channel	porin	;	0	0	0	0	0	4	1	0	4	0	0	2	0	0	0	0	0	8943600	0	0	24075000	0	0	4292100
M9PD90;Q9VKG8;M9PCQ6	M9PD90;Q9VKG8;M9PCQ6			;;	42	50	51	49	26	20	4	0	6	5	1	3	245820000	253670000	259740000	198790000	327050000	34577000	2782300	0	2360500	1564800	0	2227500
M9PFM9;O61362;O61361;M9PD94;O61360;Q8MRK4;M9PCY3	M9PFM9;O61362;O61361;M9PD94;O61360;Q8MRK4;M9PCY3		crol	;;;;;;	1	1	1	3	2	2	2	2	2	1	1	2	0	0	0	0	3928200	0	17721000	0	0	0	0	0
M9PDA6;Q9VIK9	M9PDA6;Q9VIK9	Methyltransferase-like protein 13	CG2614	;	0	0	6	5	1	1	1	0	3	3	1	3	0	0	0	8004400	10392000	0	0	0	13347000	11677000	0	25157000
M9PDG9;O46100	M9PDG9;O46100		fs(1)N	;	0	0	3	4	0	0	0	0	0	0	0	0	0	0	0	7361300	7718300	0	0	0	0	0	0	0
Q9W0S4;M9PE21;M9PDI0	Q9W0S4;M9PE21;M9PDI0		miple2	;;	0	0	0	0	1	0	0	0	0	0	0	0	0	0	9877100	0	0	0	0	0	0	0	0	0
M9PDI7;Q8IRW6;M9PIQ9	M9PDI7;Q8IRW6;M9PIQ9			;;	1	2	2	1	0	0	0	1	0	1	2	0	0	2975400	0	3628700	0	0	0	0	0	0	2947000	0
M9PDJ6;P49858	M9PDJ6;P49858	Protein cornichon	cni	;	0	0	1	1	0	0	0	0	0	0	0	0	0	0	0	0	977480	0	0	0	0	0	0	0
M9PDK5;Q9V3J1-3;Q9V3J1;Q9V3J1-2	M9PDK5;Q9V3J1-3;Q9V3J1;Q9V3J1-2	V-type proton ATPase subunit H	VhaSFD	;;;	0	1	3	2	0	0	0	0	0	0	0	0	0	0	0	2934600	0	0	0	0	0	0	0	0
Q9W4X4;M9PDM4	Q9W4X4;M9PDM4		PI4KIIIalpha	;	17	9	22	21	1	1	0	1	1	2	0	1	33488000	15575000	0	31285000	49254000	0	0	0	0	2580700	0	0
M9PDM5;P25157;Q7PL78	M9PDM5;P25157;Q7PL78	Guanine nucleotide-binding protein subunit alpha homolog	cta	;;	0	0	2	1	0	2	0	0	0	0	0	0	0	0	0	0	0	4180500	0	0	0	0	0	0
M9PDQ1;P15348	M9PDQ1;P15348	DNA topoisomerase 2	Top2	;	18	13	99	91	24	69	21	9	74	84	10	76	374210000	43805000	144280000	3305600000	3275200000	1895500000	100980000	24820000	1950100000	2617200000	8223100	1428500000
M9PDR2;Q9W0Q1	M9PDR2;Q9W0Q1		hipk	;	0	0	2	1	0	0	0	0	2	0	0	1	0	0	0	2336100	0	0	0	0	1975600	0	0	0
Q0E8M7;M9PDY1	Q0E8M7;M9PDY1			;	0	0	1	1	0	0	0	0	0	0	0	0	0	0	0	0	1134500	0	0	0	0	0	0	0
Q7KM04;Q7KM08;Q7KM05;Q9XTK9;Q7KM03;M9PE01;E1JIR3;O17432;P23573	Q7KM04;Q7KM08;Q7KM05;Q9XTK9;Q7KM03;M9PE01		Eip63E	;;;;;	11	11	7	7	7	2	8	11	2	8	2	3	52572000	52561000	31808000	29591000	24658000	25988000	40735000	49969000	0	12339000	21851000	0
Q9W0N7;M9PE35	Q9W0N7;M9PE35		RabX6	;	0	2	2	1	1	0	0	0	1	0	0	0	0	12839000	0	11568000	0	0	0	0	0	0	0	0
M9PE73;M9PEC8;P37276-2;P37276;M9PBQ0;M9PEN4;M9PHG8;M9PBQ3	M9PE73;M9PEC8;P37276-2;P37276;M9PBQ0;M9PEN4;M9PHG8;M9PBQ3	Dynein heavy chain, cytoplasmic	Dhc64C	;;;;;;;	1	1	23	22	1	10	3	0	3	11	0	2	0	0	0	22679000	33700000	44653000	0	0	0	27778000	0	0
M9PE74;Q9W2U7	M9PE74;Q9W2U7		nocte	;	3	4	2	3	1	1	1	0	1	0	1	0	13032000	13610000	0	0	3244000	0	0	0	0	0	0	0
Q7KU82;M9PEE1;P91638;Q9VS62	Q7KU82;M9PEE1;P91638;Q9VS62		smid	;;;	0	0	1	0	1	0	0	0	0	0	0	0	0	0	2181800	0	0	0	0	0	0	0	0	0
M9PH06;X2JJV1;M9PEF9;Q23977-3;Q23977	M9PH06;X2JJV1;M9PEF9;Q23977-3;Q23977	Dual specificity mitogen-activated protein kinase kinase hemipterous	hep	;;;;	1	1	2	2	1	0	1	1	0	1	1	0	0	0	0	0	4757300	0	0	0	0	0	0	0
M9PEL1;Q07327	M9PEL1;Q07327	Protein ROP	Rop	;	12	17	31	29	9	16	0	2	12	21	0	15	48208000	56791000	45308000	139350000	122790000	149900000	0	0	58328000	78547000	0	57427000
M9PEY7;M9PER1;M9PHS3;Q9VSF0	M9PEY7;M9PER1;M9PHS3;Q9VSF0		Atg18a	;;;	8	8	10	8	4	3	0	0	0	2	0	0	49360000	57469000	32990000	22537000	23049000	17619000	0	0	0	0	0	0
M9PES6;Q9VSL7	M9PES6;Q9VSL7	Zinc transporter foi	foi	;	0	0	2	2	0	0	0	0	0	0	0	0	0	0	0	2150500	2125800	0	0	0	0	0	0	0
M9PEU6;M9PHU7;M9PEK7;M9PF18;M9PBY3;A4V1P2;Q9VSR3	M9PEU6;M9PHU7;M9PEK7;M9PF18;M9PBY3			;;;;	3	2	1	2	0	0	0	0	0	0	0	0	5306000	5938100	0	0	0	0	0	0	0	0	0	0
M9PEV2;Q9VSS9	M9PEV2;Q9VSS9			;	6	5	5	5	3	0	0	0	0	0	0	0	18866000	8773900	6922000	8132500	7871900	0	0	0	0	0	0	0
Q9VTK9;M9PI17;Q8IQF8;M9PF61	Q9VTK9;M9PI17;Q8IQF8;M9PF61			;;;	0	0	0	0	0	1	0	0	3	0	0	2	0	0	0	0	0	0	0	0	8226000	0	0	6229100
M9PF96;Q9VWC8	M9PF96;Q9VWC8		Pmp70	;	0	0	3	2	0	0	0	0	0	1	0	0	0	0	0	3969500	0	0	0	0	0	0	0	0
Q9VUW9;M9PFE4	Q9VUW9;M9PFE4	Palmitoyltransferase	Hip14	;	39	39	45	40	42	46	23	16	9	9	9	12	20594000000	16912000000	38063000000	34615000000	24954000000	20886000000	160640000	11424000	7739700	2800800	3838600	17102000
M9PFF0;P41126	M9PFF0;P41126	60S ribosomal protein L13	RpL13	;	27	28	22	17	25	18	28	27	21	21	26	23	7323100000	5485700000	8819200000	241550000	360330000	263560000	7267200000	10045000000	464030000	692680000	6033100000	2719300000
M9PFM5;M9PFS6;P25439-2;P25439	M9PFM5;M9PFS6;P25439-2;P25439	ATP-dependent helicase brm	brm	;;;	12	7	26	25	8	9	9	9	11	14	4	12	22437000	10931000	15034000	73307000	65520000	27326000	18537000	15940000	25815000	38050000	6367800	21712000
M9PFQ9;M9PG56;B7Z086;B7Z087;B7Z088;Q9VW85	M9PFQ9;M9PG56;B7Z086;B7Z087;B7Z088;Q9VW85			;;;;;	0	0	7	6	0	0	0	0	1	2	0	2	0	0	0	15508000	14287000	0	0	0	0	0	0	0
M9PFW8;Q9VV82;Q9I7R5;M9PFR8	M9PFW8;Q9VV82;Q9I7R5;M9PFR8			;;;	0	0	11	8	1	7	0	0	4	8	0	7	0	0	0	24517000	25891000	16244000	0	0	8887900	9504100	0	8120000
M9PFS0;Q9VK45	M9PFS0;Q9VK45	Target of rapamycin	Tor	;	1	1	15	12	0	0	0	1	0	1	0	1	0	0	0	15818000	16734000	0	0	0	0	0	0	0
M9PFT2;Q9VPB1	M9PFT2;Q9VPB1	Protein ST7 homolog	CG3634	;	1	0	1	1	1	0	0	0	0	0	0	0	0	0	2215000	0	0	0	0	0	0	0	0	0
M9PFT9;O96433;M9PI89;O96433-2	M9PFT9;O96433;M9PI89;O96433-2	Cyclin-T	CycT	;;;	0	0	7	5	0	2	0	1	2	3	0	1	0	0	0	9265700	6586700	5413000	0	0	5474700	4032200	0	0
M9PFV9;P20232	M9PFV9;P20232	Transcription elongation factor S-II	TfIIS	;	1	1	0	0	2	0	0	0	0	0	0	1	0	0	9037000	0	0	0	0	0	0	0	0	0
M9PFY1;Q9VJN5	M9PFY1;Q9VJN5	Zinc finger protein weckle	wek	;	2	2	1	0	0	0	1	2	0	0	1	0	3721400	7393800	0	0	0	0	0	10807000	0	0	0	0
M9PFY2;Q8IQQ8;Q9VVF4	M9PFY2;Q8IQQ8;Q9VVF4		CG6479-RB;CG6479-RA	;;	1	0	7	6	0	1	0	0	2	2	0	1	0	0	0	12723000	21785000	0	0	0	0	6203600	0	0
M9PG22;P61209	M9PG22;P61209	ADP-ribosylation factor 1	Arf79F	;	7	9	10	7	4	5	2	3	5	4	2	5	53744000	93784000	27500000	68888000	24221000	57176000	6274900	9998300	31446000	13337000	7504600	27085000
M9PG47;P13008	M9PG47;P13008	40S ribosomal protein S26	RpS26	;	4	4	4	3	4	5	4	4	5	4	4	5	624400000	709250000	1401000000	905860000	498540000	961130000	607890000	805440000	2077600000	1570200000	1026300000	1178000000
M9PG50;Q9VP22	M9PG50;Q9VP22	Cyclin-dependent kinase 12	Cdk12	;	3	2	34	32	7	10	3	3	17	29	2	14	8998700	8046300	16628000	251160000	138210000	27747000	7119600	4564100	46710000	59922000	0	42575000
M9PG62;P25161	M9PG62;P25161	Probable 26S proteasome non-ATPase regulatory subunit 3	Rpn3	;	0	0	1	1	0	0	0	0	0	0	0	0	0	0	0	0	0	0	0	0	0	0	0	0
M9PG76;P19889	M9PG76;P19889	60S acidic ribosomal protein P0	RpLP0	;	0	2	0	0	2	4	0	0	4	3	0	5	0	7043400	4857500	0	0	13678000	0	0	26149000	14520000	0	25157000
M9PGB7;M9PGU2;P18490	M9PGB7;M9PGU2;P18490	Protein pecanex	pcx	;;	14	11	24	24	12	9	0	0	0	0	0	0	35381000	26850000	66541000	41920000	46189000	35622000	0	0	0	0	0	0
M9PGF7;O61307;O61307-2	M9PGF7;O61307;O61307-2	Teneurin-m	Ten-m	;;	0	0	1	0	0	0	0	0	0	0	0	0	0	0	0	1420600	0	0	0	0	0	0	0	0
M9PGG4;P18824-2;P18824	M9PGG4;P18824-2;P18824	Armadillo segment polarity protein	arm	;;	2	2	2	2	2	2	2	2	1	2	2	1	39071000	39484000	33440000	14661000	19088000	20939000	68155000	36434000	0	36699000	40516000	0
Q95RU8;M9PGH7	Q95RU8;M9PGH7		G9a	;	0	0	3	3	0	0	1	0	0	1	1	0	0	0	0	2620200	0	0	0	0	0	0	0	0
M9PGI1;P29349-2;P29349;P29349-3;P29349-4	M9PGI1;P29349-2;P29349;P29349-3;P29349-4	Protein-tyrosine-phosphatase;Tyrosine-protein phosphatase corkscrew	csw	;;;;	2	4	5	4	0	0	0	0	0	0	0	0	0	4931800	0	3398100	3441500	0	0	0	0	0	0	0
O77434;M9PGI6	O77434;M9PGI6		Sec22	;	2	0	3	2	0	1	0	0	1	1	0	0	3131200	0	0	6004600	4552700	0	0	0	0	0	0	0
M9PH59;Q9VXX8	M9PH59;Q9VXX8	Ribosomal protein L37;Probable 60S ribosomal protein L37-A	RpL37a	;	11	10	10	6	8	8	9	11	9	10	11	11	5777000000	7605600000	3299300000	1779600000	718410000	513840000	1147700000	11969000000	2000100000	3430600000	12423000000	4278300000
M9PHG0;M9PHY4;M9PHV3;Q9VX32;Q9VX32-2;M9PJQ3	M9PHG0;M9PHY4;M9PHV3;Q9VX32;Q9VX32-2;M9PJQ3	Rho GTPase-activating protein 190	RhoGAPp190	;;;;;	16	18	23	15	13	5	1	1	0	0	0	2	65559000	80589000	59706000	33884000	24662000	15808000	0	0	0	0	0	8540300
M9PHK2;Q0KHQ5;M9NE33;M9PI11;Q8IQW6;Q8T093	M9PHK2;Q0KHQ5;M9NE33;M9PI11		Tao	;;;	0	0	6	5	0	5	0	0	4	4	1	5	0	0	0	9185700	9406600	17848000	0	0	10157000	12968000	0	16014000
Q960N6;M9PHL2;Q9VYY7	Q960N6;M9PHL2;Q9VYY7		HP5	;;	0	0	0	0	4	5	0	0	0	3	0	0	0	0	10115000	0	0	29032000	0	0	0	11709000	0	0
M9PHM6;Q9VS34	M9PHM6;Q9VS34	60S ribosomal protein L18	RpL18	;	10	10	10	9	10	12	11	9	12	11	9	11	1003100000	1111400000	6193300000	1791600000	1643900000	904130000	2940700000	2197900000	994990000	2993800000	1746100000	465300000
Q9VTY8;M9PI41	Q9VTY8;M9PI41		sti	;	4	7	9	5	1	0	0	1	0	0	0	0	11335000	14862000	0	6999000	4512700	0	0	0	0	0	0	0
M9PI81;Q9VV73	M9PI81;Q9VV73	Nuclear RNA export factor 2	nxf2	;	0	0	2	1	1	1	0	0	0	1	0	0	0	0	0	2590000	0	0	0	0	0	0	0	0
M9PI95;Q9VVT5	M9PI95;Q9VVT5	Dysbindin protein homolog	Dysb;dysb	;	1	2	1	0	1	0	0	0	0	0	0	0	0	16410000	0	0	0	0	0	0	0	0	0	0
M9PIC3;Q9VPD3	M9PIC3;Q9VPD3			;	0	0	3	3	0	0	0	0	0	0	0	0	0	0	0	5924200	5537700	0	0	0	0	0	0	0
Q9VPB2;M9PIC9	Q9VPB2;M9PIC9		Spc105R	;	4	4	1	2	1	0	0	0	1	0	0	1	12552000	11708000	0	0	11266000	0	0	0	0	0	0	0
Q9VP27;M9PIG4	Q9VP27;M9PIG4		Glg1	;	1	0	1	1	7	2	1	0	0	0	0	0	0	0	31331000	0	0	4596600	0	0	0	0	0	0
M9PIM0;O61231	M9PIM0;O61231	60S ribosomal protein L10	RpL10	;	22	21	20	19	20	23	23	22	23	21	22	24	7199800000	4990800000	12490000000	2037100000	1330300000	1457500000	11994000000	9107900000	1459400000	1587000000	7533500000	3925200000
M9PIS3;P41572	M9PIS3;P41572	6-phosphogluconate dehydrogenase, decarboxylating	Pgd	;	0	0	1	1	0	1	0	0	2	1	0	2	0	0	0	0	0	0	0	0	7293100	0	0	5651000
M9PJP0;Q9VXK0	M9PJP0;Q9VXK0	Protein NipSnap	Nipsnap	;	0	0	1	0	0	3	0	0	0	0	0	2	0	0	0	0	0	16498000	0	0	0	0	0	5517000
O01382;O02002	O01382	Caspase;Caspase subunit p21;Caspase subunit p12	Ice		0	0	3	1	0	0	0	0	0	1	0	0	0	0	0	3797700	0	0	0	0	0	0	0	0
O01666	O01666	ATP synthase subunit gamma, mitochondrial	ATPsyn-gamma		3	0	16	17	7	11	1	1	11	10	0	11	7813000	0	27690000	89334000	62181000	97616000	0	0	49959000	31337000	0	39256000
O02649	O02649	60 kDa heat shock protein, mitochondrial	Hsp60		0	1	0	0	1	0	0	0	2	1	0	2	0	0	0	0	0	0	0	0	5189900	0	0	2405900
O15971	O15971		Rab10		0	1	3	3	0	2	0	0	2	0	0	1	0	0	0	3556500	4457600	3971500	0	0	2490200	0	0	0
O16102	O16102	Chromodomain-helicase-DNA-binding protein 3	Chd3		0	0	5	4	0	0	0	0	0	4	0	0	0	0	0	13000000	8216500	0	0	0	0	7525700	0	0
O16130	O16130	60S ribosomal protein L39	RpL39		2	2	1	1	1	1	2	2	1	2	1	1	2850400000	2734100000	0	0	0	0	624510000	3681600000	0	1584900000	0	0
O16797;O16797-4;O16797-2;O16797-3	O16797;O16797-4	60S ribosomal protein L3	RpL3	;	36	33	38	31	29	31	32	34	29	33	34	29	2974800000	1802400000	6075000000	3374100000	2733500000	1399700000	5266900000	3951700000	1986100000	4078200000	4170400000	1794000000
O16810	O16810	Origin recognition complex subunit 1	Orc1		0	0	7	6	0	0	0	0	0	4	0	0	0	0	0	7785300	7936600	0	0	0	0	7522600	0	0
O18332	O18332		Rab1		11	10	11	11	5	6	1	3	6	10	1	6	64207000	87574000	36962000	125760000	77425000	97711000	0	4653200	30548000	28028000	0	20352000
O18333	O18333		Rab2		0	0	2	1	0	0	0	0	1	0	0	0	0	0	0	2407000	0	0	0	0	0	0	0	0
X2J5T3;O18334;Q9W3Q0	X2J5T3;O18334	Ras-related protein Rab6	Rab6	;	2	2	2	4	0	1	1	1	1	1	1	1	18078000	24381000	0	20286000	19346000	0	0	0	0	0	0	0
O18335	O18335		Rab11		4	5	5	3	2	2	0	0	2	0	0	0	20585000	20559000	0	12934000	9998400	0	0	0	0	0	0	0
O18338;M9NEE8	O18338;M9NEE8		Rab8	;	1	1	1	1	0	0	0	0	0	1	0	0	2666000	3047700	0	3676300	1808000	0	0	0	0	2037200	0	0
O18404;D5A7S2	O18404	3-hydroxyacyl-CoA dehydrogenase type-2	scu		0	0	2	1	2	5	0	0	4	0	0	4	0	0	6180500	0	0	38600000	0	0	6918800	0	0	6377800
O18405	O18405	Surfeit locus protein 4 homolog	Surf4		1	1	6	5	1	3	0	0	4	4	0	3	0	0	0	31865000	27081000	47409000	0	0	8513400	5696300	0	4946100
O18413;Q9VA54;Q9V3V6	O18413	26S protease regulatory subunit 8	Rpt6		0	1	3	2	0	1	0	0	1	1	0	1	0	0	0	0	1887400	0	0	0	0	0	0	0
O18645	O18645		AMPKalpha		1	1	2	1	1	0	0	1	0	1	0	1	0	0	0	3252400	0	0	0	0	0	0	0	0
O44783	O44783	Protein sprouty	sty		11	8	14	11	9	5	0	0	0	0	0	0	130430000	63844000	265030000	158860000	104660000	85153000	0	0	0	0	0	0
X2JAB9;O46037	X2JAB9;O46037	Vinculin	Vinc	;	0	0	0	0	0	2	0	0	3	0	0	2	0	0	0	0	0	0	0	0	5364800	0	0	4442000
Q7KW02;X2JDX3;O46048	Q7KW02;X2JDX3;O46048		east	;;	0	1	7	6	2	0	2	1	2	1	0	1	0	0	6079800	4211900	4323000	0	7063600	0	5483100	0	0	0
O46050	O46050		Nmd3		0	1	5	5	0	2	0	0	1	3	0	1	0	0	0	6509200	5174100	8259800	0	0	0	10432000	0	0
O46067	O46067		EG:25E8.1		5	3	2	2	3	6	0	0	4	0	0	4	12836000	0	7358100	5106400	0	9152700	0	0	8959200	0	0	9727300
X2JCE0;O46072	X2JCE0;O46072	Probable ATP-dependent RNA helicase kurz	kz	;	4	4	24	25	3	7	4	5	11	15	5	8	5559300	3434900	2120000	118680000	113750000	11067000	4263100	8169300	26052000	24925000	4017300	16643000
O46080	O46080	Protein SMG9	CG3857		3	2	6	4	1	0	0	1	0	3	0	0	5822300	4430000	0	10221000	8525800	0	0	0	0	7023300	0	0
X2JC94;O46084	X2JC94;O46084	Serine/threonine-protein phosphatase Pgam5, mitochondrial	Pgam5	;	1	0	4	2	0	7	0	0	8	2	0	8	0	0	0	7500400	7633300	54527000	0	0	97542000	6624700	0	108030000
O46094	O46094		Ocrl		3	3	4	2	1	0	2	2	1	1	1	0	7438300	9931700	0	3353400	6171300	0	0	0	0	0	0	0
O46102	O46102		fs(1)N		0	0	1	1	1	1	0	0	0	0	0	0	0	0	0	0	443050	0	0	0	0	0	0	0
O61345	O61345	Protein penguin	pen		0	0	0	1	2	0	0	0	0	0	0	0	0	0	5014600	0	0	0	0	0	0	0	0	0
O61444	O61444		Mkk4		2	1	9	8	1	4	0	0	4	6	1	4	0	0	0	34844000	37175000	21737000	0	0	17922000	21771000	0	11592000
O61491;O61491-2	O61491;O61491-2	Flotillin-1	Flo-1	;	0	0	0	0	1	3	0	0	0	0	0	0	0	0	0	0	0	14194000	0	0	0	0	0	0
O61604;Q8IQZ8;Q8IQZ7	O61604;Q8IQZ8;Q8IQZ7		Fim	;;	23	27	26	21	21	21	1	2	13	10	0	15	202820000	165100000	130340000	119780000	94439000	106240000	0	7298600	40425000	16536000	0	31626000
O61722	O61722		PRL-1		0	0	2	0	0	0	0	0	0	0	0	0	0	0	0	1767600	0	0	0	0	0	0	0	0
O62530	O62530		AP-2mu		2	2	3	3	1	1	0	0	1	0	0	1	5417700	7222500	0	4474900	5435600	0	0	0	0	0	0	0
O62602	O62602		lic		2	0	10	9	2	6	0	0	6	7	0	6	4316200	0	5854300	39403000	22232000	24001000	0	0	18535000	19681000	0	14761000
O62619-2;O62619	O62619-2;O62619	Pyruvate kinase	PyK	;	17	16	34	32	21	30	12	22	30	27	9	31	81425000	69943000	108500000	466470000	713450000	485970000	64286000	130840000	331520000	341460000	41314000	291570000
O62621	O62621	Coatomer subunit beta	betaCop		1	2	6	4	5	6	0	0	5	2	0	4	0	11391000	7429900	9618000	8794100	32282000	0	0	10278000	9564600	0	7532000
O76462	O76462		Bem46		2	2	3	2	2	2	0	0	0	0	0	0	11122000	0	0	8515800	0	4952900	0	0	0	0	0	0
O76521	O76521	Importin subunit alpha	Kap-alpha1		0	0	9	8	0	3	0	0	4	6	0	3	0	0	0	21815000	18108000	10871000	0	0	11805000	16425000	0	8844200
O76742	O76742		Rab7		5	6	14	13	7	11	1	0	12	12	0	11	15759000	24073000	21381000	119320000	100640000	265580000	0	0	96134000	79409000	0	68625000
[truncated: 1,087 more rows]

## Sheet: MQParameters
Parameter	Value
Version	1.5.3.30
User name	MS-MAXQUANT
Machine name	MS-MAXQUANT-PC
[truncated: 58 more rows]

## Sheet: filteredPeptides
Sequence	Length	Missed.cleavages	Mass	Proteins	Leading.razor.protein	Start.position	End.position	Gene.names	Protein.names	Unique..Groups.	Unique..Proteins.	Charges	PEP	Score	Identification.type.dHip14.Lys.01	Identification.type.dHip14.Lys.02	Identification.type.dHip14.RIPA.01	Identification.type.dHip14.RIPA.02	Identification.type.dHip14.RIPA.03	Identification.type.dHip.RIPA.03	Identification.type.SR2.Lys.01	Identification.type.SR2.Lys.02	Identification.type.SR2.Lys.03	Identification.type.SR2.RIPA.01	Identification.type.SR2.RIPA.02	Identification.type.SR2.RIPA.03	Experiment.dHip14.Lys.01	Experiment.dHip14.Lys.02	Experiment.dHip14.RIPA.01	Experiment.dHip14.RIPA.02	Experiment.dHip14.RIPA.03	Experiment.dHip.RIPA.03	Experiment.SR2.Lys.01	Experiment.SR2.Lys.02	Experiment.SR2.Lys.03	Experiment.SR2.RIPA.01	Experiment.SR2.RIPA.02	Experiment.SR2.RIPA.03	Intensity	Intensity.dHip14.Lys.01	Intensity.dHip14.Lys.02	Intensity.dHip14.RIPA.01	Intensity.dHip14.RIPA.02	Intensity.dHip14.RIPA.03	Intensity.dHip.RIPA.03	Intensity.SR2.Lys.01	Intensity.SR2.Lys.02	Intensity.SR2.Lys.03	Intensity.SR2.RIPA.01
[truncated: 19,606 more rows]
[truncated: 10 more columns]
