# Supplementary material for: The S-palmitoylome and DHHC-PAT interactome of Drosophila melanogaster S2R+ cells indicate a high degree of conservation to mammalian palmitoylomes
Source: PLoS One. 2022 Aug 12;17(8):e0261543. doi: 10.1371/journal.pone.0261543 (PMC9374236; doi:10.1371/journal.pone.0261543)
Supplement: S3 Data — Excel file containing the combined total of 2162 proteins and columns detailing the analyzed results (p-value, FDR adjusted p-value, fold change, and the number of samples (sample count) where a peptide for a given DHHC-PAT-BioID/protein interaction was identified by mass-spec) for each of the 10 DHHC-PAT, in each of the two experiments. Each of the two experiments was comprised of three (in some cases five) samples (three consecutively, not in parallel, repeated cell-culture experiments). Additional columns, summarize the number and identity of those interactions we estimated to be significant, as well as the palmitoylation status of the proteins according to our Acyl-RAC results, the larvae palmitoylome, mammalian ortholog palmitoylation and predicted palmitoylation. (XLSX) [file pone.0261543.s015.xlsx]

## Sheet: BioID x 10 DHHC-PAT
Protein Identifiers			Annotations	Palmitoylation status				Total DHHC-PAT interactions		Low Confidence DHHC-PAT interactions		High Confidence DHHC-PAT interactions			BioID Experiment 1 DHHC-PAT interactions		BioID Experiment 2 DHHC-PAT interactions		BioID results for: CG1407										BioID results for: CG4676										BioID results for: CG5196										BioID results for: app
FlyBase ID	Gene Name(s)	UniProt Ac(s)	Contains Hip14-recognition motif	Palmitoylated in S2R+ cells	Palmitoylated in instar L2 larvae	Palmitoylated in mammalian ortholog	Palmitoylated (predicted by CSS-Palm)	Number	List of interactors	Number	List of interactors	Number	List of interactors	BioID experiments coverage	Number	List	Number	List	P-value (Exp. 1)	FDR adj. P-value (Exp. 1)	Int.Diff (Exp. 1)	FC (Exp. 1)	Sample_Count (Exp. 1)	P-value (Exp. 2)	FDR adj. P-value (Exp. 2)	Int.Diff (Exp. 2)	FC (Exp. 2)	Sample_Count (Exp. 2)	P-value (Exp. 1)	FDR adj. P-value (Exp. 1)	Int.Diff (Exp. 1)	FC (Exp. 1)	Sample_Count (Exp. 1)	P-value (Exp. 2)	FDR adj. P-value (Exp. 2)	Int.Diff (Exp. 2)	FC (Exp. 2)	Sample_Count (Exp. 2)	P-value (Exp. 1)	FDR adj. P-value (Exp. 1)	Int.Diff (Exp. 1)	FC (Exp. 1)	Sample_Count (Exp. 1)	P-value (Exp. 2)	FDR adj. P-value (Exp. 2)	Int.Diff (Exp. 2)	FC (Exp. 2)	Sample_Count (Exp. 2)	P-value (Exp. 1)
FBgn0000017	Abl	A8JNU2;M9PCT8;M9PCU1;M9PFI5;M9PFI8;M9PFS1;M9PFX0;M9PI83;P00522;X2JGR4	-	-	-	-	-	5	CG4676;CG1407;Dnz1;dHip14;app	5	CG4676;CG1407;Dnz1;dHip14;app	0		Exp1;Exp2	0		5	CG1407;CG4676;app;dHip14;Dnz1	0.903582	0.950343	-0.292908	0.816255	0	4.4e-05	0.00122841	4.35165	20.4163	3	0.95907	0.996497	-0.117598	0.921721	0	5.1e-05	0.00105709	4.45459	21.9263	3	0.977236	0.999911	-0.0741253	0.949918	0	0.141261	0.382085	1.53244	2.89275	3	0.965024
FBgn0000018	abo	Q9VKM4	-	-	-	-	+	0		0		0		Exp1	0		0		0.104594	0.302345	-2.35739	0.195143	0						0.863783	0.996497	-0.129231	0.914319	1						0.164354	0.500178	-2.15594	0.224387	0						0.789332
FBgn0000042	Act42A;Act5C	P02572;P10987;X2JCP8	-	-	-	+	+	0		0		0		Exp1;Exp2	0		0		0.014874	0.0874883	-1.13725	0.454626	3	0.897693	0.959409	-0.340333	0.789859	3	0.008498	0.0825912	-1.18263	0.440548	3	0.882391	0.939496	-0.382548	0.767081	3	0.032525	0.194873	-0.994097	0.50205	3	0.807249	0.864774	-0.661579	0.632186	3	0.389093
FBgn0000043	Act42A;Act5C	P02572;P10987;X2JCP8	-	-	-	+	+	0		0		0		Exp1;Exp2	0		0		0.014874	0.0874883	-1.13725	0.454626	3	0.866914	0.950592	-0.114229	0.923876	3	0.008498	0.0825912	-1.18263	0.440548	3	0.919724	0.951865	0.0727491	1.05172	3	0.032525	0.194873	-0.994097	0.50205	3	0.950501	0.965855	-0.042581	0.970916	3	0.389093
FBgn0000044;FBgn0000045;FBgn0000046;FBgn0000047;FBgn0011743	Act57B;Act79B;Act87E;Act88F;Arp53D	A0A0B4LH50;B6IDW7;C6TP14;C8VV69;E1JGP0;F0JAT3;M9PFZ6;P02574;P10981;P45891;P53501;P83967;Q3ZAJ5	-	-	+	-	+	1	GabPI	1	GabPI	0		Exp1;Exp2	0		1	GabPI	0.461618	0.777331	-1.26518	0.416048	1	0.833363	0.950592	-0.470473	0.721728	0	0.096039	0.342718	-3.89135	0.0673886	0	0.851937	0.939496	-0.393823	0.76111	0	0.065041	0.289391	-4.21043	0.0540177	0	0.716939	0.837621	-0.819912	0.566477	0	0.080437
FBgn0000052	ade2	P35421	-	-	-	+	-	0		0		0		Exp1;Exp2	0		0		0.979814	0.986361	-0.00769854	0.994678	3	0.961955	0.982056	-0.0215665	0.985162	2	0.465465	0.822165	-0.389023	0.763647	1	0.622337	0.939496	0.140947	1.10263	3	0.061635	0.282583	-2.4893	0.178093	0	0.934099	0.953933	-0.025579	0.982426	3	0.191357
FBgn0000064	Ald	A4V3G1;C8VV14;F3YDE2;P07764	-	-	-	+	-	0		0		0		Exp1;Exp2	0		0		0.000129	0.00444273	-6.6709	0.00981427	0	0.850163	0.950592	-0.415208	0.749911	0	0.000247	0.0152475	-6.58231	0.0104358	0	0.858401	0.939496	-0.38739	0.764511	0	0.00025	0.01425	-6.41251	0.0117393	0	0.749246	0.837621	-0.736753	0.600088	0	0.002715
FBgn0000083	AnxB9	A0A0B4KH34;P22464	-	-	-	+	+	0		0		0		Exp1	0		0		0.002889	0.0327859	-4.81935	0.0354187	0						0.070722	0.292696	-2.30412	0.202484	1						0.0165145	0.136478	-2.54017	0.171923	3						0.112916
FBgn0000084	AnxB10	P22465	-	-	-	+	-	0		0		0		Exp1;Exp2	0		0		0.003852	0.0386851	-2.98069	0.126684	2	0.126577	0.564028	2.37339	5.18156	2	0.036705	0.209303	-1.98922	0.251875	2	0.195388	0.554545	2.16647	4.48925	1	0.000156	0.0109668	-5.62417	0.0202748	0	0.062064	0.22343	2.67135	6.37027	3	0.00057
FBgn0000100	RpLP0	M9PG76;P19889	-	-	-	+	-	0		0		0		Exp1;Exp2	0		0		0.003813	0.0384766	-3.23971	0.105864	2	0.553287	0.950592	-0.707291	0.612469	2	0.0077825	0.0789101	-3.49474	0.088711	1	0.834241	0.939496	-0.247463	0.842377	2	0.017243	0.137748	-2.65445	0.15883	2	0.772502	0.840005	-0.332175	0.794338	3	0.24326
FBgn0000109	Aprt	P12426;X2J8L3	-	-	-	+	-	0		0		0		Exp1	0		0		0.023058	0.113226	-3.09014	0.117429	0						0.534817	0.882574	-0.469099	0.722416	1						0.049426	0.24355	-2.80112	0.143476	0						0.114359
FBgn0000115	Arl1	P25160	-	-	-	+	-	0		0		0		Exp1;Exp2	0		0		0.843644	0.950343	-0.0674354	0.954333	2	0.258649	0.840457	2.00595	4.01653	1	0.519598	0.871783	-0.246409	0.842992	1	0.866429	0.939496	-0.369797	0.773891	0	0.126284	0.426134	-0.592391	0.663243	1	0.574039	0.827486	1.23041	2.34633	1	0.780748
FBgn0000116	Argk	A8JNP1;A8JNP2;P48610	-	-	-	+	-	0		0		0		Exp1;Exp2	0		0		0.876171	0.950343	-0.357477	0.780528	0	0.622291	0.950592	-1.1052	0.464839	0	0.913451	0.996497	-0.306024	0.808868	0	0.629446	0.939496	-1.03495	0.488031	0	0.95416	0.999911	-0.201237	0.869804	0	0.432163	0.691462	-1.35921	0.389795	0	0.970861
FBgn0000117	arm	P18824;M9PGG4	-	-	-	+	-	0		0		0		Exp1	0		0		0.563284	0.878024	0.825842	1.77257	3						0.533599	0.881253	-1.05319	0.4819	1						0.808654	0.999911	-0.34985	0.784666	2						0.119444
FBgn0000119	arr	A1Z9D7	-	-	-	+	+	0		0		0		Exp1	0		0		0.289108	0.582358	-1.75345	0.296592	0						0.379283	0.734533	-1.54513	0.342664	0						0.416052	0.838923	-1.54372	0.343001	0						0.529447
FBgn0000140	asp	B6UW25;B6UW30;B6UW43;B6UW46;B6UW48;B6UW49;B6UW50;B6UW51;B6UW52;B6UW54;B8A3X9;H0RNM3;Q9VC45	-	+	-	-	+	0		0		0		Exp1;Exp2	0		0		0.653218	0.950343	-0.211474	0.863654	3	0.150713	0.634386	2.28149	4.86179	1	0.735931	0.996497	-0.196872	0.87244	1	0.183067	0.533978	2.13294	4.38609	2	0.399819	0.823373	-0.498878	0.707657	1	0.336025	0.601679	1.69884	3.24639	3	0.0476625
FBgn0000150	awd	P08879;A0A0B4LJ12;A0A0B4LHX6	-	-	-	+	-	0		0		0		Exp1	0		0		0.000322	0.00838393	-5.89076	0.0168541	0						0.000732	0.0234546	-5.67077	0.0196304	0						0.000601	0.0285418	-5.66238	0.0197449	0						0.0010415
FBgn0000181	bic	Q7KM15	-	-	-	+	-	0		0		0		Exp1	0		0		0.002532	0.0310464	-4.26074	0.0521662	0						0.007235	0.0755377	-3.98269	0.0632544	0						0.0048515	0.0710733	-3.95369	0.0645387	0						0.0093145
FBgn0000212	brm	M9PFM5;M9PFS6;P25439	-	-	-	-	-	0		0		0		Exp1;Exp2	0		0		0.503663	0.819617	-0.335512	0.792503	3	0.484551	0.950592	-0.282354	0.822248	3	0.961062	0.996497	0.0236722	1.01654	2	0.0462145	0.218759	-0.807487	0.571376	3	0.924113	0.999911	-0.0442361	0.969803	3	0.814282	0.868906	0.095102	1.06814	3	0.10584
FBgn0000221	brn	Q24157	-	+	-	+	-	0		0		0		Exp1;Exp2	0		0		0.899172	0.950343	-0.323388	0.799191	0	0.810793	0.950592	-0.556469	0.679964	0	0.574847	0.91223	1.21335	2.31876	1	0.836969	0.939496	-0.447608	0.733257	0	0.978534	0.999911	-0.0516596	0.964826	0	0.330719	0.596078	1.72377	3.30298	3	0.978571
FBgn0000229	bsk	P92208;E1JHD6	-	-	-	+	-	0		0		0		Exp1	0		0		0.0030365	0.0338835	-3.92193	0.0659755	0						0.012557	0.106356	-3.78897	0.0723448	0						0.010334	0.10843	-3.69137	0.0774082	0						0.0196155
FBgn0000239	bur	Q9VIE7	-	-	-	+	-	0		0		0		Exp1;Exp2	0		0		0.0048375	0.0446252	-3.32178	0.100011	0	0.856911	0.950592	-0.399597	0.75807	0	0.233309	0.570886	-0.730434	0.602723	1	0.863393	0.939496	-0.397161	0.759351	0	0.0130085	0.122058	-3.13331	0.113967	0	0.269783	0.537993	2.07866	4.22414	1	0.0383775
FBgn0000257	car	Q9Y1I2;A4V4S5;M9PF72	-	-	-	-	+	0		0		0		Exp1	0		0		0.017196	0.0947095	-2.81197	0.142401	0						0.03448	0.203124	-2.73935	0.149752	0						0.935021	0.999911	0.033472	1.02347	1						0.774575
FBgn0000261	Cat	P17336	-	-	-	+	+	0		0		0		Exp1	0		0		0.892622	0.950343	-0.313847	0.804494	0						0.221839	0.560311	2.15879	4.46539	1						0.969596	0.999911	-0.117373	0.921865	0						0.965589
FBgn0000283	Cp190	Q24478	-	-	-	-	+	0		0		0		Exp1	0		0		0.01766	0.0962402	-3.33508	0.0990925	0						0.17439	0.480789	-1.05589	0.480999	1						0.03013	0.185023	-3.07354	0.118788	0						0.063971
FBgn0000308	chic	M9NEU5;P25843	-	-	-	-	+	0		0		0		Exp1;Exp2	0		0		0.000725	0.0148347	-4.62496	0.0405274	2	0.870538	0.950592	-0.408299	0.753511	0	0.002072	0.0383783	-4.56298	0.0423064	1	0.865099	0.939496	-0.43132	0.741583	0	0.004737	0.0710733	-3.75922	0.073852	2	0.792391	0.852265	-0.649646	0.637437	0	0.018017
FBgn0000316	cin	P39205	-	-	-	+	+	0		0		0		Exp1;Exp2	0		0		0.840535	0.950343	-0.0845014	0.94311	3	0.411011	0.950592	1.54302	2.91405	1	0.991765	0.997371	-0.00998661	0.993102	1	0.491466	0.933785	1.36879	2.58254	1	0.358064	0.772144	-0.491591	0.71124	1	0.144157	0.384559	2.34118	5.06718	1	0.667911
FBgn0000319	Chc	P29742;X2JC31	-	-	-	+	-	0		0		0		Exp1;Exp2	0		0		0.748521	0.950343	-0.124962	0.917028	3	0.532114	0.950592	0.186598	1.13808	3	0.004356	0.0576152	-1.10327	0.465461	3	0.826935	0.939496	0.0664644	1.04715	3	0.142343	0.4616	-0.553358	0.681432	3	0.110792	0.329486	0.49957	1.41379	3	0.626861
FBgn0000330	cm	O76928	-	-	-	-	+	0		0		0		Exp1;Exp2	0		0		0.0709495	0.237773	0.591946	1.50728	2	0.199875	0.744461	0.479032	1.39381	3	0.891405	0.996497	0.0469116	1.03305	1	0.718476	0.939496	0.153155	1.112	1	0.400149	0.823373	0.247002	1.18674	3	0.938051	0.95675	0.0319292	1.02238	2	0.395857
FBgn0000352	cos	A0A0B4KED9;O16844	-	-	-	-	-	0		0		0		Exp1;Exp2	0		0		0.998366	0.998422	-0.00429181	0.99703	3	0.533636	0.950592	0.299661	1.23085	2	0.494596	0.852207	0.432291	1.34937	1	0.425289	0.867056	-0.373225	0.772055	3	0.833441	0.999911	0.108676	1.07824	1	0.390377	0.654456	-0.430186	0.742166	2	0.0291045
FBgn0000377	crn	P17886	-	-	-	-	-	0		0		0		Exp1	0		0		0.236903	0.516145	-1.8605	0.275381	0						0.299667	0.65492	-1.67183	0.313854	0						0.346714	0.756539	-1.66408	0.315544	0						0.86188
FBgn0000382	csw	M9PGI1;P29349	-	-	-	-	+	1	CG4676	1	CG4676	0		Exp1;Exp2	1	CG4676	0		0.869637	0.950343	-0.439221	0.737533	0	0.836605	0.950592	-0.43967	0.737303	0	0.0087505	0.0831298	4.17025	18.0041	2	0.875073	0.939496	-0.316326	0.803112	0	0.973201	0.999911	-0.114958	0.923409	0	0.732259	0.837621	-0.728227	0.603645	0	0.95569
FBgn0000384	cta	M9PDM5;P25157	-	+	-	+	+	0		0		0		Exp1	0		0		0.875572	0.950343	0.0839473	1.05991	1						0.816975	0.996497	0.132713	1.09635	1						0.532879	0.951713	-0.349257	0.784988	1						0.416384
FBgn0000405	CycB	P20439	-	-	-	-	-	0		0		0		Exp1	0		0		0.896372	0.950343	-0.471182	0.721373	0						0.940672	0.996497	-0.349766	0.784711	0						0.970067	0.999911	-0.305946	0.808912	0						0.961608
FBgn0000412	D1	P22058;A4V2K7	-	-	-	-	-	0		0		0		Exp1	0		0		0.853965	0.950343	-0.441631	0.736302	0						0.940161	0.996497	-0.180209	0.882575	0						0.968165	0.999911	-0.111652	0.925528	0						0.977
FBgn0000414	Dab	E1JI13;M9NDT7;M9NEC1;M9NG14;M9PCU3;M9PFS5;M9PI84;P98081	+	-	-	-	+	0		0		0		Exp1;Exp2	0		0		0.875055	0.950343	-0.381047	0.76788	0	0.826909	0.950592	-0.48333	0.715325	0	0.952695	0.996497	-0.135198	0.910545	0	0.843226	0.939496	-0.381246	0.767774	0	0.955955	0.999911	-0.14781	0.90262	0	0.71507	0.837621	-0.779172	0.582701	0	0.969631
FBgn0000454	Dip-B	Q9VFQ9	-	-	-	-	+	0		0		0		Exp1	0		0		0.159804	0.404747	-2.19037	0.219095	0						0.225504	0.564831	-2.07661	0.237072	0						0.227752	0.606047	-2.01195	0.247937	0						0.321723
FBgn0000482	dor	Q24314	-	-	-	-	-	0		0		0		Exp1	0		0		0.441174	0.750957	1.5034	2.8351	1						0.401079	0.761365	1.61295	3.05878	1						0.992965	0.999911	0.000887	1.00062	0						0.971487
FBgn0000499	dsh	P51140	-	-	-	-	-	9	dHip14;CG5196;CG8314;CG4676;CG1407;Dnz1;app;GabPI;CG5880	3	dHip14;app;CG5880	6	CG5196;CG8314;CG4676;CG1407;Dnz1;GabPI	Exp1;Exp2	7	CG1407;CG4676;CG5196;CG5880;Dnz1;CG8314;GabPI	8	CG1407;CG4676;CG5196;app;dHip14;Dnz1;CG8314;GabPI	5e-07	7.03e-05	4.25319	19.0695	3	8.65e-05	0.00215149	4.20373	18.4268	3	0.007466	0.0768088	2.31849	4.98811	2	0.000376	0.00513684	3.6096	12.2066	3	0.004923	0.071079	2.21262	4.63516	3	0.000151	0.00204523	3.82827	14.2044	3	0.388833
FBgn0000536	eas	P54352	-	-	-	-	-	0		0		0		Exp1	0		0		0.943705	0.960557	-0.0529155	0.963986	1						0.386117	0.743672	-1.48333	0.357663	0						0.429222	0.852021	-1.36057	0.389427	0						0.554323
FBgn0000541	E(bx)	E1JHV6;E1JHV7;M9PBG5;M9PDH1;M9PE12;Q9W0T1	+	-	-	+	+	0		0		0		Exp1;Exp2	0		0		0.0901015	0.273416	-0.774287	0.584678	1	0.838719	0.950592	-0.418245	0.748334	0	0.719823	0.996497	0.157297	1.1152	1	0.169918	0.516551	2.30219	4.93207	2	0.828082	0.999911	-0.0986477	0.933908	1	0.20659	0.474982	2.18359	4.54284	2	0.976649
FBgn0000543	ecd	Q9W032	-	-	-	-	-	0		0		0		Exp1	0		0		0.90293	0.950343	-0.268486	0.83019	0						0.956959	0.996497	-0.123842	0.917741	0						0.990314	0.999911	0.0420558	1.02958	0						0.959697
FBgn0000557;FBgn0284245	Ef1alpha100E;eEF1alpha2;eEF1alpha1	A4V3Q6;P05303;P08736;Q8T3U3	-	-	-	+	-	0		0		0		Exp1;Exp2	0		0		0.512213	0.829691	-0.36297	0.777562	3	0.835233	0.950592	0.0999169	1.07171	3	0.244877	0.585797	-0.65586	0.634697	3	0.859638	0.939496	-0.0809384	0.945442	3	0.644145	0.999911	0.251332	1.19031	3	0.340206	0.604418	0.45381	1.36965	3	0.86417
FBgn0000559	EF2	P13060	-	-	-	+	-	0		0		0		Exp1;Exp2	0		0		0.01122	0.07326	-1.72291	0.302937	3	0.785713	0.950592	0.313521	1.24274	3	0.056527	0.262589	-1.24243	0.422662	3	0.698714	0.939496	0.44171	1.35821	3	0.235029	0.612784	-0.78359	0.58092	3	0.642701	0.837621	0.51822	1.43219	3	0.224889
FBgn0000562	egl	P92030;Q7YU43;Q9W1K4	-	-	-	-	-	0		0		0		Exp1	0		0		0.232738	0.508646	0.660135	1.58023	2						0.067369	0.285304	1.23609	2.3556	1						0.31415	0.720938	0.620209	1.5371	1						0.314928
FBgn0000566	Eip55E	Q7JXZ2	-	-	-	+	-	0		0		0		Exp1	0		0		0.095537	0.282988	-2.47328	0.180082	0						0.152224	0.44651	-2.32305	0.199845	0						0.168578	0.510089	-2.21547	0.215316	0						0.214355
FBgn0000578	ena	A0A0B4LFX0;Q8T4F7	-	-	-	-	-	0		0		0		Exp1;Exp2	0		0		0.157206	0.401877	0.593591	1.509	3	0.052885	0.328849	2.78974	6.91506	3	0.773992	0.996497	-0.153463	0.89909	1	0.847921	0.939496	-0.396867	0.759506	0	0.792448	0.999911	0.113811	1.08208	2	0.169809	0.421595	2.17608	4.51924	2	0.844361
FBgn0000579	Eno	E1JHR5;P15007	-	-	-	+	-	0		0		0		Exp1	0		0		0.0022375	0.0294609	-4.53191	0.0432274	2						0.0015895	0.0335858	-6.12986	0.01428	0						0.0133865	0.122058	-3.54697	0.085557	2						0.0514845
FBgn0000629	E(z)	P42124;M9PHZ5	-	-	-	-	+	0		0		0		Exp1	0		0		0.877752	0.950343	-0.350018	0.784574	0						0.948771	0.996497	-0.129571	0.914103	0						0.98024	0.999911	-0.0442082	0.969822	0						0.962681
FBgn0000667	Actn	P18091;M9MS06;F0JAG6;M9PGA7	-	-	-	+	-	0		0		0		Exp1	0		0		0.436489	0.747129	-1.42991	0.371155	0						0.507772	0.866047	-1.22798	0.426916	0						0.56322	0.98053	-1.10978	0.463365	0						0.639903
FBgn0000711;FBgn0003132;FBgn0003134;FBgn0004103	Pp1-13C;Pp1alpha-96A;Pp1-87B;flw;CG9156	A0A0B4KHS9;B4F4X2;C0MKX3;H5V895;P12982;P48461;P48462;Q05547;Q8SWU9;Q8T0U6	-	-	-	+	+	0		0		0		Exp1;Exp2	0		0		0.050197	0.189642	-0.653442	0.635762	3	0.352592	0.950592	1.88922	3.70436	1	0.214572	0.552543	-0.534941	0.690187	1	0.270034	0.687908	2.09442	4.27056	3	0.0337625	0.197244	-0.723445	0.60565	3	0.297932	0.560619	2.03166	4.08876	2	0.782339
FBgn0000928	fs(1)Yb	Q9W4W2	-	-	-	-	+	0		0		0		Exp1	0		0		0.089379	0.272394	-2.48492	0.178634	0						0.13544	0.42078	-2.34984	0.196167	0						0.143268	0.462006	-2.27877	0.206073	0						0.208263
FBgn0001079	fu	P23647;Q4QQA2	-	-	-	-	+	0		0		0		Exp1;Exp2	0		0		0.817836	0.950343	-0.11719	0.921981	3	0.100082	0.496059	1.24237	2.36586	3	0.91577	0.996497	-0.0596603	0.95949	2	0.891582	0.940388	0.110742	1.07978	2	0.892505	0.999911	0.0646166	1.04581	3	0.931783	0.953933	-0.0595247	0.95958	2	0.383991
FBgn0001087	g	M9PHJ5;M9PJM7;P54362	-	-	-	+	+	0		0		0		Exp1;Exp2	0		0		0.134869	0.361881	1.7994	3.48076	3	0.911273	0.964356	0.0958066	1.06866	3	0.946167	0.996497	0.0877972	1.06275	3	0.688952	0.939496	-0.341221	0.789373	3	0.311262	0.717433	1.24668	2.37295	3	0.426836	0.687461	-0.688673	0.620424	3	0.868697
FBgn0001091	Gapdh2;Gapdh1	M9PJN8;P07486;P07487	-	-	-	+	-	0		0		0		Exp1;Exp2	0		0		0.563255	0.878024	-0.609609	0.655374	3	0.291565	0.892308	-1.45535	0.364667	1	0.195088	0.518842	-1.70685	0.306328	1	0.631159	0.939496	-0.650596	0.637017	2	0.202398	0.564474	-1.44261	0.367902	2	0.225364	0.492768	-1.74552	0.298227	1	0.808719
FBgn0001092	Gapdh2;Gapdh1	M9PJN8;P07486;P07487	-	-	-	+	-	0		0		0		Exp1;Exp2	0		0		0.563255	0.878024	-0.609609	0.655374	3	0.291565	0.892308	-1.45535	0.364667	1	0.195088	0.518842	-1.70685	0.306328	1	0.631159	0.939496	-0.650596	0.637017	2	0.202398	0.564474	-1.44261	0.367902	2	0.225364	0.492768	-1.74552	0.298227	1	0.808719
FBgn0001104	Galphai	P20353	-	+	+	+	-	0		0		0		Exp1;Exp2	0		0		0.137802	0.368345	0.551918	1.46603	3	0.832102	0.950592	0.0597691	1.0423	3	0.250036	0.592693	0.455112	1.37089	2	0.222822	0.600723	0.338717	1.26463	3	0.200472	0.562228	0.516657	1.43064	2	0.519253	0.777155	0.181621	1.13416	3	0.0442985
FBgn0001105	Gbeta13F	A4V4I0;P26308	-	-	-	+	+	0		0		0		Exp1;Exp2	0		0		0.0224445	0.111116	-1.67189	0.313842	1	0.796307	0.950592	-0.272611	0.82782	2	0.00153	0.0332657	-4.51553	0.0437211	0	0.933074	0.958292	-0.0851116	0.942712	2	0.00114	0.0332962	-4.40151	0.0473165	0	0.909785	0.938602	0.126294	1.09149	3	0.122159
FBgn0001123	Galphas	A0A0B4LGI1;P20354	-	+	+	+	+	0		0		0		Exp1	0		0		0.208756	0.476478	-0.517651	0.698508	1						0.487931	0.847373	-0.298228	0.813251	1						0.962274	0.999911	-0.0278328	0.980893	1						0.322835
FBgn0001124	Got1	Q7K221;A1ZAA5	-	-	-	+	+	0		0		0		Exp1	0		0		0.000103	0.00374348	-4.16143	0.0558835	1						0.000282	0.0153849	-5.53709	0.0215363	0						0.000246	0.01425	-5.5701	0.021049	0						0.000574
FBgn0001125	Got2	Q8IPY3;Q9VQ61	-	-	-	+	+	0		0		0		Exp1	0		0		0.001248	0.0205628	-4.90358	0.0334099	0						0.0027105	0.0453686	-4.72634	0.0377772	0						0.0221755	0.155376	-2.3343	0.198293	1						0.034857
FBgn0001133	grau	Q9U405	-	-	-	-	+	0		0		0		Exp1	0		0		0.887131	0.950343	-0.298293	0.813214	0						0.951311	0.996497	-0.106318	0.928956	0						0.950529	0.999911	-0.119464	0.920529	0						0.988136
FBgn0001142	Gs1	E1JHQ1;P20477	-	-	-	-	-	2	CG8314;GabPI	2	CG8314;GabPI	0		Exp1;Exp2	0		2	CG8314;GabPI	0.085878	0.266348	0.672533	1.59387	3	0.0664395	0.38029	0.543973	1.45798	3	0.321242	0.676218	0.376369	1.29807	3	0.222545	0.600723	0.349674	1.27427	3	0.390672	0.811752	0.322907	1.25085	3	0.242337	0.508397	0.34155	1.26712	3	0.022644
FBgn0001149	GstD1	P20432	-	-	-	-	-	0		0		0		Exp1	0		0		0.0455905	0.177072	-1.7882	0.289533	2						0.0228865	0.157701	-2.45599	0.182253	1						0.0417205	0.216741	-2.0004	0.249931	1						0.81721
FBgn0001179	hay	Q02870;B7Z0G1	-	-	-	-	+	0		0		0		Exp1	0		0		0.420177	0.73357	-1.41645	0.374634	0						0.517592	0.870785	-1.17671	0.44236	0						0.560343	0.98053	-1.14831	0.451153	0						0.638356
FBgn0001186	Hex-A	Q9GNH8;Q9W330	-	-	-	+	+	9	dHip14;CG5196;CG8314;CG4676;CG1407;Dnz1;app;GabPI;CG5880	9	dHip14;CG5196;CG8314;CG4676;CG1407;Dnz1;app;GabPI;CG5880	0		Exp1;Exp2	0		9	CG1407;CG4676;CG5196;app;CG5880;dHip14;Dnz1;CG8314;GabPI	0.257927	0.543968	-0.771203	0.585929	3	7.1e-05	0.00179867	4.36549	20.6131	2	0.0748615	0.297331	-1.49277	0.35533	1	0.005396	0.0447377	3.39243	10.5008	2	0.0044655	0.0702816	-2.31906	0.200398	3	0.000164	0.00219953	4.17282	18.0361	3	0.002787
FBgn0001195;FBgn0051617;FBgn0053801;FBgn0053804;FBgn0053807;FBgn0053810;FBgn0053813;FBgn0053816;FBgn0053819;FBgn0053822;FBgn0053825;FBgn0053828;FBgn0053831;FBgn0053834;FBgn0053837;FBgn0053840;FBgn0053843;FBgn0053846;FBgn0053849;FBgn0053852;FBgn0053855;FBgn0053858;FBgn0053861;FBgn0053864	His1:CG33861;His1:CG33807;His1:CG33801;His1;His1:CG33834	P02255;Q4AB54;Q4AB94;Q4ABD8;Q4ABE3	-	-	-	+	-	0		0		0		Exp1;Exp2	0		0		0.761396	0.950343	0.263662	1.20052	3	0.211616	0.756717	-0.601299	0.65916	3	0.728703	0.996497	-0.304382	0.809789	3	0.109451	0.392991	-0.773143	0.585141	3	0.0779235	0.31849	1.56713	2.96315	3	0.045166	0.188106	-0.958124	0.514726	3	0.294646
FBgn0001196;FBgn0001197;FBgn0051618;FBgn0053808;FBgn0053814;FBgn0053817;FBgn0053820;FBgn0053823;FBgn0053826;FBgn0053829;FBgn0053832;FBgn0053835;FBgn0053838;FBgn0053841;FBgn0053844;FBgn0053847;FBgn0053850;FBgn0053853;FBgn0053856;FBgn0053859;FBgn0053862;FBgn0053865	His2A;His2Av;His2A:CG33859	A0A0B4KH25;P08985;P84051;Q4AB57	-	-	-	+	-	0		0		0		Exp1;Exp2	0		0		0.754223	0.950343	-0.576826	0.670437	1	0.466821	0.950592	1.6672	3.17597	1	0.894997	0.996497	-0.272675	0.827783	1	0.0544495	0.244219	3.68236	12.8381	2	0.640803	0.999911	0.849194	1.80149	2	0.235664	0.505311	2.47524	5.56061	2	0.547253
FBgn0001198;FBgn0053868;FBgn0053870;FBgn0053872;FBgn0053874;FBgn0053876;FBgn0053878;FBgn0053880;FBgn0053882;FBgn0053884;FBgn0053886;FBgn0053888;FBgn0053890;FBgn0053892;FBgn0053894;FBgn0053896;FBgn0053898;FBgn0053900;FBgn0053902;FBgn0053904;FBgn0053906;FBgn0053908;FBgn0053910;FBgn0061209	His2B	P02283	-	-	-	+	-	0		0		0		Exp1;Exp2	0		0		0.21453	0.483897	2.38346	5.21786	1	0.446544	0.950592	-1.49955	0.353664	1	0.983816	0.997056	-0.0208422	0.985657	0	0.909345	0.945995	0.218453	1.16349	2	0.0467	0.233389	3.50389	11.3443	2	0.401252	0.662138	-1.64325	0.320133	1	0.940478
FBgn0001199;FBgn0051613;FBgn0053803;FBgn0053806;FBgn0053809;FBgn0053812;FBgn0053815;FBgn0053818;FBgn0053821;FBgn0053824;FBgn0053827;FBgn0053830;FBgn0053833;FBgn0053836;FBgn0053839;FBgn0053842;FBgn0053845;FBgn0053848;FBgn0053851;FBgn0053854;FBgn0053857;FBgn0053860;FBgn0053863;FBgn0053866	His3;His3.3B	C0HL67;P02299	-	+	-	+	-	0		0		0		Exp1;Exp2	0		0		0.704059	0.950343	-0.605051	0.657448	1	0.896491	0.958874	-0.425841	0.744405	0	0.25418	0.596954	-2.42768	0.185865	0	0.443948	0.88293	2.306	4.94509	1	0.579693	0.995579	0.83457	1.78333	2	0.205944	0.474759	3.71313	13.1148	2	0.01784
FBgn0001200;FBgn0013981;FBgn0051611;FBgn0053869;FBgn0053871;FBgn0053873;FBgn0053875;FBgn0053877;FBgn0053879;FBgn0053881;FBgn0053883;FBgn0053885;FBgn0053887;FBgn0053889;FBgn0053891;FBgn0053893;FBgn0053895;FBgn0053897;FBgn0053899;FBgn0053901;FBgn0053903;FBgn0053905;FBgn0053907;FBgn0053909	His4;His4r	A0A0B4KFZ9;P84040	-	-	-	+	-	0		0		0		Exp1;Exp2	0		0		0.672276	0.950343	0.49645	1.41074	3	0.876703	0.950592	-0.386663	0.764897	0	0.407647	0.766246	-1.20371	0.434158	1	0.411513	0.854249	1.87736	3.67401	1	0.873049	0.999911	-0.182075	0.881434	3	0.455405	0.707962	1.73602	3.33114	1	0.031713
FBgn0001202	hook	Q24185	-	-	-	-	+	0		0		0		Exp1;Exp2	0		0		0.033207	0.144997	3.52037	11.4746	3	0.416732	0.950592	1.77759	3.42854	1	0.0506435	0.246668	3.43622	10.8245	1	0.898447	0.94182	-0.261423	0.834264	0	0.960196	0.999911	-0.12912	0.914389	0	0.793488	0.852543	-0.621328	0.650072	0	0.979738
FBgn0001215	Hrb98DE	P07909;A4V3J6;A4V3J5	-	-	-	+	-	0		0		0		Exp1	0		0		0.148651	0.387044	-2.11732	0.230474	0						0.236247	0.574678	-1.96611	0.255943	0						0.247915	0.629185	-1.9317	0.26212	0						0.309383
FBgn0001216	Hsc70-1	F3YDH5;P29843;Q8I0E9;Q8IH88	-	-	-	-	+	0		0		0		Exp1;Exp2	0		0		0.76317	0.950343	-0.719272	0.607404	1	0.241555	0.819274	-2.78694	0.144893	0	0.442773	0.799493	-2.17181	0.221933	0	0.299482	0.725116	1.89133	3.70976	2	0.856213	0.999911	-0.474157	0.719887	1	0.188573	0.448639	2.35559	5.11804	3	0.397408
FBgn0001217;FBgn0001230;FBgn0013275;FBgn0013276;FBgn0013277;FBgn0013278;FBgn0013279;FBgn0051354	Hsp70Ba;Hsp70Bc;Hsp70Bb;Hsp70Bbb;Hsp68;Hsc70-2;Hsp70Aa;Hsp70Ab	C7LA76;F3YDH1;F3YDI6;O97125;P02825;P11146;P82910;Q8INI8;Q95NM1;Q9BIR7;Q9BIS2;Q9VG58	-	-	-	+	+	0		0		0		Exp1;Exp2	0		0		0.629366	0.940126	-0.269704	0.82949	3	0.281793	0.878412	0.306794	1.23696	3	0.294511	0.649712	-0.647461	0.638403	2	0.220134	0.598693	0.350478	1.27498	3	0.146936	0.466105	-0.848598	0.555324	3	0.701981	0.837621	0.11029	1.07945	3	0.948122
FBgn0001218	Hsc70-3	F3YDH0;P29844	-	-	-	+	+	0		0		0		Exp1;Exp2	0		0		0.125453	0.344956	-0.868819	0.547595	3	0.048579	0.310565	0.895346	1.86006	3	0.004552	0.0585376	-1.73865	0.299649	3	0.688357	0.939496	-0.176192	0.885036	3	0.0036065	0.0618383	-1.74971	0.297361	3	0.988495	0.99431	-0.00615815	0.995741	3	0.029158
FBgn0001220	Hsc70-5	A0A0B4LFD2;P29845	-	-	-	+	-	0		0		0		Exp1;Exp2	0		0		0.038244	0.159615	-1.54895	0.341759	3	0.931249	0.971067	0.0558674	1.03948	3	0.0123115	0.105121	-1.97572	0.254243	2	0.420971	0.865787	0.536031	1.44998	3	0.202151	0.564474	-0.967916	0.511244	3	0.127524	0.362995	1.00148	2.00205	3	0.156112
FBgn0001224	Hsp23	M9NE68;P02516	-	-	-	-	-	0		0		0		Exp1	0		0		0.0643725	0.225518	-3.77523	0.0730368	0					0	0.138209	0.424535	-3.24582	0.105417	0					0	0.450794	0.872223	-1.17295	0.443514	1					0	0.768439
FBgn0001225	Hsp26	P02517;X2JGG6	-	-	-	-	-	0		0		0		Exp1;Exp2	0		0		0.023364	0.113798	-4.29798	0.0508371	0	0.827385	0.950592	-0.522755	0.696041	0	0.732792	0.996497	-0.45127	0.731399	2	0.338889	0.771381	1.92502	3.79741	1	0.43233	0.852932	-1.04143	0.485846	3	0.5482	0.801912	1.30895	2.47761	1	0.826014
FBgn0001226	Hsp27	P02518;X2JC82	-	-	-	-	-	0		0		0		Exp1	0		0		0.011715	0.0750971	-3.75902	0.073862	0						0.02846	0.180247	-3.54332	0.0857739	0						0.0218215	0.154435	-3.53562	0.0862327	0						0.103597
FBgn0001233	Hsp83	M9PBL3;P02828	-	-	-	+	+	0		0		0		Exp1;Exp2	0		0		0.0059905	0.0505359	-1.68792	0.310373	3	0.955487	0.979657	-0.0436844	0.970174	3	0.0616135	0.277064	-1.10351	0.465382	3	0.877776	0.939496	0.123526	1.08939	3	0.070707	0.302477	-1.08404	0.471708	3	0.616936	0.837621	0.421187	1.33903	3	0.213584
FBgn0001248	Idh	B7Z0E0;Q7KUB0;Q7KUB1;Q8IQA7;Q9VSI6	-	-	-	+	+	1	GabPI	1	GabPI	0		Exp1;Exp2	0		1	GabPI	0.000441	0.010569	-3.4801	0.0896158	1	0.500015	0.950592	1.40943	2.65632	1	0.000734	0.0234546	-3.52091	0.0871163	1	0.358517	0.796936	1.72966	3.3165	2	0.000288	0.0154748	-4.90899	0.0332848	0	0.441451	0.699773	1.54487	2.91777	1	0.000875
FBgn0001258	ImpL3;Ldh	B5RJQ0;Q32KE6;Q95028	-	-	-	+	+	0		0		0		Exp1;Exp2	0		0		0.310234	0.608771	0.854337	1.80793	3	0.467433	0.950592	-0.500096	0.70706	3	0.565098	0.910386	0.491282	1.40569	3	0.832014	0.939496	0.147792	1.10787	3	0.149648	0.473176	1.23433	2.35272	3	0.933636	0.953933	-0.0585311	0.960241	3	0.915909
FBgn0001297	kay	A0A0B4LHU8;A8MPH9;C4JC86;P21525	-	-	-	-	-	0		0		0		Exp1	0		0		0.901926	0.950343	-0.294849	0.815157	0						0.950856	0.996497	-0.122139	0.918824	0						0.991525	0.999911	-0.00679261	0.995303	0						0.163356
FBgn0001308	Khc	P17210;Q6NNT8	-	-	-	+	+	0		0		0		Exp1;Exp2	0		0		0.0052005	0.0461322	-1.6027	0.329261	3	0.831013	0.950592	-0.488834	0.712601	0	0.0607055	0.27415	-1.28896	0.409245	1	0.847351	0.939496	-0.411775	0.751698	0	0.000653	0.0294587	-2.46723	0.180838	1	0.270905	0.539034	1.92825	3.80593	1	0.0330335
FBgn0001316	klar	A8JNH1;M9PBH0;M9PDJ0;M9PGK7;Q7YU15;Q9W0Q4;X2JAH4	-	-	-	-	+	2	CG8314;CG5196	1	CG5196	1	CG8314	Exp1;Exp2	1	CG8314	2	CG5196;CG8314	0.878007	0.950343	-0.346773	0.786341	0	0.000766	0.0140174	-4.60023	0.041228	0	0.136455	0.421789	2.81607	7.04244	1	0.793265	0.939496	-0.158681	0.895844	3	0.044347	0.227381	3.52119	11.4811	2	0.0017085	0.0148868	2.13317	4.3868	3	0.981308
FBgn0001330	kz	O46072;X2JCE0	-	-	-	-	+	0		0		0		Exp1;Exp2	0		0		0.341301	0.648471	0.403692	1.32289	3	0.71512	0.950592	0.184964	1.13679	3	0.112765	0.371016	0.756127	1.68895	2	0.588552	0.939496	-0.275863	0.825956	3	0.430428	0.852021	0.337415	1.26349	3	0.999921	0.999921	0.000463	1.00032	3	0.389446
FBgn0001341	EG:115C2.2;Mybbp1A	O77426;Q24034;Q5BIF7;Q8MRJ3;Q9W5E4	-	-	-	+	-	0		0		0		Exp1;Exp2	0		0		0.559573	0.87769	0.405446	1.3245	3	0.112323	0.524427	0.678372	1.60033	3	0.583388	0.920764	-0.402151	0.756729	2	0.421501	0.865787	0.33808	1.26407	3	0.988156	0.999911	-0.00950068	0.993436	3	0.198302	0.462931	0.5561	1.47029	3	0.286494
FBgn0001565	Hlc	Q8MYS0;Q9VRI0	-	-	-	+	-	0		0		0		Exp1;Exp2	0		0		0.46804	0.782691	0.229389	1.17234	3	0.372446	0.950592	0.285343	1.2187	3	0.275882	0.623616	0.480763	1.39548	1	0.329334	0.759293	-0.312977	0.804979	3	0.436119	0.854365	0.24595	1.18587	3	0.287919	0.554752	-0.340701	0.789657	3	0.786334
FBgn0001942	eIF-4a;eIF4A	C8VV33;C9QP42;D3DMH8;Q02748	-	-	-	+	-	0		0		0		Exp1;Exp2	0		0		0.0692315	0.233989	-0.685795	0.621663	3	0.671613	0.950592	-0.16414	0.892461	3	0.261379	0.606779	-0.425058	0.744809	3	0.991858	0.993009	0.00416922	1.00289	3	0.173257	0.5161	-0.51751	0.698577	3	0.866735	0.906609	0.0672961	1.04775	3	0.408482
FBgn0001961	Arpc1	O97182	-	-	-	+	+	0		0		0		Exp1	0		0		0.000334	0.00852493	-5.11988	0.0287582	0						0.000932	0.0258908	-4.95026	0.0323461	0						0.000965	0.0313105	-4.87909	0.0339818	0						0.022307
FBgn0001977	CIAPIN1	Q9V3Y2	-	-	-	-	-	5	CG4676;CG5196;CG1407;Dnz1;app	5	CG4676;CG5196;CG1407;Dnz1;app	0		Exp1;Exp2	0		5	CG1407;CG4676;CG5196;app;Dnz1	0.45561	0.769938	-0.468245	0.722843	3	0.0072905	0.0831117	3.28236	9.72944	2	0.257018	0.600278	-0.864774	0.549133	1	0.0066925	0.0523162	3.24424	9.47573	3	0.0030075	0.0551549	-3.93856	0.0652194	0	0.001599	0.0142352	3.49146	11.2469	3	0.0083445
FBgn0001978	stc	P40798;M9PDG3;M9PD57	-	-	-	-	+	0		0		0		Exp1	0		0		0.888911	0.950343	-0.311898	0.805581	0						0.10266	0.354064	2.77241	6.83247	1						0.981039	0.999911	-0.0412872	0.971788	0						0.976871
FBgn0001986	Mtr4	Q9Y134	-	-	-	+	+	0		0		0		Exp1;Exp2	0		0		0.0791515	0.251287	-0.492641	0.710723	3	0.821403	0.950592	-0.488884	0.712576	0	0.067325	0.285304	-0.665177	0.630611	1	0.862057	0.939496	-0.349598	0.784803	0	0.0919215	0.351476	-0.500504	0.70686	2	0.180937	0.438867	2.3327	5.03749	1	0.964256
FBgn0002021	l(2)37Bb	Q9VJ10	-	-	-	-	-	0		0		0		Exp1	0		0		0.888617	0.950343	-0.342436	0.788708	0						0.937146	0.996497	-0.192584	0.875037	0						0.981584	0.999911	-0.0777381	0.947542	0						0.971737
FBgn0002031	l(2)37Cc	A0A023GQA5;P24156;V9H1B9	-	-	-	+	-	0		0		0		Exp1	0		0		0.0153255	0.0887427	-4.76159	0.0368652	0						0.342449	0.693372	-1.63531	0.321902	1						0.0797605	0.321021	-2.65796	0.158444	2						0.154631
FBgn0002069	AspRS	Q7K0E6;Q9XYM1	-	-	-	+	-	0		0		0		Exp1;Exp2	0		0		0.722312	0.950343	-0.282955	0.821906	3	0.359955	0.950592	0.358825	1.28238	3	0.875329	0.996497	-0.120878	0.919628	3	0.922471	0.953128	0.0419903	1.02953	3	0.887119	0.999911	0.118755	1.0858	3	0.895482	0.927342	0.0556786	1.03935	3	0.619426
FBgn0002121	l(2)gl	M9NCX1;M9PBJ2;P08111	-	-	-	+	+	2	CG4676;CG1407	0		2	CG4676;CG1407	Exp1;Exp2	2	CG1407;CG4676	2	CG1407;CG4676	0.00072	0.0148347	4.88614	29.5716	3	0.0010905	0.0184173	4.1993	18.3702	3	0.0015925	0.0335858	4.72635	26.4712	2	9.25e-05	0.0016872	4.82646	28.3732	3	0.977626	0.999911	-0.0863311	0.941915	0	0.205214	0.474759	2.27407	4.83684	1	0.961329
FBgn0002183	dre4	Q8IRG6	-	-	-	+	-	0		0		0		Exp1;Exp2	0		0		0.010832	0.0729687	-1.43763	0.369172	2	0.851201	0.950592	-0.250394	0.840667	3	0.010031	0.0919799	-1.74429	0.29848	1	0.529095	0.939496	0.85513	1.80892	3	0.059576	0.276145	-1.01088	0.496244	2	0.545069	0.800059	0.805098	1.74726	3	0.903964
FBgn0002413	dco	O76324;A0A0B4KHX3	-	-	-	-	-	0		0		0		Exp1	0		0		0.916435	0.950343	-0.250952	0.840342	0						0.068585	0.289292	3.17972	9.0613	1						0.102695	0.375362	2.88827	7.40381	1						0.0775065
FBgn0002431	hyd	A0A0B4LGZ6;A0A0H4Y1G5;N0D584;P51592	-	-	-	-	+	0		0		0		Exp1;Exp2	0		0		0.1432	0.37751	-1.08054	0.472851	1	0.800906	0.950592	-0.571472	0.67293	0	0.157629	0.458384	-1.13342	0.455832	1	0.649409	0.939496	1.03719	2.05222	1	0.157145	0.487382	-1.08025	0.472947	1	0.105619	0.3197	2.57726	5.96805	1	0.779599
FBgn0002466	sti	M9PI41;Q6NR17;Q9VTY8	-	-	-	-	+	0		0		0		Exp1;Exp2	0		0		0.742648	0.950343	-0.228368	0.8536	3	0.866515	0.950592	-0.47463	0.719651	0	0.447388	0.805069	-0.676545	0.625662	1	0.454361	0.896919	1.79373	3.4671	1	0.0107775	0.111969	-3.54812	0.0854888	0	0.392508	0.655619	2.03454	4.09693	1	0.973487
FBgn0002524	lace	Q9U912;Q9V3F2	-	-	-	-	-	5	CG5880;CG5196;CG8314;CG4676;Patsas	4	CG4676;CG5196;CG5880;Patsas	1	CG8314	Exp1;Exp2	1	CG8314	5	CG4676;CG5196;CG5880;Patsas;CG8314	0.218495	0.489886	1.71805	3.28991	3	0.870374	0.950592	0.552911	1.46704	1	0.282432	0.633483	1.55556	2.93948	2	0.0056285	0.0461065	3.81047	14.0303	3	0.435991	0.854365	1.12755	2.18488	2	5e-07	1.2e-05	7.3591	164.176	3	0.359069
FBgn0002525	Lam	M9NE89;P08928	-	-	-	+	-	7	CG5196;CG8314;CG4676;Dnz1;GabPI;CG5880;Patsas	6	GabPI;CG5880;CG5196;CG4676;Patsas;Dnz1	1	CG8314	Exp1;Exp2	1	CG8314	7	CG4676;CG5196;CG5880;Patsas;Dnz1;CG8314;GabPI	3.5e-06	0.000321	-4.58441	0.0416826	2	0.842852	0.950592	-0.433378	0.740526	0	0.605241	0.938569	0.421302	1.33914	2	5e-05	0.00105709	6.57491	95.3336	3	0.792049	0.999911	-0.19671	0.872538	3	6e-06	0.000112	7.10641	137.798	3	0.145562
FBgn0002542	lds	A0A0C5K8A0;M9WDW1;P34739;Q8MT27	-	-	-	-	+	2	CG5196;app	2	CG5196;app	0		Exp1;Exp2	0		2	CG5196;app	0.576187	0.88959	0.252227	1.19104	3	0.399419	0.950592	0.263357	1.20027	3	0.237131	0.575421	0.680728	1.60295	1	0.443213	0.88293	0.251173	1.19017	3	0.361777	0.777765	0.415215	1.3335	3	0.0011255	0.0107303	1.07897	2.11253	3	0.440044
FBgn0002543	robo2	M9PC46;Q9VQ08	-	-	-	-	+	0		0		0		Exp1;Exp2	0		0		0.881455	0.950343	-0.330492	0.795265	0	0.831263	0.950592	-0.498241	0.70797	0	0.206846	0.53724	2.2503	4.75782	1	0.866806	0.939496	-0.330443	0.795292	0	0.966375	0.999911	-0.120617	0.919794	0	0.750063	0.837621	-0.692144	0.618934	0	0.97288
FBgn0002552	lin	Q9V4Z9	+	-	-	-	+	0		0		0		Exp2	0		0							0.0708455	0.392766	-4.57976	0.0418173	0						0.0638945	0.276607	-4.52029	0.0435771	0						0.05987	0.217825	-4.69367	0.0386423	0
FBgn0002566	lt	Q7PL76;Q8MT46	-	-	-	-	+	0		0		0		Exp1;Exp2	0		0		0.888528	0.950343	-0.321053	0.800485	0	0.821684	0.950592	-0.497844	0.708164	0	0.536404	0.883119	1.19514	2.28967	1	0.84746	0.939496	-0.427611	0.743492	0	0.957576	0.999911	-0.143814	0.905123	0	0.732587	0.837621	-0.732084	0.602033	0	0.960446
FBgn0002579	RpL36	P49630;X2JC35	-	-	-	+	-	0		0		0		Exp1;Exp2	0		0		0.0061565	0.0513579	-2.71236	0.15258	2	0.732413	0.950592	0.277598	1.21217	3	0.0320605	0.195987	-2.28482	0.205211	2	0.0364615	0.182708	-1.7585	0.295555	3	0.0683535	0.296939	-1.74584	0.298161	3	0.077206	0.259503	-1.4486	0.366377	3	0.565004
FBgn0002590;FBgn0038277	RpS5b;RpS5a	A0A0B4K683;Q24186;Q9VFE4;X2JKU5	-	-	-	+	-	0		0		0		Exp1;Exp2	0		0		0.0102575	0.0706755	-1.70185	0.307391	3	0.792768	0.950592	-0.227134	0.85433	2	0.093818	0.338226	-1.06084	0.479352	3	0.89337	0.940823	0.0980416	1.07032	3	0.460854	0.885191	-0.463757	0.725096	3	0.816554	0.869296	-0.207043	0.866311	2	0.700311
FBgn0002622	RpS3	G3M3A2;Q06559;Q29QY2	-	-	-	+	-	0		0		0		Exp1;Exp2	0		0		0.869016	0.950343	-0.084881	0.942862	3	0.71395	0.950592	0.115998	1.08372	3	0.335813	0.688108	-0.518281	0.698203	3	0.904173	0.942077	-0.0385027	0.973665	3	0.423623	0.847066	0.424946	1.34252	3	0.872814	0.911228	0.051659	1.03646	3	0.920405
FBgn0002626	RpL32	A0A0F6PCQ7;A0A1B3Q3R0;G8E4R5;P04359	-	-	-	+	-	0		0		0		Exp1;Exp2	0		0		0.0805445	0.253914	-1.3115	0.402902	3	0.0821365	0.435514	-0.873389	0.545863	3	0.017478	0.131647	-1.98602	0.252434	2	0.000722	0.00831146	-1.75843	0.29557	3	0.0143155	0.126324	-1.86282	0.274939	3	0.00039	0.004446	-1.82795	0.281664	3	0.380918
FBgn0002638	Rcc1	P25171	-	-	-	+	+	0		0		0		Exp1;Exp2	0		0		0.425125	0.737029	-0.607696	0.656244	2	0.613772	0.950592	1.34778	2.54521	1	0.0492255	0.24313	-3.16025	0.111858	0	0.31565	0.745259	2.51327	5.70915	2	0.0830215	0.329121	-1.44844	0.366417	1	0.286	0.552609	2.73522	6.65859	1	0.744443
FBgn0002641	mal	Q9VRA2;X2JFY7	-	-	-	-	+	0		0		0		Exp2	0		0							0.847971	0.950592	-0.406509	0.754447	0						0.872231	0.939496	-0.352148	0.783417	0						0.564441	0.81796	1.31628	2.49022	1
FBgn0002645	Map205	A0A0B4KI71;P23226;Q8IMF5	-	-	-	-	-	0		0		0		Exp1;Exp2	0		0		0.173217	0.421843	-0.865328	0.548922	3	0.833434	0.950592	0.141107	1.10275	3	0.06573	0.282907	-1.41865	0.374062	1	0.849366	0.939496	-0.128853	0.914559	3	0.393018	0.814218	-0.541033	0.687278	3	0.739052	0.837621	0.214322	1.16016	3	0.104376
FBgn0002709	mei-218	Q0KHR4	-	-	-	-	-	0		0		0		Exp1	0		0		0.0288625	0.129513	-5.47299	0.0225147	0						0.999439	0.999439	-0.00381178	0.997361	2						0.430049	0.852021	-1.75228	0.296832	1						0.568813
FBgn0002719	Men	Q2QBM1;Q9VG32;Q9VG31	-	-	-	+	+	0		0		0		Exp1	0		0		2.2e-05	0.00128883	-5.89765	0.0167738	0						0.000189	0.0128241	-5.73856	0.0187293	0						6.45e-05	0.0061832	-5.60403	0.0205597	0						0.000225
FBgn0002774	mle	P24785	-	-	-	+	+	0		0		0		Exp2	0		0							0.847781	0.950592	-0.458147	0.727921	0						0.843836	0.939496	-0.495332	0.709399	0						0.184213	0.44445	2.48454	5.59658	1
FBgn0002780	mod	A0A0B4K7G4;P13469;Q8IGX8	-	-	-	+	-	0		0		0		Exp1;Exp2	0		0		0.324064	0.629076	-0.800328	0.574219	3	0.99743	0.999622	-0.00157363	0.99891	3	0.026548	0.173881	-2.23571	0.212317	1	0.857252	0.939496	0.14166	1.10317	3	0.002837	0.0535253	-2.70121	0.153764	2	0.716518	0.837621	0.291673	1.22406	3	0.288288
FBgn0002781	mod(mdg4)	A0A0B4K6B8;A0A0B4K7A6;C7LAE7;Q86B87	-	-	-	-	+	0		0		0		Exp1;Exp2	0		0		0.425652	0.737029	-0.400913	0.757379	2	0.068369	0.386483	2.78927	6.91278	3	0.712742	0.996497	0.213198	1.15925	1	0.852066	0.939496	-0.423464	0.745632	0	0.406235	0.829129	0.384296	1.30522	3	0.742621	0.837621	-0.726502	0.604368	0	0.375673
FBgn0002783	mor	A0A0B4JDA0;Q7KPY3;Q8MSY3;Q9VF03	-	-	-	+	-	0		0		0		Exp1	0		0		0.0516525	0.193207	-1.63274	0.322474	1						0.0621475	0.27887	-2.89927	0.134039	0						0.069005	0.29822	-1.56884	0.337078	1						0.319932
FBgn0002787	Rpn8	P26270;A0A0B4KGE6;A0A0B4KFH4	-	-	-	+	-	0		0		0		Exp1	0		0		3.45e-05	0.00186565	-5.34039	0.0246821	0						0.000261	0.0152475	-3.59962	0.0824911	1						0.000216	0.0133673	-5.06173	0.029941	0						0.001585
FBgn0002872	mu2	A2VEF9;Q95RC8;Q9W061	-	-	-	-	+	0		0		0		Exp1;Exp2	0		0		0.4368	0.747129	0.531436	1.44537	1	0.684064	0.950592	0.274593	1.20965	1	0.867788	0.996497	0.12603	1.09129	1	0.705519	0.939496	-0.316216	0.803174	1	0.570878	0.985936	0.372633	1.29471	1	0.178301	0.435563	-1.00653	0.497744	1	0.080152
FBgn0002873	mud	M9PJN0;Q8IR54;M9NGE4;M9NEG4;Q9VY43;M9PEK6;Q8IR55	-	-	-	+	+	0		0		0		Exp1	0		0		0.102535	0.29786	2.72134	6.59484	2						0.150831	0.443714	2.52338	5.74927	1						0.982713	0.999911	-0.0684275	0.953677	0						0.965723
FBgn0002917	na	R9PY25;A8JUW5	+	-	-	+	+	0		0		0		Exp2	0		0							0.880213	0.950592	-0.447203	0.733464	0						0.881332	0.939496	-0.416001	0.749499	0						0.273512	0.540699	2.68277	6.42088	1
FBgn0002921	K+;Atpalpha	A0A0B4KGG8;B5RIT8;C8VUY7;E1JIR4;E6PBW0;H9ZJM5;I7J4E4;P13607	-	-	-	+	-	2	CG8314;GabPI	2	CG8314;GabPI	0		Exp1;Exp2	0		2	CG8314;GabPI	0.613428	0.925407	-0.329097	0.796035	3	0.300779	0.900361	0.277743	1.2123	3	0.291617	0.646459	-0.85377	0.553337	1	0.0037085	0.0325207	0.83671	1.78597	3	0.001035	0.0313488	-2.548	0.170992	2	0.012237	0.0737454	0.69512	1.61902	3	0.0398445
FBgn0002924	ncd	A0A0B4LI25;B6UXD4;B6UXD8;B6UXD9;B6UXE0;B6UXE1;B6UXE2;B6UXE3;B6UXE4;B6UXE5;B6UXE6;B6UXE7;B6UXF1;B6UXF4;B6UXF5;B6UXF6;B6UXF7;B6UXF8;B6UXF9;B6UXG0;P20480;Q5UHE2	-	-	-	-	+	0		0		0		Exp1;Exp2	0		0		0.368546	0.676138	-0.653322	0.635814	3	0.14141	0.606423	-0.421558	0.746618	3	0.461242	0.818133	0.540965	1.45495	3	0.008562	0.0642886	-0.795766	0.576037	3	0.590603	0.999911	0.391384	1.31165	3	0.046554	0.190246	-0.569459	0.67387	3	0.11797
FBgn0002932	neur	E1JIG1;P29503	-	-	-	-	+	9	dHip14;CG5196;CG8314;CG4676;CG1407;Dnz1;GabPI;CG5880;Patsas	5	dHip14;CG5196;CG4676;GabPI;Patsas	4	CG8314;CG5880;CG1407;Dnz1	Exp1;Exp2	5	CG1407;CG5880;Dnz1;CG8314;GabPI	8	CG1407;CG4676;CG5196;CG5880;dHip14;Patsas;Dnz1;CG8314	0.0077795	0.0581807	4.23005	18.766	3	0.005337	0.0657749	4.04911	16.554	3	0.030644	0.189526	3.76474	13.5925	1	0.00128	0.0131657	4.48849	22.4476	3	0.0789345	0.318914	3.13526	8.78632	1	4.2e-05	0.000632	5.27898	38.8268	3	0.995506
FBgn0003008	or	Q9W1E8	-	-	-	-	-	0		0		0		Exp1	0		0		0.862905	0.950343	-0.438442	0.737931	0						0.955116	0.996497	-0.140873	0.90697	0						0.954636	0.999911	-0.163386	0.892927	0						0.979688
FBgn0003041	pbl	Q8IQ96;Q9U7D8;A8JNN0;Q8IQ95;Q8IQ97;D2NUE8	-	-	-	-	+	0		0		0		Exp1	0		0		0.893409	0.950343	-0.308528	0.807465	0						0.930397	0.996497	-0.224501	0.855891	0						0.95717	0.999911	-0.107711	0.92806	0						0.957504
FBgn0003048	pcx	M9PGB7;M9PGU2;P18490	-	+	-	+	+	0		0		0		Exp1;Exp2	0		0		0.842364	0.950343	-0.503846	0.705224	0	0.830581	0.950592	-0.480554	0.716702	0	0.586971	0.921759	1.11627	2.16786	1	0.146263	0.471905	2.51705	5.72412	1	0.944264	0.999911	-0.186798	0.878553	0	0.205912	0.474759	2.19159	4.56809	2	0.997757
FBgn0003062	Fib	E4NKN3;Q9W1V3	-	-	-	+	-	0		0		0		Exp1;Exp2	0		0		0.0412185	0.165897	-1.06265	0.47875	2	0.651822	0.950592	0.294487	1.22645	3	0.173245	0.480123	-0.823761	0.564967	1	0.840264	0.939496	-0.123516	0.917947	3	0.072667	0.307124	-0.883207	0.542161	3	0.326325	0.592059	-0.629619	0.646347	3	0.443595
FBgn0003071	Pfk	A0A0B4K7L1;A0A0B4KFI7;P52034	-	-	-	+	+	0		0		0		Exp1;Exp2	0		0		0.27229	0.560253	0.545959	1.45999	3	0.929793	0.970959	-0.0512771	0.965082	3	0.325338	0.681367	0.482495	1.39716	3	0.977285	0.987116	-0.0189904	0.986923	3	0.086881	0.338195	0.861063	1.81638	3	0.610151	0.837621	0.296857	1.22847	3	0.330888
FBgn0003074	Pgi	P52029	-	-	-	+	-	0		0		0		Exp1	0		0		0.0010065	0.0184583	-4.60734	0.0410254	0						0.001895	0.0366656	-4.4794	0.0448298	0						0.006428	0.0850652	-2.53151	0.172958	1						0.0073585
FBgn0003082	phr	A1Z757;Q7JY97	-	-	-	-	-	0		0		0		Exp1;Exp2	0		0		0.093557	0.278689	2.90661	7.49853	2	0.45279	0.950592	-0.488259	0.712885	1	0.0495745	0.244282	3.27855	9.70378	2	0.40434	0.84707	0.449619	1.36568	3	0.0342015	0.198708	3.44977	10.9266	3	0.241369	0.508397	0.672246	1.59355	2	0.0950175
FBgn0003116	pn	O18399	-	-	+	-	+	2	GabPI;app	2	GabPI;app	0		Exp1;Exp2	0		2	app;GabPI	0.272098	0.560253	-0.432814	0.740815	1	0.852991	0.950592	-0.442304	0.735958	0	0.281493	0.632667	-0.440793	0.73673	1	0.165485	0.506449	2.82482	7.08523	1	0.0746415	0.31296	-2.37696	0.192514	0	0.0740485	0.250859	3.41351	10.6554	2	0.886779
FBgn0003124	polo	B6UXN9;P52304	-	-	-	-	-	0		0		0		Exp1;Exp2	0		0		0.74257	0.950343	0.233045	1.17531	3	0.822921	0.950592	-0.0926584	0.937793	3	0.453375	0.811688	-0.681889	0.623349	1	0.833339	0.939496	0.0891451	1.06374	3	0.487038	0.911414	-0.498866	0.707663	3	0.608699	0.837621	0.22382	1.16782	3	0.982683
FBgn0003139	PpV	Q27884;M9PGI3	-	-	-	-	+	0		0		0		Exp1	0		0		0.927029	0.95278	-0.190278	0.876437	0						0.948994	0.996497	-0.122457	0.918622	0						0.999087	0.999911	-0.00629547	0.995646	0						0.959336
FBgn0003159	CG2841	Q9W4Z1;X2JI50	+	-	-	-	-	4	CG4676;CG1407;Dnz1;app	3	CG4676;Dnz1;app	1	CG1407	Exp1;Exp2	1	CG1407	4	CG1407;CG4676;app;Dnz1	0.0145325	0.0868245	2.6186	6.14152	3	0.002851	0.0404759	4.98533	31.6763	3	0.676598	0.996497	-0.493154	0.71047	1	0.0052285	0.044426	4.72469	26.4407	3	0.0227875	0.15757	-3.90852	0.0665912	0	0.291184	0.555762	2.18464	4.54614	1	0.0374725
FBgn0003189	r	P05990;X2JFG0	-	-	-	+	+	6	GabPI;CG5196;CG8314;CG4676;Patsas;Dnz1	6	GabPI;CG5196;CG8314;CG4676;Patsas;Dnz1	0		Exp1;Exp2	0		6	CG4676;CG5196;Patsas;Dnz1;CG8314;GabPI	0.0504455	0.189981	-0.881927	0.542642	3	0.0181245	0.164649	3.27445	9.67623	2	0.688921	0.996497	-0.236483	0.848812	1	0.0151885	0.0966412	3.29903	9.84256	3	0.242833	0.623793	-0.511063	0.701705	3	0.0102505	0.065648	3.48393	11.1884	3	0.691578
FBgn0003205	Ras85D	P08646	-	-	-	+	+	0		0		0		Exp1;Exp2	0		0		0.0651405	0.226492	-0.62857	0.646817	3	0.663999	0.950592	-0.123868	0.917724	3	0.699017	0.996497	-0.123543	0.917931	3	0.0748235	0.308969	-0.513861	0.700346	3	0.828954	0.999911	-0.0692863	0.953109	3	0.0688085	0.240742	-0.518433	0.69813	3	0.0536225
FBgn0003206	Ras64B	P04388	-	-	+	+	+	0		0		0		Exp1;Exp2	0		0		0.401137	0.71332	-0.316887	0.802801	3	0.672878	0.950592	0.106352	1.0765	3	0.0654995	0.282907	-0.775884	0.584031	2	0.561614	0.939496	0.144507	1.10535	3	0.362662	0.778544	-0.337193	0.79158	3	0.161167	0.40829	-0.363392	0.777335	3	0.658107
FBgn0003231	ref(2)P	P14199	-	-	-	+	-	0		0		0		Exp1	0		0		0.0373765	0.156714	-3.11297	0.115585	0						0.927588	0.996497	0.0875449	1.06256	1						0.080664	0.321985	-2.83798	0.139856	0						0.587785
FBgn0003256	rl	D9PTS4;M9ZYW3;P40417	-	-	-	+	-	0		0		0		Exp1;Exp2	0		0		0.616298	0.926424	-0.157701	0.896452	3	0.207529	0.751056	2.09158	4.26216	1	0.866355	0.996497	0.0666967	1.04732	1	0.0883895	0.342541	2.53787	5.80732	2	0.136348	0.450012	-0.602161	0.658767	1	0.046588	0.190246	2.79322	6.93175	3	0.620014
FBgn0003257	r-l	Q01637	-	-	-	+	-	0		0		0		Exp1	0		0		0.889887	0.950343	-0.329646	0.795732	0						0.39009	0.749271	1.62797	3.09077	1						0.956632	0.999911	-0.139834	0.907624	0						0.199181
FBgn0003261	Rm62	A0A0B4K624;A0A0B4K6A3;A0A0B4K6K1;A0A0B4K6T7;C7LAE4;E1JJ68;I0B1P2;P19109	-	-	-	-	-	0		0		0		Exp1;Exp2	0		0		0.638083	0.94569	-0.259145	0.835583	3	0.419662	0.950592	-0.276543	0.825567	3	0.021528	0.15034	-1.32495	0.399163	3	0.222915	0.600723	-0.413802	0.750643	3	0.0397835	0.213207	-1.19065	0.438106	3	0.343062	0.606341	-0.316132	0.80322	3	0.534195
FBgn0003268	rod	Q9V9W7	+	-	-	-	+	1	CG5196	1	CG5196	0		Exp1;Exp2	0		1	CG5196	0.22058	0.493846	-0.78521	0.580267	3	0.827944	0.950592	-0.455455	0.72928	0	0.585767	0.921759	-0.442673	0.73577	1	0.845531	0.939496	-0.434733	0.73983	0	0.0858665	0.33683	-1.10751	0.464095	3	0.014741	0.0839447	3.67239	12.7497	3	0.455058
FBgn0003277	RpII215	P04052	-	-	-	-	-	0		0		0		Exp1;Exp2	0		0		0.615199	0.926424	-0.288199	0.818924	1	0.458556	0.950592	-0.55688	0.679771	1	0.611317	0.94462	0.291504	1.22392	1	0.631486	0.939496	-0.335157	0.792698	1	0.563983	0.980576	0.290284	1.22288	2	0.652137	0.837621	0.292429	1.2247	3	0.615407
FBgn0003278	RpI135	P20028	-	-	-	-	-	0		0		0		Exp1	0		0		0.007949	0.0587323	-3.13911	0.11351	0						0.638992	0.968824	-0.25033	0.840704	1						0.10843	0.386284	-0.85421	0.553168	1						0.671274
FBgn0003279	RpL4	P09180;Q1EBX5	-	-	-	+	-	0		0		0		Exp1;Exp2	0		0		0.0156445	0.0895811	-1.17315	0.443453	3	0.469548	0.950592	-0.399437	0.758154	3	2.15e-05	0.00323882	-2.17092	0.22207	3	0.140919	0.463973	-0.847698	0.555671	3	0.011614	0.113925	-1.19565	0.436588	3	0.185106	0.445035	-0.734157	0.601169	3	0.0685165
FBgn0003317	sax	A0A0B4K7J3;C9QP22;D5SHT1;H5V885;Q7JPM7;Q7JPN8;Q7JQ36;Q7JQ39;Q95U21	-	-	-	+	+	0		0		0		Exp1;Exp2	0		0		0.073401	0.242258	2.7899	6.91583	2	0.842776	0.950592	-0.42136	0.74672	0	0.043962	0.230899	3.11807	8.68226	1	0.870575	0.939496	-0.357565	0.780481	0	0.947705	0.999911	-0.16742	0.890434	0	0.732625	0.837621	-0.786414	0.579783	0	0.030998
FBgn0003321	sbr	Q9U1H9	-	-	-	+	-	1	CG5196	1	CG5196	0		Exp1;Exp2	0		1	CG5196	0.423754	0.737029	0.348473	1.27321	3	0.820337	0.950592	-0.51482	0.69988	0	0.646023	0.97509	0.260551	1.19794	1	0.867042	0.939496	-0.347889	0.785733	0	0.84855	0.999911	-0.0814547	0.945104	3	0.0169415	0.0934515	3.2695	9.64311	3	0.357461
FBgn0003346	Sd-RanGAP;RanGAP	A0A0E3T458;A0A0E3T462;A0A0E3T479;A0A0E3T4A9;A0A0E3T5D1;A0A0E3T5D4;A0A0E3X848;C0LA68;C0LA69;C0LA70;C0LA78;M9PBD9;M9PD65;Q9VIW3	-	-	-	+	-	0		0		0		Exp1	0		0		1.25e-05	0.000879	-3.0072	0.124378	1						0.001747	0.0347587	-4.1419	0.0566452	0						0.000746	0.0303169	-4.10243	0.0582166	0						0.0097185
FBgn0003360	sesB	D1Z385;Q26365;X2JB48	-	-	-	+	-	0		0		0		Exp1;Exp2	0		0		0.586784	0.901722	0.406333	1.32531	3	0.161525	0.65182	0.577414	1.49217	3	0.266252	0.611018	-0.83406	0.560948	3	0.056913	0.252782	0.786803	1.72525	3	0.680525	0.999911	0.305394	1.23576	3	0.0881535	0.283751	0.710058	1.63587	3	0.957313
FBgn0003371	sgg	A4V3W1;A4V3W2;A8JUV9;B6IDN4;C0PUX5;E6PBX9;H5V852;M9PGC4;M9PGV7;P18431;Q0KHW6;Q6A4R5;Q6A4R8;Q6A4S5;Q6A4T5;Q6A4T7;Q6A4W4;Q6A4W6;Q7KVY5	-	-	-	-	+	0		0		0		Exp1;Exp2	0		0		0.117102	0.328854	-0.610626	0.654913	3	0.823675	0.950592	-0.46789	0.723021	0	0.535879	0.882945	-0.32078	0.800637	1	0.845256	0.939496	-0.449266	0.732415	0	0.0973235	0.362002	-0.644844	0.639562	3	0.312874	0.576836	1.81148	3.51003	1	0.145914
FBgn0003392	shi;CG18102	A4V4I8;A4V4J0;E1JJA4;E1JJA5;F6J732;M9PHQ0;M9PJN9;P27619;X2JE15	+	-	-	+	+	9	dHip14;CG5196;CG8314;CG4676;CG1407;Dnz1;app;GabPI;Patsas	9	dHip14;CG5196;CG8314;CG4676;CG1407;Dnz1;app;GabPI;Patsas	0		Exp1;Exp2	0		9	CG1407;CG4676;CG5196;app;dHip14;Patsas;Dnz1;CG8314;GabPI	0.881637	0.950343	0.0564725	1.03992	3	0.000371	0.00768982	1.42526	2.68563	3	0.440551	0.798215	0.332489	1.25918	2	0.00015	0.00237809	1.63531	3.10654	3	0.940366	0.999911	-0.0311249	0.978657	3	0.000365	0.00429859	1.51235	2.85275	3	0.412438
FBgn0003401	shu	Q9W1I9	-	-	-	-	-	0		0		0		Exp1	0		0		0.889217	0.950343	-0.316452	0.803043	0						0.932084	0.996497	-0.19169	0.875579	0						0.961415	0.999911	-0.119625	0.920427	0						0.971778
FBgn0003416	sl	Q9VXH3	-	-	-	-	+	0		0		0		Exp1	0		0		0.006662	0.0540472	-3.78112	0.0727392	0						0.452246	0.810764	0.601477	1.51727	1						0.013427	0.122058	-3.46841	0.090345	0						0.541603
FBgn0003423	slgA	A4V4U5;M9NFJ2;M9NHG9;Q04499	-	-	-	+	-	1	CG5196	1	CG5196	0		Exp1;Exp2	0		1	CG5196	0.817756	0.950343	-0.153194	0.899258	2	0.31286	0.920415	0.511873	1.4259	2	0.745919	0.996497	-0.237312	0.848324	1	0.592997	0.939496	0.289669	1.22236	1	0.510355	0.935342	-0.487925	0.71305	1	0.000498	0.00553317	1.68501	3.21543	3	0.424947
FBgn0003517	sta	C6SV50;P38979	-	-	-	+	+	0		0		0		Exp1;Exp2	0		0		4.2e-05	0.00195195	-2.56607	0.168863	3	0.397695	0.950592	-0.495115	0.709505	3	0.0508755	0.247227	-1.09499	0.46814	3	0.71136	0.939496	0.217701	1.16288	3	0.0237955	0.159317	-1.2631	0.416647	3	0.508243	0.765723	0.37827	1.29978	3	0.025531
FBgn0003545	sub	A0A0B4LGW1;B6UY86;B6UY91;B6UY92;B6UY93;B6UY94;B6UY95;B6UY96;B6UY97;B6UY98;B6UY99;B6UYA0;B6UYA1;B6UYA2;B6UYA3;B6UYA4;B6UYA5;B6UYA6;B6UYA7;B6UYB0;B6UYB1;B6UYB4;B6UYB5;B6UYB6;B6UYB7;Q9V877	-	-	-	-	-	0		0		0		Exp1;Exp2	0		0		0.775466	0.950343	0.110551	1.07964	3	0.839708	0.950592	-0.482816	0.715579	0	0.366007	0.718724	0.480872	1.39559	1	0.852388	0.939496	-0.454061	0.729985	0	0.742116	0.999911	0.139949	1.10187	2	0.742776	0.837621	-0.745206	0.596583	0	0.722755
FBgn0003557	Su(dx)	Q9Y0H4;B7YZY9	-	-	-	-	-	0		0		0		Exp1	0		0		0.264877	0.553643	1.95961	3.88958	1						0.067242	0.285304	3.02119	8.11836	1						0.927462	0.999911	-0.267576	0.830714	0						0.992927
FBgn0003567	su(Hw)	A0A0B4K6W1;P08970	-	-	-	-	+	0		0		0		Exp1;Exp2	0		0		0.595425	0.906025	-0.163787	0.892679	2	0.404633	0.950592	1.6134	3.05972	2	0.782995	0.996497	0.109125	1.07857	1	0.835091	0.939496	-0.477146	0.718398	0	0.186821	0.538954	0.506651	1.42075	1	0.256505	0.52115	1.97428	3.92933	2	0.0647215
FBgn0003638	su(w[a])	P12297;M9MS02	-	-	-	-	-	0		0		0		Exp1	0		0		0.0159825	0.0911002	-3.26043	0.104355	0						0.861309	0.996497	-0.137347	0.909189	1						0.714998	0.999911	-0.305505	0.809159	1						0.763985
FBgn0003656	sws	E1JJF4;Q9U969	-	-	-	-	-	0		0		0		Exp1;Exp2	0		0		0.638034	0.94569	0.298037	1.22947	2	0.102604	0.498515	2.5117	5.7029	2	0.041329	0.222841	-2.98337	0.126449	0	0.0491535	0.227939	2.80334	6.98055	3	0.813294	0.999911	0.160739	1.11786	1	0.069001	0.240799	2.66888	6.35934	3	0.085284
FBgn0003660	Syb	H1UUB1;P18489	-	-	-	+	-	6	dHip14;CG8314;CG4676;CG1407;Dnz1;GabPI	1	CG8314	5	CG4676;GabPI;CG1407;Dnz1;dHip14	Exp1;Exp2	6	CG1407;CG4676;dHip14;Dnz1;CG8314;GabPI	5	CG1407;CG4676;dHip14;Dnz1;GabPI	4.15e-05	0.00195195	5.9986	63.9377	3	0.000474	0.00940748	5.0573	33.2965	3	0.000258	0.0152475	6.27949	77.6808	1	1.5e-06	6.22e-05	6.61673	98.1375	3	0.973916	0.999911	-0.0527815	0.964076	0	0.742063	0.837621	-0.751616	0.593938	0	0.980684
FBgn0003676	CCT1	A4V391;P12613	-	-	-	+	+	0		0		0		Exp1;Exp2	0		0		0.473471	0.787501	0.26395	1.20076	3	0.833759	0.950592	0.0430621	1.0303	3	0.497493	0.856501	-0.253805	0.838682	3	0.329551	0.759293	-0.200448	0.87028	3	0.544983	0.965545	0.224393	1.16829	3	0.978019	0.987134	-0.00635424	0.995605	3	0.82509
FBgn0003701	thr	P42286;A0A0B4LFY0	-	-	-	-	-	0		0		0		Exp1	0		0		0.880414	0.950343	-0.358368	0.780046	0						0.116016	0.377589	2.75824	6.76573	1						0.971538	0.999911	-0.0970487	0.934944	0						0.103832
FBgn0003721	Tm1	P49455;P06754;Q8IGY1;Q95TA3;Q8IG84;A0A0B4KG68;A0A0B4K661;Q6NN28;A0A0B4KG06	-	-	-	+	-	0		0		0		Exp1	0		0		0.767102	0.950343	0.34011	1.26585	2						0.652402	0.979997	-0.538397	0.688536	1						0.987851	0.999911	0.0147147	1.01025	2						0.462249
FBgn0003731;FBgn0004907	Egfr;14-3-3zeta	A0A0B4KEH0;P29310;Q6LEH5	-	-	-	+	-	0		0		0		Exp1;Exp2	0		0		0.0031345	0.0346108	-4.09131	0.058667	1	0.85642	0.950592	-0.395933	0.759998	0	0.0322825	0.196061	-3.1176	0.115215	1	0.849604	0.939496	-0.478424	0.717761	0	0.0127135	0.120237	-3.13842	0.113564	2	0.751812	0.837621	-0.771346	0.585871	0	0.0576105
FBgn0003742	tra2	P19018	-	-	-	+	+	0		0		0		Exp1	0		0		0.90467	0.950343	-0.276261	0.825728	0						0.927492	0.996497	-0.207466	0.866057	0						0.967385	0.999911	-0.120313	0.919988	0						0.236982
FBgn0003884;FBgn0003885;FBgn0003886	alphaTub84B;alphaTub84D;alphaTub85E	K7WKV0;K7WKV5;K7WQ56;K7WQ63;K7WSB1;K7WSB4;K7X561;K7XI11;K7XI17;P06603;P06604;P06605	-	-	-	+	+	0		0		0		Exp1;Exp2	0		0		0.902433	0.950343	-0.0407828	0.972127	3	0.827941	0.950592	0.0804606	1.05736	3	0.0388575	0.215071	-0.700568	0.61533	3	0.789411	0.939496	0.097777	1.07012	3	0.669839	0.999911	-0.141385	0.906648	3	0.251026	0.51562	0.427461	1.34486	3	0.591894
FBgn0003888	betaTub60D	P08841	-	-	-	+	+	0		0		0		Exp1;Exp2	0		0		0.034659	0.149175	-4.33907	0.0494093	0	0.46444	0.950592	-0.233837	0.85037	3	0.069812	0.290975	-3.8457	0.069555	0	0.58758	0.939496	-0.169133	0.889377	3	0.0540505	0.257874	-4.1055	0.0580926	0	0.402976	0.664182	0.261181	1.19846	3	0.0727465
FBgn0003889;FBgn0284243	betaTub85D;betaTub56D	A1ZBL0;E0R982;P61857;Q24560	-	-	-	+	+	0		0		0		Exp1;Exp2	0		0		0.961574	0.974683	0.0104847	1.00729	3	0.586309	0.950592	-0.15789	0.896335	3	0.456178	0.813941	0.153491	1.11226	3	0.647308	0.939496	-0.131446	0.912916	3	0.15697	0.487382	0.293763	1.22583	3	0.223338	0.491429	0.351531	1.27591	3	0.27402
FBgn0003890	betaTub97EF	Q9VAX7;Q8MST5	-	-	-	-	+	0		0		0		Exp2	0		0							0.581343	0.950592	1.19445	2.28857	1						0.866905	0.939496	-0.353667	0.782592	0						0.444862	0.701118	1.50684	2.84187	1
FBgn0003891	tud	A0A0B4LG05;P25823	-	-	-	+	+	0		0		0		Exp1;Exp2	0		0		0.517683	0.835984	0.251596	1.19052	2	0.79489	0.950592	0.100589	1.07221	3	0.540586	0.887925	-0.294189	0.81553	1	0.487286	0.932794	-0.266056	0.83159	2	0.175797	0.520725	0.510094	1.42414	3	0.561773	0.815439	-0.201053	0.869916	3	0.990191
FBgn0003941;FBgn0003943;FBgn0029856;FBgn0086558	CG11700;RpS27A;Ubi-p63E;Ubi-p5E;RpL40	A4V1F9;H9BVD2;H9BVD3;H9BVD4;H9BVD5;H9BVD7;P0CG69;P15357;P18101;Q24576;Q24577;Q27927;Q7JPZ2;Q7JPZ3;Q7JYK1;Q8MSM5;Q8MT02;Q9W418;R9PY16	-	-	-	+	-	8	dHip14;CG8314;CG4676;CG1407;Dnz1;app;GabPI;CG5880	7	dHip14;CG8314;CG4676;CG1407;Dnz1;GabPI;CG5880	1	app	Exp1;Exp2	8	CG1407;CG4676;app;CG5880;dHip14;Dnz1;CG8314;GabPI	1	app	0.008552	0.0621937	1.22237	2.3333	3	0.01589	0.153081	-0.831802	0.561827	3	0.000903	0.0257925	1.48451	2.79823	3	0.0205145	0.119931	0.814869	1.75914	3	0.018985	0.142637	1.04207	2.05918	3	2.05e-05	0.000334	-1.91885	0.264465	3	9.5e-06
FBgn0003942	aru;RpS27A;Ubi-p5E;Ubi-p63E;RpL40	A4V1F9;P0CG69;P15357;P18101;Q7JYK1;Q8IGR0;Q9W418	-	+	-	+	-	8	dHip14;CG8314;CG4676;CG1407;Dnz1;app;GabPI;CG5880	7	dHip14;CG8314;CG4676;CG1407;Dnz1;GabPI;CG5880	1	app	Exp1;Exp2	8	CG1407;CG4676;app;CG5880;dHip14;Dnz1;CG8314;GabPI	1	app	0.008552	0.0621937	1.22237	2.3333	3	0.01589	0.153081	-0.831802	0.561827	3	0.000903	0.0257925	1.48451	2.79823	3	0.0205145	0.119931	0.814869	1.75914	3	0.018985	0.142637	1.04207	2.05918	3	2.05e-05	0.000334	-1.91885	0.264465	3	9.5e-06
FBgn0003964	usp	P20153;M9PGS2	-	-	-	-	+	0		0		0		Exp1	0		0		0.0893135	0.272394	-2.29564	0.203677	0						0.119942	0.386197	-2.1796	0.220737	0						0.886369	0.999911	0.0549045	1.03879	1						0.860429
FBgn0003969	vap	Q8IR23	-	-	-	-	+	0		0		0		Exp1;Exp2	0		0		0.354966	0.662498	-0.348446	0.78543	3	0.977537	0.988877	0.01027	1.00714	2	0.88566	0.996497	0.0646543	1.04583	1	0.919857	0.951865	-0.0382282	0.97385	2	0.714006	0.999911	-0.138124	0.9087	3	0.701526	0.837621	0.146144	1.10661	3	0.84697
FBgn0004049	yrt	A0T1Z5;B7Z0J2;A0T1Z4;Q9VFU8	-	-	-	-	-	0		0		0		Exp1	0		0		0.023344	0.113798	3.54399	11.664	3						0.937253	0.996497	-0.148407	0.902246	0						0.228262	0.606047	2.10551	4.3035	1						0.956673
FBgn0004057	Zw	P12646;X2JEF0	+	-	-	+	+	0		0		0		Exp1;Exp2	0		0		0.883439	0.950343	-0.091904	0.938284	3	0.824161	0.950592	-0.496983	0.708587	0	0.56332	0.909415	-0.490388	0.711834	1	0.841548	0.939496	-0.45164	0.731211	0	0.127601	0.42852	-1.18726	0.439137	1	0.054407	0.205038	3.03577	8.20084	3	0.010069
FBgn0004066	Prosalpha4	P22769	-	-	-	+	-	0		0		0		Exp1;Exp2	0		0		7.3e-05	0.00285106	-4.36105	0.0486624	0	0.848843	0.950592	-0.383154	0.766759	0	0.034847	0.20421	-1.27846	0.412234	1	0.858537	0.939496	-0.363732	0.777152	0	0.0671595	0.294542	-0.944005	0.519788	2	0.741587	0.837621	-0.752965	0.593383	0	0.0607645
FBgn0004106	Cdk1	P23572	-	-	-	+	-	0		0		0		Exp1;Exp2	0		0		0.0222395	0.110412	-0.741968	0.597923	3	0.765877	0.950592	-0.128568	0.914739	3	0.104867	0.357871	-0.560554	0.678042	2	0.992171	0.993009	0.00826403	1.00574	3	0.0115845	0.113925	-0.82028	0.566332	3	0.54745	0.801833	0.266096	1.20255	3	0.451757
FBgn0004107;FBgn0005640;FBgn0013762;FBgn0019949;FBgn0037093	Cdk12;Eip63E;Cdk2;Cdk5;Cdk9;cdc2c	C8VUZ5;C9QP46;E1JIR3;F0JAN8;M9PE01;M9PG50;O17432;P23573;P48609;Q7KM03;Q7KM04;Q7KM05;Q7KM08;Q8MZ44;Q94888;Q9VP22;Q9XTK9	-	-	-	+	+	0		0		0		Exp1;Exp2	0		0		0.122611	0.340695	1.18668	2.27628	3	0.768649	0.950592	0.141715	1.10322	3	0.471593	0.829516	0.547689	1.46174	1	0.954399	0.971044	-0.029762	0.979582	3	0.402973	0.825242	0.640312	1.55867	3	0.137853	0.379257	-0.714007	0.609625	3	0.782343
FBgn0004167	kst	A8JNJ6;M9PBL6;Q23980;Q7KV69;Q7KV70;Q9VZQ3	+	-	-	-	-	3	CG4676;CG1407;Dnz1	2	CG4676;Dnz1	1	CG1407	Exp1;Exp2	1	CG1407	3	CG1407;CG4676;Dnz1	0.0013445	0.0213025	4.52064	22.9535	3	6.5e-06	0.000247	6.42389	85.8586	3	0.227155	0.567618	1.63767	3.11163	3	4.65e-05	0.00103703	5.63268	49.6141	3	0.0427305	0.221422	-2.84647	0.139036	2	0.30964	0.574349	-1.46521	0.362184	2	0.345842
FBgn0004179	Csp	D0IQJ8;M9PG83;Q03751	+	++	+	+	+	0		0		0		Exp1;Exp2	0		0		0.862324	0.950343	-0.414081	0.750497	0	0.818043	0.950592	-0.513506	0.700518	0	0.0246085	0.165284	4.36822	20.6521	1	0.840017	0.939496	-0.40345	0.756048	0	0.929875	0.999911	-0.234852	0.849772	0	0.713782	0.837621	-0.802519	0.573347	0	0.984468
FBgn0004227	nonA	L7XBJ7;Q04047;Q8IR16;X2JFR1	-	+	-	+	+	0		0		0		Exp2	0		0							0.823281	0.950592	-0.488523	0.712754	0						0.840765	0.939496	-0.435566	0.739404	0						0.430279	0.690061	1.57984	2.98936	1
FBgn0004237	Hrb87F	E1JIK0;P48810	-	-	-	+	-	0		0		0		Exp1	0		0		0.008763	0.0635092	-4.128	0.0571938	0						0.320251	0.676218	-1.00365	0.498738	1						0.338367	0.74735	-0.919347	0.528748	1						0.585975
FBgn0004363	porin	Q94920;M9PD75	-	-	-	+	-	0		0		0		Exp1	0		0		0.093125	0.277794	-3.33138	0.0993468	1						0.296537	0.652485	-2.19165	0.218902	1						0.074987	0.313164	-3.67293	0.078404	1						0.381794
FBgn0004368;FBgn0004370	Ptp4E;Ptp10D	P35992;Q8IRS0;E1JJE4;X2JCK2;Q9W4F5	+	-	-	-	+	0		0		0		Exp1	0		0		0.626649	0.937307	1.05939	2.08405	1						0.945665	0.996497	-0.165728	0.891479	0						0.966768	0.999911	-0.131694	0.912759	0						0.966741
FBgn0004374	neb	Q9VIP4	-	-	-	-	-	0		0		0		Exp1	0		0		0.56009	0.87769	0.291949	1.22429	1						0.778985	0.996497	0.15397	1.11263	1						0.288023	0.683437	0.559859	1.47413	1						0.435069
FBgn0004378	Klp61F	P46863;Q0PQ30;Q0PQ31	-	-	-	+	-	0		0		0		Exp1;Exp2	0		0		0.868233	0.950343	-0.0908702	0.938956	3	0.072692	0.397115	0.672115	1.59341	3	0.232754	0.570886	-0.758773	0.590999	2	0.795071	0.939496	-0.0961801	0.935507	3	0.987111	0.999911	-0.00269569	0.998133	3	0.256447	0.52115	0.429508	1.34677	3	0.437877
FBgn0004391	shtd	Q9VXV3	+	-	-	-	+	0		0		0		Exp1	0		0		0.890984	0.950343	-0.292051	0.81674	0						0.943094	0.996497	-0.141758	0.906414	0						0.938851	0.999911	-0.171151	0.888134	0						0.987285
FBgn0004397	Vinc	O46037;Q24584;X2JAB9	-	-	-	+	-	0		0		0		Exp1;Exp2	0		0		0.0206015	0.105714	-4.07171	0.0594695	2	0.833418	0.950592	-0.441119	0.736563	0	0.0996395	0.348465	-3.68988	0.0774879	0	0.856649	0.939496	-0.361016	0.778616	0	0.0807635	0.321985	-3.09436	0.117086	1	0.743924	0.837621	-0.720055	0.607074	0	0.0874065
FBgn0004401	Pep	D5AEL0;M9NG39;P41073	-	+	-	-	+	0		0		0		Exp1	0		0		0.000175	0.00560802	-6.01671	0.0154451	0						0.001228	0.0290995	-5.84176	0.0174364	0						0.0064535	0.0850652	-3.45837	0.0909759	1						0.036531
FBgn0004403;FBgn0004404	RpS14a;RpS14b	C0HKA0;C0HKA1;X2JCX8	-	-	-	+	-	0		0		0		Exp1;Exp2	0		0		0.228005	0.50319	-0.619311	0.650982	3	0.24856	0.822072	-0.297317	0.813764	3	0.710403	0.996497	0.181688	1.13421	3	0.305264	0.728798	-0.257348	0.836624	3	0.858814	0.999911	-0.0908657	0.938959	3	0.0024625	0.0201719	-0.811845	0.569653	3	0.598281
FBgn0004419	me31B	P23128	-	-	-	+	+	0		0		0		Exp1;Exp2	0		0		0.742278	0.950343	0.181478	1.13405	3	0.421896	0.950592	0.393403	1.31349	3	0.187805	0.504561	-0.715518	0.608986	3	0.89578	0.940833	-0.0592433	0.959767	3	0.827402	0.999911	-0.120154	0.920089	3	0.0816895	0.271546	0.841058	1.79136	3	0.902365
FBgn0004432	CG9916;Cyp1	A8E774;F6J7B3;P25007	-	-	-	+	+	10	dHip14;CG5196;CG8314;CG4676;CG1407;Dnz1;app;GabPI;CG5880;Patsas	10	dHip14;CG5196;CG8314;CG4676;CG1407;Dnz1;app;GabPI;CG5880;Patsas	0		Exp1;Exp2	0		10	CG1407;CG4676;CG5196;app;CG5880;dHip14;Patsas;Dnz1;CG8314;GabPI	0.832004	0.950343	0.243908	1.1842	3	0.000174	0.00391338	5.04503	33.0145	3	0.95237	0.996497	-0.112466	0.925006	1	3.8e-05	0.000881	5.48567	44.8076	3	0.0709495	0.3029	-2.31284	0.201264	1	0.000557	0.00605286	4.82176	28.281	3	0.226592
FBgn0004449	Ten-m	M9PGF7;O61307	+	+	-	+	+	0		0		0		Exp1	0		0		0.888536	0.950343	-0.344392	0.78764	0						0.94862	0.996497	-0.139811	0.907638	0						0.987414	0.999911	-0.0360564	0.975317	0						0.978618
FBgn0004465	Su(P)	O77287;Q9U5V9;Q9V420	-	-	-	+	+	0		0		0		Exp1	0		0		0.014981	0.0875206	-3.18425	0.110013	0						0.183676	0.497908	-0.892748	0.538587	1						0.032986	0.195965	-3.05748	0.120118	0						0.065436
FBgn0004507	GlyP	A4UZZ4;Q9XTL9	-	-	-	+	-	2	GabPI;CG5196	2	GabPI;CG5196	0		Exp1;Exp2	0		2	CG5196;GabPI	0.547471	0.868133	0.297197	1.22876	3	0.045431	0.297367	0.853992	1.8075	3	0.494534	0.852207	-0.431253	0.741617	1	0.076445	0.310702	0.768859	1.70392	3	0.517093	0.940223	0.323009	1.25094	3	0.0040675	0.0304062	1.29393	2.45196	3	0.952444
FBgn0004556	Dbp73D	P26802	-	-	-	-	-	1	CG1407	1	CG1407	0		Exp1;Exp2	1	CG1407	0		0.0179945	0.0973087	1.07568	2.10772	3	0.636135	0.950592	-0.119938	0.920227	2	0.232924	0.570886	0.68191	1.60426	1	0.489057	0.933785	-0.159448	0.895367	3	0.892766	0.999911	-0.0771683	0.947916	1	0.667849	0.837621	-0.0976151	0.934577	3	0.0058555
FBgn0004574	Rop	M9PEL1;Q07327	-	-	-	+	+	0		0		0		Exp1;Exp2	0		0		0.120333	0.335775	0.527867	1.4418	3	0.339094	0.934473	0.275284	1.21023	3	0.0820525	0.314634	0.610546	1.52684	3	0.254269	0.660982	0.33008	1.25708	3	0.69931	0.999911	0.129941	1.09425	3	0.0425935	0.182087	0.597489	1.51308	3	0.492053
FBgn0004584	Rrp1	B7YZZ9;P27864	-	+	-	+	-	0		0		0		Exp1;Exp2	0		0		0.738501	0.950343	-0.190972	0.876015	2	0.274177	0.864226	1.2539	2.38485	3	0.726438	0.996497	-0.23629	0.848925	1	0.425177	0.867056	0.908518	1.87712	3	0.341597	0.749666	-0.513481	0.70053	2	0.122929	0.355258	1.77499	3.42237	3	0.629262
FBgn0004587	B52	A0A0C4DHG5;P26686	-	-	-	+	-	0		0		0		Exp1	0		0		0.849137	0.950343	-0.457143	0.728427	0						0.912832	0.996497	-0.264769	0.832332	0						0.12574	0.425657	2.55238	5.86601	2						0.0444135
FBgn0004636	Rap1	M9MRT6;P08645	-	-	-	+	-	0		0		0		Exp1;Exp2	0		0		0.320654	0.624431	-0.382275	0.767227	3	0.5463	0.950592	-0.146676	0.903329	3	0.358036	0.709678	-0.346873	0.786287	3	0.333738	0.763466	0.236432	1.17808	3	0.677361	0.999911	0.159561	1.11695	3	0.253734	0.518073	0.267754	1.20393	3	0.800139
FBgn0004643	mit(1)15;Zw10	H0RNN7;Q8T9C2;Q9W4X9	-	-	-	-	+	0		0		0		Exp1;Exp2	0		0		0.302254	0.595751	-0.364326	0.776832	3	0.584955	0.950592	0.182351	1.13473	2	0.745823	0.996497	-0.148036	0.902478	1	0.398579	0.838371	-0.254426	0.83832	3	0.456962	0.878932	-0.260574	0.834756	3	0.562105	0.815439	0.177268	1.13074	3	0.989332
FBgn0004654	Pgd	M9PIS3;P41572	-	-	-	+	+	1	GabPI	1	GabPI	0		Exp1;Exp2	0		1	GabPI	0.0367945	0.154751	-1.78924	0.289324	3	0.841481	0.950592	-0.519795	0.697471	0	0.0057985	0.0668253	-2.99395	0.125525	1	0.857175	0.939496	-0.431218	0.741635	0	0.0070395	0.0889505	-2.77739	0.145855	1	0.235007	0.504938	2.47533	5.56095	1	0.0943595
FBgn0004655	wapl	Q9W517;X2JAA8	-	-	-	-	+	0		0		0		Exp1	0		0		0.875302	0.950343	-0.357127	0.780718	0						0.127953	0.405794	2.54619	5.84091	1						0.12704	0.427949	2.51858	5.7302	1						0.994539
FBgn0004797	mdy	Q960U8	+	-	-	-	-	1	CG8314	0		1	CG8314	Exp1;Exp2	1	CG8314	1	CG8314	0.194032	0.454699	-1.06571	0.477737	1	0.640281	0.950592	1.11047	2.15916	1	0.299984	0.654933	0.881758	1.84262	1	0.153555	0.484526	2.30497	4.94155	3	0.980439	0.999911	-0.0147653	0.989818	2	0.193852	0.457223	2.17443	4.51407	2	0.754026
FBgn0004811	fs(2)ltoPP43	M9PG97;Q86BK4;Q9VIR9	-	-	-	+	-	0		0		0		Exp1	0		0		0.896988	0.950343	-0.315977	0.803307	0						0.945102	0.996497	-0.184931	0.879691	0						0.983191	0.999911	-0.0677352	0.954135	0						0.971585
FBgn0004828;FBgn0014857	His3;His3.3A;His3.3B	C0HL67;P02299;Q6TXQ1	-	-	-	+	-	0		0		0		Exp1;Exp2	0		0		0.704059	0.950343	-0.605051	0.657448	1	0.896491	0.958874	-0.425841	0.744405	0	0.25418	0.596954	-2.42768	0.185865	0	0.443948	0.88293	2.306	4.94509	1	0.579693	0.995579	0.83457	1.78333	2	0.205944	0.474759	3.71313	13.1148	2	0.01784
FBgn0004838	Hrb27C;hrp48	E1JHA4;L0CPX5;L0CQ56;L0CQ61;L0CR94;L0CRN0;L0CRN5;L0CRY2;L0CRY8;P48809	-	-	-	+	-	0		0		0		Exp1;Exp2	0		0		0.0591955	0.210884	-1.12458	0.458635	3	0.103938	0.502426	-0.381025	0.767892	3	0.034858	0.20421	-1.41795	0.374245	2	0.678892	0.939496	-0.0951259	0.936191	3	0.0458	0.229981	-1.22393	0.428114	3	0.338375	0.604059	-0.230112	0.852569	3	0.237815
FBgn0004867	RpS2	M9PB84;P31009	-	-	-	+	-	0		0		0		Exp1;Exp2	0		0		0.881108	0.950343	-0.0713032	0.951778	3	0.554953	0.950592	0.174632	1.12868	3	0.28325	0.633483	-0.517372	0.698643	3	0.443936	0.88293	0.231845	1.17434	3	0.707579	0.999911	-0.184815	0.879762	3	0.371474	0.636015	0.263213	1.20015	3	0.351438
FBgn0004868	Gdi	Q24349;Q9VLB7	-	-	-	+	+	0		0		0		Exp1;Exp2	0		0		0.0141295	0.0856314	-4.29382	0.0509838	0	0.839798	0.950592	-0.502366	0.705948	0	0.131165	0.411649	-2.23031	0.213113	1	0.706488	0.939496	0.84798	1.79998	1	0.023691	0.159317	-3.98849	0.0630005	0	0.441226	0.699773	1.55808	2.94461	1	0.048055
FBgn0004888	Scsalpha1;Scsalpha	M9MRQ9;Q94522	-	-	-	+	+	0		0		0		Exp1;Exp2	0		0		0.0384335	0.159615	-1.08858	0.470223	2	0.833629	0.950592	-0.181722	0.88165	2	0.831744	0.996497	-0.102338	0.931522	2	0.218093	0.594325	-1.05133	0.482524	2	0.587353	0.999495	0.25922	1.19683	3	0.4261	0.687461	0.620662	1.53758	3	0.421148
FBgn0004901	Prat	Q27601;A0A0B4K6L4	+	-	-	-	+	0		0		0		Exp1	0		0		0.019041	0.100394	-3.19625	0.109102	0						0.0598375	0.271392	-3.07138	0.118966	0						0.040482	0.214866	-2.91004	0.133043	0						0.075704
FBgn0004908;FBgn0038916	dnd;Arl2	Q06849;Q9VD64	-	-	-	+	-	0		0		0		Exp1;Exp2	0		0		0.77661	0.950343	-0.129296	0.914277	2	0.5313	0.950592	-0.321215	0.800395	1	0.309558	0.666862	0.537954	1.45191	1	0.61939	0.939496	-0.206287	0.866765	3	0.953094	0.999911	0.0204431	1.01427	1	0.993765	0.996679	0.00123561	1.00086	2	0.895795
FBgn0004913	Gnf1	P35600	-	-	-	+	+	0		0		0		Exp1;Exp2	0		0		0.268654	0.55932	0.728668	1.65711	3	0.790696	0.950592	0.262784	1.19979	3	0.486274	0.846164	-0.441177	0.736533	3	0.878011	0.939496	-0.150292	0.901068	3	0.991465	0.999911	-0.00498401	0.996551	3	0.732789	0.837621	-0.337009	0.791681	3	0.166555
FBgn0004924	Top1	C6TPA7;M9NDX3;P30189;Q1WWG8;Q494M1;Q8IR39;X2JKD2	-	-	-	+	+	0		0		0		Exp1;Exp2	0		0		0.373502	0.680358	0.578017	1.4928	3	0.454464	0.950592	-0.498362	0.70791	3	0.997057	0.998718	0.00291706	1.00202	3	0.49059	0.933785	-0.458777	0.727603	3	0.173903	0.517294	0.886622	1.84884	3	0.190884	0.452564	-0.866181	0.548597	3	0.181768
FBgn0004926	eIF2beta;eIF-2beta	F3YDB2;P41375	-	-	+	+	+	0		0		0		Exp1;Exp2	0		0		0.635479	0.944486	-0.225943	0.855036	3	0.298716	0.89791	-0.404731	0.755377	3	0.332388	0.687262	-0.481244	0.71636	3	0.774499	0.939496	0.111822	1.08059	3	0.084126	0.33225	-0.844293	0.556984	3	0.847108	0.89348	-0.0734486	0.950364	3	0.061109
FBgn0005198	gig	M9PD17;Q9VW83	-	-	-	+	+	0		0		0		Exp1	0		0		0.400114	0.712103	0.327939	1.25522	2						0.145474	0.433951	-2.05781	0.24018	0						0.814959	0.999911	-0.11738	0.92186	1						0.585834
FBgn0005278	Sam-S	A4UZW2;P40320	-	-	-	+	-	0		0		0		Exp1;Exp2	0		0		0.571164	0.885073	-0.237662	0.848118	3	0.324935	0.931326	-0.312437	0.80528	3	0.0767605	0.301069	0.746608	1.67784	3	0.633617	0.939496	-0.153452	0.899096	3	0.424017	0.847066	0.33908	1.26495	3	0.752259	0.837621	0.0975486	1.06995	3	0.488807
FBgn0005322	nmd	Q9VL02;X2J7P4	-	-	-	+	-	0		0		0		Exp1	0		0		0.243848	0.525845	-0.606703	0.656696	1						0.488575	0.847373	0.385539	1.30635	1						0.62444	0.999911	-0.284921	0.820786	1						0.818902
FBgn0005386	ash1	Q9VW15	-	-	-	-	+	2	CG8314;CG1407	2	CG8314;CG1407	0		Exp1;Exp2	2	CG1407;CG8314	0		0.0033565	0.0359333	4.20224	18.4077	3	0.948009	0.977299	0.0344499	1.02417	1	0.149943	0.442897	2.55977	5.89612	1	0.64056	0.939496	-0.368438	0.774621	1	0.0636815	0.285147	3.06396	8.36262	2	0.0477985	0.193451	-3.15393	0.11235	0	0.0247885
FBgn0005533	RpS17	P17704	-	+	-	+	-	0		0		0		Exp1;Exp2	0		0		0.003195	0.0349296	-1.97404	0.254539	2	0.107661	0.50962	-0.786223	0.57986	3	0.665041	0.990024	-0.273767	0.827157	2	0.141769	0.463973	-0.70697	0.612606	3	0.681755	0.999911	-0.231937	0.851491	3	0.162947	0.410518	-0.673448	0.627006	3	0.849148
FBgn0005536	Mbs	M9NFZ0;A8JNT5;Q9VUX6;A8JNT4;Q8MV37;M9PCQ3;Q8IQN4;M9NDA1;M9NFF6;M9NDS8;M9NEB2	-	-	-	-	-	0		0		0		Exp1	0		0		0.102351	0.297736	2.74771	6.71649	3						0.291795	0.646459	1.98357	3.9547	1						0.991691	0.999911	0.0234664	1.0164	0						0.980255
FBgn0005585	Calr	P29413;Q53YH3;Q9U916	-	-	-	+	+	0		0		0		Exp1;Exp2	0		0		9.1e-05	0.00342713	-4.20988	0.0540379	1	0.840464	0.950592	-0.501195	0.706521	0	0.000642	0.0223692	-5.44359	0.0229783	0	0.849755	0.939496	-0.440609	0.736823	0	0.000294	0.0154748	-5.30706	0.0252589	0	0.750598	0.837621	-0.775022	0.58438	0	0.000664
FBgn0005593	RpL7	P32100;X2J5G6	-	-	-	+	-	0		0		0		Exp1;Exp2	0		0		0.104652	0.302345	-0.714895	0.60925	3	0.231779	0.806176	-0.408129	0.7536	3	0.000132	0.0104359	-1.93178	0.262106	2	0.04013	0.194673	-0.749222	0.594924	3	0.00049	0.024605	-1.59468	0.331096	3	0.172202	0.42522	-0.486377	0.713815	3	0.0085505
FBgn0005631	robo1	Q9W213	-	-	-	-	-	4	GabPI;CG4676;CG1407;Dnz1	1	GabPI	3	CG4676;CG1407;Dnz1	Exp1;Exp2	3	CG1407;CG4676;Dnz1	4	CG1407;CG4676;Dnz1;GabPI	0.000285	0.00789488	5.48206	44.6956	3	0.008151	0.0921535	3.32391	10.0138	3	0.000104	0.0094905	5.75373	53.9567	2	8.2e-05	0.00153666	4.23601	18.8437	3	0.971906	0.999911	-0.0870786	0.941427	0	0.711966	0.837621	-0.819237	0.566742	0	0.966061
FBgn0005632	faf	A0A0B4K6W2;A0A0B4K7S0;P55824	-	-	-	+	+	0		0		0		Exp1;Exp2	0		0		0.557147	0.8752	-0.407087	0.754145	3	0.765049	0.950592	0.0859369	1.06138	3	0.40525	0.764465	-0.650068	0.63725	2	0.857725	0.939496	0.0516928	1.03648	3	0.471957	0.898477	-0.512531	0.700992	3	0.0102695	0.065648	0.741568	1.67199	3	0.819252
FBgn0005649	Rox8	Q9VCE3;Q8IMX4	-	-	-	+	-	0		0		0		Exp1	0		0		0.000545	0.0119582	-4.95121	0.032325	0						0.0010655	0.0264369	-4.751	0.0371371	0						0.000894	0.0303934	-4.72314	0.0378611	0						0.015117
FBgn0005655	PCNA	P17917	-	-	-	+	+	0		0		0		Exp1	0		0		0.000312	0.00832921	-5.50541	0.0220143	0						0.000764	0.0235756	-5.32842	0.0248877	0						0.000657	0.0294587	-5.24363	0.0263943	0						0.001069
FBgn0005671	Vha55	E1JIJ5;P31409	-	-	-	+	-	7	GabPI;dHip14;CG8314;Patsas;CG1407;Dnz1;app	7	GabPI;dHip14;CG8314;Patsas;CG1407;Dnz1;app	0		Exp1;Exp2	0		7	CG1407;app;dHip14;Patsas;Dnz1;CG8314;GabPI	0.114566	0.324758	0.950072	1.93197	3	5.5e-06	0.000215	3.5446	11.6689	3	0.0939935	0.33828	-1.04245	0.485501	3	0.150377	0.479524	1.1012	2.14532	3	0.048386	0.238984	-1.22956	0.426449	3	0.0280455	0.136051	1.71265	3.27762	3	0.599588
FBgn0005672	spi	A4V0W1;Q01083	-	+	-	-	+	0		0		0		Exp1	0		0		0.860196	0.950343	-0.40458	0.755456	0						0.933842	0.996497	-0.195367	0.873351	0						0.965002	0.999911	-0.118324	0.921257	0						0.991511
FBgn0005674	GluProRS	P28668	-	-	-	+	-	1	CG5880	1	CG5880	0		Exp1;Exp2	1	CG5880	0		0.025481	0.120763	0.941071	1.91995	3	0.090554	0.462231	0.912893	1.88282	3	0.252493	0.594509	-0.460339	0.726815	3	0.593028	0.939496	0.28476	1.21821	3	0.681825	0.999911	0.163092	1.11968	3	0.708241	0.837621	0.207044	1.15432	3	0.975044
FBgn0005777	PpD3	Q9VH81	-	-	-	+	+	0		0		0		Exp1;Exp2	0		0		9.1e-05	0.00342713	-3.00416	0.12464	1	0.828819	0.950592	-0.517164	0.698744	0	0.000619	0.0223692	-2.94846	0.129546	1	0.840812	0.939496	-0.459477	0.72725	0	9e-05	0.00730039	-2.8865	0.135231	1	0.304699	0.569525	1.97093	3.9202	1	0.004571
FBgn0008635	betaCOP	P45437	-	-	-	+	+	0		0		0		Exp1;Exp2	0		0		0.91	0.950343	-0.0612557	0.95843	3	0.305912	0.909756	0.265226	1.20182	3	0.067056	0.285304	-0.968378	0.51108	3	0.636015	0.939496	-0.119016	0.920815	3	0.578344	0.994073	-0.296871	0.814016	3	0.39365	0.655924	0.216901	1.16223	3	0.42782
FBgn0010051	Itp-r83A	A0A0B4LGN1;P29993	-	-	-	+	+	0		0		0		Exp1;Exp2	0		0		0.896326	0.950343	-0.300666	0.811877	0	0.792523	0.950592	-0.576157	0.670748	0	0.917829	0.996497	-0.230122	0.852563	0	0.822148	0.939496	-0.463099	0.725426	0	0.965298	0.999911	-0.109298	0.927039	0	0.719588	0.837621	-0.750386	0.594445	0	0.991767
FBgn0010078	RpL17A;RpL23	A8E792;P48159	-	-	-	+	-	0		0		0		Exp1;Exp2	0		0		0.226901	0.50319	0.31711	1.24583	3	0.144414	0.6157	-0.421866	0.746458	3	0.383732	0.74111	0.227034	1.17043	3	0.177293	0.526112	-0.383753	0.766441	3	0.333041	0.744838	0.253057	1.19173	3	0.0561235	0.208635	-0.555217	0.680554	3	0.607063
FBgn0010100	Acon	Q9VIE8	-	-	-	+	+	0		0		0		Exp1;Exp2	0		0		0.003504	0.0369285	-2.15894	0.22392	3	0.872224	0.950592	-0.42529	0.744689	0	0.128572	0.405858	-1.37309	0.386063	1	0.881459	0.939496	-0.388093	0.764139	0	0.021703	0.154113	-1.70775	0.306138	3	0.312217	0.5764	2.36411	5.14835	1	0.313014
FBgn0010173	RpA-70	Q24492	-	-	-	+	-	7	GabPI;CG5880;dHip14;CG5196;CG4676;Patsas;app	7	GabPI;CG5880;dHip14;CG5196;CG4676;Patsas;app	0		Exp1;Exp2	0		7	CG4676;CG5196;app;CG5880;dHip14;Patsas;GabPI	0.286741	0.579089	-0.57927	0.669302	3	0.0197475	0.175419	3.18176	9.0741	2	0.199288	0.525372	-0.876627	0.544639	1	0.008694	0.0642886	3.46475	11.0406	2	0.0231735	0.157957	-1.35075	0.392089	2	0.000271	0.00334605	4.35444	20.4558	3	0.925995
FBgn0010198;FBgn0033555	RpS15Ab;RpS15Aa	E1JJM9;P48149;Q7KR04	-	+	-	+	+	0		0		0		Exp2	0		0						3	0.476929	0.950592	-0.209601	0.864776	3					3	0.804796	0.939496	0.0725027	1.05154	3					3	0.754462	0.837772	-0.0885137	0.940491	3
FBgn0010213	Sod2	A0A0B4LGQ1;Q00637	-	-	-	+	+	0		0		0		Exp1	0		0		0.869021	0.950343	-0.442149	0.736037	0						0.962904	0.996497	-0.128235	0.91495	0						0.971515	0.999911	-0.127646	0.915324	0						0.978704
FBgn0010217	ATPsynbeta;ATPsyn-beta	D3DMY7;L0MQ04;Q05825;Q6W4K9;Q6W4M9;X2JH42	+	-	-	+	-	0		0		0		Exp1;Exp2	0		0		0.0764975	0.247265	-2.09353	0.234306	3	0.234568	0.812377	-1.56426	0.33815	1	0.03692	0.209303	-2.62702	0.161878	2	0.82472	0.939496	-0.257457	0.836561	2	0.086084	0.33683	-2.05323	0.240944	3	0.683311	0.837621	-0.438441	0.737932	3	0.07973
FBgn0010220	Dbp45A	Q07886	-	-	-	-	-	0		0		0		Exp1;Exp2	0		0		0.098502	0.289736	0.945219	1.92548	3	0.896272	0.958874	-0.0605713	0.958884	3	0.733492	0.996497	0.228599	1.1717	1	0.758953	0.939496	-0.143748	0.905164	3	0.323628	0.733906	0.550029	1.46411	3	0.220429	0.489835	-0.586715	0.665857	3	0.734187
FBgn0010222	Nmdmc	A0A0B4KFE5;Q04448	-	-	-	-	-	0		0		0		Exp1;Exp2	0		0		0.887039	0.950343	-0.328265	0.796494	0	0.880008	0.950592	-0.417233	0.74886	0	0.935589	0.996497	-0.185385	0.879414	0	0.878591	0.939496	-0.445302	0.73443	0	0.966021	0.999911	-0.0923872	0.937969	0	0.8164	0.869296	-0.612498	0.654063	0	0.946947
FBgn0010246	Myo61F	H8F4R0;Q23979	-	-	-	+	+	0		0		0		Exp1;Exp2	0		0		0.329964	0.635519	-0.660586	0.632621	1	0.151804	0.637016	2.97265	7.84978	3	0.046788	0.239505	-2.87727	0.136099	0	0.405693	0.847955	1.86692	3.64754	2	0.388502	0.809867	-0.614365	0.653217	1	0.115756	0.34276	3.2989	9.84165	2	0.652354
FBgn0010247	Parp	P35875	-	-	-	+	+	0		0		0		Exp1	0		0		0.78173	0.950343	0.172645	1.12712	1						0.20313	0.531216	0.896486	1.86153	1						0.661518	0.999911	0.281042	1.21507	1						0.465862
FBgn0010265	RpS13	Q03334;X2J950	-	-	-	+	-	0		0		0		Exp1	0		0		0.015358	0.0887427	-5.12724	0.0286119	0						0.36092	0.712715	-1.47099	0.360734	1						0.022143	0.155376	-4.90204	0.0334455	0						0.156032
FBgn0010269	Dsor1	Q24324;X2JAZ3	-	-	-	+	-	0		0		0		Exp1	0		0		0.05234	0.195027	0.907974	1.87641	3						0.490281	0.8493	0.381107	1.30234	1						0.109213	0.38646	-2.26057	0.20869	0						0.190194
FBgn0010278	Ssrp	B1PF99;B1PFA0;B1PFA2;B1PFA3;B1PFA4;B1PFA5;B1PFA7;B1PFA9;B1PFB1;B1PFB2;B1PFB4;B1PFB6;B1PFB8;B1PFB9;B1PFC0;B1PFC1;B1PFC4;B1PFC6;B1PFC8;B1PFC9;B5RJ65;Q05344	-	-	-	+	+	0		0		0		Exp1;Exp2	0		0		0.00257	0.0310958	-1.59069	0.332013	3	0.451674	0.950592	0.762741	1.69671	1	0.0019345	0.0370896	-1.9947	0.25092	1	0.10922	0.392991	-2.66859	0.157281	0	0.0569595	0.267545	-0.850429	0.55462	3	0.468916	0.723047	-0.750903	0.594231	1	0.395071
FBgn0010288	Uch	P35122;M9PE40;M9MRD0	-	-	-	+	-	0		0		0		Exp1	0		0		0.000974	0.0181785	-4.41501	0.0468759	0						0.0040615	0.0566655	-4.31394	0.0502778	0						0.0021925	0.0467069	-4.28808	0.0511869	0						0.0066805
FBgn0010292	bys	P51406	-	-	-	+	-	1	CG5196	1	CG5196	0		Exp1;Exp2	0		1	CG5196	0.160232	0.404747	-0.696397	0.617111	2	0.848091	0.950592	-0.424677	0.745005	0	0.392451	0.752436	-0.523985	0.695448	1	0.857054	0.939496	-0.407509	0.753924	0	0.117365	0.405926	0.724978	1.65288	3	0.010873	0.0691826	3.35618	10.2403	3	0.618029
FBgn0010303	hep	Q23977;M9PH06;X2JJV1;M9PEF9	+	-	-	-	+	0		0		0		Exp1	0		0		0.905516	0.950343	-0.271959	0.828194	0						0.972417	0.996497	-0.0655121	0.955606	0						0.999205	0.999911	-0.00942058	0.993491	0						0.956484
FBgn0010328	woc	A0A0B4K7W6;A0A0B4KHZ0;A0A0B4KI43;A8JRE3;Q6AWL3;Q95TK6;Q9N9Z6;Q9VB55	+	-	-	-	+	0		0		0		Exp1;Exp2	0		0		0.88424	0.950343	-0.36684	0.775479	0	0.29771	0.897063	2.01348	4.03754	1	0.959007	0.996497	-0.151886	0.900073	0	0.849488	0.939496	-0.407393	0.753985	0	0.996902	0.999911	-0.0231909	0.984054	0	0.0887775	0.285088	2.85917	7.25598	3	0.953722
FBgn0010333	Rac1	M9PBH7;P40792	-	-	-	+	+	0		0		0		Exp1;Exp2	0		0		0.565782	0.879319	-0.467414	0.72326	3	0.719059	0.950592	0.157908	1.11567	3	0.847997	0.996497	-0.219302	0.858981	1	0.439846	0.88133	0.342854	1.26826	3	0.569996	0.985936	-0.496186	0.708978	2	0.140268	0.381486	0.665081	1.58566	3	0.506942
FBgn0010339	128up	P32234	-	-	-	+	-	0		0		0		Exp1;Exp2	0		0		0.157154	0.401877	-0.548518	0.683722	3	0.613541	0.950592	0.176494	1.13013	3	0.57116	0.910741	-0.281366	0.822812	1	0.225043	0.603643	0.415726	1.33397	3	0.532145	0.951713	-0.235904	0.849153	3	0.170327	0.422116	0.464335	1.37968	3	0.200088
FBgn0010341	Cdc42	M9NFF8;P40793	-	-	-	+	+	0		0		0		Exp1;Exp2	0		0		0.03753	0.157045	-1.0383	0.486901	2	0.417173	0.950592	-0.445236	0.734464	1	0.088726	0.330023	-0.951274	0.517176	1	0.32758	0.759293	-0.539215	0.688145	1	0.0691485	0.298229	-0.882449	0.542446	2	0.001621	0.0143066	-3.92994	0.06561	0	0.157776
FBgn0010348;FBgn0013749	Arf79F;Arf102F	L0MNA8;M9PG22;P40945;P61209	-	-	-	+	-	1	GabPI	1	GabPI	0		Exp1;Exp2	0		1	GabPI	0.877294	0.950343	-0.126322	0.916164	2	0.0738035	0.399064	0.579957	1.49481	2	0.640958	0.971107	-0.439661	0.737308	1	0.487223	0.932794	0.21883	1.16379	2	0.700709	0.999911	0.339111	1.26498	2	0.613731	0.837621	0.160518	1.11769	2	0.744893
FBgn0010350	CdsA;Cds	P56079;X2JC55	-	-	-	+	-	0		0		0		Exp1	0		0		0.038459	0.159615	-2.84944	0.13875	0						0.070403	0.292696	-2.73495	0.15021	0						0.0677965	0.295419	-2.71526	0.152274	0						0.122874
FBgn0010352	Nc73EF	A8JNU6;Q8IGI6;Q8IQQ0;Q9VVC5	-	-	-	+	-	0		0		0		Exp1;Exp2	0		0		0.0915565	0.275453	-1.30319	0.405229	3	0.312557	0.920415	1.31444	2.48705	3	0.166451	0.471592	-1.33499	0.396395	1	0.92629	0.954413	0.149476	1.10917	3	0.152741	0.478693	-1.10196	0.465884	3	0.384633	0.651543	1.15445	2.226	3	0.59066
FBgn0010356	Taf5	P49846	-	-	-	-	-	0		0		0		Exp1	0		0		0.748524	0.950343	-0.778204	0.583092	0						0.805354	0.996497	-0.614163	0.653309	0						0.869135	0.999911	-0.521319	0.696734	0						0.936508
FBgn0010379	Akt1	A0A0B4LIA3;Q8INB9	-	-	-	-	-	0		0		0		Exp1;Exp2	0		0		0.0593215	0.210976	-0.65537	0.634913	2	0.804964	0.950592	-0.586279	0.666059	0	0.31979	0.676218	0.404697	1.32381	1	0.85231	0.939496	-0.388169	0.764099	0	0.0629065	0.283482	0.598491	1.51413	3	0.0825865	0.272895	2.54192	5.82364	2	0.390103
FBgn0010380	AP-1-2beta	Q24253;Q960F2	-	-	-	+	-	4	GabPI;CG1407;Dnz1;CG5196	4	GabPI;CG1407;Dnz1;CG5196	0		Exp1;Exp2	0		4	CG1407;CG5196;Dnz1;GabPI	0.174861	0.422838	-0.451415	0.731325	3	0.0050975	0.0645683	1.63793	3.11219	3	0.0723235	0.295258	-0.767649	0.587374	1	0.173006	0.522441	0.844581	1.79574	2	0.017754	0.139194	-0.804589	0.572525	3	0.006608	0.0454258	1.57147	2.97208	3	0.0268975
FBgn0010391	Gtp-bp	Q9U5L1	-	-	-	+	+	6	CG5196;CG8314;CG4676;Dnz1;CG5880;Patsas	0		6	CG5196;CG8314;CG4676;Dnz1;CG5880;Patsas	Exp1;Exp2	6	CG4676;CG5196;CG5880;Patsas;Dnz1;CG8314	6	CG4676;CG5196;CG5880;Patsas;Dnz1;CG8314	0.472324	0.786834	-0.648074	0.638132	3	0.42685	0.950592	1.63589	3.10778	3	0.003342	0.050707	2.98036	7.89186	2	1.35e-05	0.000369	5.97158	62.7517	3	5.5e-06	0.000892	4.3218	19.9983	3	5e-07	1.2e-05	9.35016	652.647	3	0.407793
FBgn0010408	RpS9	C6SUW3;P55935;Q95RG1	-	-	-	+	-	0		0		0		Exp1;Exp2	0		0		0.0255825	0.120972	-2.47838	0.179445	2	0.282778	0.879184	2.04077	4.11465	2	0.323999	0.679915	-1.20917	0.432517	1	0.835364	0.939496	-0.519851	0.697444	0	0.141293	0.459149	-1.57817	0.334907	2	0.617209	0.837621	1.11358	2.16382	1	0.293882
FBgn0010409	RpL18A	P41093	-	-	-	+	-	0		0		0		Exp1;Exp2	0		0		0.485108	0.803055	0.516366	1.43035	3	0.0973185	0.487183	-0.449159	0.73247	3	0.411623	0.771636	-0.618124	0.651518	3	0.983095	0.98916	-0.00567285	0.996076	3	0.708836	0.999911	0.278148	1.21264	3	0.515926	0.774176	-0.178098	0.883867	3	0.763343
FBgn0010411	RpS18	B6IDT0;P41094	-	-	-	+	-	0		0		0		Exp1;Exp2	0		0		0.0146455	0.0870318	-4.80974	0.0356552	0	0.539106	0.950592	-0.536435	0.689472	3	0.050467	0.246377	-4.25233	0.0524711	0	0.647934	0.939496	-0.398525	0.758634	3	0.194407	0.551747	-2.16112	0.223582	1	0.438834	0.699679	-0.683413	0.62269	3	0.631161
FBgn0010412	RpS19a	E2QD65;P39018	-	-	-	+	-	1	CG5196	1	CG5196	0		Exp1;Exp2	0		1	CG5196	4.95e-05	0.00208791	-5.76281	0.0184171	0	0.537828	0.950592	0.567869	1.48233	2	0.000323	0.0166148	-4.21896	0.0536992	1	0.428226	0.871746	0.730586	1.65931	2	0.007679	0.0909832	-2.50944	0.175624	2	0.000255	0.00320037	3.15803	8.92609	3	0.0011805
FBgn0010416	TH1	Q24134;X2JE29	+	-	-	-	+	0		0		0		Exp1	0		0		0.875647	0.950343	-0.383215	0.766727	0						0.957869	0.996497	-0.126667	0.915945	0						0.994923	0.999911	-0.0507383	0.965442	0						0.956465
FBgn0010434	cora	A0A0B4LFX4;A0A0B4LG23;Q9V8R9	-	-	-	+	+	4	CG4676;CG1407;Dnz1;app	2	CG4676;app	2	CG1407;Dnz1	Exp1;Exp2	2	CG1407;Dnz1	4	CG1407;CG4676;app;Dnz1	1.4e-05	0.000895	5.59614	48.3734	3	3.6e-05	0.00107061	4.3143	19.8945	3	0.042039	0.224656	2.73101	6.63918	2	0.000827	0.00912368	3.35943	10.2634	3	0.384055	0.80514	-1.22197	0.428696	1	0.084962	0.27517	1.67335	3.18955	3	0.413849
FBgn0010441	pll	Q05652;A0A0B4KHQ0	-	-	-	-	+	0		0		0		Exp1	0		0		0.546043	0.867826	-0.376472	0.770319	1						0.277263	0.626068	-1.78936	0.289301	0						0.543242	0.963581	0.394164	1.31418	1						0.393429
FBgn0010488	NAT1	A1Z968;Q0E996	-	-	-	+	+	1	Dnz1	1	Dnz1	0		Exp1;Exp2	1	Dnz1	0		0.889659	0.950343	-0.335723	0.792387	0	0.845406	0.950592	-0.417358	0.748794	0	0.0592835	0.269459	3.1486	8.86797	1	0.865306	0.939496	-0.387459	0.764475	0	0.322257	0.731581	1.93956	3.83588	1	0.815268	0.869281	0.732145	1.66111	3	0.956166
FBgn0010504	kermit	Q7JX82	-	-	-	-	-	1	Dnz1	1	Dnz1	0		Exp1	1	Dnz1	0		0.846523	0.950343	-0.468167	0.722882	0						0.075196	0.297539	3.26462	9.61059	1						0.956481	0.999911	-0.145915	0.903806	0						0.984387
FBgn0010516	wal	Q7KLW5;Q7KN94	-	-	-	+	-	0		0		0		Exp1;Exp2	0		0		0.0262885	0.12239	-1.32357	0.399545	3	0.946808	0.976797	0.044274	1.03116	2	0.166287	0.471592	-1.03187	0.489076	1	0.613156	0.939496	-0.228624	0.853448	2	0.0606925	0.280089	-1.11474	0.461775	3	0.810485	0.865739	-0.0945144	0.936587	3	0.751389
FBgn0010520	Bka	Q9VL75	-	-	-	-	+	0		0		0		Exp1;Exp2	0		0		0.177499	0.427335	0.997627	1.99671	3	0.811642	0.950592	0.12548	1.09087	3	0.734873	0.996497	0.301073	1.23206	1	0.618385	0.939496	0.255085	1.19341	3	0.513764	0.936498	-0.468599	0.722666	3	0.566315	0.819808	-0.296371	0.814298	3	0.844247
FBgn0010549;FBgn0032908;FBgn0038740;FBgn0051792;FBgn0051793;FBgn0263316	CG31793;CG4562;CG17338;CG9270;l(2)03659;CT14766;Mrp4	A0A0B4KEG2;A0A0B4KGI0;P91660;Q7KT22;Q8MT77;Q9VDT3;Q9VGM1;Q9VJ21;X2JAE9	-	+	+	+	+	0		0		0		Exp1	0		0		0.898897	0.950343	-0.294312	0.815461	0						0.944125	0.996497	-0.17644	0.884884	0						0.971136	0.999911	-0.0804871	0.945738	0						0.957365
FBgn0010551	Phb2	A8DYI6;A8DYI7;Q0E924	-	+	-	+	-	0		0		0		Exp1;Exp2	0		0		0.002238	0.0294609	-2.09412	0.234211	3	0.386721	0.950592	-0.557751	0.67936	2	0.108333	0.364152	-1.27057	0.414497	1	0.708701	0.939496	0.23227	1.17468	3	0.047105	0.234857	-1.29548	0.4074	3	0.409388	0.673128	0.496594	1.41088	3	0.255559
FBgn0010583	dock	Q8IPW2;Q9VPU1	+	-	-	-	-	0		0		0		Exp1	0		0		0.877041	0.950343	-0.382013	0.767366	0						0.962737	0.996497	-0.130974	0.913215	0						0.94189	0.999911	-0.201757	0.869491	0						0.998773
FBgn0010590	Prosbeta1	A0AQH0	-	-	-	+	+	0		0		0		Exp1	0		0		0.002561	0.0310958	-4.12398	0.0573533	0						0.006756	0.0730687	-3.9619	0.0641726	0						0.005461	0.0752761	-3.84326	0.0696727	0						0.014037
FBgn0010591	Sply	Q9V7Y2	-	-	-	+	+	0		0		0		Exp1;Exp2	0		0		0.090383	0.273876	0.678449	1.60042	3	0.866128	0.950592	0.0606062	1.0429	2	0.77605	0.996497	-0.147712	0.902681	1	0.671818	0.939496	0.141932	1.10338	3	0.54126	0.961683	-0.265212	0.832077	2	0.243336	0.508397	0.375219	1.29704	3	0.689678
FBgn0010621	Cct5;CCT5	A1Z8U4;C8VV32;Q7KKI0	-	-	-	+	-	0		0		0		Exp1;Exp2	0		0		0.127209	0.347969	0.901447	1.86794	3	0.750691	0.950592	0.120492	1.08711	3	0.509219	0.866782	0.394167	1.31418	3	0.919812	0.951865	-0.0391739	0.973212	3	0.296367	0.695259	0.627983	1.5454	3	0.940988	0.958505	-0.0290756	0.980048	3	0.512031
FBgn0010638	Sec61beta	Q7JZN0	-	-	-	+	-	0		0		0		Exp2	0		0							0.853337	0.950592	-0.439896	0.737188	0						0.694292	0.939496	0.927077	1.90142	1						0.184819	0.445035	2.30352	4.93661	3
FBgn0010660	Nup214	Q9W1X4	-	-	-	+	+	9	dHip14;CG5196;CG8314;CG4676;CG1407;app;GabPI;CG5880;Patsas	5	dHip14;CG5196;CG4676;app;Patsas	4	CG8314;GabPI;CG5880;CG1407	Exp1;Exp2	4	CG1407;CG5880;CG8314;GabPI	9	CG1407;CG4676;CG5196;app;CG5880;dHip14;Patsas;CG8314;GabPI	0.0105035	0.0716652	4.11325	17.3066	2	0.002122	0.0322544	4.30712	19.7957	3	0.07293	0.295258	3.30289	9.86891	1	0.000658	0.00776576	4.63392	24.8285	3	0.987452	0.999911	-0.0587368	0.960104	0	0.000919	0.00911009	4.55258	23.4672	3	0.0634105
FBgn0010747	Srp54k	Q8T3P8;Q9V3D9	-	-	-	+	-	0		0		0		Exp1;Exp2	0		0		0.024044	0.115688	-0.621913	0.649809	3	0.900079	0.961208	0.0275985	1.01931	3	0.973797	0.996497	0.0106119	1.00738	1	0.944934	0.96396	0.0144481	1.01006	3	0.725179	0.999911	0.101879	1.07317	2	0.000167	0.00221802	0.843705	1.79465	3	0.761792
FBgn0010770	ppan	Q9VDE5	-	-	-	+	-	0		0		0		Exp1;Exp2	0		0		0.883018	0.950343	-0.100516	0.932699	3	0.281888	0.878412	0.472154	1.38718	3	0.793181	0.996497	0.168315	1.12375	3	0.659435	0.939496	0.1988	1.14774	3	0.0781995	0.318603	1.1496	2.21853	3	0.964421	0.974598	0.0173978	1.01213	3	0.948112
FBgn0010772	Xe7	Q9VNG4;Q7KTT0;A0A0B4KFM9	-	-	-	-	-	0		0		0		Exp1	0		0		0.018946	0.100394	-3.07891	0.118347	0						0.049071	0.24313	-2.9976	0.125208	0						0.907335	0.999911	-0.0490812	0.966552	2						0.885583
FBgn0010803	TrpRS	Q0KI98	-	-	-	+	-	0		0		0		Exp1;Exp2	0		0		0.44813	0.760952	-0.450127	0.731978	3	0.7552	0.950592	-0.126209	0.916236	3	0.895733	0.996497	0.0804753	1.05737	2	0.358923	0.796936	-0.356016	0.781319	3	0.0212325	0.152311	-1.42531	0.37234	3	0.951028	0.965855	0.0253668	1.01774	3	0.447016
FBgn0010812	unc-45	Q9VHW4	-	-	-	-	+	0		0		0		Exp1;Exp2	0		0		0.0662365	0.227686	-1.06245	0.478819	3	0.652016	0.950592	-0.288239	0.818901	1	0.986656	0.997056	0.0114671	1.00798	1	0.9791	0.987333	0.0345591	1.02424	2	0.706187	0.999911	-0.208943	0.865171	3	0.702129	0.837621	0.239255	1.18038	3	0.93447
FBgn0010905	Spn	M9ND28;M9NFI2;X2JC06;M9NDX8;Q9W003;M9NEY5;M9NEY3;H5V864;M9NFI9	+	-	-	-	+	0		0		0		Exp1	0		0		0.893046	0.950343	-0.31683	0.802832	0						0.964543	0.996497	-0.104701	0.929998	0						0.985649	0.999911	-0.0570642	0.961218	0						0.941504
FBgn0010909	msn	M9PBJ7;M9PH19;Q6NP15;Q7KV88;Q7KV89;Q7KV90;Q7M3J7;Q9W002	-	-	-	-	-	3	CG8314;CG4676;CG1407	3	CG8314;CG4676;CG1407	0		Exp1;Exp2	3	CG1407;CG4676;CG8314	0		0.00176	0.0254236	1.80238	3.48796	3	0.887409	0.953634	-0.133567	0.911575	0	0.005481	0.0638642	1.54825	2.92463	3	0.814124	0.939496	-0.224273	0.856026	0	0.024441	0.161586	1.26851	2.40913	3	0.309846	0.574349	-0.940765	0.520956	0	0.594275
FBgn0011202	dia	P48608;M9PDV1;M9NCZ5;D1Z399	-	-	-	-	-	0		0		0		Exp1	0		0		0.884158	0.950343	-0.289341	0.818276	0						0.937628	0.996497	-0.173267	0.886832	0						0.967861	0.999911	-0.0676009	0.954223	0						0.973221
FBgn0011204	cue	Q95RU0	-	+	-	-	+	6	dHip14;CG8314;CG4676;CG1407;Dnz1;GabPI	1	CG1407	5	CG8314;CG4676;GabPI;Dnz1;dHip14	Exp1;Exp2	6	CG1407;CG4676;dHip14;Dnz1;CG8314;GabPI	5	CG4676;dHip14;Dnz1;CG8314;GabPI	0.0035885	0.0370304	4.37357	20.7289	3	0.0097325	0.107371	4.01424	16.1588	3	8e-06	0.001406	5.92253	60.6542	2	5e-07	2.14e-05	6.59872	96.9196	3	0.065233	0.289635	3.18599	9.1008	1	0.145013	0.385949	2.58257	5.99005	3	0.953337
FBgn0011207	pelo	P48612	-	-	-	-	-	0		0		0		Exp1	0		0		0.965195	0.977168	0.0125565	1.00874	3						0.82512	0.996497	-0.0974427	0.934688	1						0.016582	0.136478	-2.93401	0.13085	0						0.648112
FBgn0011211	blw	P35381	-	-	-	+	-	0		0		0		Exp1;Exp2	0		0		0.0070715	0.0555749	-1.19915	0.435531	3	0.278811	0.876811	0.482423	1.39709	3	0.054054	0.255427	-0.841597	0.558026	3	0.127159	0.437069	0.685659	1.60844	3	0.0773995	0.317579	-0.766395	0.587885	3	0.307319	0.572769	0.465897	1.38118	3	0.072137
FBgn0011225	jar	Q01989;A0A0B4LHV4;H1UUJ8;A0A0B4KGX1	-	-	+	+	-	0		0		0		Exp1	0		0		0.604872	0.913807	0.232985	1.17526	3						0.85838	0.996497	0.0981037	1.07037	1						0.879955	0.999911	-0.0825343	0.944397	2						0.926161
FBgn0011230	poe	M9PB68;Q9VLT5	-	-	-	+	+	1	CG5196	1	CG5196	0		Exp1;Exp2	0		1	CG5196	0.699055	0.950343	-0.33018	0.795438	3	0.206561	0.749537	0.752069	1.68421	3	0.203061	0.531216	-1.21266	0.431472	2	0.131068	0.448253	0.921838	1.89453	3	0.912928	0.999911	0.106334	1.07649	3	0.0060155	0.0428604	1.70491	3.26008	3	0.435522
FBgn0011272	RpL13	M9PFF0;P41126	-	-	-	+	-	0		0		0		Exp1;Exp2	0		0		0.0010815	0.0191671	-1.84542	0.278274	3	0.168222	0.674861	-0.879328	0.543621	3	0.0031855	0.050136	-1.65974	0.316496	3	0.003192	0.028322	-2.00926	0.2484	3	0.171467	0.514948	-0.752075	0.593749	3	0.0028	0.0226651	-1.98447	0.252705	3	0.994675
FBgn0011284	RpS4	P41042;X2JGM9	-	-	-	+	+	0		0		0		Exp1;Exp2	0		0		0.662169	0.950343	0.221546	1.16598	3	0.865422	0.950592	0.076932	1.05477	3	0.219552	0.5579	-0.632291	0.645151	3	0.487535	0.932794	-0.295859	0.814587	3	0.84602	0.999911	0.0940059	1.06733	3	0.547225	0.801833	-0.266906	0.8311	3	0.797307
FBgn0011297	l(2)not	Q27333	-	-	-	-	-	0		0		0		Exp1;Exp2	0		0		0.913627	0.950343	-0.226661	0.854611	0	0.430029	0.950592	1.48017	2.78981	1	0.103282	0.354064	2.98812	7.93442	1	0.278716	0.69701	1.8468	3.59701	1	0.128033	0.429026	2.79828	6.95613	1	0.136213	0.377972	2.25332	4.76779	3	0.971001
FBgn0011327	Uch-L5	Q9XZ61	-	-	-	+	-	0		0		0		Exp1;Exp2	0		0		0.0068395	0.0546383	-1.73411	0.300594	1	0.424054	0.950592	-1.54829	0.341915	0	0.470471	0.829516	-0.465159	0.724391	1	0.468519	0.913011	-1.31317	0.402436	0	0.739133	0.999911	-0.168484	0.889777	3	0.317113	0.579962	-1.80107	0.286961	0	0.990328
FBgn0011336	Stt3B	Q7KN63;Q9XZ53	-	-	-	+	-	3	CG4676;CG5880;CG5196	3	CG4676;CG5880;CG5196	0		Exp1;Exp2	0		3	CG4676;CG5196;CG5880	0.561406	0.87769	-0.267811	0.830579	3	0.243746	0.819274	0.451609	1.36756	3	0.624356	0.955793	-0.285402	0.820513	1	0.000542	0.00674051	1.42412	2.6835	3	0.339776	0.747813	-0.43925	0.737518	3	5e-07	1.2e-05	2.39647	5.26512	3	0.221118
FBgn0011509	SrpRbeta	Q6IDG2;Q9VSN9	-	-	-	+	-	2	CG8314;CG5880	2	CG8314;CG5880	0		Exp1;Exp2	2	CG5880;CG8314	0		0.0671085	0.229387	-2.62944	0.161607	0	0.840741	0.950592	-0.427399	0.743601	0	0.097675	0.345632	-2.46342	0.181316	0	0.299376	0.725116	1.91562	3.77275	1	0.102198	0.374571	-2.37259	0.193098	0	0.216037	0.486885	2.20129	4.59889	1	0.159792
FBgn0011570	cpb	M9PBN7;P48603	-	-	-	+	+	0		0		0		Exp1	0		0		0.164973	0.412238	-0.795641	0.576087	3						0.071101	0.293448	-1.37539	0.385449	1						0.001827	0.0431801	-3.92269	0.0659404	0						0.136234
FBgn0011573	Cdc37	C4IY07;Q24276;Q86NM8	-	-	-	+	-	10	dHip14;CG5196;CG8314;CG4676;CG1407;Dnz1;app;GabPI;CG5880;Patsas	9	dHip14;CG5196;CG8314;CG4676;Dnz1;app;GabPI;CG5880;Patsas	1	CG1407	Exp1;Exp2	1	CG1407	10	CG1407;CG4676;CG5196;app;CG5880;dHip14;Patsas;Dnz1;CG8314;GabPI	0.0029715	0.0333345	1.45618	2.7438	3	1e-06	5.26e-05	4.75193	26.9448	3	0.01731	0.130849	1.26227	2.39873	2	0.000198	0.00298404	4.13217	17.5351	3	0.172535	0.515046	0.632491	1.55024	3	5e-07	1.2e-05	5.34193	40.5583	3	0.796257
FBgn0011584	Trp1	C6SV41;Q9VL49;Q9VL50;X2J9A4	-	-	-	+	-	5	CG5196;CG8314;CG4676;CG5880;Patsas	2	CG4676;Patsas	3	CG8314;CG5880;CG5196	Exp1;Exp2	3	CG5196;CG5880;CG8314	5	CG4676;CG5196;CG5880;Patsas;CG8314	0.848833	0.950343	-0.485906	0.714048	0	0.846818	0.950592	-0.410627	0.752296	0	0.035646	0.204843	3.99173	15.9085	1	0.0012245	0.0127871	4.55189	23.4562	3	0.0064465	0.0850652	4.83431	28.528	2	5e-07	1.2e-05	7.43951	173.586	3	0.991214
FBgn0011592	fra	A0A0B4LEX6;A1Z920;A1Z921	+	-	-	+	+	3	CG4676;CG1407;Dnz1	2	CG1407;Dnz1	1	CG4676	Exp1;Exp2	3	CG1407;CG4676;Dnz1	1	CG4676	0.0016555	0.0242462	5.36835	41.3082	3	0.0122545	0.128955	3.96883	15.6581	2	0.0074105	0.0766115	4.8157	28.1625	1	0.000426	0.00560354	4.91012	30.0671	3	0.955449	0.999911	-0.148872	0.901955	0	0.775173	0.841511	-0.676446	0.625705	0	0.13458
FBgn0011604	ISWI;Iswi	I1V4Y8;Q24368	-	-	-	-	-	0		0		0		Exp1;Exp2	0		0		0.207313	0.474725	-0.823497	0.56507	3	0.280079	0.877455	0.587922	1.50308	3	0.934762	0.996497	-0.0820596	0.944708	1	0.367566	0.805818	0.491784	1.40618	3	0.881229	0.999911	-0.094205	0.936788	3	0.319352	0.582498	0.535075	1.44902	3	0.661578
FBgn0011606	Klp3A	Q9XZ29	-	-	-	-	+	0		0		0		Exp1	0		0		0.003435	0.036588	-3.32764	0.0996052	0						0.940006	0.996497	0.0432217	1.03041	1						0.0902615	0.348647	-0.941634	0.520643	1						0.247731
FBgn0011638	La	P40796	-	-	-	+	-	0		0		0		Exp1	0		0		0.0759425	0.246404	-2.58513	0.166647	0						0.119801	0.386197	-2.45253	0.18269	0						0.128159	0.429026	-2.31707	0.200675	0						0.189673
FBgn0011640	lark	Q94901	+	-	-	-	-	0		0		0		Exp1;Exp2	0		0		0.142263	0.376352	-0.753734	0.593066	3	0.059044	0.355825	-0.645533	0.639257	2	0.480976	0.839023	-0.397703	0.759066	2	0.361168	0.798045	-0.286557	0.819856	3	0.809469	0.999911	-0.129927	0.913877	3	0.0563025	0.208635	-0.616259	0.65236	3	0.372663
FBgn0011661	Moe	C7LAH9;M9NG50;M9PHG2;P46150	-	-	-	+	-	0		0		0		Exp1;Exp2	0		0		0.080074	0.252808	-1.52551	0.347357	3	0.880224	0.950592	-0.43867	0.737814	0	0.0860905	0.324578	-1.80231	0.286715	1	0.903643	0.942077	-0.338196	0.79103	0	0.00481	0.0710733	-2.51299	0.175192	3	0.810682	0.865739	-0.703556	0.614057	0	0.108662
FBgn0011692	pav	O16048;O62528;Q8SXT9;Q9VZF5	-	-	-	-	-	1	Patsas	1	Patsas	0		Exp1;Exp2	0		1	Patsas	0.52091	0.839907	-0.301658	0.81132	2	0.315045	0.922871	1.99396	3.9833	1	0.993115	0.997371	0.00208648	1.00145	1	0.378785	0.821447	1.77122	3.41342	1	0.452965	0.875622	-0.411496	0.751843	1	0.0908695	0.290443	2.89986	7.46353	3	0.158688
FBgn0011703	RnrL	P48591	-	-	-	+	-	0		0		0		Exp1;Exp2	0		0		0.0720005	0.239967	-0.63211	0.645232	3	0.589904	0.950592	0.300506	1.23158	3	0.554003	0.900582	-0.207045	0.86631	3	0.44742	0.887058	0.414543	1.33288	3	0.856191	0.999911	-0.0627994	0.957405	3	0.128358	0.362995	0.842434	1.79307	3	0.186495
FBgn0011704	RnrS	P48592	-	-	-	-	-	10	dHip14;CG5196;CG8314;CG4676;CG1407;Dnz1;app;GabPI;CG5880;Patsas	10	dHip14;CG5196;CG8314;CG4676;CG1407;Dnz1;app;GabPI;CG5880;Patsas	0		Exp1;Exp2	0		10	CG1407;CG4676;CG5196;app;CG5880;dHip14;Patsas;Dnz1;CG8314;GabPI	0.409428	0.72258	0.758856	1.69215	3	5.5e-06	0.000215	4.86885	29.2193	3	0.471342	0.829516	0.694195	1.61798	2	0.000188	0.00292254	4.46477	22.0815	3	0.055512	0.261912	-2.00133	0.249769	1	5e-07	1.2e-05	5.12399	34.8719	3	0.0681265
FBgn0011710	Sep1	P42207	-	-	-	+	+	2	GabPI;CG1407	2	GabPI;CG1407	0		Exp1;Exp2	0		2	CG1407;GabPI	0.642566	0.948999	0.263404	1.20031	3	0.003476	0.0461667	3.77702	13.7087	3	0.623753	0.955793	-0.303213	0.810445	1	0.185129	0.53561	2.2626	4.79855	1	0.335774	0.74735	-0.630455	0.645973	1	0.0292105	0.138873	3.07245	8.41203	3	0.405005
FBgn0011715	Snr1	Q24090	-	-	-	-	+	0		0		0		Exp1;Exp2	0		0		0.877976	0.950343	-0.328384	0.796428	0	0.82105	0.950592	-0.473321	0.720305	0	0.946032	0.996497	-0.146518	0.903428	0	0.847248	0.939496	-0.394963	0.760509	0	0.945939	0.999911	-0.157493	0.896582	0	0.165612	0.41312	2.34036	5.06429	1	0.994424
FBgn0011725	twin	Q9VCB6;Q7K112;Q8IMX1	-	-	-	-	+	0		0		0		Exp1	0		0		0.878455	0.950343	-0.370026	0.773768	0						0.793501	0.996497	0.662878	1.58324	1						0.964055	0.999911	-0.103776	0.930594	0						0.407012
FBgn0011726	tsr	A0A1B2AKQ4;P45594	-	-	-	+	+	0		0		0		Exp1;Exp2	0		0		0.751753	0.950343	-0.207493	0.866041	3	0.4216	0.950592	-0.384592	0.765996	3	0.0151965	0.120941	-1.67507	0.313151	3	0.325337	0.756906	-0.459521	0.727228	3	0.0989155	0.365591	-1.11041	0.463162	3	0.335022	0.600668	-0.461508	0.726227	3	0.971417
FBgn0011742	Arp2;CG9901	F6J178;P45888	-	-	-	+	+	0		0		0		Exp1	0		0		0.013793	0.0843172	-3.36342	0.0971646	0						0.030122	0.186845	-3.07337	0.118802	0						0.0328625	0.195965	-3.13762	0.113627	0						0.0515415
FBgn0011745	Arp1	P45889	+	-	-	+	-	0		0		0		Exp1	0		0		0.065295	0.226492	-1.11231	0.462554	2						0.670262	0.992586	-0.28562	0.820389	1						0.606206	0.999911	-0.286848	0.819691	2						0.021735
FBgn0011754	PhKgamma	X2JEJ4;Q961E7;Q9I7D0	-	-	-	-	-	0		0		0		Exp1	0		0		0.887944	0.950343	-0.333465	0.793628	0						0.959919	0.996497	-0.0828747	0.944174	0						0.973598	0.999911	-0.0647613	0.956104	0						0.978434
FBgn0011760;FBgn0026141	Cdlc2;ctp	O96860;Q24117;M9NDP1;M9NDC7	-	-	-	+	+	0		0		0		Exp1	0		0		0.0055855	0.0478854	-3.7309	0.0753162	0						0.0138045	0.113725	-3.58879	0.0831124	0						0.0124795	0.120237	-3.46633	0.0904756	0						0.026376
FBgn0011771	Hem	P55162	-	-	-	+	-	0		0		0		Exp1;Exp2	0		0		0.900518	0.950343	0.0802621	1.05721	3	0.341462	0.934473	0.374827	1.29668	3	0.547241	0.896608	-0.391365	0.762408	2	0.154014	0.484526	0.563174	1.47752	3	0.867526	0.999911	0.108702	1.07826	3	0.0607095	0.219131	0.741333	1.67172	3	0.785957
FBgn0011824	CG4038	Q7KVQ0	-	-	-	+	-	0		0		0		Exp1;Exp2	0		0		0.896625	0.950343	-0.106308	0.928962	2	0.124207	0.558934	-2.64534	0.159836	0	0.692091	0.996497	-0.38385	0.76639	1	0.954718	0.971044	-0.0641513	0.956508	1	0.702469	0.999911	0.2751	1.21008	2	0.669573	0.837621	-0.370388	0.773574	2	0.59831
FBgn0011826	Pp2B-14D;CanA-14F	M9NE01;M9NEL1;Q27889;Q9VXF1	-	-	-	+	+	0		0		0		Exp1;Exp2	0		0		0.484391	0.803055	0.435398	1.35228	2	0.804955	0.950592	-0.48644	0.713784	0	0.747909	0.996497	-0.224644	0.855806	1	0.817808	0.939496	-0.477435	0.718254	0	0.0730535	0.308023	-2.6275	0.161824	0	0.276664	0.544569	1.87613	3.6709	1	0.120482
FBgn0012034	AcCoAS	Q9VP61;Q59E09	+	-	-	+	-	0		0		0		Exp1	0		0		0.099832	0.292891	-2.33684	0.197944	0						0.907238	0.996497	-0.067918	0.954014	1						0.187944	0.538954	-2.10391	0.232626	0						0.258207
FBgn0012036	Aldh	A9J7N9;Q4QPQ0;Q9VLC5	-	-	-	+	+	0		0		0		Exp1;Exp2	0		0		0.12261	0.340695	-1.32508	0.399127	3	0.270168	0.858607	-1.39373	0.380581	1	0.0398735	0.218993	-2.17938	0.220771	1	0.560335	0.939496	-0.715656	0.608928	1	0.0149215	0.127925	-2.16146	0.223529	2	0.632721	0.837621	0.519065	1.43303	2	0.128561
FBgn0012051	CalpA	A0A0B4LG26;A8DYJ3;Q11002	-	+	+	-	+	0		0		0		Exp1	0		0		0.013162	0.0816431	-3.3994	0.0947716	0						0.0282875	0.180247	-3.27642	0.103205	0						0.0246185	0.161746	-3.13217	0.114057	0						0.0524875
FBgn0013269	FK506-bp1	P54397	-	-	-	-	-	0		0		0		Exp1;Exp2	0		0		0.724245	0.950343	-0.311728	0.805676	3	0.847993	0.950592	-0.115852	0.922837	3	0.0734915	0.295789	-1.69588	0.308666	2	0.888675	0.939496	0.0888795	1.06354	3	0.388997	0.809867	-0.739978	0.598748	3	0.786747	0.849524	0.168954	1.12424	3	0.888049
FBgn0013272	Gp150	A0A0B4LGB0;E4NKH1;Q24007;Q6AWQ3;Q8MLT4;Q95PA9	-	-	-	-	-	2	GabPI;Dnz1	2	GabPI;Dnz1	0		Exp1;Exp2	2	Dnz1;GabPI	0		0.169914	0.419121	-2.50353	0.176344	0	0.816519	0.950592	-0.494869	0.709626	0	0.353504	0.704256	1.0877	2.12534	1	0.833878	0.939496	-0.448283	0.732915	0	0.791242	0.999911	-0.333824	0.793431	1	0.720921	0.837621	-0.776722	0.583691	0	0.290716
FBgn0013325	RpL11	A0A0B4LGZ5;P46222	-	-	-	+	+	0		0		0		Exp1;Exp2	0		0		0.593534	0.904879	-0.245802	0.843347	3	0.116007	0.537709	-0.380156	0.768355	3	0.573045	0.910741	-0.256396	0.837177	3	0.372834	0.812601	-0.2186	0.859399	3	0.839468	0.999911	-0.0896429	0.939755	3	0.073244	0.249248	-0.439937	0.737167	3	0.595894
FBgn0013334	Sap47	A0A0B4LH71;F3YDF6;Q960T2	+	-	-	-	-	2	GabPI;dHip14	2	GabPI;dHip14	0		Exp1;Exp2	0		2	dHip14;GabPI	0.847594	0.950343	-0.474726	0.719603	0	0.835453	0.950592	-0.445806	0.734174	0	0.975652	0.996497	-0.0816205	0.944996	0	0.852186	0.939496	-0.421501	0.746647	0	0.946098	0.999911	-0.205408	0.867293	0	0.731008	0.837621	-0.769759	0.586516	0	0.996828
FBgn0013576	mtd	A0A0B4K620;A0A0B4K699;A0A0B4K6S8;A0A0B4KF88;A4V2F2;B7Z0T3;B7Z0T6;Q0KIB9;Q4ABH3;Q7KNC5;Q8IPN8;Q8IPN9;Q8MSQ5;Q9VNA1;Q9VNA2	-	-	-	-	+	1	GabPI	1	GabPI	0		Exp1;Exp2	0		1	GabPI	0.520652	0.839907	-0.686247	0.621468	1	0.03969	0.274484	3.10529	8.60568	3	0.221624	0.560311	1.22547	2.33832	2	0.049344	0.228049	3.05955	8.33711	2	0.037167	0.206167	-3.40395	0.0944736	0	0.12325	0.355258	2.57824	5.97213	2	0.064139
FBgn0013675	mt:CoII;COII	C6KI54;P00408	-	-	-	+	-	2	CG4676;CG5196	2	CG4676;CG5196	0		Exp1;Exp2	0		2	CG4676;CG5196	0.702886	0.950343	0.232586	1.17494	3	0.0507195	0.319743	0.758203	1.69138	3	0.794366	0.996497	0.158302	1.11597	3	0.005507	0.045383	1.13213	2.19182	3	0.561658	0.98053	0.343934	1.26921	3	0.0091595	0.0593848	1.01556	2.02169	3	0.728606
FBgn0013726	pnut	P40797	-	-	-	+	+	1	CG1407	1	CG1407	0		Exp1;Exp2	1	CG1407	0		0.0064755	0.053347	4.00114	16.0126	3	0.014392	0.142669	3.05577	8.31531	3	0.132431	0.415001	2.64812	6.26849	1	0.071809	0.300694	2.55643	5.88252	2	0.962224	0.999911	-0.145618	0.903992	0	0.0727535	0.248196	2.65847	6.31363	1	0.175633
FBgn0013733	shot	A0A0B4K718;A0A0B4K788;A0A0B4K7P8;A0A0B4K7Y9;A0A0B4K867;A0A0B4K869;A1Z9I8;A1Z9I9;A1Z9J0;A1Z9J1;A1Z9J2;A1Z9J3;B7YZG2;B7YZG3;B7YZG4;B7YZG5;B7YZG6;E1JH62;E1JH63;E1JH64;E1JH65	+	-	-	+	+	1	CG1407	1	CG1407	0		Exp1;Exp2	1	CG1407	0		0.010534	0.0716652	4.08044	16.9175	3	0.186532	0.716786	-2.1673	0.222627	0	0.160951	0.461203	2.57238	5.94789	1	0.18809	0.539428	-2.00991	0.248289	0	0.948351	0.999911	-0.154086	0.898702	0	0.107805	0.323415	-2.41038	0.188106	0	0.997823
FBgn0013756	Mtor	A0A0B4KFE9;A1Z8P9;B5RJS5	+	-	-	-	-	0		0		0		Exp1	0		0		0.0282405	0.127809	-4.10663	0.0580473	0						0.05242	0.252179	-3.76646	0.0734824	0						0.041545	0.216741	-3.81888	0.0708603	0						0.585004
FBgn0013770	Cp1	A0A0B4JD48;C6SV44;Q95029	-	-	-	+	-	0		0		0		Exp1;Exp2	0		0		0.386763	0.695806	0.696313	1.62036	3	0.651169	0.950592	-0.195315	0.873382	3	0.334986	0.688108	-0.973135	0.509398	1	0.345878	0.78468	-0.419448	0.747711	3	0.257281	0.643208	-0.959758	0.514143	2	0.291065	0.555762	-0.465211	0.724365	3	0.515386
FBgn0013954	FK506-bp2	P48375	-	-	-	-	-	0		0		0		Exp1	0		0		0.002595	0.0310958	-4.16991	0.0555561	0						0.0072855	0.0756902	-4.0583	0.0600246	0						0.005557	0.076102	-3.89621	0.067162	0						0.011478
FBgn0013987	MAPk-Ak2	P49071;A4V402	-	-	-	-	-	0		0		0		Exp1	0		0		0.896295	0.950343	-0.278676	0.824347	0						0.243055	0.584496	2.08048	4.22948	1						0.963087	0.999911	-0.122801	0.918403	0						0.962898
FBgn0014002	Pdi	P54399;X2JGP4	-	-	-	+	+	0		0		0		Exp1	0		0		0.0705455	0.236912	-2.90152	0.13383	2						0.0839765	0.318537	-3.89471	0.0672318	0						0.0333005	0.195987	-3.50536	0.0880605	2						0.0882985
FBgn0014006	Ask1	Q7KSB7;Q9VDS9	-	-	-	-	+	0		0		0		Exp1	0		0		0.169449	0.419121	-1.13533	0.455232	1						0.950905	0.996497	-0.0687893	0.953438	1						0.532941	0.951713	-0.539111	0.688195	1						0.0183705
FBgn0014009	Rab2	O18333;Q9U5D5	-	-	-	+	+	0		0		0		Exp1;Exp2	0		0		0.075147	0.244954	-1.21286	0.431411	1	0.831937	0.950592	-0.502049	0.706103	0	0.313725	0.674872	-0.754133	0.592903	1	0.853488	0.939496	-0.430796	0.741852	0	0.137884	0.452957	-0.855056	0.552844	3	0.458733	0.711504	1.52956	2.88699	1	0.625924
FBgn0014010	Rab5	Q9V3I2	-	-	-	+	+	0		0		0		Exp1;Exp2	0		0		0.184411	0.438469	-0.618256	0.651458	3	0.882159	0.950592	-0.0597855	0.959407	2	0.251816	0.594048	-0.695256	0.6176	1	0.511285	0.939496	-0.339035	0.79057	1	0.09469	0.357247	-0.816232	0.567923	3	0.700533	0.837621	-0.163111	0.893097	2	0.25858
FBgn0014011	Rac2	M9PBU2;P48554	-	-	-	+	+	0		0		0		Exp1;Exp2	0		0		0.24915	0.532918	-0.452605	0.730722	3	0.239104	0.817737	-0.412313	0.751418	2	0.265325	0.611018	-0.557487	0.679485	1	0.763897	0.939496	-0.0856646	0.94235	3	0.968322	0.999911	0.0211837	1.01479	3	0.612922	0.837621	-0.155099	0.898071	3	0.935696
FBgn0014020	Rho1	P48148	-	-	-	+	+	0		0		0		Exp1;Exp2	0		0		0.706408	0.950343	-0.180679	0.882288	3	0.154394	0.640033	0.487365	1.40188	3	0.0367605	0.209303	1.04117	2.05789	3	0.226581	0.606582	0.41485	1.33316	3	0.0231155	0.157957	1.10834	2.15598	3	0.711452	0.837621	-0.127901	0.915162	3	0.0659435
FBgn0014026	RpL7A	P46223;X2JCS6	-	-	-	+	-	0		0		0		Exp1;Exp2	0		0		0.0796605	0.25188	-0.59719	0.66104	3	0.75918	0.950592	0.0911221	1.0652	3	0.003991	0.056472	-0.976822	0.508098	3	0.394421	0.836539	-0.26939	0.82967	3	0.20565	0.568434	-0.439159	0.737564	3	0.332859	0.59836	-0.299016	0.812807	3	0.362152
FBgn0014028	SdhB	P21914	-	-	-	+	+	0		0		0		Exp1	0		0		0.001571	0.0234981	-4.33138	0.0496735	0						0.0386385	0.214444	-1.89595	0.268697	1						0.0330795	0.195968	-1.76337	0.294558	1						0.121654
FBgn0014029	Sep2	A0A0B4KGJ1;P54359	-	-	-	+	-	0		0		0		Exp1	0		0		0.22989	0.504515	-0.888434	0.5402	2						0.772575	0.996497	0.237763	1.17916	1						0.0039435	0.0660067	-3.99922	0.0625339	0						0.206014
FBgn0014075	Ugt	Q09332	-	-	-	+	+	0		0		0		Exp1	0		0		0.088525	0.270971	-1.23579	0.424611	1						0.043202	0.229502	-1.67787	0.312544	1						0.013874	0.123403	-3.24144	0.105738	0						0.038773
FBgn0014141	cher	A0A0B4JCY6;A0A0B4KGB3;A0A0B4KGT8;A0A0B4KHN1;A4V310;B7Z0L2;Q7KSF4;Q9GQV2;Q9VEN1	+	-	-	+	-	0		0		0		Exp1	0		0		0.204949	0.470846	-1.06794	0.476999	1						0.0139885	0.114348	-3.82586	0.0705184	0						0.0098925	0.107543	-3.80634	0.0714787	0						0.183896
FBgn0014163	fax	C6TPC0;M9PFH6;M9PFW1;Q24036;Q59E29;Q59E30;Q86BI4;Q95RI5	-	-	-	-	-	3	CG4676;GabPI;CG1407	3	CG4676;GabPI;CG1407	0		Exp1;Exp2	0		3	CG1407;CG4676;GabPI	0.343938	0.651137	1.03173	2.04447	3	4.35e-05	0.00122841	3.45714	10.9826	3	0.839774	0.996497	0.228778	1.17184	2	0.000611	0.007338	2.94122	7.68063	3	0.146597	0.466105	-1.597	0.330563	3	0.439734	0.699773	0.644265	1.56294	2	0.422486
FBgn0014189	Hel25E	M9PC90;Q27268	-	-	-	+	-	0		0		0		Exp1;Exp2	0		0		0.281842	0.574809	-0.411674	0.75175	3	0.54015	0.950592	-0.146106	0.903686	3	0.102146	0.353737	-0.618808	0.651209	3	0.489501	0.933785	-0.166989	0.8907	3	0.766159	0.999911	-0.10988	0.926665	3	0.311995	0.5764	0.247585	1.18722	3	0.313586
FBgn0014340	mof	O02193	-	-	-	-	-	0		0		0		Exp1	0		0		0.887725	0.950343	-0.361774	0.778207	0						0.951707	0.996497	-0.154938	0.898171	0						0.996552	0.999911	-0.0299258	0.979471	0						0.95697
FBgn0014380	RhoL	D3DMW7;Q24192	-	-	-	-	-	2	CG5880;CG1407	2	CG5880;CG1407	0		Exp1;Exp2	2	CG1407;CG5880	0		0.016294	0.0923765	1.30593	2.47244	3	0.567188	0.950592	0.243218	1.18363	3	0.238052	0.576408	0.767752	1.70261	1	0.94477	0.96396	-0.0278295	0.980895	3	0.355092	0.768881	0.519516	1.43347	2	0.413469	0.675439	0.340277	1.266	3	0.010873
FBgn0014388	sty	O44783;T2FFA4	+	+	-	+	+	5	GabPI;dHip14;CG4676;CG1407;Dnz1	3	GabPI;CG1407;dHip14	2	CG4676;Dnz1	Exp1;Exp2	2	CG4676;Dnz1	5	CG1407;CG4676;dHip14;Dnz1;GabPI	0.0354885	0.151524	4.3723	20.7106	2	0.0021025	0.0322544	4.21004	18.5076	2	0.0041775	0.056841	5.98805	63.4721	2	2.5e-06	9.5e-05	6.27589	77.4873	3	0.948251	0.999911	-0.150804	0.900748	0	0.732414	0.837621	-0.796477	0.575753	0	0.99229
FBgn0014411	Vps26	Q9W552	-	-	-	+	-	0		0		0		Exp1;Exp2	0		0		0.224018	0.498894	-0.742273	0.597797	1	0.852596	0.950592	-0.385113	0.765719	0	0.044267	0.23166	-2.9332	0.130923	0	0.866711	0.939496	-0.361387	0.778416	0	0.04615	0.231188	-2.80135	0.143453	0	0.74007	0.837621	-0.725093	0.604958	0	0.0813685
FBgn0014861	Mcm2	P49735	-	-	-	+	-	0		0		0		Exp1	0		0		0.0244545	0.117215	-1.33995	0.395035	2						0.330736	0.685289	-0.693191	0.618484	1						0.334401	0.747089	-0.512293	0.701107	3						0.442888
FBgn0014868	Ost48	Q24319	-	-	-	+	+	0		0		0		Exp1;Exp2	0		0		9.8e-05	0.003626	-3.70939	0.0764472	1	0.136984	0.5949	3.00167	8.00929	2	0.001244	0.0291221	-3.08864	0.117551	1	0.100367	0.369092	3.21145	9.26281	3	0.000987	0.0313488	-3.13366	0.113939	1	0.044022	0.185299	3.81181	14.0433	3	0.0014115
FBgn0014869	Pglym78	Q9VAN7	-	-	-	+	-	0		0		0		Exp1	0		0		0.000206	0.00611907	-5.5415	0.0214705	0						0.004525	0.0585376	-3.20524	0.108424	1						0.0018515	0.0431801	-3.24931	0.105162	1						0.0108525
FBgn0015019	CCT3	A4V303;P48605	-	-	-	+	-	0		0		0		Exp1;Exp2	0		0		0.524364	0.844186	-0.180973	0.882108	3	0.505379	0.950592	-0.232952	0.850892	3	0.849248	0.996497	-0.0525602	0.964224	3	0.369016	0.807423	-0.322458	0.799706	3	0.765557	0.999911	0.082599	1.05892	3	0.606969	0.837621	0.180708	1.13344	3	0.447443
FBgn0015024	CkIalpha	E1JJI5;P54367	-	-	-	+	-	0		0		0		Exp1;Exp2	0		0		0.387981	0.696503	0.351558	1.27594	3	0.578273	0.950592	-0.1104	0.926331	3	0.862228	0.996497	0.084638	1.06042	1	0.818985	0.939496	-0.0456528	0.968851	3	0.43498	0.854365	0.326912	1.25433	3	0.848897	0.894677	0.0352996	1.02477	3	0.076174
FBgn0015037	Cyp4p1	Q9V558	-	-	-	+	-	0		0		0		Exp1	0		0		0.028686	0.129271	-5.55172	0.0213189	0						0.432879	0.79025	-1.81356	0.284489	1						0.497538	0.920587	-1.50033	0.353472	1						0.25364
FBgn0015075	Ddx1	Q9VNV3	-	-	-	+	+	0		0		0		Exp1	0		0		0.890915	0.950343	-0.318788	0.801743	0						0.954341	0.996497	-0.107663	0.92809	0						0.974553	0.999911	-0.0849495	0.942818	0						0.958456
FBgn0015222	Fer1HCH	A0A0B4KI27;B8A405;B9EQV2;H1UUD2;Q7KMQ5;Q7KRU8;Q8I0T0	-	-	-	-	+	0		0		0		Exp1	0		0		0.87539	0.950343	-0.393022	0.761533	0						0.022956	0.157701	4.02915	16.3265	1						0.961621	0.999911	-0.141974	0.906278	0						0.021951
FBgn0015245	Hsp60A	O02649	-	-	-	+	-	0		0		0		Exp1	0		0		0.001138	0.0195725	-5.74734	0.0186157	0						0.002337	0.0414179	-5.49061	0.0222414	0						0.0019045	0.0431801	-5.50469	0.0220254	0						0.003002
FBgn0015268	Nap1	Q24150;Q9W1G7	-	-	-	+	+	1	CG5196	1	CG5196	0		Exp1;Exp2	0		1	CG5196	6.7e-05	0.00268599	-5.87282	0.017065	0	0.796709	0.950592	0.217145	1.16243	2	0.144412	0.43322	-1.35351	0.39134	1	0.846156	0.939496	0.156085	1.11426	2	0.584978	0.9986	-0.400749	0.757465	3	4.2e-05	0.000632	3.52491	11.5107	3	0.0801045
FBgn0015278	Pi3K68D	Q7K3H0;Q95RR5	+	-	-	-	+	0		0		0		Exp1	0		0		0.881081	0.950343	-0.385413	0.76556	0						0.956057	0.996497	-0.156009	0.897505	0						0.988634	0.999911	-0.0451124	0.969214	0						0.960445
FBgn0015279	Pi3K92E	P91634	-	-	-	-	-	0		0		0		Exp1;Exp2	0		0		0.68663	0.950343	-0.132457	0.912277	2	0.840275	0.950592	-0.477559	0.718192	0	0.904049	0.996497	-0.0546811	0.962807	1	0.879682	0.939496	-0.313938	0.804443	0	0.718558	0.999911	-0.147121	0.903051	1	0.745069	0.837621	-0.745956	0.596273	0	0.933882
FBgn0015282	Rpt2	A0A0B4LIJ0;P48601	-	-	-	+	-	1	CG5196	1	CG5196	0		Exp1;Exp2	0		1	CG5196	0.167221	0.416867	-0.831425	0.561974	3	0.929555	0.970959	0.0466208	1.03284	3	0.359708	0.711655	0.569557	1.48407	2	0.196321	0.554889	0.726483	1.6546	3	0.510954	0.935418	0.399146	1.31873	3	0.000856	0.00861035	1.93143	3.81432	3	0.884785
FBgn0015283	Rpn10	M9PIG8;P55035	-	-	-	+	+	0		0		0		Exp1;Exp2	0		0		0.0869925	0.267445	-0.842812	0.557556	2	0.0353345	0.25849	-2.95578	0.128891	0	0.570284	0.910741	-0.3408	0.789603	1	0.03851	0.189468	-2.91275	0.132793	0	0.311757	0.71779	-0.457788	0.728102	3	0.019474	0.104064	-3.2249	0.106957	0	0.468851
FBgn0015286	Rala	P48555;Q962I2	-	+	+	+	+	2	CG4676;Dnz1	2	CG4676;Dnz1	0		Exp1;Exp2	2	CG4676;Dnz1	0		0.894946	0.950343	-0.323689	0.799024	0	0.804446	0.950592	-0.584501	0.66688	0	0.0082305	0.0818779	3.92898	15.2314	2	0.0519925	0.236953	2.83894	7.15495	2	0.0158985	0.133585	3.64186	12.4827	3	0.15656	0.402795	2.29191	4.89705	2	0.024586
FBgn0015288	RpL22	P50887	-	-	-	+	-	0		0		0		Exp1;Exp2	0		0		0.874845	0.950343	0.116627	1.0842	3	0.735996	0.950592	-0.161094	0.894347	3	0.159624	0.460529	-1.05688	0.480669	3	0.835318	0.939496	0.0960398	1.06884	3	0.908296	0.999911	-0.094814	0.936393	3	0.22141	0.489835	-0.584396	0.666928	3	0.881236
FBgn0015295	Shark	Q24145	+	-	-	-	+	0		0		0		Exp1;Exp2	0		0		0.893072	0.950343	-0.315348	0.803657	0	0.828064	0.950592	-0.459778	0.727098	0	0.940655	0.996497	-0.185359	0.87943	0	0.841184	0.939496	-0.461548	0.726207	0	0.979436	0.999911	-0.0640302	0.956588	0	0.720239	0.837621	-0.787443	0.57937	0	0.366183
FBgn0015296	Shc	Q9V3C8	-	-	-	-	-	0		0		0		Exp1;Exp2	0		0		0.271172	0.560226	0.441105	1.35764	3	0.819489	0.950592	-0.51122	0.701629	0	0.797033	0.996497	0.129367	1.09381	1	0.835484	0.939496	-0.486595	0.713708	0	0.416691	0.839351	-0.321206	0.800401	3	0.714607	0.837621	-0.810208	0.5703	0	0.654689
FBgn0015331	abs	Q9V3C0	-	-	-	-	-	0		0		0		Exp1;Exp2	0		0		0.239744	0.521259	-0.705383	0.61328	3	0.842153	0.950592	-0.460059	0.726957	0	0.51002	0.866968	0.481811	1.3965	1	0.888224	0.939496	-0.306562	0.808566	0	0.102301	0.374571	0.99663	1.99533	3	0.748283	0.837621	-0.703128	0.614239	0	0.091233
FBgn0015399	kek1	Q9VK54	-	-	-	+	+	4	CG4676;GabPI;CG1407;Dnz1	4	CG4676;GabPI;CG1407;Dnz1	0		Exp1	4	CG1407;CG4676;Dnz1;GabPI	0		3.75e-05	0.00195195	6.6096	97.6538	3						0.004985	0.0611242	5.07838	33.7867	1						0.946727	0.999911	-0.176056	0.885119	0						0.992104
FBgn0015402	ksr	Q24170;Q24171;Q2XY02;Q8I0R4;Q8ISD7;Q8ISD8;Q8ISD9	-	-	-	-	+	0		0		0		Exp1	0		0		0.366588	0.675149	-1.58818	0.332591	0						0.44791	0.805321	-1.46385	0.362525	0						0.497889	0.920587	-1.28026	0.411722	0						0.576856
FBgn0015477	Rme-8	A0A0B4LFW6;A1Z7S0	-	-	-	-	+	0		0		0		Exp1	0		0		0.906304	0.950343	-0.273127	0.827524	0						0.93082	0.996497	-0.211196	0.863821	0						0.977109	0.999911	-0.100339	0.932813	0						0.957785
FBgn0015509	Cul1	Q24311	-	-	-	-	-	0		0		0		Exp1	0		0		0.001623	0.024105	-3.56913	0.0842528	0						0.740264	0.996497	0.169932	1.12501	1						0.819415	0.999911	-0.103475	0.930788	2						0.605916
FBgn0015513	mbc	Q9VCH4;A0A0B4K7Q6	-	-	-	-	+	0		0		0		Exp1	0		0		0.422216	0.736521	2.35176	5.10448	1						0.990731	0.997371	0.0298397	1.0209	0						0.887903	0.999911	-0.433709	0.740356	0						0.329736
FBgn0015521	oho23B;RpS21	E4NKJ9;M9PEA6;O76927	-	-	-	+	+	0		0		0		Exp1	0		0		0.000353	0.00875855	-5.4706	0.022552	0						0.000781	0.0235756	-5.25625	0.0261644	0						0.000609	0.0285418	-5.24179	0.0264279	0						0.0016965
FBgn0015546	spel1	A0A024E347;M9ND86;P43248;Q0IGW6	-	-	-	-	-	0		0		0		Exp1;Exp2	0		0		0.0922745	0.27643	-0.619821	0.650752	2	0.800982	0.950592	-0.53764	0.688897	0	0.302254	0.656491	-0.449068	0.732516	1	0.828452	0.939496	-0.508443	0.702981	0	0.280189	0.6715	-0.392359	0.761883	2	0.708104	0.837621	-0.868779	0.54761	0	0.781176
FBgn0015602	BEAF-32	Q94513	-	-	-	-	+	0		0		0		Exp1	0		0		0.337087	0.642781	-0.528956	0.693056	1						0.969927	0.996497	-0.0166585	0.98852	1						0.066502	0.292874	-2.45805	0.181993	0						0.131639
FBgn0015621	Clp	Q9VPT8	-	-	-	-	-	0		0		0		Exp1	0		0		0.877746	0.950343	-0.349145	0.785049	0						0.119761	0.386197	2.63656	6.21845	1						0.162956	0.498801	2.3382	5.0567	2						0.986262
FBgn0015622	Cnx99A	O02393;Q0KHZ9;Q86P47;Q86P87;Q8T410;Q9VAL7	-	-	-	-	-	4	CG8314;CG5196;CG5880;Patsas	3	CG8314;CG5196;Patsas	1	CG5880	Exp1;Exp2	1	CG5880	4	CG5196;CG5880;Patsas;CG8314	0.0852065	0.264655	-1.3567	0.390475	3	0.358845	0.950592	1.80461	3.49336	1	0.673849	0.995201	-0.41546	0.74978	1	0.032335	0.167061	3.34582	10.167	3	0.970659	0.999911	-0.0382703	0.973822	2	5e-07	1.2e-05	6.56077	94.4038	3	0.356747
FBgn0015623	Cpr	D3DMD4;M9PCQ1;Q27597;Q8IPJ7	-	-	-	+	-	1	GabPI	1	GabPI	0		Exp1;Exp2	0		1	GabPI	5e-07	7.03e-05	-5.65017	0.0199127	0	0.836606	0.950592	-0.460794	0.726586	0	0.000136	0.0104359	-3.4184	0.0935317	1	0.871073	0.939496	-0.37168	0.772882	0	0.000126	0.00945284	-3.18388	0.110041	1	0.329222	0.594164	1.81058	3.50782	1	0.005851
FBgn0015664	Dref	O96083;Q86NK7;Q94883	-	-	-	-	-	0		0		0		Exp1;Exp2	0		0		0.20396	0.469837	-0.399575	0.758081	3	0.449747	0.950592	0.423136	1.34084	2	0.811988	0.996497	-0.104521	0.930114	1	0.820798	0.939496	0.130442	1.09463	2	0.593165	0.999911	0.181381	1.13397	2	0.382079	0.648491	0.460666	1.37618	3	0.47112
FBgn0015714	Cyp6a17	A0A0B4LF54;Q9V770	-	-	-	-	-	0		0		0		Exp1;Exp2	0		0		0.872008	0.950343	-0.352151	0.783415	0	0.0476205	0.307287	2.81994	7.06131	2	0.956685	0.996497	-0.111933	0.925348	0	0.0439105	0.209743	2.83812	7.1509	3	0.9646	0.999911	-0.116772	0.922249	0	0.027428	0.1343	2.98463	7.91525	3	0.973357
FBgn0015737	Hmu	Q24160;Q58SM8;Q58SM9;Q58SN0;Q58SN1;Q58SN2;Q58SN3;Q58SN4;Q8MT56;Q9VB46	-	-	-	-	-	0		0		0		Exp1;Exp2	0		0		0.324863	0.629076	0.606602	1.52267	3	0.0250325	0.203836	4.11328	17.307	3	0.092818	0.335769	-1.34752	0.392967	1	0.101471	0.370533	3.13491	8.78418	3	0.07961	0.321021	-1.18298	0.440439	2	0.0677995	0.23782	3.48775	11.218	3	0.363833
FBgn0015754	Lis-1	Q7KNS3;A0A0B4K812	-	-	-	+	-	0		0		0		Exp1	0		0		0.888953	0.950343	-0.34304	0.788378	0						0.527695	0.876997	1.35158	2.55191	1						0.974401	0.999911	-0.0717503	0.951483	0						0.970715
FBgn0015756	RpL9	P50882;X2JDU0	-	-	-	+	-	0		0		0		Exp1;Exp2	0		0		0.869249	0.950343	0.134013	1.09734	3	0.647035	0.950592	-0.218098	0.859698	3	0.11369	0.372725	-1.2924	0.408272	3	0.361849	0.798045	-0.428649	0.742957	3	0.773685	0.999911	0.234364	1.17639	3	0.138063	0.379257	-0.713553	0.609817	3	0.545429
FBgn0015765;FBgn0024846	p38b;p38a	O62618;O61443;E1JIV6	-	-	-	-	-	0		0		0		Exp1	0		0		0.0094905	0.0664966	-3.47355	0.0900238	0						0.024696	0.165346	-3.42351	0.0932014	0						0.0240685	0.160327	-3.27879	0.103035	0						0.0459325
FBgn0015776	nrv1	B5RIR1;Q24046	-	-	-	+	-	2	CG4676;Dnz1	2	CG4676;Dnz1	0		Exp1;Exp2	0		2	CG4676;Dnz1	0.036233	0.153753	-1.62627	0.323925	1	0.865245	0.950592	-0.361659	0.778269	0	0.714186	0.996497	0.238579	1.17983	1	0.0154575	0.0974135	3.53814	11.6168	2	0.006843	0.0879993	-3.74056	0.0748136	0	0.741739	0.837621	-0.758217	0.591227	0	0.014839
FBgn0015778	rin	Q9NH72;Q9VFT4	+	-	-	+	-	0		0		0		Exp1	0		0		0.856657	0.950343	-0.484667	0.714662	0						0.984321	0.997056	0.0450177	1.0317	0						0.936028	0.999911	-0.21778	0.859888	0						0.985977
FBgn0015789	Rab10	O15971	-	-	-	+	+	0		0		0		Exp1;Exp2	0		0		0.721524	0.950343	0.246229	1.1861	1	0.843751	0.950592	-0.452335	0.730859	0	0.0450885	0.234216	1.40658	2.65108	2	0.854471	0.939496	-0.39528	0.760342	0	0.0167145	0.136631	1.65226	3.14325	3	0.144209	0.384559	2.39429	5.2572	2	0.154988
FBgn0015790	Rab11	O18335	-	-	-	+	+	3	CG4676;GabPI;CG5196	3	CG4676;GabPI;CG5196	0		Exp1;Exp2	0		3	CG4676;CG5196;GabPI	0.757238	0.950343	0.330772	1.25769	3	0.0163765	0.154504	3.87306	14.6523	3	0.334251	0.688108	1.06333	2.08975	2	0.004599	0.0393215	4.52327	22.9954	3	0.647412	0.999911	-0.453927	0.730053	3	0.008283	0.054216	4.24393	18.9474	3	0.973182
FBgn0015794	Rab18	Q9W4A0	-	-	-	+	-	0		0		0		Exp1	0		0		0.878066	0.950343	-0.373653	0.771825	0						0.924697	0.996497	-0.246564	0.842901	0						0.990539	0.999911	-0.0528874	0.964005	0						0.961333
FBgn0015795	Rab7	O76742	-	-	-	+	+	0		0		0		Exp1;Exp2	0		0		0.0683595	0.232908	1.01902	2.02655	3	0.705631	0.950592	0.213752	1.1597	3	0.833033	0.996497	0.118186	1.08537	3	0.594423	0.939496	-0.309314	0.807025	3	0.0675015	0.294743	1.04821	2.06796	3	0.660257	0.837621	-0.250271	0.840738	3	0.267755
FBgn0015797;FBgn0029959	Rab39;CG12156;Rab6	F6J915;O18334;Q8SYS5;Q9W3Q0;X2J5T3	-	+	-	+	+	1	GabPI	1	GabPI	0		Exp1;Exp2	0		1	GabPI	0.665894	0.950343	0.546761	1.4608	3	0.86709	0.950592	-0.429284	0.74263	0	0.935299	0.996497	-0.116083	0.922689	1	0.0258855	0.143075	4.33064	20.1211	2	0.385138	0.806609	-1.15001	0.450624	1	0.104362	0.3197	3.24208	9.46154	2	0.58808
FBgn0015799	Rbf	Q24472	-	-	-	-	+	0		0		0		Exp1	0		0		0.327892	0.633264	-1.5422	0.343362	0						0.984072	0.997056	0.0286533	1.02006	1						0.437081	0.855106	-1.30471	0.404804	0						0.96437
FBgn0015805	Rpd3	I1V501;Q94517	-	-	-	+	-	0		0		0		Exp1	0		0		0.0272225	0.1246	-3.06943	0.119127	0						0.160438	0.460985	-1.06565	0.477756	1						0.160872	0.494574	-1.00759	0.497376	1						0.284637
FBgn0015808;FBgn0032715	CG17597;ScpX	Q24506;Q24507;Q9VJ43;Q9VJ44	-	-	+	+	+	0		0		0		Exp1	0		0		0.206122	0.473025	-0.797919	0.575178	1						0.393259	0.753299	-0.563154	0.676821	1						0.928384	0.999911	0.0478661	1.03373	2						0.789154
FBgn0015834	eIF3i	O02195	-	-	-	+	-	0		0		0		Exp1;Exp2	0		0		0.000664	0.0139932	-4.51723	0.0436695	0	0.869278	0.950592	-0.442438	0.73589	0	0.002756	0.045767	-4.41271	0.0469506	0	0.894775	0.940833	-0.376132	0.770501	0	0.0015335	0.0385018	-4.29159	0.0510625	0	0.269659	0.537993	2.54163	5.82247	1	0.0247625
FBgn0015905	ast	Q9VPW1	-	-	-	-	+	0		0		0		Exp1;Exp2	0		0		0.514852	0.833324	-0.26664	0.831253	3	0.625205	0.950592	-0.204085	0.868089	2	0.842768	0.996497	-0.0976081	0.934581	1	0.393814	0.836539	-0.408944	0.753174	1	0.585989	0.9986	-0.237761	0.848061	2	0.80797	0.864869	-0.0852838	0.942599	3	0.118484
FBgn0015929	dpa	A0A0B4LEV2;Q26454;Q5BI95	-	-	-	+	-	0		0		0		Exp1;Exp2	0		0		0.659614	0.950343	-0.19887	0.871233	3	0.461232	0.950592	0.257188	1.19515	3	0.530954	0.880014	-0.384145	0.766233	1	0.778021	0.939496	-0.093528	0.937228	3	0.158059	0.488064	-0.640146	0.641648	3	0.011665	0.0722069	0.888343	1.85105	3	0.735787
FBgn0015949	hrg	A0A0B4KG96;Q9N6D7	-	-	-	-	-	0		0		0		Exp1;Exp2	0		0		0.135743	0.363764	-0.446656	0.733742	2	0.815038	0.950592	-0.51207	0.701215	0	0.915271	0.996497	0.0383041	1.02691	1	0.83387	0.939496	-0.426266	0.744185	0	0.651775	0.999911	-0.139967	0.90754	2	0.720113	0.837621	-0.77033	0.586283	0	0.411272
FBgn0016041	Tom40	M9PGL7;Q9U4L6	-	-	-	+	-	0		0		0		Exp1	0		0		0.005027	0.045698	-3.80685	0.0714537	0						0.218145	0.5579	-0.834295	0.560857	1						0.007172	0.0897876	-3.50979	0.0877907	0						0.0208635
FBgn0016059	Sema1b	Q7KK54	-	-	-	-	+	2	CG8314;CG1407	2	CG8314;CG1407	0		Exp1	2	CG1407;CG8314	0		0.0070885	0.0555749	4.12158	17.4068	3						0.0665155	0.285124	3.1926	9.14255	1						0.995858	0.999911	-0.0387382	0.973506	0						0.951425
FBgn0016081	fry	D3DML1;E2QCY4;F0JAH3;M9ND72;M9NE70;M9NFQ5;M9PC07;M9PEP1;M9PF44;Q9VT28	-	-	-	+	+	1	CG4676	1	CG4676	0		Exp1	1	CG4676	0		0.895782	0.950343	-0.34497	0.787324	0						0.000846	0.0247954	6.07729	67.5221	1						0.988474	0.999911	-0.0366217	0.974935	0						0.962894
FBgn0016120	ATPsynD	A0A0B4LHL7;Q24251	-	-	-	+	-	0		0		0		Exp1	0		0		0.0050825	0.0460043	-3.80256	0.0716666	0						0.014277	0.114924	-3.75262	0.0741908	0						0.0101675	0.108115	-3.65585	0.0793376	0						0.0274325
FBgn0016641	PTP-ER	Q9W2F3	-	-	-	-	-	0		0		0		Exp1	0		0		0.891135	0.950343	-0.345437	0.78707	0						0.952272	0.996497	-0.15706	0.896851	0						0.983551	0.999911	-0.0867623	0.941634	0						0.965843
FBgn0016687	Nurf-38	A0A0B4K7G9;B7YZQ7;B9EQY3;I0DHK6;O77460	-	-	-	+	-	0		0		0		Exp1;Exp2	0		0		0.0021605	0.0293967	-3.31539	0.100454	1	0.845579	0.950592	-0.488979	0.712529	0	0.0040165	0.056472	-3.28909	0.102303	1	0.848769	0.939496	-0.490595	0.711732	0	0.000735	0.0303169	-5.14533	0.0282554	0	0.320401	0.583633	2.18659	4.55228	1	0.00457
FBgn0016691	ATPsynO	Q24439	-	-	-	+	-	0		0		0		Exp1	0		0		3.2e-05	0.001776	-5.69996	0.0192372	0						0.000336	0.0168469	-5.55868	0.0212164	0						0.000112	0.00870939	-5.3855	0.0239223	0						0.001717
FBgn0016693	Past1	Q8IGN0;Q8T6I0;Q8T8W3	-	-	-	+	-	4	CG4676;GabPI;CG1407;Dnz1	4	CG4676;GabPI;CG1407;Dnz1	0		Exp1;Exp2	0		4	CG1407;CG4676;Dnz1;GabPI	0.0820565	0.257585	1.01393	2.01941	3	0.000514	0.0100548	1.46477	2.7602	3	0.0918685	0.334053	0.987986	1.98341	3	6e-06	0.0002	2.00971	4.02702	3	0.726156	0.999911	-0.205928	0.866981	3	0.0457455	0.189063	0.822461	1.76842	3	0.386071
FBgn0016696	Pitslre	Q9VPC0;D3PFF6	-	-	-	-	-	0		0		0		Exp1	0		0		0.926398	0.95278	-0.0488474	0.966708	2						0.69915	0.996497	-0.406191	0.754613	1						0.589555	0.999495	0.526158	1.44009	2						0.39184
FBgn0016697	Prosalpha5	Q95083	-	-	-	+	-	0		0		0		Exp1	0		0		0.004303	0.0416286	-3.74835	0.0744107	0						0.0137435	0.113667	-3.5817	0.083522	0						0.0097445	0.106483	-3.50386	0.0881523	0						0.028343
FBgn0016701	Rab4	Q7KY04	-	-	-	+	-	0		0		0		Exp1;Exp2	0		0		0.560955	0.87769	-0.179209	0.883187	3	0.343063	0.936747	1.69149	3.2299	1	0.064779	0.28153	-0.800707	0.574068	1	0.811728	0.939496	-0.537883	0.688781	0	0.427382	0.851132	-0.264665	0.832392	2	0.490009	0.746473	1.34671	2.54332	1	0.740773
FBgn0016726	RpL29	Q24154	-	-	-	+	-	0		0		0		Exp1;Exp2	0		0		0.500533	0.818312	-0.636991	0.643053	2	0.709865	0.950592	-0.262448	0.833672	3	0.691307	0.996497	-0.38521	0.765668	2	0.241992	0.635404	-0.843251	0.557386	3	0.86366	0.999911	-0.166641	0.890914	2	0.07193	0.246442	-1.28345	0.410811	3	0.742255
FBgn0016794	dos	Q9VZZ9	+	-	-	-	-	9	dHip14;CG5196;CG8314;CG4676;CG1407;Dnz1;app;GabPI;CG5880	6	dHip14;CG5196;CG8314;app;GabPI;CG5880	3	CG4676;CG1407;Dnz1	Exp1;Exp2	3	CG1407;CG4676;Dnz1	9	CG1407;CG4676;CG5196;app;CG5880;dHip14;Dnz1;CG8314;GabPI	2e-06	0.000222	3.70602	13.0504	3	2.6e-05	0.000808	5.42927	43.0895	3	0.000628	0.0223692	2.92032	7.57016	2	0.000822	0.00912368	4.60714	24.3719	3	0.547364	0.966017	0.471788	1.38683	2	0.0051805	0.0381017	3.95763	15.5369	3	0.520935
FBgn0016917	Stat92E	A0A0B4KGE1;A0A0B4KGI7;A0A0B4KH10;A0A0B4KHS6;A0A0B4KHS7;Q24151	+	-	-	+	+	0		0		0		Exp1;Exp2	0		0		0.042972	0.169489	-0.778074	0.583145	3	0.252146	0.827186	0.675994	1.5977	3	0.76098	0.996497	-0.159352	0.895427	1	0.836774	0.939496	-0.158307	0.896076	1	0.272844	0.660694	-0.413793	0.750647	3	0.135363	0.376375	0.910846	1.88015	3	0.775124
FBgn0016977	spen	M9NCM6;M9PBJ8;M9PBZ3;M9PDR5;Q8SX83	+	-	-	+	+	0		0		0		Exp1;Exp2	0		0		0.367533	0.675198	1.03421	2.04799	3	0.765499	0.950592	-0.289905	0.817956	3	0.88375	0.996497	0.19586	1.14541	1	0.042832	0.205594	-2.32665	0.199346	1	0.857412	0.999911	0.235619	1.17741	2	0.0344215	0.154389	-2.46867	0.180658	1	0.646114
FBgn0016983	smid	M9PEE1;P91638;Q7KU82;Q9VS62	-	-	-	-	+	0		0		0		Exp1;Exp2	0		0		0.28393	0.576888	-0.814176	0.568733	1	0.533018	0.950592	1.29117	2.44726	2	0.63402	0.964059	-0.345756	0.786896	1	0.841799	0.939496	-0.461231	0.726366	0	0.540549	0.961229	-0.459462	0.727258	1	0.716078	0.837621	-0.791782	0.57763	0	0.024995
FBgn0016984	sktl	Q9W2R3	-	-	-	-	+	1	CG1407	1	CG1407	0		Exp1;Exp2	1	CG1407	0		0.0119015	0.0758316	3.79966	13.9256	3	0.248785	0.822072	1.99172	3.97711	1	0.0522245	0.25204	3.20362	9.21267	1	0.144887	0.469679	2.2973	4.91536	2	0.974387	0.999911	-0.0639391	0.956649	0	0.69738	0.837621	-0.884354	0.54173	0	0.949268
FBgn0017457	U2af38	M9PBM1;Q94535	-	-	-	+	+	1	Dnz1	1	Dnz1	0		Exp1;Exp2	0		1	Dnz1	0.0197045	0.102175	-1.58375	0.333614	1	0.820569	0.950592	-0.48162	0.716173	0	0.6435	0.974258	-0.274109	0.826961	2	0.839197	0.939496	-0.473493	0.720218	0	0.130761	0.434975	-1.01853	0.493618	1	0.056429	0.208635	2.84277	7.17394	3	0.009743
FBgn0017545	RpS3A	P55830	-	-	-	+	-	0		0		0		Exp1;Exp2	0		0		0.286859	0.579089	0.390797	1.31112	3	0.392294	0.950592	0.25024	1.18941	3	0.915492	0.996497	0.0411008	1.0289	3	0.932152	0.958065	0.0250324	1.0175	3	0.228342	0.606047	0.431817	1.34893	3	0.29411	0.558035	0.299465	1.23069	3	0.546161
FBgn0017566	ND75;ND-75	A4V449;Q6NP42;Q8MM97;Q94511	+	-	-	+	-	0		0		0		Exp1	0		0		0.09806	0.289243	-1.41171	0.375867	1						0.427204	0.786876	-0.767947	0.587252	1						0.135135	0.448103	-1.22195	0.428702	2						0.865933
FBgn0017572	Mo25	P91891;M9PI82	-	-	-	-	-	0		0		0		Exp1	0		0		0.266805	0.556258	-0.773607	0.584953	3						0.35049	0.701708	-0.810241	0.570287	1						0.0031145	0.0566034	-3.97192	0.0637285	0						0.0083445
FBgn0017577	Mcm5	Q9VGW6	-	-	-	+	-	0		0		0		Exp1;Exp2	0		0		0.0142105	0.0856314	-0.835107	0.560542	3	0.97275	0.987501	-0.00782017	0.994594	2	0.744318	0.996497	0.108183	1.07787	3	0.730661	0.939496	-0.220096	0.858508	1	0.21625	0.59	0.399934	1.31945	3	0.672637	0.837621	0.251524	1.19046	3	0.287095
FBgn0017579	RpL14	A0A1B2AIV7;P55841;Q5BIL1;Q5U0W4	-	-	-	+	-	0		0		0		Exp1;Exp2	0		0		0.131019	0.355223	-0.564474	0.676202	3	0.129566	0.57176	-0.4411	0.736573	3	0.000299	0.0157384	-1.43275	0.370424	3	0.000146	0.00234974	-1.13448	0.4555	3	0.143866	0.462519	-0.545412	0.685196	3	0.001542	0.014063	-0.933984	0.523411	3	0.6916
FBgn0019644	ATPsynB	Q94516	-	-	-	+	-	0		0		0		Exp1	0		0		0.0020775	0.0286369	-3.9352	0.0653711	0						0.003644	0.0533694	-2.92412	0.13175	1						0.005594	0.0761145	-3.7275	0.0754936	0						0.0391435
FBgn0019890	Smg5	Q9V414	-	-	-	-	-	0		0		0		Exp1;Exp2	0		0		0.16975	0.419121	0.481394	1.39609	3	0.540816	0.950592	-0.213064	0.862703	3	0.890929	0.996497	0.0551361	1.03896	1	0.112667	0.400334	-0.565854	0.675556	3	0.197413	0.557314	0.457083	1.37276	3	0.210289	0.47946	-0.444757	0.734708	3	0.85253
FBgn0019925	Surf4	O18405	-	-	-	+	-	1	CG5196	1	CG5196	0		Exp1;Exp2	0		1	CG5196	0.954898	0.968677	-0.0247122	0.983017	3	0.966997	0.984265	-0.0276338	0.981028	3	0.708817	0.996497	-0.229812	0.852746	1	0.154152	0.484526	0.732381	1.66138	3	0.25902	0.644191	-0.526959	0.694016	3	0.007946	0.052937	1.42829	2.69127	3	0.201041
FBgn0019936	RpS20	A0A1B2AL12;P55828	-	-	-	+	-	0		0		0		Exp1;Exp2	0		0		0.0148095	0.0874881	-1.12628	0.458097	3	0.296289	0.894755	-0.407289	0.754039	3	0.314236	0.674872	-0.448969	0.732566	3	0.423925	0.86686	-0.312043	0.8055	3	0.494791	0.919395	-0.296662	0.814134	3	0.700411	0.837621	-0.150371	0.901019	3	0.312885
FBgn0019938	RpI1	P91875	-	-	-	+	-	0		0		0		Exp1	0		0		0.373086	0.680358	-0.317549	0.802432	3						0.359335	0.711584	0.429345	1.34662	1						0.882713	0.999911	0.0518023	1.03656	2						0.29193
FBgn0019952;FBgn0086365	ORCT2;Orct;Orct2;ORCT	A0A0B4KHD4;A0A0B4KI00;Q95R48;Q9VCA2;R9QRD4;R9QRG4	-	-	-	-	-	0		0		0		Exp1;Exp2	0		0		0.0450315	0.175647	3.10334	8.59406	2	0.834466	0.950592	-0.456945	0.728527	0	0.048069	0.242185	3.14181	8.82633	1	0.128406	0.440249	2.57732	5.96828	1	0.964135	0.999911	-0.115853	0.922836	0	0.730994	0.837621	-0.781531	0.581749	0	0.970186
FBgn0019957	ND-42	A4V383;P91929	-	-	-	+	-	0		0		0		Exp1;Exp2	0		0		0.172842	0.421843	0.570994	1.48555	3	0.157896	0.648654	0.576211	1.49093	3	0.388788	0.748133	-0.382167	0.767284	2	0.933851	0.95837	0.0317522	1.02225	3	0.641729	0.999911	-0.191691	0.875579	3	0.467053	0.721138	0.303477	1.23412	3	0.357739
FBgn0019968	Khc-73	A0A0B4KFR5;A0A0B4KG24;A0A0B4LGK5;A1ZA18;A4UZI0	+	-	-	+	+	9	dHip14;CG5196;CG8314;CG4676;CG1407;Dnz1;app;GabPI;Patsas	8	dHip14;CG5196;CG8314;CG4676;CG1407;app;GabPI;Patsas	1	Dnz1	Exp1;Exp2	1	Dnz1	9	CG1407;CG4676;CG5196;app;dHip14;Patsas;Dnz1;CG8314;GabPI	0.0651945	0.226492	0.889638	1.85271	3	0.000216	0.00476593	4.13436	17.5616	3	0.230088	0.570886	0.723532	1.65122	1	0.000411	0.00545208	4.01138	16.1267	3	0.374306	0.791539	-0.521157	0.696813	1	0.0030215	0.0240315	3.65212	12.5718	3	0.484945
FBgn0019972	Drice	O01382	-	-	-	-	-	0		0		0		Exp1;Exp2	0		0		0.826201	0.950343	-0.108997	0.927232	1	0.815113	0.950592	-0.503876	0.70521	0	0.979478	0.997056	0.017383	1.01212	1	0.837507	0.939496	-0.414172	0.75045	0	0.1043	0.377953	-2.26377	0.208226	0	0.217891	0.48705	2.1349	4.39206	1	0.191903
FBgn0020235	ATPsyngamma	O01666	-	-	-	+	-	0		0		0		Exp1;Exp2	0		0		0.333642	0.638663	-0.557712	0.679379	3	0.138862	0.599137	0.519954	1.43391	3	0.181388	0.492972	-0.980717	0.506728	1	0.15849	0.491642	-0.499337	0.707432	3	0.288509	0.683437	-0.61192	0.654325	3	0.876626	0.913347	-0.0545494	0.962895	3	0.396476
FBgn0020236	ATPCL	A0A0B4LFH8;E2QCF1;Q6AWP8;Q7JNC6;Q7KN85	-	-	-	+	-	0		0		0		Exp1;Exp2	0		0		0.0037315	0.0378353	-4.74004	0.0374201	0	0.891694	0.955985	-0.383701	0.766469	0	0.111505	0.370921	-2.09937	0.23336	1	0.901663	0.942077	-0.34079	0.789609	0	0.138914	0.455338	-1.61433	0.326616	2	0.42715	0.687461	2.25043	4.75825	1	0.251885
FBgn0020238	14-3-3epsilon	C6TP70;D3DMY5;P92177	-	-	-	+	-	0		0		0		Exp1;Exp2	0		0		0.160248	0.404747	-1.81518	0.284169	3	0.729521	0.950592	-0.537624	0.688904	1	0.0484385	0.242185	-3.08927	0.117499	1	0.852364	0.939496	-0.302121	0.811059	1	0.14736	0.466638	-1.83696	0.279911	3	0.690326	0.837621	-0.650112	0.637231	1	0.955444
FBgn0020249	stck	Q9XYA7;Q8INR0;Q8INQ9	-	-	-	+	+	0		0		0		Exp1	0		0		0.391956	0.701727	0.398444	1.31809	2						0.553408	0.900582	0.333687	1.26023	1						0.588542	0.999495	0.283798	1.2174	1						0.87882
FBgn0020255	Ran	A4V4A5;Q9VZ23	-	-	-	+	-	0		0		0		Exp1;Exp2	0		0		0.365121	0.675149	0.360336	1.28372	3	0.0184785	0.166306	0.544758	1.45878	3	0.631065	0.961186	-0.19434	0.873973	3	0.148653	0.475134	0.334603	1.26103	3	0.902471	0.999911	0.0505911	1.03569	3	0.025135	0.125035	0.500707	1.41491	3	0.833769
FBgn0020278	loco	A0A0B4K7N2;D5A7N8;Q8IN00;Q9VCX1;Q9VCX2	-	-	-	-	+	3	CG4676;CG1407;Dnz1	3	CG4676;CG1407;Dnz1	0		Exp1;Exp2	0		3	CG1407;CG4676;Dnz1	0.04186	0.167519	1.25344	2.38409	3	0.0032645	0.0437827	4.18447	18.1823	3	0.0625255	0.278981	1.53562	2.89914	1	0.0029895	0.0270837	4.26323	19.2026	3	0.26957	0.659541	-0.762338	0.58954	1	0.121686	0.35343	2.59282	6.03277	2	0.347123
FBgn0020279	lig	A0A0B4K6T1;A0A0B4K7U5;A0A0B4KFC5;A0A126GUM8;D0Z768;E1JH02;Q86S05	-	-	-	-	+	0		0		0		Exp1	0		0		0.330962	0.635699	1.81043	3.50746	1						0.600257	0.934965	1.10592	2.15237	1						0.973481	0.999911	-0.0755793	0.948961	0						0.980263
FBgn0020304	drongo	B7Z005;E1JHR0;E1JHR1;Q8MRM4;Q9VPU3	-	-	-	-	-	1	Dnz1	1	Dnz1	0		Exp1;Exp2	0		1	Dnz1	0.869589	0.950343	-0.391826	0.762164	0	0.818966	0.950592	-0.526407	0.694282	0	0.976653	0.996497	-0.0752563	0.949173	0	0.821164	0.939496	-0.526991	0.694	0	0.948056	0.999911	-0.149951	0.901281	0	0.714665	0.837621	-0.820206	0.566361	0	0.989205
FBgn0020306	dom	Q9NDJ2;Q8MLW2;A0A0B4LFX8	+	-	-	-	+	0		0		0		Exp1	0		0		0.906284	0.950343	-0.274134	0.826947	0						0.360064	0.711692	1.7498	3.36312	1						0.986824	0.999911	-0.062544	0.957574	0						0.951804
FBgn0020309	crol	M9PCY3;M9PD94;M9PFM9;O61360;O61361;O61362;Q8MRK4	-	-	-	-	+	0		0		0		Exp1	0		0		0.875814	0.950343	-0.348564	0.785365	0						0.938223	0.996497	-0.18517	0.879545	0						0.955906	0.999911	-0.127063	0.915693	0						0.957132
FBgn0020312	Tmtc3;CG4050	Q7K4B6;E2QCJ5	-	-	-	+	+	0		0		0		Exp1	0		0		0.89896	0.950343	-0.257117	0.836758	0						0.962225	0.996497	-0.0654337	0.955658	0						0.976222	0.999911	-0.0744768	0.949686	0						0.957969
FBgn0020369;FBgn0039788	Rpt6;Rpt6R	O18413;Q9VA54	-	-	-	+	-	0		0		0		Exp1;Exp2	0		0		0.015265	0.0887427	-1.44435	0.367457	2	0.830848	0.950592	-0.489844	0.712102	0	0.078004	0.304086	-1.07185	0.475709	2	0.12609	0.435234	2.53672	5.80267	2	0.0991665	0.365591	-0.92857	0.525379	3	0.108384	0.324442	2.77501	6.84483	1	0.614119
FBgn0020370	TppII	A0A0B4LF88;A0A0B4LGC0;Q9V6K1	+	-	-	+	+	0		0		0		Exp1;Exp2	0		0		0.0998525	0.292891	-1.64561	0.319612	1	0.848688	0.950592	-0.370409	0.773563	0	0.0156395	0.122918	-3.89753	0.0671008	0	0.84509	0.939496	-0.42292	0.745914	0	0.0106105	0.11078	-4.01103	0.0620242	0	0.728742	0.837621	-0.758887	0.590952	0	0.0220475
FBgn0020389	Papss	Q7KUT8;Q8IQV1;Q961A8	-	-	-	-	+	0		0		0		Exp1;Exp2	0		0		0.0035095	0.0369285	-4.35284	0.04894	0	0.891268	0.955985	-0.33304	0.793862	0	0.006156	0.0689219	-4.13341	0.0569795	0	0.879417	0.939496	-0.416596	0.74919	0	0.0049695	0.071079	-4.11153	0.0578505	0	0.379238	0.645271	2.18991	4.56277	1	0.043749
FBgn0020392	Nmt	O61613	-	-	-	+	-	0		0		0		Exp2	0		0							0.815039	0.950592	-0.496951	0.708603	0						0.832831	0.939496	-0.466394	0.723771	0						0.605474	0.837621	1.12037	2.17403	1
FBgn0020407	Asun	Q9VEX5	-	-	-	-	-	0		0		0		Exp1	0		0		0.897968	0.950343	-0.286658	0.819799	0						0.961593	0.996497	-0.124118	0.917565	0						0.377362	0.795062	1.68411	3.21342	1						0.960201
FBgn0020443	eRF3	M9PD08;P91944;Q9VK85	-	-	-	+	-	6	GabPI;dHip14;CG5196;CG1407;Dnz1;app	6	GabPI;dHip14;CG5196;CG1407;Dnz1;app	0		Exp1;Exp2	0		6	CG1407;CG5196;app;dHip14;Dnz1;GabPI	0.435972	0.747129	-0.339166	0.790498	3	0.000807	0.014526	1.26105	2.39671	3	0.805458	0.996497	-0.147156	0.903029	1	0.037198	0.184373	0.731238	1.66006	3	0.472031	0.898477	-0.339311	0.790419	2	0.0009	0.00898686	1.47275	2.77551	3	0.825261
FBgn0020496	CtBP	A0A0B4KFT4;A0A0B4KFX5;A0A0B4KGG9;A0A0B4KGZ7;A0A0B4KHB2;A4V2S3;O46036	-	-	-	+	-	0		0		0		Exp1;Exp2	0		0		0.0031965	0.0349296	-1.89139	0.269548	2	0.821837	0.950592	-0.467531	0.723201	0	0.127014	0.403758	-1.13887	0.454116	1	0.462655	0.909356	1.46342	2.75761	1	0.095634	0.358245	-0.962041	0.51333	3	0.30498	0.569525	1.85978	3.62952	1	0.015036
FBgn0020497	emb	A0A0S0WNN6;Q9TVM2	-	-	-	+	+	0		0		0		Exp1;Exp2	0		0		0.0309525	0.136853	-1.43194	0.370631	3	0.104952	0.50291	2.72857	6.62796	2	0.331266	0.685613	-0.78189	0.581604	1	0.410078	0.854071	1.63074	3.09672	1	0.023218	0.157957	-1.51688	0.349441	3	0.059677	0.217702	2.98963	7.9427	3	0.265591
FBgn0020513	Paics;ade5	F0JAN1;Q9I7S8	-	-	-	+	-	0		0		0		Exp1;Exp2	0		0		0.249406	0.532924	-0.672073	0.627604	3	0.637964	0.950592	0.239281	1.1804	3	4.95e-05	0.0054945	-2.36468	0.19416	3	0.155951	0.487873	0.735201	1.66463	3	6.85e-05	0.00628115	-2.33501	0.198195	3	0.0974425	0.306418	0.857106	1.8114	3	0.0336675
FBgn0020616	SA	Q9VM62	-	-	-	-	-	0		0		0		Exp1	0		0		0.797489	0.950343	-0.10817	0.927764	3						0.980313	0.997056	-0.016758	0.988451	1						0.223166	0.602635	-0.526852	0.694067	3						0.318072
FBgn0020618	Rack1	M9PCC1;O18640	-	-	-	+	-	0		0		0		Exp1;Exp2	0		0		0.346889	0.654959	-0.561319	0.677682	3	0.480644	0.950592	0.298569	1.22992	3	0.101903	0.353476	-0.97823	0.507602	3	0.926507	0.954413	0.0427307	1.03006	3	0.927565	0.999911	-0.0566071	0.961523	3	0.934408	0.953933	0.0409765	1.02881	3	0.900571
FBgn0020621	Pkn	A0A0B4JD07;A0A0B4K6U3;A0A0B4K727;A0A0B4LEI8;A0A0B4LEY5;A0A0B4LF03;A0A0B4LFX2;A1Z7T0;A1Z7T1;A1Z7T2;A1Z7T3;A1Z7T4;A8DY76;E1JH15	-	-	-	-	+	0		0		0		Exp1;Exp2	0		0		0.279987	0.572182	1.99647	3.99022	2	0.819156	0.950592	-0.491179	0.711444	0	0.477951	0.836135	1.45062	2.73326	1	0.844958	0.939496	-0.45691	0.728545	0	0.378337	0.79632	1.71887	3.29178	1	0.714059	0.837621	-0.814783	0.568494	0	0.944044
FBgn0020626	Osbp	O18397;Q9VC05	-	-	-	-	-	9	dHip14;CG5196;CG8314;CG4676;Dnz1;app;GabPI;CG5880;Patsas	7	dHip14;CG5196;CG4676;Dnz1;app;GabPI;Patsas	2	CG8314;CG5880	Exp1;Exp2	2	CG5880;CG8314	9	CG4676;CG5196;app;CG5880;dHip14;Patsas;Dnz1;CG8314;GabPI	0.411246	0.722941	0.534893	1.44883	2	0.020315	0.177012	1.75163	3.3674	3	0.231668	0.570886	0.974781	1.96534	1	0.000104	0.00183277	3.07065	8.40152	3	0.221163	0.598506	0.804414	1.74644	2	5e-07	1.2e-05	4.45236	21.8924	3	0.532171
FBgn0020633	Mcm7	Q9XYU0	-	-	-	+	+	0		0		0		Exp1;Exp2	0		0		0.502437	0.818594	0.264713	1.2014	3	0.81224	0.950592	0.0845825	1.06038	3	0.257365	0.600423	-0.456933	0.728533	3	0.356536	0.795662	0.335175	1.26153	3	0.356414	0.770669	-0.360586	0.778848	3	0.241247	0.508397	0.424036	1.34168	3	0.334183
FBgn0020647	KrT95D	Q8MRS5;Q95R71;Q9VCE7	-	-	-	+	+	2	CG4676;CG1407	2	CG4676;CG1407	0		Exp1;Exp2	0		2	CG1407;CG4676	0.0691135	0.233989	1.28469	2.43629	3	0.0017945	0.0285451	3.69748	12.9734	3	0.403682	0.762189	0.6742	1.59571	1	0.005901	0.047292	3.4418	10.8664	3	0.849453	0.999911	0.115168	1.0831	2	0.180475	0.438524	2.27157	4.82849	3	0.552366
FBgn0020653	Trxr-1	P91938	-	-	-	-	+	0		0		0		Exp1	0		0		0.0019505	0.0274873	-4.53271	0.0432035	0						0.0046485	0.0585992	-4.39407	0.0475614	0						0.0040485	0.0667054	-4.31337	0.0502975	0						0.006506
FBgn0020655	ArfGAP1	M9PFF1;Q9VTX5	-	-	-	+	-	6	dHip14;CG8314;CG4676;Dnz1;GabPI;CG5880	3	CG5880;dHip14;CG4676	3	CG8314;GabPI;Dnz1	Exp1;Exp2	3	Dnz1;CG8314;GabPI	6	CG4676;CG5880;dHip14;Dnz1;CG8314;GabPI	0.0270175	0.12441	4.00622	16.0692	3	0.051282	0.321806	3.03972	8.2233	2	0.033331	0.199136	4.17369	18.047	1	0.0085085	0.0642886	3.78098	13.7464	3	0.965039	0.999911	-0.0838143	0.94356	0	0.0247465	0.12446	3.35684	10.2449	3	0.98173
FBgn0020660	eIF4B	L7EEF1;Q7PLL1;Q7PLL3;Q8SYL3	-	-	-	+	+	10	dHip14;CG5196;CG8314;CG4676;CG1407;Dnz1;app;GabPI;CG5880;Patsas	8	dHip14;CG5196;CG4676;CG1407;app;GabPI;CG5880;Patsas	2	CG8314;Dnz1	Exp1;Exp2	2	Dnz1;CG8314	10	CG1407;CG4676;CG5196;app;CG5880;dHip14;Patsas;Dnz1;CG8314;GabPI	0.171847	0.421194	1.41607	2.66858	3	0.000279	0.00604912	4.91974	30.2684	3	0.100656	0.350303	1.77337	3.41851	2	0.001659	0.0162108	4.42632	21.5008	3	0.083435	0.33014	1.739	3.33804	3	9e-06	0.00016	5.62937	49.5004	3	0.96485
FBgn0020762	Atet	A2RVF0;Q9VQY4	-	-	-	-	+	0		0		0		Exp1	0		0		0.878356	0.950343	-0.360954	0.77865	0						0.928403	0.996497	-0.230253	0.852486	0						0.976062	0.999911	-0.0678615	0.954051	0						0.994168
FBgn0020767	Spred	A0A0B4KG11;F0JAK5;Q7K0G4	+	+	-	+	-	0		0		0		Exp1	0		0		0.891234	0.950343	-0.323163	0.799315	0						0.966749	0.996497	-0.0852072	0.942649	0						0.986976	0.999911	-0.0463089	0.968411	0						0.968048
FBgn0020909	Rtc1	P56175	-	-	-	-	+	0		0		0		Exp1	0		0		0.891686	0.950343	-0.340738	0.789637	0						0.143599	0.43322	2.48058	5.58122	1						0.952279	0.999911	-0.180654	0.882303	0						0.976193
FBgn0020910	RpL3	C6SUV6;C7LA69;O16797	-	-	-	+	+	0		0		0		Exp1;Exp2	0		0		0.25037	0.533903	0.456275	1.37199	3	0.595541	0.950592	0.19046	1.14113	3	0.874962	0.996497	0.0609426	1.04315	3	0.782493	0.939496	0.0999023	1.0717	3	0.337587	0.74735	0.365189	1.28805	3	0.600725	0.837621	-0.186247	0.878889	3	0.252364
FBgn0020930	Dgkepsilon	Q7K579	-	-	-	+	+	0		0		0		Exp2	0		0							0.796513	0.950592	-0.567317	0.674871	0						0.806465	0.939496	-0.592617	0.663139	0						0.346953	0.61058	1.73401	3.3265	1
FBgn0021760	chb	Q9NBD7	-	-	-	+	-	0		0		0		Exp1	0		0		0.90519	0.950343	-0.291564	0.817016	0						0.967111	0.996497	-0.11077	0.926094	0						0.997705	0.999911	-0.0231088	0.98411	0						0.954739
FBgn0021761	Nup154	Q9V463	-	-	-	+	+	3	CG8314;CG4676;CG5880	3	CG8314;CG4676;CG5880	0		Exp1;Exp2	2	CG5880;CG8314	1	CG4676	0.249084	0.532918	0.559434	1.47369	3	0.341547	0.934473	0.374035	1.29597	3	0.478131	0.836135	-0.336336	0.79205	3	0.0117935	0.0814824	1.02375	2.0332	3	0.613584	0.999911	0.247377	1.18705	3	0.033838	0.153279	0.866403	1.82311	3	0.595522
FBgn0021765	scu	O18404	-	-	-	+	-	0		0		0		Exp1;Exp2	0		0		0.012513	0.0785414	-1.56792	0.337294	2	0.817052	0.950592	-0.509501	0.702465	0	0.035277	0.204801	-1.52292	0.347982	1	0.838064	0.939496	-0.410327	0.752453	0	0.140792	0.458226	-0.853116	0.553588	3	0.720157	0.837621	-0.793599	0.576903	0	0.231453
FBgn0021768	nudC	Q9VVA6	-	-	-	-	+	10	dHip14;CG5196;CG8314;CG4676;CG1407;Dnz1;app;GabPI;CG5880;Patsas	9	dHip14;CG5196;CG8314;CG4676;Dnz1;app;GabPI;CG5880;Patsas	1	CG1407	Exp1;Exp2	1	CG1407	10	CG1407;CG4676;CG5196;app;CG5880;dHip14;Patsas;Dnz1;CG8314;GabPI	0.018158	0.0976919	2.03909	4.10985	3	5e-07	2.97e-05	5.97817	63.0391	3	0.052894	0.253415	1.77088	3.41262	2	4.5e-06	0.000162	5.04411	32.9936	3	0.635312	0.999911	-0.383971	0.766325	3	5e-07	1.2e-05	6.2644	76.8726	3	0.330746
FBgn0021795	Tapdelta	Q7KLX3	-	-	-	+	+	0		0		0		Exp1	0		0		0.0577965	0.208721	-1.50032	0.353476	1						0.0032595	0.0506545	-4.04449	0.0606021	0						0.002689	0.0530009	-4.00917	0.0621042	0						0.3009
FBgn0021796	Tor	M9PFS0;Q9VK45	-	-	-	-	-	0		0		0		Exp1;Exp2	0		0		0.204064	0.469837	-0.418233	0.748341	3	0.386287	0.950592	1.73373	3.32587	2	0.976316	0.996497	0.0152325	1.01061	1	0.364218	0.801045	1.79562	3.47166	1	0.705236	0.999911	-0.158408	0.896013	1	0.283116	0.550146	1.99616	3.98937	3	0.67606
FBgn0021847	l(2)k14710	A0A0B4K7H0;Q7KN74	-	-	-	-	+	0		0		0		Exp1	0		0		0.211523	0.480444	2.27374	4.83575	1						0.128395	0.405858	2.71848	6.58179	1						0.984379	0.999911	-0.0568905	0.961334	0						0.969597
FBgn0021895	ytr	Q9W1I6	-	-	-	-	-	0		0		0		Exp1	0		0		0.0238585	0.115514	-3.19254	0.109383	0						0.0545645	0.256295	-3.03101	0.122342	0						0.045291	0.229672	-2.94285	0.130051	0						0.085835
FBgn0021906	RFeSP	H9XQA8;Q9VQ29	-	-	-	+	-	0		0		0		Exp1;Exp2	0		0		0.0546105	0.200651	-1.46019	0.363446	1	0.811533	0.950592	-0.537354	0.689033	0	0.921386	0.996497	0.0614689	1.04353	1	0.86617	0.939496	-0.357673	0.780422	0	0.204746	0.568209	-0.95041	0.517485	1	0.736248	0.837621	-0.712039	0.610457	0	0.021021
FBgn0021944	Coprox	Q9V3D2;X2J9R2	-	-	-	+	-	0		0		0		Exp1	0		0		0.894023	0.950343	-0.294947	0.815102	0						0.913667	0.996497	-0.267647	0.830673	0						0.940126	0.999911	-0.190912	0.876052	0						0.998813
FBgn0021995	Rs1	Q7JQN4	-	-	-	+	+	0		0		0		Exp1;Exp2	0		0		0.031076	0.137111	1.80198	3.48699	3	0.576391	0.950592	0.448281	1.36441	3	0.0824805	0.315129	1.38936	2.61963	3	0.90095	0.942077	0.100499	1.07214	3	0.0102935	0.10843	2.13292	4.38605	3	0.423716	0.685969	-0.661899	0.632046	3	0.236627
FBgn0022023	eIF3h	Q9U9Q4	-	-	-	+	-	0		0		0		Exp1;Exp2	0		0		0.0474875	0.182363	-1.99125	0.251521	3	0.573187	0.950592	-0.526441	0.694265	1	0.279717	0.629587	-0.959246	0.514326	2	0.693474	0.939496	-0.366363	0.775736	1	0.0907205	0.34978	-1.7025	0.307252	1	0.275291	0.543432	0.983407	1.97713	1	0.208008
FBgn0022029	l(2)k01209	A1ZAS3;Q8MQK4	-	-	-	-	+	0		0		0		Exp1;Exp2	0		0		0.416787	0.730776	-0.233491	0.850574	3	0.811584	0.950592	0.0631412	1.04474	3	0.62941	0.961116	-0.183238	0.880724	1	0.245724	0.641507	-0.353571	0.782645	2	0.681315	0.999911	0.12284	1.08888	3	0.0063965	0.0444183	-1.0218	0.492501	1	0.174634
FBgn0022069	Nnp-1	Q9VJZ7	-	-	-	+	-	0		0		0		Exp1;Exp2	0		0		0.366866	0.675149	-0.550218	0.682917	2	0.753236	0.950592	-0.177189	0.884425	1	0.629232	0.961116	-0.35167	0.783677	1	0.279934	0.69701	-1.83631	0.280038	0	0.0130905	0.122058	-3.16152	0.111761	0	0.121247	0.35343	0.802716	1.74438	2	0.326941
FBgn0022153	l(2)k05819	Q7KU45;Q9VQZ1	-	-	-	-	+	2	CG4676;CG1407	1	CG1407	1	CG4676	Exp1;Exp2	2	CG1407;CG4676	1	CG4676	0.000155	0.00518881	3.18121	9.07065	3	0.0379925	0.270697	3.37307	10.3609	3	0.0032905	0.0506545	2.58297	5.99173	2	0.001495	0.0150379	4.85892	29.019	3	0.388707	0.809867	-1.54636	0.342373	0	0.754676	0.837772	-0.695298	0.617582	0	0.47382
FBgn0022160	Gpo1	Q7K569	-	-	-	+	+	0		0		0		Exp1	0		0		0.0017835	0.0255878	-4.08072	0.0590993	0						0.008189	0.0818779	-3.88797	0.0675469	0						0.0053085	0.0741432	-3.86015	0.0688619	0						0.0130815
FBgn0022213	Cse1	Q9XZU1	-	-	-	+	-	0		0		0		Exp1	0		0		0.0011415	0.0195725	-2.67135	0.156979	1						0.166957	0.471867	-1.21355	0.431207	1						0.014642	0.127925	-1.79181	0.288809	3						0.0982645
FBgn0022764	Sin3A	A0A0B4K765;A0A0B4LF82;A0A0B4LF93;A0A126GUN9;A1Z927;A1Z928;O17142;O17143;O77025;Q5U0Y0;Q960C3	+	-	-	-	-	0		0		0		Exp1	0		0		0.35244	0.660708	-1.46968	0.361063	0						0.459232	0.817672	-1.33571	0.396197	0						0.485015	0.910806	-1.25756	0.418251	0						0.589796
FBgn0022772	Orc1	O16810	-	-	-	-	-	0		0		0		Exp1	0		0		0.713794	0.950343	0.18921	1.14014	2						0.591805	0.927279	-0.292337	0.816578	1						0.044249	0.227381	-2.77776	0.145818	0						0.941018
FBgn0022787	Hel89B	Q9VF02	-	-	-	-	+	0		0		0		Exp1	0		0		0.915644	0.950343	-0.264071	0.832735	0						0.341921	0.693372	1.79984	3.48183	1						0.996462	0.999911	-0.00400427	0.997228	0						0.911092
FBgn0022935	D19A	Q9VRV5	-	-	-	-	+	0		0		0		Exp1;Exp2	0		0		0.464703	0.780302	0.415064	1.33336	3	0.975726	0.988004	0.00153269	1.00106	3	0.406396	0.764576	0.616193	1.53282	1	0.561453	0.939496	-0.463703	0.725123	2	0.815093	0.999911	0.135695	1.09862	2	0.772958	0.840005	-0.2254	0.855358	2	0.951932
FBgn0022942	Cbp80	E2QD75;Q7K4N3	-	-	-	+	+	0		0		0		Exp1;Exp2	0		0		0.873317	0.950343	0.0744098	1.05293	3	0.77208	0.950592	0.0992517	1.07122	3	0.504473	0.864284	-0.323281	0.79925	3	0.301084	0.726888	0.360078	1.28349	3	0.497434	0.920587	-0.314944	0.803882	3	0.0939135	0.298776	0.589866	1.50511	3	0.821568
FBgn0022943	Cbp20	Q9V3L6	-	-	-	+	-	0		0		0		Exp1	0		0		0.242723	0.524595	2.23528	4.70855	1						0.141689	0.431201	2.71643	6.57245	1						0.977901	0.999911	0.107215	1.07715	0						0.946294
FBgn0022960	vimar	A1Z6S6;A1Z6S7;O44116;Q86LF4;Q8T996	-	-	-	+	-	0		0		0		Exp1	0		0		0.350664	0.658549	-1.50473	0.352396	0						0.812932	0.996497	-0.13633	0.909831	1						0.512154	0.935991	-1.26062	0.417366	0						0.618972
FBgn0023081	gek	Q9W1B0	-	-	-	-	+	3	CG4676;CG1407;Dnz1	2	CG4676;Dnz1	1	CG1407	Exp1;Exp2	1	CG1407	3	CG1407;CG4676;Dnz1	0.0048455	0.0446252	2.81706	7.04724	3	0.000604	0.0116473	2.30377	4.93745	3	0.217777	0.5579	1.22872	2.34359	2	0.0038615	0.0336467	1.76764	3.40497	3	0.895799	0.999911	-0.12645	0.916083	3	0.230367	0.499153	0.732261	1.66124	3	0.6642
FBgn0023083	fray	Q7KSD3	-	-	-	+	-	0		0		0		Exp1	0		0		0.126507	0.346498	-2.20484	0.216908	0						0.194927	0.518842	-1.98844	0.252012	0						0.242418	0.623741	-2.0081	0.248601	0						0.31386
FBgn0023143	Uba1	A0A0B4KF46;O46111;Q8T0L3	-	-	-	+	+	0		0		0		Exp1;Exp2	0		0		0.002364	0.0302162	-3.3146	0.100509	3	0.5858	0.950592	-1.11893	0.460436	1	0.0472465	0.240683	-2.40195	0.189209	1	0.888424	0.939496	0.270205	1.20598	2	0.0333145	0.195987	-2.23502	0.212418	2	0.765617	0.838843	0.573408	1.48803	2	0.600423
FBgn0023169	AMPKalpha	O18645	-	-	-	-	-	0		0		0		Exp1	0		0		0.915725	0.950343	-0.215934	0.860989	0						0.159932	0.460786	2.62042	6.14929	1						0.986447	0.999911	-0.0436413	0.970203	0						0.961291
FBgn0023170	RpL39	O16130	-	-	-	-	-	0		0		0		Exp1;Exp2	0		0		0.694399	0.950343	1.48824	2.80546	1	0.0163435	0.154504	-2.30172	0.202822	3	0.351686	0.701708	3.565	11.8351	2	0.523801	0.939496	-0.6068	0.656651	3	0.374564	0.791539	3.38923	10.4775	2	0.019841	0.104797	-2.27003	0.207325	3	0.383487
FBgn0023172	RhoGEF2	A0A0B4K7T7;A0A0B4LFF8;A1ZAN6;A1ZAN7;E8NH10;O44113;O44381;Q8T9E3	+	-	-	+	-	0		0		0		Exp1	0		0		0.596473	0.906037	0.209334	1.15615	3						0.111997	0.371016	0.871246	1.82924	1						0.779686	0.999911	0.124491	1.09012	1						0.163935
FBgn0023175	Prosalpha7	Q9V5C6	-	-	-	+	-	0		0		0		Exp1	0		0		0.000998	0.0184538	-5.44114	0.0230172	0						0.0016395	0.0338991	-5.17799	0.0276229	0						0.001312	0.0345876	-5.1357	0.0284447	0						0.0023205
FBgn0023213	eIF4G1	A8DZ29;O61380	+	-	-	+	-	0		0		0		Exp1;Exp2	0		0		0.935801	0.955741	0.0555689	1.03927	3	0.0903855	0.462231	0.399406	1.31896	3	0.552828	0.900582	-0.419812	0.747522	3	0.964614	0.978925	-0.0124294	0.991422	3	0.758526	0.999911	0.219382	1.16423	3	0.0539125	0.203736	0.476917	1.39177	3	0.494561
FBgn0023388	Dap160	M9PDC7;Q8INU2;M9PBF6;Q1WWC9;Q9VIF7;M9ND00	+	-	-	-	+	0		0		0		Exp1	0		0		0.294502	0.589283	1.96507	3.90431	1						0.935025	0.996497	-0.213362	0.862525	0						0.982934	0.999911	-0.0600517	0.95923	0						0.977239
FBgn0023395	Chd3	O16102	-	-	-	-	+	0		0		0		Exp1;Exp2	0		0		0.252038	0.535713	2.26369	4.80217	1	0.385793	0.950592	-0.410011	0.752618	2	0.158228	0.458384	2.81092	7.01731	1	0.805392	0.939496	-0.114834	0.923488	2	0.947879	0.999911	-0.161031	0.894386	0	0.792457	0.852265	-0.128531	0.914763	2	0.208917
FBgn0023458	Rbcn-3A	Q24593;Q9W425	+	-	-	+	+	1	GabPI	0		1	GabPI	Exp1;Exp2	1	GabPI	1	GabPI	0.710842	0.950343	0.158253	1.11594	3	0.237207	0.815326	0.5303	1.44423	2	0.421783	0.781671	0.446433	1.36267	1	0.025604	0.142383	0.92568	1.89958	3	0.980098	0.999911	0.0133764	1.00931	3	0.15104	0.39659	0.60842	1.52459	3	0.0270815
FBgn0023477	Taldo	Q9W1G0	-	-	-	+	-	0		0		0		Exp2	0		0							0.880001	0.950592	-0.422267	0.746251	0						0.890605	0.940083	-0.398079	0.758868	0						0.822313	0.874747	-0.660548	0.632638	0
FBgn0023508	Ocrl	O46094	-	-	-	-	+	0		0		0		Exp1	0		0		0.872438	0.950343	-0.366509	0.775657	0						0.0797605	0.309788	2.85538	7.23694	1						0.964255	0.999911	-0.106195	0.929035	0						0.970387
FBgn0023509	mip130	Q9W542	-	-	-	-	-	0		0		0		Exp1	0		0		0.596722	0.906037	-0.299967	0.812271	1						0.764414	0.996497	0.184615	1.13651	1						0.188084	0.538954	-1.93708	0.261145	0						0.283539
FBgn0023510	Rbcn-3B	Q9W543	-	-	-	+	+	6	dHip14;CG5196;CG4676;CG1407;Dnz1;GabPI	4	dHip14;CG5196;CG4676;CG1407	2	GabPI;Dnz1	Exp1;Exp2	3	CG1407;Dnz1;GabPI	5	CG4676;CG5196;dHip14;Dnz1;GabPI	0.013712	0.0843172	1.07856	2.11192	3	0.060102	0.359037	0.777504	1.71416	3	0.144625	0.43322	0.793354	1.7331	1	4.7e-05	0.00103703	1.85115	3.60787	3	0.40017	0.823373	0.357777	1.28145	3	0.007291	0.0493767	1.14091	2.2052	3	0.117501
FBgn0023511	Edem1	Q7JUF8;M9PG98	-	-	-	-	-	0		0		0		Exp1	0		0		0.893963	0.950343	-0.28701	0.819599	0						0.951411	0.996497	-0.125642	0.916596	0						0.984115	0.999911	-0.0514431	0.964971	0						0.944386
FBgn0023512	EG:86E4.1;eIF2Bepsilon	O46090;Q9GQ87;Q9W541	-	-	-	+	-	0		0		0		Exp1;Exp2	0		0		0.983636	0.988322	-0.00538795	0.996272	3	0.204143	0.745851	-0.351495	0.783771	3	0.832001	0.996497	0.145737	1.1063	2	0.379138	0.821447	-0.233287	0.850694	3	0.624707	0.999911	0.32129	1.24945	3	0.240834	0.508397	-0.31791	0.802231	3	0.897011
FBgn0023517	Pgam5	O46084;X2JC94	+	-	-	+	-	0		0		0		Exp1;Exp2	0		0		0.156373	0.401451	2.43568	5.4102	2	0.830206	0.950592	-0.491561	0.711255	0	0.162526	0.465085	2.47061	5.54277	1	0.829434	0.939496	-0.492326	0.710878	0	0.187553	0.538954	2.29802	4.91783	2	0.717036	0.837621	-0.82635	0.563954	0	0.0681755
FBgn0023519	mRpL16	Q9W547	+	-	-	+	-	1	CG5880	1	CG5880	0		Exp1	1	CG5880	0		0.0344185	0.148443	1.09728	2.13951	3						0.200698	0.52843	0.781734	1.7192	1						0.0242415	0.160771	1.17192	2.25311	3						0.039498
FBgn0023520	CG3857	O46080	-	-	-	-	-	0		0		0		Exp1;Exp2	0		0		0.0202975	0.104408	0.722368	1.64989	3	0.484735	0.950592	0.219043	1.16396	3	0.335043	0.688108	0.389236	1.3097	1	0.612154	0.939496	0.170025	1.12508	2	0.014819	0.127925	0.776721	1.71323	3	0.240926	0.508397	0.367066	1.28973	3	0.814084
FBgn0023528	CG2924	Q29R09	-	-	-	-	-	0		0		0		Exp1	0		0		0.171953	0.421194	-2.15391	0.224703	1						0.485751	0.845953	-1.14057	0.45358	1						0.245344	0.626429	-1.84222	0.278892	1						0.326266
FBgn0023529	CT9894	O46067	-	-	-	+	-	0		0		0		Exp1;Exp2	0		0		0.0052725	0.0463321	-3.29619	0.1018	3	0.266155	0.852692	2.14954	4.43685	1	0.000268	0.0152475	-4.97789	0.0317326	1	0.869441	0.939496	-0.347192	0.786112	0	4.7e-05	0.00495615	-5.22726	0.0266955	1	0.451373	0.707962	1.58601	3.00218	1	0.009904
FBgn0023537	EG:171D11.1;CG17896	A9UN30;I0B1N8;Q7KW39	-	-	-	+	+	1	GabPI	1	GabPI	0		Exp1;Exp2	0		1	GabPI	0.0139745	0.0851798	-2.06409	0.239138	1	0.804136	0.950592	-0.621581	0.649958	0	0.244255	0.585797	-0.772965	0.585213	2	0.824389	0.939496	-0.561719	0.677495	0	0.170055	0.513084	-0.909713	0.532291	2	0.727739	0.837621	-0.827582	0.563473	0	0.719939
FBgn0023542	Nmd3	O46050;Q9UB80	-	-	-	+	+	0		0		0		Exp1;Exp2	0		0		0.297364	0.590031	-0.443192	0.735505	3	0.801794	0.950592	-0.0775103	0.947692	2	0.95699	0.996497	0.018042	1.01258	1	0.0871365	0.340579	-0.618909	0.651163	1	0.0871845	0.338623	-0.724709	0.605119	3	0.636848	0.837621	-0.125074	0.916957	3	0.69399
FBgn0023545	PIG-K	Q8T4E1	-	-	-	+	+	0		0		0		Exp1	0		0		0.353061	0.661284	-0.663053	0.631541	1						0.013579	0.112748	-3.44866	0.0915906	0						0.01357	0.122304	-3.39276	0.0952086	0						0.026405
FBgn0023549	Mct1	Q9UB81;Q9W509	-	+	-	-	+	0		0		0		Exp1;Exp2	0		0		0.107621	0.30965	2.9809	7.89478	1	0.830323	0.950592	-0.494302	0.709905	0	0.0483305	0.242185	3.56462	11.832	1	0.172915	0.522441	2.30848	4.95362	1	0.965646	0.999911	-0.111274	0.92577	0	0.741124	0.837621	-0.683334	0.622725	0	0.976846
FBgn0024182	waw	Q9VRH6	-	-	-	-	-	0		0		0		Exp1	0		0		0.529926	0.851841	1.30884	2.47742	1						0.436094	0.793548	1.55521	2.93876	1						0.976927	0.999911	-0.0953722	0.936031	0						0.973448
FBgn0024187	syd	Q9GQF1;E1JI64;M9PEG9;M9PEQ0;M9PHR0;M9PEH2;M9PEX9;E1JI66;M9PBV5	-	-	-	-	+	0		0		0		Exp1	0		0		0.4389	0.749202	-1.42282	0.372984	0						0.555232	0.900582	-1.19619	0.436427	0						0.546173	0.965545	-1.15124	0.450237	0						0.661085
FBgn0024194	rasp	Q9VZU2	-	-	-	+	-	0		0		0		Exp1	0		0		0.837422	0.950343	0.128926	1.09348	0						0.730043	0.996497	0.334877	1.26127	0						0.725343	0.999911	0.390007	1.3104	0						0.6564
FBgn0024222	IKKbeta	Q9VEZ5	-	-	-	-	+	0		0		0		Exp1	0		0		0.887085	0.950343	-0.355329	0.781691	0						0.952191	0.996497	-0.140068	0.907476	0						0.971118	0.999911	-0.120425	0.919917	0						0.956391
FBgn0024227	ial	Q9VKN7	-	-	-	-	-	0		0		0		Exp1	0		0		0.796968	0.950343	0.129357	1.09381	3						0.710874	0.996497	-0.255793	0.837527	1						0.426777	0.851132	-0.435933	0.739216	2						0.824063
FBgn0024236	foi	Q9VSL7;M9PES6	-	-	-	+	+	0		0		0		Exp2	0		0							0.839318	0.950592	-0.449143	0.732478	0						0.186858	0.537019	2.31575	4.97864	1						0.745619	0.837621	-0.736438	0.600219	0
FBgn0024238	Fim	C7LAI0;D0IQI3;D3DMF1;O61604;Q8IQZ7;Q8IQZ8	-	-	-	+	-	10	dHip14;CG5196;CG8314;CG4676;CG1407;Dnz1;app;GabPI;CG5880;Patsas	10	dHip14;CG5196;CG8314;CG4676;CG1407;Dnz1;app;GabPI;CG5880;Patsas	0		Exp1;Exp2	0		10	CG1407;CG4676;CG5196;app;CG5880;dHip14;Patsas;Dnz1;CG8314;GabPI	0.501592	0.818594	0.426863	1.34431	3	5e-07	2.97e-05	3.8025	13.953	3	0.992676	0.997371	-0.00204149	0.998586	2	5e-07	2.14e-05	3.47919	11.1517	3	0.0934745	0.35448	-1.08911	0.470053	3	5e-07	1.2e-05	4.51725	22.8997	3	0.296865
FBgn0024248	chico	M9PCQ8;Q9XTN2	-	-	-	+	+	3	CG4676;CG1407;Dnz1	0		3	CG4676;CG1407;Dnz1	Exp1;Exp2	3	CG1407;CG4676;Dnz1	3	CG1407;CG4676;Dnz1	5e-07	7.03e-05	6.85275	115.58	3	5e-06	0.000207	5.20063	36.7743	3	0.000121	0.0104359	5.72946	53.0564	2	0.0058335	0.0472203	3.44987	10.9274	3	0.364184	0.77897	1.82997	3.5553	1	0.107443	0.323415	2.46273	5.5126	2	0.070483
FBgn0024273	WASp	Q86B74;Q9VAT0	-	-	-	-	-	1	Dnz1	1	Dnz1	0		Exp1	1	Dnz1	0		0.0260565	0.122032	3.40326	10.5799	3						0.048247	0.242185	3.24028	9.44978	1						0.9821	0.999911	-0.0708114	0.952102	0						0.963255
FBgn0024277	trio	C6TP86;C8VV43;Q7KVD1;Q7KY09;Q7YZA0;Q8IH76;Q8IRI4;Q8IRI5;Q8T987;Q9W0L0	-	-	-	-	+	0		0		0		Exp1	0		0		0.390394	0.70012	0.343671	1.26898	2						0.255063	0.597035	-0.573381	0.67204	1						0.638721	0.999911	-0.223567	0.856445	1						0.783285
FBgn0024285	Srp54	O61646;Q9VL71	-	-	-	+	-	0		0		0		Exp1;Exp2	0		0		0.314817	0.61648	0.616911	1.53359	3	0.820796	0.950592	-0.124577	0.917273	3	0.31861	0.676218	-0.644093	0.639895	2	0.284118	0.699053	-0.591902	0.663468	3	0.736819	0.999911	-0.200176	0.870444	3	0.051737	0.200838	-1.06794	0.477	3	0.286937
FBgn0024314	Plap	Q9GUB1;Q9VPY2	-	-	-	-	+	0		0		0		Exp1;Exp2	0		0		0.0024525	0.0306179	-1.53162	0.345889	3	0.850344	0.950592	-0.411902	0.751632	0	0.369477	0.722568	-0.58777	0.665371	1	0.847175	0.939496	-0.401629	0.757003	0	0.128742	0.430294	-0.752656	0.59351	3	0.187674	0.448059	2.29856	4.91967	1	0.716885
FBgn0024326	Mkk4	O61444;Q7KPK6;Q7KPX5	-	-	-	-	-	0		0		0		Exp1;Exp2	0		0		0.549633	0.869741	0.231308	1.1739	3	0.499422	0.950592	0.212987	1.15909	3	0.320633	0.676218	0.498903	1.41314	1	0.594785	0.939496	-0.174531	0.886056	3	0.018347	0.141569	0.947084	1.92797	3	0.838622	0.88658	-0.067062	0.95458	3	0.685646
FBgn0024329	Mekk1	Q8MSQ4;Q9VE37	-	-	-	-	+	0		0		0		Exp1;Exp2	0		0		0.471317	0.786606	0.371049	1.29329	3	0.227753	0.800943	-0.316686	0.802912	2	0.317306	0.675958	0.670456	1.59158	1	0.11128	0.397468	-0.428996	0.742778	2	0.89107	0.999911	0.0689682	1.04897	3	0.087511	0.282347	-0.42375	0.745484	3	0.648532
FBgn0024352	Stip1	O61650;Q9VPN5	-	-	-	+	-	0		0		0		Exp1;Exp2	0		0		0.116024	0.327187	-2.17652	0.221208	2	0.838033	0.950592	-0.458772	0.727606	0	0.433013	0.79025	-1.23026	0.42624	1	0.861283	0.939496	-0.372069	0.772674	0	0.021327	0.15247	-4.21896	0.0536992	0	0.752307	0.837621	-0.713144	0.609989	0	0.135216
FBgn0024360	MTPAP	O46102	-	-	-	+	+	0		0		0		Exp1	0		0		0.925435	0.95278	-0.186668	0.878633	0						0.962085	0.996497	-0.0729613	0.950685	0						0.968468	0.999911	-0.090248	0.939361	0						0.95143
FBgn0024364	CG11417	O46307	-	-	-	-	-	0		0		0		Exp1	0		0		0.026394	0.12261	-3.17799	0.110491	0						0.0564395	0.262589	-2.91109	0.132946	0						0.064948	0.289391	-2.86659	0.137111	0						0.0955415
FBgn0024365	CG12773	M9PDG9;O46100	-	+	-	-	+	0		0		0		Exp2	0		0							0.831654	0.950592	-0.475676	0.71913	0						0.827587	0.939496	-0.526908	0.694041	0						0.710748	0.837621	-0.869319	0.547405	0
FBgn0024509	Sec13	Q9V3J4	-	-	-	+	-	0		0		0		Exp1;Exp2	0		0		0.249909	0.533459	-0.744792	0.596754	3	0.596851	0.950592	-0.169731	0.889008	3	0.423227	0.782284	-0.661162	0.632369	1	0.07654	0.310702	-0.595359	0.66188	3	0.446127	0.865577	-0.519504	0.697611	2	0.981757	0.988987	-0.00888628	0.993859	3	0.994047
FBgn0024510	dlt	Q8T626	-	-	-	-	-	0		0		0		Exp1	0		0		0.893749	0.950343	-0.290316	0.817723	0						0.928434	0.996497	-0.221024	0.857956	0						0.98411	0.999911	-0.0670777	0.95457	0						0.962356
FBgn0024555	flfl	A0A0C4DHE6;Q8MSW1;Q9VFS5	-	-	-	-	-	0		0		0		Exp1;Exp2	0		0		0.0765595	0.247265	-0.465317	0.724312	3	0.242712	0.819274	2.07395	4.21037	1	0.847271	0.996497	-0.0630359	0.957248	1	0.163498	0.504889	2.29881	4.92051	2	0.955971	0.999911	-0.0200535	0.986196	2	0.04808	0.193451	2.96792	7.82406	2	0.288299
FBgn0024556	EfTuM;mEFTu1	A1Z9E3;Q86NS6;Q95TV3	-	-	-	+	+	0		0		0		Exp1;Exp2	0		0		0.394685	0.704819	0.476615	1.39148	3	0.296179	0.894755	0.304338	1.23485	3	0.382754	0.739898	-0.490413	0.711822	3	0.797381	0.939496	-0.0739451	0.950037	3	0.270529	0.660694	0.611349	1.52769	3	0.507727	0.765723	-0.189509	0.876904	3	0.884146
FBgn0024558	Dph5	Q8IN02	-	-	-	-	+	0		0		0		Exp1	0		0		0.0820755	0.257585	-2.25227	0.209894	0						0.149387	0.441874	-2.1904	0.21909	0						0.493699	0.918528	-0.369937	0.773816	1						0.852646
FBgn0024698	Cpsf160	Q9V726	-	-	-	+	+	0		0		0		Exp1	0		0		0.026775	0.123563	-2.95425	0.129028	0						0.651748	0.979827	-0.320309	0.800898	1						0.605705	0.999911	0.290488	1.22305	2						0.608278
FBgn0024733	RpL10	M9PIM0;O61231	-	-	-	+	+	0		0		0		Exp1;Exp2	0		0		0.065643	0.22707	0.575212	1.4899	3	0.247852	0.822072	-0.37429	0.771485	3	0.142826	0.432203	0.442595	1.35905	3	0.386556	0.832769	-0.289899	0.817959	3	0.0619865	0.282964	0.582435	1.49737	3	0.250858	0.51562	-0.376616	0.770242	3	0.468774
FBgn0024734	PRL-1	O61722;Q7KPK2;Q95VY8	-	-	-	-	-	0		0		0		Exp1	0		0		0.411195	0.722941	-0.458017	0.727986	1						0.912245	0.996497	-0.0639179	0.956663	1						0.231263	0.609889	-1.8038	0.286419	0						0.355926
FBgn0024754	Flo1	O61491	-	++	+	+	+	0		0		0		Exp1;Exp2	0		0		0.556759	0.8752	-0.427587	0.743504	3	0.155421	0.642344	-2.22145	0.214425	0	0.0061405	0.0689219	-3.9973	0.0626172	0	0.61244	0.939496	-0.361073	0.778586	1	0.125392	0.425164	-1.27329	0.413715	1	0.285171	0.552161	0.842204	1.79279	1	0.645891
FBgn0024804	Dbp80	L7EEU0;L7EFC0;O61305;Q5LK12;Q5LK13	-	-	-	-	-	3	CG4676;CG1407;CG5196	3	CG4676;CG1407;CG5196	0		Exp1;Exp2	2	CG4676;CG5196	1	CG1407	0.334018	0.638663	0.332439	1.25914	3	0.0053355	0.0657749	3.48417	11.1903	3	0.003839	0.0553146	1.12221	2.17681	2	0.0952845	0.357966	2.62958	6.18847	1	0.0023695	0.0489929	1.08131	2.11595	3	0.019749	0.104716	3.2263	9.35865	2	0.248849
FBgn0024806	DIP2	M9NDW1;M9PBG6;M9PDH5;M9PGJ0;Q9W0S9	-	-	-	-	+	5	CG5196;CG8314;CG4676;CG1407;Dnz1	4	CG8314;CG1407;Dnz1;CG5196	1	CG4676	Exp1;Exp2	5	CG1407;CG4676;CG5196;Dnz1;CG8314	1	CG4676	3.5e-06	0.000321	1.56825	2.96544	3	0.026823	0.21381	3.25294	9.53307	3	0.004757	0.0586697	1.07353	2.10457	2	0.014905	0.0957279	3.45817	10.9904	3	2.3e-05	0.00297741	1.42447	2.68415	3	0.035136	0.156567	3.17831	9.05245	3	0.079426
FBgn0024833	AP-1mu	O62531	-	-	-	+	+	1	GabPI	1	GabPI	0		Exp1;Exp2	0		1	GabPI	0.006907	0.0546997	-3.45078	0.0914557	0	0.828375	0.950592	-0.490791	0.711635	0	0.0164715	0.127196	-3.26945	0.103704	0	0.858196	0.939496	-0.379597	0.768652	0	0.016631	0.136478	-3.10262	0.116417	0	0.72958	0.837621	-0.770044	0.5864	0	0.049205
FBgn0024889	Kap-alpha1	O76521	-	-	-	+	-	0		0		0		Exp1;Exp2	0		0		0.650533	0.950343	-0.121334	0.919337	3	0.992413	0.996983	-0.00213786	0.998519	3	0.854859	0.996497	-0.0649912	0.955951	1	0.466999	0.911348	-0.190581	0.876253	3	0.330631	0.741809	0.270035	1.20584	3	0.998363	0.999427	0.00373176	1.00259	3	0.341797
FBgn0024921	Tnpo	O76331;Q86PD5;Q8SX88;Q9VRV8	-	-	-	+	+	0		0		0		Exp1;Exp2	0		0		0.0132815	0.0821428	-1.12802	0.457543	2	0.830985	0.950592	-0.444721	0.734726	0	0.741493	0.996497	-0.190132	0.876525	1	0.817018	0.939496	-0.489919	0.712065	0	0.338036	0.74735	-0.396791	0.759546	3	0.705389	0.837621	-0.851775	0.554103	0	0.528861
FBgn0024947	NTPase	D5AEL4;M9PBV2;O76268;Q8IPZ6;Q9VQI8	-	-	-	-	-	0		0		0		Exp1;Exp2	0		0		0.00019	0.00570936	-4.0291	0.0612518	0	0.823175	0.950592	-0.527833	0.693596	0	0.802293	0.996497	0.149711	1.10935	1	0.828743	0.939496	-0.508664	0.702873	0	0.937581	0.999911	0.0393273	1.02763	2	0.339827	0.604418	1.76875	3.40758	1	0.340981
FBgn0024957	Irp-1B	Q9VGZ3	-	-	-	-	-	0		0		0		Exp1	0		0		0.100566	0.294191	-1.1573	0.44835	1						0.391955	0.752168	-0.638702	0.642291	1						0.214001	0.58635	-0.762118	0.58963	2						0.90178
FBgn0024958	Irp-1A	Q9VCV4	-	-	-	+	+	0		0		0		Exp1	0		0		0.077915	0.248974	-2.49541	0.17734	0						0.128436	0.405858	-2.34243	0.197177	0						0.157955	0.488064	-2.26071	0.20867	0						0.21642
FBgn0024987	ssx	Q8IH14;O76876	-	-	-	-	-	0		0		0		Exp1	0		0		0.0027615	0.0325363	-3.55817	0.0848954	0						0.0153105	0.12139	-3.3846	0.0957489	0						0.0083415	0.0966606	-3.26391	0.104103	0						0.0266105
FBgn0024992	Dm100G10.aj	Q9W4W8	-	-	-	+	+	0		0		0		Exp1	0		0		0.0775845	0.248671	-2.49307	0.177628	0						0.138291	0.424535	-2.38001	0.192108	0						0.142786	0.4616	-2.31111	0.201506	0						0.211647
FBgn0024996	eIF2Bbeta	O76863	-	-	-	-	-	0		0		0		Exp1;Exp2	0		0		0.510039	0.827211	0.312509	1.24187	3	0.919899	0.970101	-0.0266383	0.981705	3	0.849829	0.996497	-0.123733	0.91781	1	0.497724	0.939496	-0.193054	0.874752	3	0.556079	0.977315	0.281506	1.21546	3	0.0383145	0.167994	-0.625882	0.648024	3	0.806117
FBgn0025109	Bem46	O76462	-	-	-	-	-	0		0		0		Exp1;Exp2	0		0		0.860679	0.950343	-0.474921	0.719506	0	0.842726	0.950592	-0.516072	0.699273	0	0.105785	0.35926	3.78311	13.7667	1	0.178347	0.528094	2.68098	6.41292	1	0.943935	0.999911	-0.183673	0.880458	0	0.440364	0.699773	1.6715	3.18546	1	0.981004
FBgn0025335	CG4585	O77475;A0A0B4LGC8	-	-	-	-	-	1	GabPI	1	GabPI	0		Exp1	1	GabPI	0		0.532204	0.853551	-1.10624	0.464504	0						0.662261	0.987733	0.254062	1.19256	1						0.438281	0.85666	0.449159	1.36524	1						0.76745
FBgn0025352	Thiolase	O77466;Q9W1H8	-	-	-	+	+	0		0		0		Exp1;Exp2	0		0		0.731639	0.950343	-0.210086	0.864486	3	0.092471	0.470261	-0.342966	0.788419	3	0.0917995	0.334053	-1.15049	0.450471	2	0.050194	0.230421	-0.410588	0.752317	3	0.366308	0.781135	-0.573603	0.671936	3	0.536502	0.792539	0.127089	1.09209	3	0.602357
FBgn0025366	Ip259	O76994	-	-	-	-	-	0		0		0		Exp1;Exp2	0		0		0.926924	0.95278	0.0304333	1.02132	3	0.193614	0.729655	2.45965	5.50083	1	0.966816	0.996497	-0.0242737	0.983315	1	0.852757	0.939496	-0.462231	0.725863	0	0.475067	0.901232	-0.327042	0.797169	1	0.76318	0.838757	-0.738101	0.599528	0	0.113255
FBgn0025373	Fpps	Q7KAK2;Q7KN61	-	-	-	+	-	0		0		0		Exp1	0		0		0.000336	0.00852493	-2.85862	0.13787	2						0.000399	0.0179041	-3.03731	0.121809	1						0.000513	0.0251609	-4.24767	0.052641	0						0.00208
FBgn0025381	rush	O76902	-	-	-	-	+	0		0		0		Exp1;Exp2	0		0		0.417741	0.731134	-0.375923	0.770612	3	0.0332625	0.248651	3.49782	11.2966	2	0.754795	0.996497	-0.137765	0.908926	3	0.035013	0.178059	3.51291	11.4154	2	0.372596	0.791034	-0.413702	0.750695	3	0.0215485	0.112513	3.77189	13.6601	2	0.886611
FBgn0025394	inc	Q9W579	-	-	-	-	-	1	CG8314	1	CG8314	0		Exp1	1	CG8314	0		0.331463	0.636083	1.7248	3.30534	1						0.261528	0.606779	1.95145	3.86764	1						0.115303	0.401	2.56952	5.9361	1						0.979877
FBgn0025455	CycT	O96433;M9PI89;M9PFT9	-	-	-	-	+	0		0		0		Exp1	0		0		0.424067	0.737029	0.378277	1.29979	3						0.624506	0.955793	-0.260937	0.834546	1						0.0136725	0.122703	-3.00571	0.124506	0						0.05898
FBgn0025457	Bub3	O76523;Q8MSW6;Q9VAJ2;Q9XYF7	-	-	-	+	-	1	GabPI	1	GabPI	0		Exp1;Exp2	0		1	GabPI	0.0048085	0.0446252	-4.03173	0.0611403	0	0.458842	0.950592	1.45803	2.74734	1	0.008355	0.0822902	-3.88361	0.067751	0	0.852263	0.939496	-0.409901	0.752675	0	0.0102015	0.108115	-3.82752	0.0704374	0	0.541127	0.796837	1.27912	2.42691	1	0.0154865
FBgn0025571	SF1	Q9VEJ1	-	-	-	+	-	1	CG8314	1	CG8314	0		Exp1;Exp2	0		1	CG8314	0.694483	0.950343	0.407426	1.32632	2	0.01532	0.149631	3.35544	10.235	2	0.179341	0.489472	1.35226	2.55312	2	0.0657425	0.281776	2.7584	6.76645	2	0.192819	0.549312	1.2578	2.3913	3	0.084949	0.27517	2.60783	6.09586	3	0.654531
FBgn0025574	Pli	A8JR89;O77237	-	-	-	-	-	0		0		0		Exp1;Exp2	0		0		0.876547	0.950343	-0.361201	0.778516	0	0.243281	0.819274	1.96436	3.90238	2	0.967973	0.996497	-0.0494409	0.966311	0	0.545882	0.939496	1.29941	2.46127	1	0.947585	0.999911	-0.163229	0.893024	0	0.697771	0.837621	-0.852774	0.553719	0	0.983903
FBgn0025582	eIF3e	O77410;Q8MR88	-	-	-	+	+	0		0		0		Exp1;Exp2	0		0		0.740461	0.950343	0.101743	1.07307	3	0.756354	0.950592	-0.12041	0.919926	3	0.891671	0.996497	-0.0371383	0.974586	3	0.77575	0.939496	-0.110011	0.926581	3	0.710674	0.999911	0.112326	1.08097	3	0.827749	0.879157	-0.0869544	0.941508	3	0.915042
FBgn0025592	Gk1	Q8IRJ9;Q9W0U0	-	-	-	+	+	0		0		0		Exp1	0		0		0.339612	0.645845	1.70964	3.2708	1						0.251644	0.594048	2.00232	4.00644	1						0.186685	0.538954	2.23824	4.7182	1						0.979946
FBgn0025626	CG4281	Q9W531	-	-	-	-	-	0		0		0		Exp1	0		0		0.896141	0.950343	-0.332764	0.794014	0						0.176277	0.484073	2.43406	5.40413	1						0.177739	0.522769	2.40928	5.3121	1						0.953248
FBgn0025628	EG:22E5.5;CG4199	O77266;Q7K7B5;Q960D4	-	-	-	-	+	5	GabPI;CG5196;CG4676;CG1407;Dnz1	4	CG4676;GabPI;CG1407;CG5196	1	Dnz1	Exp1;Exp2	1	Dnz1	5	CG1407;CG4676;CG5196;Dnz1;GabPI	0.493313	0.809126	-0.326173	0.79765	3	0.0030595	0.041854	1.91305	3.76604	3	0.166589	0.471592	0.724894	1.65278	2	0.000127	0.00211873	2.45829	5.49563	3	0.418604	0.841063	-0.379142	0.768895	3	0.0021315	0.0179993	1.98324	3.9538	3	0.410332
FBgn0025633	AAD55419;CG13366	Q0KHX7;Q9W5E8;X2J9Z8;X2JHS3	-	-	-	-	-	3	CG4676;CG1407;Dnz1	3	CG4676;CG1407;Dnz1	0		Exp1;Exp2	3	CG1407;CG4676;Dnz1	0		0.014211	0.0856314	4.19988	18.3777	3	0.039728	0.274484	3.00765	8.04254	2	0.005571	0.0645563	4.95804	31.0826	2	0.091866	0.349737	2.69918	6.49435	1	0.960141	0.999911	-0.145542	0.90404	0	0.733279	0.837621	-0.771168	0.585943	0	0.982495
FBgn0025638	Roc1a	Q9W5E1;X2JA05;B7Z114	-	-	-	-	-	0		0		0		Exp1	0		0		0.078156	0.249061	-2.59372	0.165658	0						0.122825	0.393675	-2.41812	0.1871	0						0.115414	0.401	-2.36636	0.193934	0						0.202821
FBgn0025674	CycK	Q961D1	-	-	-	-	+	0		0		0		Exp1	0		0		0.886649	0.950343	-0.351355	0.783848	0						0.944739	0.996497	-0.167012	0.890686	0						0.985105	0.999911	-0.0646929	0.956149	0						0.960994
FBgn0025678	CaBP1	Q9V438	-	-	-	+	-	0		0		0		Exp1;Exp2	0		0		0.573064	0.886064	0.25826	1.19604	3	0.868471	0.950592	-0.393561	0.761248	0	0.004652	0.0585992	-3.50336	0.0881829	0	0.884245	0.939496	-0.310143	0.806562	0	0.991587	0.999911	-0.00152637	0.998943	2	0.767713	0.838843	-0.661652	0.632154	0	0.997268
FBgn0025681	CG3558	M9PB19;Q9VQK0	-	-	-	-	-	0		0		0		Exp1;Exp2	0		0		0.878961	0.950343	-0.371262	0.773106	0	0.861035	0.950592	-0.386625	0.764917	0	0.934733	0.996497	-0.195123	0.873498	0	0.876256	0.939496	-0.320541	0.80077	0	0.970382	0.999911	-0.093621	0.937168	0	0.764021	0.838829	-0.641053	0.641245	0	0.978866
FBgn0025683	BEST:CK02656	Q86P66;Q8IPV3;Q8SZF5;Q9VPJ9	+	+	-	-	-	6	GabPI;dHip14;CG4676;CG1407;Dnz1;app	6	dHip14;CG4676;CG1407;Dnz1;app;GabPI	0		Exp1;Exp2	1	Dnz1	5	CG1407;CG4676;app;dHip14;GabPI	0.0251745	0.119579	1.54491	2.91785	3	0.0062245	0.072162	1.84147	3.58375	3	0.0213995	0.15034	1.61965	3.07301	3	5.05e-05	0.00105709	3.04923	8.2777	3	0.546627	0.965545	0.408057	1.3269	3	0.187469	0.448059	0.867203	1.82412	3	0.0379485
FBgn0025693	ZnT41F	Q8T0G1	-	-	-	-	+	4	CG8314;GabPI;Dnz1;dHip14	3	CG8314;Dnz1;dHip14	1	GabPI	Exp1;Exp2	4	dHip14;Dnz1;CG8314;GabPI	1	GabPI	0.868039	0.950343	-0.38734	0.764538	0	0.814466	0.950592	-0.562213	0.677262	0	0.0729055	0.295258	3.15181	8.88773	1	0.842479	0.939496	-0.465158	0.724392	0	0.974334	0.999911	-0.0967503	0.935137	0	0.718289	0.837621	-0.82187	0.565708	0	0.968736
FBgn0025724	beta'COP	O62621	-	-	-	+	-	0		0		0		Exp1;Exp2	0		0		0.021138	0.106907	-1.53509	0.345057	2	0.841481	0.950592	-0.342322	0.788771	1	0.057577	0.264553	-1.40548	0.377492	1	0.831403	0.939496	0.372262	1.29438	2	0.0856485	0.33683	-1.1103	0.463197	2	0.19421	0.457278	2.04465	4.12572	3	0.237225
FBgn0025725	alphaCOP	O77285;Q9W0B8	+	-	-	+	+	0		0		0		Exp1;Exp2	0		0		0.120176	0.335775	0.511912	1.42594	3	0.446576	0.950592	0.236752	1.17834	3	0.429437	0.788236	0.250242	1.18941	3	0.175166	0.524348	0.427051	1.34448	3	0.0756425	0.314405	0.590541	1.50581	3	0.0131695	0.077565	0.795502	1.73568	3	0.758123
FBgn0025741	plexA;PlexA	G7H847;H9XVP3;O96681;Q0KIF1;Q7YU07;Q9V491	-	-	-	+	+	0		0		0		Exp1	0		0		0.898855	0.950343	-0.289735	0.818052	0						0.198064	0.524769	2.31335	4.97034	1						0.970116	0.999911	-0.125308	0.916808	0						0.959463
FBgn0025743	mbt	Q9VXE5	-	-	-	-	-	4	CG4676;CG1407;Dnz1;app	4	CG4676;CG1407;Dnz1;app	0		Exp1;Exp2	0		4	CG1407;CG4676;app;Dnz1	0.291035	0.584565	1.38956	2.61999	3	7e-06	0.000252	5.07064	33.6057	3	0.142292	0.432203	1.91678	3.7758	3	0.000198	0.00298404	4.4102	21.2619	3	0.0190745	0.142637	-4.50769	0.0439594	0	0.725765	0.837621	-0.796784	0.575631	0	0.466979
FBgn0025781	Cdc16	Q9VCN6	-	-	-	-	-	0		0		0		Exp1;Exp2	0		0		0.797218	0.950343	0.113758	1.08204	2	0.848537	0.950592	-0.412901	0.751111	0	0.767614	0.996497	-0.137185	0.909291	1	0.59261	0.939496	1.1644	2.2414	1	0.013081	0.122058	-3.09415	0.117103	0	0.411123	0.673552	1.56808	2.96511	1	0.669459
FBgn0025802	Sbf	Q7KSP6;Q9VGH9	+	-	-	-	+	0		0		0		Exp1;Exp2	0		0		0.0850695	0.264648	0.898802	1.86452	3	0.324539	0.931326	0.626486	1.5438	3	0.023951	0.16242	1.16507	2.24244	3	0.217828	0.594325	0.770153	1.70545	3	0.335471	0.74735	0.507266	1.42135	3	0.8659	0.906609	0.0980649	1.07034	3	0.116178
FBgn0025814	Mgstl	Q8SY19;Q8SY70	+	-	-	+	+	2	CG8314;CG5196	2	CG8314;CG5196	0		Exp1;Exp2	1	CG8314	1	CG5196	0.918673	0.951611	-0.223062	0.856745	0	0.826258	0.950592	-0.50715	0.703611	0	0.042183	0.224656	3.56691	11.8507	1	0.165381	0.506449	2.4265	5.37586	1	0.076915	0.316603	3.16219	8.95189	1	0.006132	0.0429419	3.86327	14.5533	3	0.935867
FBgn0025815	Mcm6	C6SUY3;Q9V461	-	-	-	+	+	0		0		0		Exp1;Exp2	0		0		0.782692	0.950343	0.143302	1.10443	3	0.295571	0.894755	0.325099	1.25275	3	0.376779	0.7317	-0.443542	0.735327	3	0.92989	0.956458	0.0267215	1.01869	3	0.226154	0.605278	-0.609148	0.655584	3	0.051467	0.200838	0.638923	1.55717	3	0.085401
FBgn0025830	IntS8	A1ZAK1	-	-	-	-	+	0		0		0		Exp1	0		0		0.266276	0.556016	-1.76403	0.294424	0						0.335991	0.688108	-1.6579	0.3169	0						0.351876	0.763483	-1.53822	0.34431	0						0.468818
FBgn0025832	Fen1	Q7K7A9	-	-	-	+	+	0		0		0		Exp1	0		0		0.898703	0.950343	-0.286061	0.820138	0						0.925876	0.996497	-0.217324	0.86016	0						0.962645	0.999911	-0.135605	0.910288	0						0.548165
FBgn0025864	Crag	Q9W3D3	-	-	-	-	-	8	dHip14;CG5196;CG8314;CG4676;CG1407;Dnz1;app;GabPI	2	CG5196;app	6	dHip14;CG8314;CG4676;CG1407;Dnz1;GabPI	Exp1;Exp2	6	CG1407;CG4676;dHip14;Dnz1;CG8314;GabPI	8	CG1407;CG4676;CG5196;app;dHip14;Dnz1;CG8314;GabPI	4e-06	0.000324	2.68199	6.41739	3	0.000137	0.00317654	3.26019	9.5811	3	0.0012915	0.0291221	2.20214	4.60163	2	5e-07	2.14e-05	4.04993	16.5634	3	0.477382	0.902958	0.425605	1.34314	3	0.017938	0.0977657	1.83711	3.57294	3	0.549733
FBgn0025865	Cortactin	Q9VDF4	-	-	-	+	-	10	CG5196;CG8314;Dnz1;dHip14;CG4676;CG1407;app;GabPI;CG5880;Patsas	4	dHip14;CG5196;app;Patsas	6	CG8314;CG4676;CG1407;Dnz1;GabPI;CG5880	Exp1;Exp2	6	CG1407;CG4676;CG5880;Dnz1;CG8314;GabPI	10	CG1407;CG4676;CG5196;app;CG5880;dHip14;Patsas;Dnz1;CG8314;GabPI	0.000168	0.00553613	6.89453	118.976	3	5e-07	2.97e-05	5.19208	36.5572	3	0.0043215	0.0576152	5.74422	53.6023	2	5.5e-06	0.000188	4.72684	26.4801	3	0.076532	0.315863	3.63357	12.4112	2	5e-07	1.2e-05	5.70299	52.0922	3	0.297669
FBgn0025866	CalpB	Q9VT65;M9NE73	-	-	-	-	+	0		0		0		Exp2	0		0							0.853892	0.950592	-0.441746	0.736243	0						0.856938	0.939496	-0.427243	0.743682	0						0.16656	0.41428	2.61868	6.14187	1
FBgn0025885	Inos	O97477	-	-	-	+	-	1	GabPI	1	GabPI	0		Exp1;Exp2	0		1	GabPI	2.5e-06	0.000251	-4.99605	0.0313356	2	0.540456	0.950592	1.35694	2.56142	1	1e-06	0.000301	-6.44154	0.0115054	1	0.213401	0.588574	2.30075	4.92715	2	1e-06	0.000192	-5.18244	0.0275379	2	0.426853	0.687461	1.66576	3.1728	1	7e-06
FBgn0026056	Rlip	Q9VDG2;A0A0B4KHU1	-	-	-	-	+	0		0		0		Exp1	0		0		0.755672	0.950343	-0.16632	0.891113	2						0.211118	0.545648	-0.819883	0.566488	1						0.0346775	0.200625	-2.80787	0.142806	0						0.509449
FBgn0026059	Mhcl	Q0KI66;Q9VEZ0;Q0KI67;Q8INC3;Q8IH49;A0A0B4KGR6;Q8INC1	-	-	-	+	-	0		0		0		Exp2	0		0							0.862051	0.950592	-0.455337	0.72934	0						0.868263	0.939496	-0.435671	0.73935	0						0.03337	0.151662	4.56697	23.7025	2
FBgn0026079	Nsun2	Q9W4M9	-	-	-	+	+	0		0		0		Exp1;Exp2	0		0		0.610158	0.921133	0.280492	1.21461	3	0.561752	0.950592	0.204603	1.15237	3	0.0204825	0.145553	-1.39346	0.380651	3	0.498754	0.939496	0.239807	1.18083	3	0.0259205	0.167688	-1.28276	0.411008	3	0.614522	0.837621	0.18127	1.13388	3	0.33628
FBgn0026083	tyf	E1JJD6;Q7K765;Q8MSV7;Q95RH4;Q9W4M7	-	-	-	-	-	0		0		0		Exp1;Exp2	0		0		0.193369	0.454508	-0.722149	0.606194	3	0.706792	0.950592	-0.140844	0.906988	3	0.106628	0.360959	-1.17609	0.442551	1	0.505195	0.939496	-0.265014	0.832191	2	0.000944	0.0311077	-2.24932	0.210323	1	0.535752	0.792539	0.225795	1.16942	3	0.0054945
FBgn0026181	Rok	Q9VXE3;X2JC83;X2JE40;X2JKQ8	-	-	-	+	+	0		0		0		Exp1;Exp2	0		0		0.261944	0.548055	0.650996	1.57025	3	0.0647335	0.376585	2.79898	6.9595	2	0.887567	0.996497	0.0918508	1.06574	1	0.054939	0.24561	2.88239	7.37373	2	0.852462	0.999911	0.107104	1.07706	2	0.247197	0.511451	2.06479	4.18373	1	0.766389
FBgn0026196	CG10206;nop5	A0ANY9;A0ANZ0;Q9U5W4;Q9VM69	-	-	-	+	-	0		0		0		Exp1;Exp2	0		0		0.332412	0.637324	0.40083	1.32027	3	0.691833	0.950592	0.184937	1.13677	3	0.668218	0.991048	-0.17892	0.883364	3	0.30287	0.726888	0.476687	1.39154	3	0.370888	0.788947	0.359775	1.28323	3	0.415166	0.676889	0.377134	1.29876	3	0.627978
FBgn0026207	mbo	Q9GYU8	-	-	-	-	-	0		0		0		Exp2	0		0							0.810357	0.950592	-0.56276	0.677006	0						0.820493	0.939496	-0.513892	0.70033	0						0.0309805	0.143666	3.15612	8.91426	3
FBgn0026252	msk	Q7KIF8;Q86NK4;Q95RH0;Q9VSD6	-	-	-	+	+	3	CG8314;CG5196;app	3	CG8314;CG5196;app	0		Exp1;Exp2	0		3	CG5196;app;CG8314	0.007988	0.0587323	-1.76473	0.294282	3	0.101113	0.497563	1.34377	2.53814	3	0.22175	0.560311	-0.871176	0.546701	2	0.0268345	0.147428	1.82168	3.53493	3	0.263187	0.650244	-0.734744	0.600925	3	3.7e-05	0.000575	3.88177	14.7411	3	0.092741
FBgn0026259	cIF2;eIF5B	L7X6D0;M9ND37;M9NFL1;M9WSU4;Q494K9;Q9NJH7;Q9VZP5;R4TCQ6	-	-	-	+	-	0		0		0		Exp1;Exp2	0		0		0.713384	0.950343	0.240104	1.18108	3	0.14532	0.617384	1.09267	2.13268	3	0.0631995	0.279429	-1.25064	0.420262	3	0.410568	0.854071	0.615771	1.53238	3	0.658078	0.999911	-0.302409	0.810897	3	0.829845	0.87934	0.156247	1.11438	3	0.746541
FBgn0026262	bip2	Q9V4D4	-	-	-	-	+	0		0		0		Exp1;Exp2	0		0		0.180042	0.431195	1.82832	3.55124	3	0.568933	0.950592	-0.559241	0.678659	3	0.491775	0.850126	0.937285	1.91492	3	0.351035	0.787238	-0.928497	0.525405	3	0.213659	0.58635	1.67802	3.19988	3	0.0746405	0.252119	-1.846	0.278163	3	0.47965
FBgn0026309	cmtr2	Q9UAS6	-	-	-	-	+	0		0		0		Exp1	0		0		0.894573	0.950343	-0.298254	0.813236	0						0.934434	0.996497	-0.184761	0.879795	0						0.970392	0.999911	-0.0866301	0.94172	0						0.428851
FBgn0026313	X11L	E1JJN6;M9PF12;Q9VX41;X2JE74	-	-	-	-	+	0		0		0		Exp1;Exp2	0		0		0.870309	0.950343	-0.398826	0.758475	0	0.798553	0.950592	-0.581353	0.668337	0	0.928466	0.996497	-0.208959	0.865161	0	0.840423	0.939496	-0.452266	0.730894	0	0.961403	0.999911	-0.146228	0.90361	0	0.720889	0.837621	-0.769996	0.586419	0	0.995525
FBgn0026326	Mad1	Q7KND8	-	-	-	-	+	0		0		0		Exp1	0		0		0.90618	0.950343	-0.227668	0.854014	0						0.966563	0.996497	-0.0293073	0.979891	0						0.967582	0.999911	-0.0845858	0.943055	0						0.965731
FBgn0026369	Sara	Q7K9H6;Q960V6	+	-	-	-	+	6	GabPI;dHip14;CG5196;CG4676;CG1407;app	6	GabPI;dHip14;CG5196;CG4676;CG1407;app	0		Exp1;Exp2	0		6	CG1407;CG4676;CG5196;app;dHip14;GabPI	0.63521	0.944486	-0.207527	0.866021	2	0.0048195	0.0627912	3.5044	11.3482	3	0.742186	0.996497	-0.180685	0.882284	1	0.0017195	0.0164495	3.6888	12.8956	3	0.328245	0.740282	-0.428766	0.742897	2	0.0061525	0.0429419	3.4361	10.8235	3	0.573235
FBgn0026370	SRPK	A0A0B4KF69;A1ZA05;C4JC89;C5WLP3;G2J5W6;Q0E965;Q6NP56;Q95SW3;Q9GSP5	-	-	-	-	-	0		0		0		Exp1;Exp2	0		0		0.235432	0.514003	0.632653	1.55041	3	0.116347	0.537709	1.18894	2.27985	3	0.0296985	0.185308	-1.31796	0.401101	2	0.190677	0.543431	1.02485	2.03475	3	0.231296	0.609889	0.632198	1.54993	3	0.03397	0.15337	1.61217	3.05712	3	0.963475
FBgn0026372	RpL23A	Q9W0A8	-	-	-	+	-	0		0		0		Exp1;Exp2	0		0		0.666918	0.950343	-0.29079	0.817454	3	0.752802	0.950592	-0.241813	0.845682	3	0.016533	0.127196	-1.7262	0.302246	3	0.258215	0.663983	-0.862225	0.550104	3	0.369325	0.786775	-0.608482	0.655887	3	0.0435535	0.183893	-1.52232	0.348125	3	0.990615
FBgn0026375	RhoGAPp190	M9PHG0;M9PHV3;M9PHY4;M9PJQ3;Q9VX32	-	-	-	-	+	9	dHip14;CG5196;CG8314;CG4676;CG1407;Dnz1;app;GabPI;Patsas	4	dHip14;CG5196;app;GabPI	5	CG8314;CG4676;Patsas;CG1407;Dnz1	Exp1;Exp2	5	CG1407;CG4676;Patsas;Dnz1;CG8314	9	CG1407;CG4676;CG5196;app;dHip14;Patsas;Dnz1;CG8314;GabPI	2.5e-06	0.000251	4.119	17.3757	3	5e-07	2.97e-05	5.61088	48.87	3	0.000215	0.0141369	3.78645	13.7986	2	5e-07	2.14e-05	5.85069	57.7077	3	0.107526	0.384825	1.34589	2.54186	3	1.5e-06	3.16e-05	5.34363	40.6061	3	0.699047
FBgn0026391	Or33b	P81915	-	-	-	-	+	0		0		0		Exp1	0		0		0.009738	0.0677803	-4.18287	0.0550592	0						0.0205665	0.145553	-4.04264	0.0606798	0						0.017868	0.139569	-4.02545	0.061407	0						0.0281075
FBgn0026401	Nipped-B	A0A0B4KF23;A8WHK9;E1JGX3;Q7PLI2	-	-	-	-	+	0		0		0		Exp1;Exp2	0		0		0.615691	0.926424	-0.270856	0.828828	3	0.732115	0.950592	0.117311	1.08471	3	0.972239	0.996497	0.0202287	1.01412	2	0.749491	0.939496	0.107807	1.07759	3	0.528891	0.948626	-0.341718	0.789101	3	0.949531	0.965855	-0.0209634	0.985574	3	0.119024
FBgn0026409	Mpcp2	Q0E8E8;Q9XZE4	+	-	-	-	-	0		0		0		Exp1;Exp2	0		0		0.0308915	0.136853	-1.32447	0.399297	3	0.448921	0.950592	0.33402	1.26052	3	0.478832	0.836667	-0.43032	0.742097	3	0.328914	0.759293	-0.540645	0.687463	1	0.910998	0.999911	-0.0659612	0.955309	3	0.701671	0.837621	-0.191825	0.875497	2	0.311059
FBgn0026418	Hsc70Cb	M9MSL3;Q9VUC1;Q9XZT5	-	-	-	+	-	0		0		0		Exp1;Exp2	0		0		0.04099	0.165609	-2.99639	0.125313	2	0.500323	0.950592	1.6685	3.17884	2	0.0922445	0.334267	-2.78756	0.14483	1	0.207896	0.579228	2.79621	6.94614	3	0.0761225	0.315407	-2.70363	0.153506	2	0.139736	0.381486	3.2452	9.48205	3	0.212322
FBgn0026427	Su(var)2-HP2	A1Z9S6	-	-	-	-	+	0		0		0		Exp1	0		0		0.125893	0.345714	-2.25166	0.209982	0						0.087445	0.326204	-1.31791	0.401116	1						0.219595	0.596044	-1.92226	0.26384	0						0.122945
FBgn0026430	Grip84	E1JJQ3;E1JJQ4;Q8IQW7;Q9XYP7;X2JG40	-	-	-	-	+	0		0		0		Exp1;Exp2	0		0		0.487936	0.805839	0.20013	1.1488	3	0.264653	0.85187	1.90886	3.75512	2	0.451259	0.809962	0.280858	1.21492	1	0.282515	0.697618	1.86689	3.64746	2	0.710921	0.999911	0.12554	1.09092	1	0.314827	0.578099	1.78435	3.44464	3	0.452946
FBgn0026431	Grip75	Q9VKU7	-	-	-	-	+	0		0		0		Exp1	0		0		0.900176	0.950343	-0.303937	0.810039	0						0.581265	0.918956	1.21727	2.32506	1						0.9697	0.999911	-0.122178	0.918799	0						0.955771
FBgn0026441	ear	A0A0B4KG69;Q9VF92	-	-	-	-	-	0		0		0		Exp1;Exp2	0		0		0.286936	0.579089	1.82444	3.54171	1	0.674936	0.950592	-0.462619	0.725668	1	0.249199	0.591848	1.97332	3.9267	1	0.0248045	0.140678	-3.67998	0.0780217	0	0.9655	0.999911	-0.129655	0.91405	0	0.019249	0.103265	-4.0318	0.0611375	0	0.943006
FBgn0026479	Drp1	Q8IHG0;Q8T9L0;Q9VQE0	+	-	-	+	-	0		0		0		Exp1;Exp2	0		0		0.501967	0.818594	-0.265501	0.83191	3	0.171915	0.685657	0.582608	1.49755	2	0.718141	0.996497	0.179096	1.13217	1	0.3807	0.822745	0.358671	1.28224	3	0.49896	0.920587	-0.267106	0.830985	3	0.202168	0.47035	0.525119	1.43905	3	0.119908
FBgn0026562	SPARC	O97365;Q8SY75	-	-	-	-	+	0		0		0		Exp1	0		0		0.0022235	0.0294609	-4.0861	0.0588793	0						0.437464	0.793985	-0.589062	0.664775	1						0.987835	0.999911	0.0235849	1.01648	3						0.366845
FBgn0026566	BG:DS00004.12;CG1307	O97067;E1JJ73	-	-	-	+	-	1	CG8314	1	CG8314	0		Exp1	1	CG8314	0		0.892733	0.950343	-0.295243	0.814935	0						0.917339	0.996497	-0.225827	0.855105	0						0.951566	0.999911	-0.152314	0.899806	0						0.980271
FBgn0026576	CG5991;Pisd	C6TPB6;Q9VCE0	-	-	-	-	-	0		0		0		Exp1;Exp2	0		0		0.501873	0.818594	-0.351458	0.783791	3	0.185851	0.716179	1.87575	3.66992	3	0.7451	0.996497	0.222079	1.16641	1	0.0732285	0.303565	2.57214	5.94691	3	0.336349	0.74735	-0.541613	0.687002	2	0.048932	0.194978	2.87544	7.33828	3	0.940655
FBgn0026630	nes	Q9VVX5	-	-	-	-	-	0		0		0		Exp1;Exp2	0		0		0.132688	0.357393	2.69314	6.4672	1	0.834458	0.950592	-0.442093	0.736066	0	0.076844	0.301069	3.10009	8.57472	1	0.824672	0.939496	-0.480635	0.716662	0	0.983016	0.999911	-0.0468809	0.968027	0	0.525786	0.783524	1.31769	2.49266	1	0.983502
FBgn0026634	ldlCp	Q9VF78	-	-	-	-	+	0		0		0		Exp1	0		0		0.297247	0.590031	-0.608803	0.655741	1						0.864862	0.996497	-0.11356	0.924305	1						0.726634	0.999911	-0.22046	0.858292	1						0.965775
FBgn0026702	l(1)G0045	Q7KVW2	-	-	-	+	+	0		0		0		Exp1;Exp2	0		0		0.652342	0.950343	-0.220607	0.858204	3	0.93898	0.974273	0.0326417	1.02288	3	0.437038	0.793985	-0.5106	0.701931	1	0.975631	0.986549	-0.0087402	0.99396	3	0.315782	0.722549	-0.651877	0.636452	1	0.962542	0.973934	0.0221254	1.01545	2	0.637498
FBgn0026761	Trap1	A1Z6L9;Q7KNF3;Q8IHC2;Q8MSU6	-	-	-	+	+	0		0		0		Exp1	0		0		0.000807	0.0159062	-1.5271	0.346974	2						0.428644	0.788152	-0.391707	0.762227	1						0.513135	0.936355	-0.254429	0.838319	3						0.597908
FBgn0027052	STUB1	Q9XYW6	-	-	-	-	+	0		0		0		Exp1	0		0		0.912543	0.950343	-0.237265	0.848352	0						0.94726	0.996497	-0.143605	0.905254	0						0.963734	0.999911	-0.108437	0.927593	0						0.96292
FBgn0027053	CSN5	Q9XZ58;A0A0B4KHM2	-	-	-	+	+	0		0		0		Exp1	0		0		0.884499	0.950343	-0.333727	0.793484	0						0.930339	0.996497	-0.207902	0.865795	0						0.953812	0.999911	-0.171297	0.888044	0						0.978495
FBgn0027055	CSN3	Q8SYG2	-	-	-	+	-	0		0		0		Exp1	0		0		0.0245745	0.117523	-3.20764	0.108244	0						0.042123	0.224656	-2.97561	0.127131	0						0.040937	0.215736	-2.87581	0.136237	0						0.064882
FBgn0027066	Eb1	A1Z6P3;D3DMK3;D6W4V6;Q6NNE2;Q7JZD3;Q9XZ57	-	-	-	+	-	10	dHip14;CG5196;CG8314;CG4676;CG1407;Dnz1;app;GabPI;CG5880;Patsas	10	dHip14;CG5196;CG8314;CG4676;CG1407;Dnz1;app;GabPI;CG5880;Patsas	0		Exp1;Exp2	0		10	CG1407;CG4676;CG5196;app;CG5880;dHip14;Patsas;Dnz1;CG8314;GabPI	0.19057	0.449013	-0.737179	0.599911	3	0.0046665	0.0613824	3.63027	12.3828	3	0.084482	0.319306	-1.24585	0.42166	1	0.000749	0.00847369	3.98764	15.8635	3	0.0405485	0.214866	-1.23194	0.425745	2	5e-07	1.2e-05	4.89877	29.8317	3	0.092628
FBgn0027079	ValRS	A0A0B4KF06;Q0E993	-	-	-	+	-	0		0		0		Exp1;Exp2	0		0		0.843107	0.950343	-0.179361	0.883094	3	0.785397	0.950592	0.296325	1.22801	3	0.0484555	0.242185	-2.2897	0.204518	1	0.143719	0.468113	1.55833	2.94512	3	0.0093065	0.102226	-2.88476	0.135394	1	0.12698	0.362995	1.65158	3.14178	3	0.710103
FBgn0027080	TyrRS	Q9VV60	-	-	-	+	+	0		0		0		Exp1	0		0		0.034758	0.149297	-2.12264	0.229627	1						0.317088	0.675958	-1.06604	0.477628	1						0.103827	0.377437	-1.63882	0.321119	1						0.35098
FBgn0027081	ThrRS	Q8IGC5;Q8IP94;Q8MRL7;Q9VKB0	-	-	-	+	+	1	GabPI	1	GabPI	0		Exp1;Exp2	0		1	GabPI	0.0583025	0.209351	-1.38795	0.382108	3	0.849898	0.950592	-0.492858	0.710616	0	0.141308	0.430663	-1.32391	0.399452	1	0.0659125	0.281776	3.52511	11.5124	3	0.0747925	0.312971	-1.38044	0.384101	2	0.0793935	0.264903	3.51701	11.4479	2	0.386097
FBgn0027084	LysRS	Q8SXM8;Q9W327	-	-	-	+	+	0		0		0		Exp1;Exp2	0		0		0.0219575	0.10999	-1.10632	0.464477	3	0.74048	0.950592	-0.270861	0.828825	3	0.095289	0.340618	-0.984432	0.505425	1	0.828461	0.939496	-0.183742	0.880417	3	0.004734	0.0710733	-1.37303	0.386081	3	0.309394	0.574349	0.845403	1.79677	3	0.92533
FBgn0027085	LeuRS-m	Q9VZ82	-	-	-	-	+	0		0		0		Exp1	0		0		0.344357	0.651345	-1.73056	0.301334	0						0.423067	0.782284	-1.48474	0.357313	0						0.498032	0.920587	-1.2863	0.410002	0						0.568254
FBgn0027086	IleRS	Q8MSW0	-	-	-	+	+	0		0		0		Exp1;Exp2	0		0		0.02078	0.106061	0.95671	1.94088	3	0.710572	0.950592	0.144791	1.10557	3	0.206543	0.537115	-0.53675	0.689322	3	0.981164	0.98839	-0.00948174	0.993449	3	0.0363885	0.204649	-0.932045	0.524115	3	0.925301	0.949596	0.0358725	1.02518	3	0.677398
FBgn0027087	HisRS	Q9VWT1;M9PHI2;Q8IQX8	-	-	-	+	+	0		0		0		Exp1	0		0		0.0024105	0.0306179	-4.34509	0.0492036	0						0.005445	0.0637972	-4.1684	0.0556144	0						0.0039955	0.0663505	-4.03799	0.0608756	0						0.0103295
FBgn0027088	GlyRS	Q961R8;Q9VUK8	-	-	-	+	+	1	GabPI	1	GabPI	0		Exp1;Exp2	0		1	GabPI	0.432874	0.74538	-0.532295	0.691454	3	0.816786	0.950592	-0.538146	0.688655	0	0.421181	0.781267	-0.6949	0.617752	1	0.255116	0.660982	1.99005	3.97252	2	0.234484	0.612784	-0.830284	0.562419	3	0.354741	0.619777	1.70048	3.25009	3	0.376531
FBgn0027090	Aats-gln	Q9Y105	-	-	-	+	-	0		0		0		Exp1;Exp2	0		0		0.0464705	0.179325	-0.765932	0.588073	3	0.61393	0.950592	0.370188	1.29252	3	0.045636	0.234827	-0.983456	0.505767	1	0.984869	0.989207	-0.00404185	0.997202	2	0.022604	0.157107	-0.906322	0.533544	3	0.128428	0.362995	1.05705	2.08068	3	0.165411
FBgn0027091	CysRS	Q7KN90	-	-	-	+	+	0		0		0		Exp1	0		0		0.0209205	0.106061	-3.00118	0.124898	0						0.0524925	0.252179	-2.93718	0.130563	0						0.053093	0.254484	-2.85018	0.138679	0						0.088498
FBgn0027093	ArgRS	Q9VXN4	-	-	-	+	-	0		0		0		Exp1;Exp2	0		0		0.51029	0.827211	0.518597	1.43256	3	0.036584	0.264798	0.929591	1.90474	3	0.110521	0.37057	-1.30885	0.403643	3	0.464183	0.910522	-0.319261	0.801481	3	0.725634	0.999911	-0.272454	0.82791	3	0.83601	0.884502	0.090127	1.06446	3	0.850042
FBgn0027094	AATS;Aats-ala;AlaRS	K7ZI11;Q8T9G8;Q9VLM8;T2FFB7	-	-	-	+	-	0		0		0		Exp1;Exp2	0		0		4.7e-05	0.00206506	-5.52265	0.0217529	1	0.902179	0.961925	-0.337612	0.79135	0	2.4e-05	0.0033744	-6.4996	0.0110516	1	0.721589	0.939496	0.991984	1.98892	1	0.000278	0.0154013	-4.96597	0.031996	1	0.293029	0.556755	2.76415	6.79346	1	0.001016
FBgn0027279	l(1)G0196	Q9VR59;X2JCY0;X2JEN2;X2JG41;X2JGE9;X2JLN4	-	-	-	-	+	0		0		0		Exp1;Exp2	0		0		0.072038	0.239967	0.711277	1.63725	3	0.070467	0.392766	2.73717	6.66762	2	0.272575	0.620157	0.537564	1.45152	1	0.067188	0.285445	2.71938	6.58589	3	0.301462	0.704471	-0.480281	0.716838	1	0.0225475	0.115959	3.07873	8.44869	3	0.755385
FBgn0027287	Gmap	Q9VXU2;Q9VXU1	-	-	-	-	+	0		0		0		Exp2	0		0							0.846263	0.950592	-0.412117	0.75152	0						0.305905	0.729057	1.84566	3.59417	1						0.747536	0.837621	-0.692291	0.61887	0
FBgn0027291	l(1)G0156	Q9VWH4	-	-	-	+	-	0		0		0		Exp1;Exp2	0		0		0.0035195	0.0369285	-1.67427	0.313324	1	0.235594	0.813868	2.03912	4.10996	1	0.0805105	0.310414	-0.983362	0.5058	1	0.148293	0.475134	2.33822	5.05677	1	0.3112	0.717433	-0.422761	0.745995	3	0.103865	0.3197	2.46337	5.51504	3	0.832036
FBgn0027296	temp	Q9W501	-	-	-	-	+	0		0		0		Exp1	0		0		0.711086	0.950343	-0.801242	0.573855	0						0.81639	0.996497	-0.596913	0.661167	0						0.873086	0.999911	-0.515513	0.699544	0						0.943341
FBgn0027329	CCT6	Q9VXQ5	-	-	-	+	-	0		0		0		Exp1;Exp2	0		0		0.942859	0.96016	-0.0327092	0.977583	3	0.820222	0.950592	-0.094361	0.936687	3	0.198951	0.52514	0.5292	1.44313	3	0.770228	0.939496	0.118055	1.08527	3	0.609355	0.999911	0.208387	1.1554	3	0.269255	0.537993	0.46789	1.38308	3	0.552087
FBgn0027330	l(1)G0020	H0RNM5;Q9W3C1;X2JD07	-	-	-	+	+	0		0		0		Exp1;Exp2	0		0		0.03935	0.160877	1.79903	3.47987	3	0.867764	0.950592	0.1269	1.09194	3	0.273475	0.621082	0.916518	1.88755	3	0.92954	0.956458	0.0677364	1.04807	3	0.163899	0.500178	1.21263	2.3176	3	0.278716	0.546962	-0.864306	0.549311	3	0.638271
FBgn0027334	l(1)G0004	Q9VR89	-	-	-	-	-	0		0		0		Exp1	0		0		0.88774	0.950343	-0.342482	0.788683	0						0.956471	0.996497	-0.158341	0.896055	0						0.96297	0.999911	-0.126837	0.915837	0						0.990553
FBgn0027335	Rip11	Q494I2;Q9VWS3;X2JEA7;X2JFP6;X2JL40	-	-	-	-	-	10	dHip14;CG5196;CG8314;CG4676;CG1407;Dnz1;app;GabPI;CG5880;Patsas	2	dHip14;app	8	CG5196;CG8314;CG4676;CG1407;Dnz1;GabPI;CG5880;Patsas	Exp1;Exp2	8	CG1407;CG4676;CG5196;CG5880;Patsas;Dnz1;CG8314;GabPI	10	CG1407;CG4676;CG5196;app;CG5880;dHip14;Patsas;Dnz1;CG8314;GabPI	1e-06	0.000132	7.92416	242.889	3	5e-07	2.97e-05	7.30444	158.072	3	0.00036	0.01717	6.17596	72.3021	3	5e-07	2.14e-05	6.28241	77.8383	3	0.005373	0.0745504	5.03764	32.8459	3	5e-07	1.2e-05	5.5028	45.3428	3	0.103009
FBgn0027338	Kap-alpha3	O76522;Q9UB78;Q9V455	-	-	-	-	-	0		0		0		Exp1;Exp2	0		0		0.562553	0.878024	-0.244872	0.843891	3	0.809623	0.950592	-0.0641073	0.956537	3	0.637633	0.967458	-0.221032	0.857951	2	0.227787	0.608617	0.326061	1.25359	3	0.44462	0.863447	-0.317841	0.80227	3	0.62335	0.837621	0.128528	1.09318	3	0.711516
FBgn0027341;FBgn0039580	Gfat1;Gfat2	A8Y596;A8Y599;A8Y5A0;A8Y5A1;E8NHS9;Q32KF3;Q58CK4;Q7PLC5;Q7PLC6;Q7PLC7;Q9VAW3;Q9Y093	-	-	-	-	+	0		0		0		Exp1;Exp2	0		0		0.560488	0.87769	0.393064	1.31318	3	0.735024	0.950592	0.0987697	1.07086	3	0.028925	0.182643	-1.62667	0.323836	2	0.440665	0.88133	-0.235643	0.849306	3	0.0090405	0.10088	-1.86182	0.275129	3	0.891652	0.9241	0.0384959	1.02704	3	0.646552
FBgn0027356	Amph	A0A0B4KFR7;A0A0B4KEW6;Q7KLE5	-	-	-	+	-	0		0		0		Exp1	0		0		0.872462	0.950343	-0.398122	0.758845	0						0.958116	0.996497	-0.121834	0.919019	0						0.982068	0.999911	-0.0777923	0.947506	0						0.965943
FBgn0027363	Stam	Q9XTL2	+	-	-	+	-	3	CG4676;GabPI;app	3	CG4676;GabPI;app	0		Exp2	0		3	CG4676;app;GabPI					0	0.214669	0.764757	2.3324	5.03644	1					0	0.003154	0.0282005	4.09127	17.0449	3					0	0.748633	0.837621	-0.729675	0.60304	0
FBgn0027453	Dnz1	Q9VKN8	-	++	+	-	+	2	CG8314;GabPI	2	CG8314;GabPI	0		Exp1;Exp2	2	CG8314;GabPI	0		0.853144	0.950343	-0.480187	0.716884	0	0.848763	0.950592	-0.519834	0.697452	0	0.20732	0.537809	2.53715	5.80442	1	0.923519	0.953489	-0.07589	0.948757	3	0.920069	0.999911	-0.277838	0.824826	0	0.341153	0.605314	-2.13801	0.227192	3	0.999391
FBgn0027492	wdb	Q9VB23	-	-	-	-	+	0		0		0		Exp1;Exp2	0		0		0.714067	0.950343	-0.220863	0.858052	3	0.119367	0.546134	2.30989	4.95847	2	0.492285	0.85031	0.471097	1.38616	2	0.844334	0.939496	-0.448691	0.732707	0	0.269097	0.659146	-0.886026	0.541102	1	0.704403	0.837621	-0.833322	0.561235	0	0.015108
FBgn0027493	CG17273;AdSS	F0JAP3;Q9Y0Y2	-	-	-	+	-	1	GabPI	1	GabPI	0		Exp1;Exp2	0		1	GabPI	0.054278	0.200126	-2.43607	0.184787	1	0.835587	0.950592	-0.459343	0.727317	0	0.07201	0.295258	-2.42627	0.186045	1	0.856755	0.939496	-0.376235	0.770446	0	0.0251045	0.163412	-3.85771	0.0689786	0	0.719958	0.837621	-0.779559	0.582545	0	0.15601
FBgn0027495	Smyd4-4;CG8378	L0CP19;L0CP25;L0CP31;L0CP48;L0CP86;L0CP93;L0CPB0;L0CQD5;L0CQE1;L0CQF8;L0CQR4;L0CQT0;L0CR15;L0CR21;Q7KMH5	-	-	-	-	+	0		0		0		Exp2	0		0							0.855127	0.950592	-0.388475	0.763937	0						0.896416	0.940833	-0.258123	0.836175	0						0.309213	0.574349	1.94049	3.83836	1
FBgn0027496	epsilonCOP	Q9Y0Y5	-	-	-	+	-	0		0		0		Exp1	0		0		0.0042	0.0408194	-3.83025	0.0703039	0						0.0100085	0.0919799	-3.69159	0.0773963	0						0.0073655	0.0899234	-3.63412	0.0805416	0						0.0229985
FBgn0027500	spd-2	Q9VV79	-	-	-	-	-	0		0		0		Exp1;Exp2	0		0		0.87432	0.950343	-0.366565	0.775627	0	0.812491	0.950592	-0.53903	0.688234	0	0.944954	0.996497	-0.142776	0.905774	0	0.829107	0.939496	-0.464864	0.72454	0	0.984476	0.999911	-0.0470701	0.9679	0	0.720221	0.837621	-0.804724	0.572472	0	0.97117
FBgn0027504	BcDNA.LD23371	Q7KMI3	-	-	-	-	-	0		0		0		Exp2	0		0							0.838982	0.950592	-0.450944	0.731564	0						0.316947	0.745259	1.94042	3.83817	1						0.34813	0.61135	1.84899	3.60249	1
FBgn0027505	Rab3-GAP	Q9VKB9	-	-	-	+	+	0		0		0		Exp1;Exp2	0		0		0.89164	0.950343	-0.322034	0.799941	0	0.842757	0.950592	-0.416185	0.749404	0	0.0987495	0.346855	2.80393	6.98338	1	0.301754	0.726888	1.86574	3.64455	1	0.0621735	0.282976	3.07514	8.42768	1	0.152804	0.398922	2.26886	4.81942	3	0.036608
FBgn0027507	CG1344	A1Z6G6	-	-	-	-	-	0		0		0		Exp1;Exp2	0		0		0.708766	0.950343	-0.348484	0.785409	1	0.196192	0.735179	2.1828	4.54035	3	0.565931	0.910386	0.573737	1.48837	1	0.101571	0.370533	2.55444	5.87441	3	0.0878375	0.340532	-2.78944	0.144642	0	0.295754	0.559797	1.88269	3.68761	3	0.146432
FBgn0027509	TBCD	Q7KN66;Q9VQ78	-	-	-	+	+	0		0		0		Exp1;Exp2	0		0		0.844046	0.950343	0.142624	1.10391	3	0.973063	0.987501	-0.0131901	0.990899	3	0.34467	0.695607	-0.679554	0.624358	3	0.983375	0.98916	-0.00914847	0.993679	3	0.666679	0.999911	0.306904	1.23705	3	0.400992	0.662138	0.315675	1.24459	3	0.936647
FBgn0027514	CG1024;BcDNA:LD21969	Q9VI18;B9A0M7	-	-	-	-	-	0		0		0		Exp1	0		0		0.551403	0.871746	-1.18442	0.440001	0						0.645166	0.975002	-0.969779	0.510584	0						0.690371	0.999911	-0.927827	0.52565	0						0.791694
FBgn0027526	Ublcp1	Q9XZ16	-	-	-	-	-	0		0		0		Exp1	0		0		0.116043	0.327187	2.53879	5.81103	2						0.336197	0.688108	1.70807	3.26724	1						0.987703	0.999911	-0.0643506	0.956376	0						0.108969
FBgn0027532	BcDNA:LD21293	Q9XZ11	-	-	-	-	+	0		0		0		Exp1	0		0		0.877818	0.950343	-0.346445	0.78652	0						0.138926	0.425247	2.5428	5.8272	1						0.941681	0.999911	-0.204614	0.867771	0						0.984333
FBgn0027537	Nup93-1	Q9XZ06	-	-	-	-	-	0		0		0		Exp1;Exp2	0		0		0.952191	0.966396	0.0236961	1.01656	3	0.177431	0.699691	0.385613	1.30641	3	0.857971	0.996497	-0.0851991	0.942654	1	0.78483	0.939496	0.077496	1.05519	3	0.853896	0.999911	0.0647916	1.04593	3	0.357666	0.621713	0.264589	1.20129	3	0.583504
FBgn0027548	nito	Q7KMJ6	-	-	-	+	-	1	CG8314	1	CG8314	0		Exp1;Exp2	0		1	CG8314	0.782767	0.950343	0.140793	1.10251	3	0.951873	0.979657	0.0120296	1.00837	3	0.89435	0.996497	-0.0646379	0.956185	3	0.567751	0.939496	-0.126269	0.916198	3	0.257997	0.643208	0.578538	1.49334	3	0.885046	0.919319	0.0331237	1.02323	3	0.904818
FBgn0027549	CG7927;BcDNA.GH11023	M9PBV6;Q9Y109	-	-	-	-	-	0		0		0		Exp1;Exp2	0		0		0.867429	0.950343	0.0982562	1.07048	3	0.513045	0.950592	0.230159	1.17296	3	0.348892	0.700775	-0.594934	0.662075	2	0.886667	0.939496	-0.0483794	0.967022	3	0.656099	0.999911	0.250923	1.18997	3	0.682876	0.837621	0.1446	1.10542	3	0.890637
FBgn0027552	AKR2E3	Q9Y112	-	-	-	-	-	1	GabPI	1	GabPI	0		Exp2	0		1	GabPI						0.83873	0.950592	-0.435573	0.7394	0						0.860483	0.939496	-0.371437	0.773012	0						0.759996	0.837772	0.858182	1.81275	2
FBgn0027554	BcDNA.GH10229	Q9Y114	-	-	-	+	-	4	CG8314;CG5196;CG5880;Patsas	3	CG5880;Patsas;CG5196	1	CG8314	Exp1;Exp2	2	CG5880;CG8314	3	CG5196;Patsas;CG8314	0.884374	0.950343	-0.327886	0.796703	0	0.833024	0.950592	-0.453908	0.730062	0	0.064563	0.281329	2.98372	7.91025	1	0.048616	0.226985	2.88855	7.40523	3	0.103533	0.377437	2.67521	6.3873	1	6.95e-05	0.0010008	4.85873	29.0151	3	0.946602
FBgn0027565	BcDNA.GH08385	Q9Y124	-	-	-	-	-	0		0		0		Exp1;Exp2	0		0		0.884065	0.950343	-0.328084	0.796594	0	0.830629	0.950592	-0.519135	0.69779	0	0.385238	0.742657	1.58427	2.99856	1	0.866417	0.939496	-0.35442	0.782184	0	0.974216	0.999911	-0.0962868	0.935438	0	0.736588	0.837621	-0.741506	0.598114	0	0.978881
FBgn0027567	BcDNA.GH07921;BcDNA:GH07921	Q7KMK8;Q9VT61	-	-	-	-	-	0		0		0		Exp1	0		0		0.895366	0.950343	-0.308404	0.807535	0						0.972896	0.996497	-0.0516964	0.964801	0						0.946266	0.999911	-0.154553	0.898411	0						0.247533
FBgn0027568	Cand1	M9PB90;Q7KMK9;Q9VKY2	-	-	-	+	-	0		0		0		Exp1;Exp2	0		0		0.556235	0.8752	-0.449997	0.732044	3	0.700789	0.950592	0.167484	1.1231	3	0.400296	0.761249	-0.646359	0.638891	3	0.865583	0.939496	-0.0699963	0.95264	3	0.825951	0.999911	-0.167338	0.890485	3	0.030098	0.141492	0.972973	1.96288	3	0.194693
FBgn0027579	mino	Q8IMM7;Q8IMM8;Q9Y137	-	-	-	+	-	0		0		0		Exp1;Exp2	0		0		0.012588	0.0785447	-2.70382	0.153487	0	0.411626	0.950592	1.57723	2.98397	1	0.170103	0.475163	0.642751	1.5613	1	0.847889	0.939496	-0.406914	0.754235	0	0.435186	0.854365	0.28603	1.21928	2	0.349751	0.612625	1.70151	3.25241	3	0.70484
FBgn0027580	PCB	Q0E9E2;Q7KN97	-	-	-	+	-	0		0		0		Exp1;Exp2	0		0		0.940873	0.959062	0.108112	1.07782	3	0.70255	0.950592	-0.320073	0.801029	3	0.007033	0.0749121	-4.55582	0.0425169	3	0.43398	0.876369	-0.639971	0.641726	3	0.0036025	0.0618383	-4.89923	0.0335107	3	0.028707	0.137794	-1.83918	0.27948	3	0.128691
FBgn0027582	BcDNA:GH06032;BcDNA.GH06032	Q8MSI5;Q9VKJ6;Q9Y139	-	-	-	+	+	0		0		0		Exp1;Exp2	0		0		0.201049	0.465948	-0.63159	0.645464	1	0.812404	0.950592	-0.523611	0.695629	0	0.424897	0.784682	0.407255	1.32616	1	0.831284	0.939496	-0.465232	0.724355	0	0.986838	0.999911	0.00700033	1.00486	2	0.716269	0.837621	-0.776721	0.583692	0	0.775115
FBgn0027583	CG7601	Q9Y140	-	-	-	+	-	1	CG4676	1	CG4676	0		Exp1;Exp2	0		1	CG4676	0.16363	0.409851	2.37811	5.19857	1	0.797083	0.950592	-0.557458	0.679498	0	0.0832345	0.316291	2.82986	7.11005	1	0.002388	0.022223	4.02618	16.293	3	0.984753	0.999911	-0.0593399	0.959703	0	0.683232	0.837621	-0.872846	0.546068	0	0.949025
FBgn0027587	BcDNA:GH04978;CG7028	M9PGI7;Q9Y145;X2JAG8;X2JG22	-	-	-	+	-	0		0		0		Exp1;Exp2	0		0		0.158392	0.40247	1.58467	2.9994	3	0.745325	0.950592	-0.307637	0.807964	3	0.565874	0.910386	0.64908	1.56817	3	0.431527	0.876369	-0.74473	0.59678	3	0.129835	0.433263	1.70172	3.2529	3	0.208602	0.477203	-1.17976	0.441426	3	0.519601
FBgn0027590	GstE12	Q9XYZ9	-	-	-	-	-	0		0		0		Exp1	0		0		0.003595	0.0370304	-4.15254	0.0562289	0						0.0072265	0.0755377	-4.03646	0.0609402	0						0.00627	0.0842257	-3.93586	0.0653412	0						0.013547
FBgn0027598	cindr	A0A0B4KHG1;A0A0B4KHJ8;A0A0B4KI32;A0A0B4KI34;Q7YU85;Q86PF3;Q9VA35;Q9VA36;Q9Y154	-	-	-	-	+	6	GabPI;dHip14;CG8314;CG4676;CG1407;app	6	GabPI;dHip14;CG8314;CG4676;CG1407;app	0		Exp1;Exp2	0		6	CG1407;CG4676;app;dHip14;CG8314;GabPI	0.0656835	0.22707	0.888841	1.85169	3	1.55e-05	0.000517	3.91924	15.129	3	0.530053	0.880014	-0.324121	0.798785	2	0.0102085	0.0738901	3.09159	8.52435	3	0.0783605	0.318603	-0.922721	0.527513	2	0.137296	0.379257	2.23777	4.71669	2	0.133473
FBgn0027602	CG8611	Q86B47;X2JKW3	-	-	-	-	+	0		0		0		Exp1;Exp2	0		0		0.027135	0.1246	-5.43318	0.0231445	0	0.339351	0.934473	-1.68869	0.310208	0	0.604947	0.938569	-1.165	0.445963	1	0.36227	0.798045	-1.54936	0.341662	0	0.04117	0.215989	-5.19673	0.0272665	0	0.220832	0.489835	-1.93014	0.262403	0	0.0419775
FBgn0027603	Ulp1	Q7KMN4;Q9VWK5	-	-	-	-	-	0		0		0		Exp1	0		0		0.87815	0.950343	-0.367224	0.775273	0						0.931041	0.996497	-0.213579	0.862395	0						0.954484	0.999911	-0.153804	0.898877	0						0.982217
FBgn0027607	CG8230	Q7KNA0	-	-	-	-	+	0		0		0		Exp1;Exp2	0		0		0.772686	0.950343	-0.0776043	0.94763	3	0.437291	0.950592	0.225869	1.16948	3	0.770903	0.996497	0.0858863	1.06134	2	0.114541	0.403846	-0.47318	0.720375	3	0.90742	0.999911	-0.0320287	0.978044	3	0.303638	0.56901	0.303926	1.2345	3	0.713221
FBgn0027617	BcDNA:GH01073	Q9XYZ6	-	-	-	-	+	0		0		0		Exp1	0		0		0.132235	0.356793	2.88139	7.36861	1						0.0655195	0.282907	3.45861	10.9938	1						0.983749	0.999911	-0.0767602	0.948185	0						0.968369
FBgn0027619	eIF3j	A0A0B4LF26;Q7K550	-	-	-	+	-	10	dHip14;CG5196;CG8314;CG4676;CG1407;Dnz1;app;GabPI;CG5880;Patsas	0		10	dHip14;CG5196;CG8314;CG4676;CG1407;Dnz1;app;GabPI;CG5880;Patsas	Exp1;Exp2	10	CG1407;CG4676;CG5196;app;CG5880;dHip14;Patsas;Dnz1;CG8314;GabPI	10	CG1407;CG4676;CG5196;app;CG5880;dHip14;Patsas;Dnz1;CG8314;GabPI	5e-07	7.03e-05	7.70548	208.728	3	5e-07	2.97e-05	9.76445	869.748	3	3.35e-05	0.00415597	5.92527	60.7693	3	5e-07	2.14e-05	8.88554	472.95	3	9e-06	0.0012654	6.37792	83.1659	3	5e-07	1.2e-05	10.3282	1285.56	3	0.000312
FBgn0027655	htt	Q9V3N4	-	-	-	+	+	0		0		0		Exp1	0		0		0.900276	0.950343	-0.284343	0.821116	0						0.954745	0.996497	-0.171784	0.887744	0						0.976972	0.999911	-0.10796	0.927899	0						0.948153
FBgn0027779	VhaSFD	Q9V3J1;M9PDK5	-	-	-	+	+	0		0		0		Exp1	0		0		0.088284	0.270626	-0.589213	0.664705	2						0.171974	0.477855	-0.591745	0.66354	1						0.0915415	0.351476	-0.559704	0.678442	3						0.114895
FBgn0027786	Mtch	Q9V3Y4	-	-	-	+	-	1	GabPI	1	GabPI	0		Exp2	0		1	GabPI						0.814881	0.950592	-0.4944	0.709857	0						0.841691	0.939496	-0.430154	0.742183	0						0.711639	0.837621	-0.806156	0.571904	0
FBgn0027794	CG14786;Lrpprc2	C3KGM3;D8FT09;Q5BIM0;Q9W592;V5P006	+	-	-	-	+	0		0		0		Exp1;Exp2	0		0		0.116603	0.328141	-0.558031	0.679228	3	0.88551	0.952341	-0.385501	0.765513	0	0.454329	0.812018	0.327427	1.25477	1	0.88993	0.940083	-0.407486	0.753936	0	0.628884	0.999911	-0.224553	0.85586	1	0.516118	0.774176	1.72483	3.30542	1	0.957157
FBgn0027835	Dp1	Q7KN75;Q7KN84;Q9U982	-	-	-	+	-	2	Patsas;CG5196	2	Patsas;CG5196	0		Exp1;Exp2	0		2	CG5196;Patsas	0.297393	0.590031	-0.573104	0.672169	3	0.0143235	0.142669	0.909064	1.87783	3	0.103201	0.354064	-0.907262	0.533196	3	0.221281	0.600621	0.447202	1.36339	3	0.618794	0.999911	-0.266305	0.831446	3	0.0010635	0.0103182	1.24917	2.37704	3	0.173143
FBgn0027836	Dgp-1	Q0E931	-	-	-	-	-	0		0		0		Exp1;Exp2	0		0		0.229142	0.503397	0.515962	1.42995	3	0.819559	0.950592	-0.495277	0.709425	0	0.435671	0.793463	0.353407	1.27757	2	0.241009	0.63404	2.01466	4.04085	1	0.062622	0.283412	0.797041	1.73753	3	0.272664	0.539805	1.93023	3.81117	1	0.559315
FBgn0027866	CG9776	C9QP83;Q9V468	-	-	-	-	+	0		0		0		Exp1	0		0		0.042995	0.169489	-1.13563	0.455137	2						0.296801	0.652485	-0.677296	0.625336	1						0.286811	0.682714	-0.530773	0.692184	3						0.335141
FBgn0027868	Nup107	A1YK54;A1YK55;A1YK56;A1YK57;A1YK58;A1YK59;A1YK60;A1YK61;A1YK62;A1YK63;A1YK65;Q9V466	-	-	-	+	+	4	CG8314;CG4676;CG5880;CG5196	3	CG4676;CG5880;CG5196	1	CG8314	Exp1;Exp2	1	CG8314	4	CG4676;CG5196;CG5880;CG8314	0.171342	0.420773	-0.87233	0.546264	2	0.406417	0.950592	1.62454	3.08345	1	0.578176	0.916782	0.416825	1.33499	1	0.0073615	0.056576	3.51015	11.3936	3	0.654296	0.999911	0.286045	1.21929	2	4.25e-05	0.000632	4.56577	23.6828	3	0.432171
FBgn0027873	Cpsf100	Q9V3D6	-	-	-	-	-	0		0		0		Exp1	0		0		0.014964	0.0875206	-2.90827	0.133205	0						0.997297	0.998718	0.00146945	1.00102	1						0.032929	0.195965	-2.63335	0.161169	0						0.0986615
FBgn0027885	Aac11	Q9V431	-	-	-	+	+	0		0		0		Exp1	0		0		0.0488045	0.186128	-2.95333	0.12911	0						0.095172	0.340618	-2.72772	0.150964	0						0.603479	0.999911	-0.462034	0.725962	1						0.78177
FBgn0027889	ball	A4V3G8;Q7KRY6	-	-	-	-	-	0		0		0		Exp1;Exp2	0		0		0.035822	0.152623	0.889312	1.85229	3	0.33006	0.931326	0.741367	1.67176	3	0.272587	0.620157	0.605968	1.522	1	0.855569	0.939496	0.151426	1.11067	3	0.190702	0.544238	0.541493	1.45548	3	0.873825	0.911228	-0.112574	0.924937	3	0.059007
FBgn0027932	Akap200	Q86BM5;Q8IPF5;Q9U7E6;Q9U7E7;Q9VLL3	-	-	-	-	-	5	CG8314;CG4676;GabPI;CG1407;dHip14	5	CG8314;CG4676;GabPI;CG1407;dHip14	0		Exp1;Exp2	0		5	CG1407;CG4676;dHip14;CG8314;GabPI	0.106971	0.308622	2.47436	5.55721	0	1e-06	5.26e-05	5.67484	51.0854	3	0.0842675	0.319067	2.78735	6.90361	0	2.9e-05	0.000721	5.6788	51.2257	3	0.330373	0.741809	-1.64781	0.319125	0	0.0417875	0.179202	3.28041	9.71635	3	0.132911
FBgn0027948	msps	A0A0B4K664;A0A0B4K700;D3DMH7;E1JIM4;Q95TZ9;Q9U5W6;Q9VEZ3	+	-	-	+	+	0		0		0		Exp1	0		0		0.003062	0.0339882	-3.87376	0.0682151	0						0.256002	0.598568	-0.981585	0.506423	1						0.0362195	0.204308	-1.83819	0.279672	1						0.43443
FBgn0027949	msb1l	Q9VIT3	-	-	-	-	-	0		0		0		Exp1	0		0		0.897719	0.950343	-0.322706	0.799569	0						0.95784	0.996497	-0.137537	0.90907	0						0.963223	0.999911	-0.156974	0.896904	0						0.966077
FBgn0028292	ric8a	Q9W358;X2JEL4	-	-	-	+	+	0		0		0		Exp1	0		0		0.97597	0.9839	-0.31987	0.801142	0						0.946973	0.996497	-0.141215	0.906755	0						0.89411	0.999911	-0.0240754	0.983451	0						0.833445
FBgn0028325	Pdha;CG7010	F6J1A7;Q7KVX1;Q7YU05;Q9W4H6	-	-	-	+	+	0		0		0		Exp1;Exp2	0		0		0.0908595	0.274597	-0.881391	0.542844	3	0.674741	0.950592	0.265519	1.20207	3	0.54887	0.897521	-0.389381	0.763457	1	0.987685	0.991309	0.0097264	1.00676	2	0.282219	0.67483	-0.574195	0.671661	2	0.266361	0.53507	0.68032	1.6025	3	0.80616
FBgn0028327	l(1)G0320	Q9W335	-	-	-	+	+	5	GabPI;CG5196;CG8314;CG4676;Patsas	4	CG4676;GabPI;Patsas;CG5196	1	CG8314	Exp1;Exp2	1	CG8314	5	CG4676;CG5196;Patsas;CG8314;GabPI	0.884101	0.950343	-0.35128	0.783888	0	0.814299	0.950592	-0.521741	0.696531	0	0.964441	0.996497	-0.082002	0.944746	0	0.015779	0.0976727	3.12267	8.70996	2	0.986484	0.999911	-0.0275208	0.981105	0	5e-07	1.2e-05	5.29848	39.3551	3	0.939376
FBgn0028342	ATPsyndelta	Q9W2X6	-	-	-	-	-	0		0		0		Exp1	0		0		0.0110955	0.07326	-3.55062	0.085341	0						0.032968	0.19809	-3.39447	0.095096	0						0.0231405	0.157957	-3.36058	0.0973562	0						0.040536
FBgn0028343	Ankle2	Q8MQX9;Q9VX44;X2JCC5	-	-	-	-	+	9	CG5196;CG8314;Dnz1;dHip14;CG4676;app;GabPI;CG5880;Patsas	2	dHip14;app	7	CG5196;CG8314;CG4676;Dnz1;GabPI;CG5880;Patsas	Exp1;Exp2	7	CG4676;CG5196;CG5880;Patsas;Dnz1;CG8314;GabPI	9	CG4676;CG5196;app;CG5880;dHip14;Patsas;Dnz1;CG8314;GabPI	0.100574	0.294191	1.12645	2.18321	3	0.0205095	0.177576	1.9342	3.82167	3	0.0010415	0.0264002	2.38619	5.22773	2	5e-07	2.14e-05	5.06324	33.434	3	0.000206	0.0131333	2.57397	5.95446	3	5e-07	1.2e-05	6.17598	72.3027	3	0.502537
FBgn0028375	heix	Q9V3R8	-	-	-	-	+	0		0		0		Exp1;Exp2	0		0		0.154534	0.398426	-2.14191	0.22658	0	0.457097	0.950592	1.4567	2.7448	1	0.229648	0.570886	-1.96993	0.255265	0	0.305035	0.728798	1.82696	3.54788	1	0.25114	0.636602	-1.93315	0.261856	0	0.427972	0.6876	1.52142	2.87073	1	0.345758
FBgn0028425	JhI-21	Q9VKC2	-	+	-	+	+	0		0		0		Exp1	0		0		0.0089915	0.0647204	-3.13552	0.113793	0						0.108434	0.364152	1.09131	2.13067	1						0.0214775	0.153027	-2.99508	0.125427	0						0.053891
FBgn0028426	RNaseZ	Q8MKW7	-	-	-	+	-	0		0		0		Exp1	0		0		0.889617	0.950343	-0.318998	0.801626	0						0.18172	0.493239	2.28108	4.86043	1						0.974023	0.999911	-0.0918148	0.938342	0						0.949271
FBgn0028427	Ilk	Q9V400	-	-	-	+	+	0		0		0		Exp1;Exp2	0		0		0.158013	0.402198	0.575539	1.49023	3	0.0702905	0.392766	2.73973	6.67944	3	0.0363805	0.208496	0.96208	1.94812	2	0.08994	0.345612	2.64045	6.23526	2	0.182991	0.533787	0.530599	1.44453	3	0.0634725	0.227305	2.81381	7.03138	2	0.370287
FBgn0028467	BcDNA.LD34475	Q9U4F8	-	-	-	-	-	0		0		0		Exp1;Exp2	0		0		0.908106	0.950343	-0.252077	0.839687	0	0.840345	0.950592	-0.442731	0.735741	0	0.97415	0.996497	-0.0762981	0.948488	0	0.815183	0.939496	-0.566087	0.675446	0	0.973849	0.999911	-0.0711726	0.951864	0	0.724859	0.837621	-0.776845	0.583642	0	0.506426
FBgn0028471	Nab2	Q9V3H9	-	-	-	-	+	0		0		0		Exp1;Exp2	0		0		0.986905	0.991135	0.011753	1.00818	3	0.984973	0.992957	0.0128047	1.00892	3	0.953828	0.996497	0.0363569	1.02552	3	0.292194	0.715927	-0.760721	0.590201	3	0.556083	0.977315	-0.373727	0.771786	3	0.071251	0.24552	-1.31321	0.402425	3	0.794026
FBgn0028473	Non1	A0A0B4LEY9;Q9V411	-	-	-	+	-	0		0		0		Exp1;Exp2	0		0		0.831391	0.950343	0.117829	1.0851	3	0.127	0.564078	0.912014	1.88167	3	0.796944	0.996497	-0.186831	0.878533	1	0.288424	0.708373	0.626133	1.54342	3	0.266304	0.655135	-0.608319	0.65596	3	0.828762	0.879157	0.132405	1.09612	3	0.430935
FBgn0028474	BcDNA.LD23634	Q9V3Y5	-	-	-	+	-	0		0		0		Exp1;Exp2	0		0		0.448489	0.760952	0.869935	1.82758	3	0.932025	0.971067	0.0824353	1.0588	3	0.667396	0.990853	0.507278	1.42137	3	0.42286	0.86686	-0.729461	0.603129	3	0.418737	0.841063	0.948698	1.93013	3	0.318628	0.581954	-0.931001	0.524494	3	0.792003
FBgn0028479	Mtpalpha	Q8IPE8;Q9V397	-	-	-	+	-	1	GabPI	1	GabPI	0		Exp1;Exp2	0		1	GabPI	0.00492	0.0451143	-4.34652	0.0491549	0	0.850309	0.950592	-0.45256	0.730745	0	0.103621	0.354192	-1.62033	0.325262	1	0.87266	0.939496	-0.342182	0.788847	0	0.0082855	0.0965421	-4.18541	0.0549624	0	0.756332	0.837772	-0.747098	0.595801	0	0.727364
FBgn0028484	Ack	Q9VZI2	+	-	-	-	-	0		0		0		Exp1;Exp2	0		0		0.058768	0.209838	0.872102	1.83033	3	0.81434	0.950592	-0.551218	0.682444	0	0.97111	0.996497	-0.0190627	0.986874	1	0.833002	0.939496	-0.480959	0.716501	0	0.256889	0.643208	0.549635	1.46372	2	0.711847	0.837621	-0.853683	0.55337	0	0.968808
FBgn0028497	BcDNA:GH04637;BcDNA.GH04637;CG3530	Q7KK51;Q9W1Q6;Q8MLR7	-	-	-	-	+	0		0		0		Exp1	0		0		0.87924	0.950343	-0.336792	0.7918	0						0.926921	0.996497	-0.218411	0.859511	0						0.95684	0.999911	-0.137225	0.909266	0						0.990375
FBgn0028500	Rich	Q9V3C5	+	-	-	-	+	0		0		0		Exp1;Exp2	0		0		0.863711	0.950343	-0.391752	0.762204	0	0.809615	0.950592	-0.537349	0.689036	0	0.925306	0.996497	-0.192679	0.87498	0	0.847382	0.939496	-0.404774	0.755355	0	0.939798	0.999911	-0.18051	0.882391	0	0.695114	0.837621	-0.848039	0.555539	0	0.962336
FBgn0028507	CG3793;BG:DS09217.4	Q9V3K7;M9NF32	-	-	-	-	-	0		0		0		Exp1	0		0		0.602354	0.911963	0.300443	1.23152	2						0.716115	0.996497	-0.234213	0.850148	1						0.139041	0.455338	-2.27779	0.206213	0						0.403705
FBgn0028509	CenG1A	Q9NGC3	-	-	-	-	+	0		0		0		Exp1;Exp2	0		0		0.0702935	0.236442	1.75677	3.3794	3	0.708601	0.950592	0.313529	1.24274	3	0.174427	0.480789	1.31036	2.48004	3	0.940527	0.960897	-0.065984	0.955294	3	0.145048	0.464905	1.37304	2.59016	3	0.271547	0.539034	-0.96499	0.512282	3	0.903964
FBgn0028515	EndoGI	Q9V3V9	-	-	-	-	-	0		0		0		Exp1	0		0		0.026473	0.122707	-3.07038	0.119048	0						0.0510195	0.247357	-2.88825	0.135067	0						0.049752	0.244509	-2.87253	0.136547	0						0.0945015
FBgn0028538	Sec71	Q9VJW1	-	-	-	-	+	0		0		0		Exp1;Exp2	0		0		0.60427	0.913807	-0.252462	0.839463	3	0.52485	0.950592	1.30525	2.47126	1	0.476633	0.835594	-0.44798	0.733069	1	0.850684	0.939496	-0.426477	0.744077	0	0.466559	0.891667	-0.382907	0.766891	2	0.510676	0.767698	1.33027	2.51451	2	0.088903
FBgn0028541	TM9SF4	Q9V3N6	-	-	-	+	-	0		0		0		Exp1	0		0		0.0160425	0.0911958	-3.25582	0.104689	0						0.0385165	0.214331	-3.06755	0.119282	0						0.0348975	0.200625	-2.98595	0.126223	0						0.086274
FBgn0028554	x16	M9PC85;Q9V3V0	-	-	-	+	-	0		0		0		Exp1	0		0		0.251586	0.535415	-0.712328	0.610335	1						0.0194995	0.141321	-3.22523	0.106933	0						0.0182175	0.141412	-3.09599	0.116953	0						0.0401165
FBgn0028577	hfp	A4V193;Q8T6B9	-	-	-	+	+	0		0		0		Exp1	0		0		0.09091	0.274597	-1.09624	0.467734	3						0.258383	0.602133	-0.815367	0.568264	2						0.310994	0.717433	-0.638163	0.642531	3						0.597487
FBgn0028582	lqf	A8JNM3;M9PBU6;M9PEF2;M9PEM7;Q7KU90;Q7KU93;Q9VS85	-	-	-	-	-	7	dHip14;CG8314;CG4676;CG1407;Dnz1;app;GabPI	4	GabPI;dHip14;CG8314;app	3	CG4676;CG1407;Dnz1	Exp1;Exp2	4	CG1407;CG4676;Dnz1;CG8314	6	CG1407;CG4676;app;dHip14;Dnz1;GabPI	5.05e-05	0.00208832	6.58847	96.2337	3	1.75e-05	0.000557	5.94711	61.6961	3	0.000703	0.023166	5.80294	55.8288	2	0.001427	0.0144603	4.74191	26.7582	3	0.958283	0.999911	-0.141023	0.906876	0	0.0994845	0.310719	2.88206	7.37203	3	0.0357855
FBgn0028646	aralar1	Q9VA73;A0A0B4KHW3;A0A0B4K6V1	-	-	-	+	+	0		0		0		Exp1	0		0		0.775867	0.950343	0.0824135	1.05879	2						0.135941	0.421317	-0.550412	0.682825	1						0.926851	0.999911	-0.0311374	0.978648	2						0.710137
FBgn0028671	Vha100-1	Q6NLA3;Q86M57;Q86P41;Q8IML3;Q8IML4;Q8IML5;Q9XZ10	-	-	-	+	-	2	GabPI;Patsas	2	GabPI;Patsas	0		Exp1;Exp2	0		2	Patsas;GabPI	0.174234	0.422838	-1.24287	0.42253	1	0.834963	0.950592	-0.447856	0.733131	0	0.596792	0.931245	-0.551756	0.682189	1	0.846376	0.939496	-0.419121	0.74788	0	0.636414	0.999911	-0.407102	0.754137	2	0.212813	0.483602	2.15191	4.44417	1	0.037169
FBgn0028684	Rpt5	Q9V3V6	-	-	-	+	-	2	GabPI;Patsas	2	GabPI;Patsas	0		Exp1;Exp2	0		2	Patsas;GabPI	0.005243	0.0462656	-1.56853	0.337151	2	0.08722	0.453399	2.75406	6.74611	3	0.229946	0.570886	-0.773246	0.5851	1	0.0175015	0.105009	3.54773	11.6942	3	0.176863	0.522073	-0.711123	0.610844	2	0.032943	0.15022	3.27497	9.67973	3	0.325777
FBgn0028685	Rpt4	C1C3F8;Q8SZ19;Q9U7A2;Q9W414	-	-	-	+	-	1	GabPI	1	GabPI	0		Exp1;Exp2	0		1	GabPI	0.0026315	0.031355	-1.85589	0.276262	3	0.0728625	0.397115	2.80423	6.98485	2	0.094597	0.339294	-1.22882	0.426667	1	0.05384	0.242428	2.94603	7.70626	2	0.072626	0.307124	-1.06164	0.479086	2	0.034661	0.154955	3.15943	8.9348	2	0.535977
FBgn0028686	Rpt3;CG16916	E1UIA5;Q9V405	-	-	-	+	-	0		0		0		Exp1;Exp2	0		0		0.0660225	0.227519	-0.939483	0.52142	3	0.866247	0.950592	0.0959404	1.06876	2	0.719845	0.996497	-0.241073	0.846116	1	0.182366	0.533978	0.689266	1.61246	3	0.630726	0.999911	0.238995	1.18017	3	0.257147	0.52115	0.585962	1.50104	3	0.862877
FBgn0028687	Rpt1	Q7KMQ0	-	-	-	+	-	1	Patsas	1	Patsas	0		Exp1;Exp2	0		1	Patsas	0.336525	0.642292	-0.599023	0.660201	3	0.144474	0.6157	0.80455	1.7466	3	0.0444125	0.231846	-1.29057	0.408789	3	0.437429	0.8813	0.435387	1.35227	3	0.818433	0.999911	-0.141416	0.906629	3	0.0676805	0.23782	1.0502	2.07082	3	0.852015
FBgn0028688	Rpn7	Q9V3G7	-	-	-	+	-	0		0		0		Exp1;Exp2	0		0		0.033766	0.146409	-0.956204	0.515411	3	0.23703	0.815326	1.32449	2.50445	2	0.100288	0.349599	-0.926872	0.525998	1	0.828181	0.939496	-0.254582	0.83823	1	0.011053	0.112312	-1.11851	0.460569	3	0.555841	0.809788	0.642425	1.56095	3	0.542029
FBgn0028689	Rpn6	A0A0B4K7Z5;Q7KLV9	-	-	-	+	+	0		0		0		Exp1;Exp2	0		0		0.386819	0.695806	-0.512623	0.700947	3	0.203231	0.745851	2.33749	5.05423	1	0.614151	0.947509	-0.322135	0.799886	2	0.866045	0.939496	-0.353813	0.782513	0	0.997008	0.999911	0.00331116	1.0023	3	0.0235705	0.119868	3.37352	10.3641	3	0.121884
FBgn0028690	Rpn5	Q9V3Z4	-	-	-	+	+	0		0		0		Exp1;Exp2	0		0		0.22307	0.497834	-0.577666	0.670047	3	0.159938	0.65061	-0.616893	0.652074	3	0.571537	0.910741	0.268904	1.20489	3	0.839113	0.939496	-0.0911867	0.93875	3	0.760058	0.999911	0.142349	1.1037	3	0.724658	0.837621	0.155251	1.11362	3	0.78644
FBgn0028691	Rpn9	Q7KMP8	-	-	-	+	-	0		0		0		Exp1	0		0		0.0230855	0.113226	-1.82422	0.282393	2						0.112673	0.371016	-1.44895	0.366288	1						0.227078	0.606047	-0.939946	0.521252	2						0.52637
FBgn0028692	Rpn2	A0A0B4KHE9;A0A0B4KI10;Q9V3P6	-	-	-	+	-	0		0		0		Exp1;Exp2	0		0		5e-07	7.03e-05	-5.7628	0.0184173	2	0.855954	0.950592	-0.391739	0.76221	0	5e-07	0.000176	-4.86024	0.0344289	1	0.856598	0.939496	-0.41182	0.751674	0	5e-07	0.000117	-4.05402	0.0602031	2	0.192618	0.455099	2.51349	5.71	2	2.5e-06
FBgn0028693	Rpn12	Q9V436	-	-	-	+	-	0		0		0		Exp1;Exp2	0		0		0.0124265	0.0782313	-1.84727	0.277918	2	0.672826	0.950592	0.968287	1.95652	1	0.139188	0.425431	-1.26155	0.417096	1	0.82504	0.939496	-0.551856	0.682142	0	0.0410195	0.215736	-1.68276	0.311486	1	0.736919	0.837621	-0.772439	0.585427	0	0.291834
FBgn0028694	Rpn11	Q9V3H2	-	-	-	+	-	0		0		0		Exp1;Exp2	0		0		0.010975	0.0731031	-3.57619	0.0838417	0	0.836928	0.950592	-0.458	0.727995	0	0.98392	0.997056	-0.0276943	0.980987	1	0.851232	0.939496	-0.424021	0.745344	0	0.0240985	0.160327	-3.23367	0.106309	0	0.734144	0.837621	-0.798378	0.574995	0	0.052278
FBgn0028695	Rpn1	Q9VW54	-	-	-	+	-	0		0		0		Exp1;Exp2	0		0		0.536901	0.859775	-0.389561	0.763362	3	0.205	0.745851	0.635737	1.55373	3	0.023616	0.161185	-1.47585	0.359521	3	0.504272	0.939496	0.333337	1.25992	3	0.474292	0.901232	-0.456032	0.728989	3	0.0275865	0.1343	1.11792	2.17034	3	0.446009
FBgn0028697	RpL15	A8Y560;O17445	-	-	-	+	-	0		0		0		Exp1;Exp2	0		0		0.880597	0.950343	-0.0572982	0.961062	3	0.358348	0.950592	0.322258	1.25029	3	0.778698	0.996497	-0.130728	0.91337	2	0.185193	0.53561	0.469	1.38415	3	0.439943	0.857582	0.300093	1.23122	3	0.643451	0.837621	0.166305	1.12218	3	0.508497
FBgn0028700	RfC38	Q9U9Q1	-	-	-	+	-	0		0		0		Exp1;Exp2	0		0		0.931089	0.953699	-0.0284693	0.98046	3	0.910605	0.964356	-0.024327	0.983279	3	0.76336	0.996497	-0.129665	0.914043	1	0.796175	0.939496	-0.0545503	0.962895	3	0.625779	0.999911	0.151807	1.11096	3	0.469346	0.723047	0.157311	1.11521	3	0.715697
FBgn0028734	Fmr1	A0A0B4K618;A0A0B4KFN9;A0A0B4KGP6;A0A126GUS7;B3LF78;Q9NFU0	-	-	-	-	-	0		0		0		Exp1;Exp2	0		0		0.070283	0.236442	-1.60887	0.327855	2	0.340927	0.934473	1.05495	2.07764	3	0.0745525	0.297331	-1.82095	0.283035	1	0.963666	0.97869	-0.0594855	0.959606	1	0.107831	0.384825	-1.33034	0.397674	3	0.267315	0.536199	1.20566	2.30643	3	0.405631
FBgn0028737	eEF1beta	O96827;A0A0B4LFL3	-	-	-	+	-	0		0		0		Exp1	0		0		0.044352	0.173541	-2.63522	0.16096	2						0.0706145	0.292696	-3.46449	0.0905909	0						0.0525065	0.252822	-3.65712	0.0792679	0						0.08341
FBgn0028744	CG5033	Q7K0Y1	-	-	-	+	-	0		0		0		Exp1;Exp2	0		0		0.026613	0.123085	-3.11166	0.115691	0	0.832716	0.950592	-0.422551	0.746104	0	0.04995	0.244419	-2.90769	0.13326	0	0.84061	0.939496	-0.411699	0.751738	0	0.04569	0.229977	-2.82906	0.140724	0	0.716634	0.837621	-0.741275	0.59821	0	0.0983635
FBgn0028746	CG18508;EG:140G11.3	F3YDJ5;O97172;Q8SYT4	-	-	-	-	+	1	CG8314	1	CG8314	0		Exp1	1	CG8314	0		0.879031	0.950343	-0.380947	0.767933	0						0.949545	0.996497	-0.168712	0.889636	0						0.971758	0.999911	-0.115854	0.922836	0						0.95277
FBgn0028833	Dak1	Q9VBI2	-	-	-	+	-	0		0		0		Exp1	0		0		0.014691	0.0870318	-3.31787	0.100282	0						0.0340465	0.202265	-3.19117	0.109487	0						0.028881	0.180207	-3.11457	0.115458	0						0.058237
FBgn0028968	gammaCOP;gammaCop	A0A0B4KHL2;G4LU37;Q8I0G5	-	-	-	+	-	2	GabPI;CG5196	2	GabPI;CG5196	0		Exp1;Exp2	0		2	CG5196;GabPI	0.0723975	0.239967	-0.474319	0.719807	3	0.159909	0.65061	0.531993	1.44593	3	0.138827	0.425247	-0.381724	0.76752	3	0.4857	0.932794	0.255018	1.19335	3	0.947223	0.999911	-0.0177491	0.987773	3	0.00142	0.0131199	1.22682	2.3405	3	0.171625
FBgn0028969	deltaCOP	Q7K7G0;Q9U8A9;Q9W555	-	-	-	+	+	4	CG8314;GabPI;Dnz1;dHip14	4	CG8314;GabPI;Dnz1;dHip14	0		Exp1;Exp2	0		4	dHip14;Dnz1;CG8314;GabPI	0.0775535	0.248671	-0.931019	0.524488	3	0.576945	0.950592	-0.289326	0.818284	3	0.560905	0.907865	-0.329153	0.796004	2	0.0250325	0.140924	1.16972	2.24968	3	0.251582	0.636957	-0.605403	0.657288	3	0.19739	0.46238	0.679767	1.60188	3	0.821205
FBgn0028974	xmas-2	Q9U3V9	-	-	-	-	+	0		0		0		Exp1	0		0		0.585946	0.901722	1.12616	2.18276	2						0.590763	0.926334	1.13113	2.1903	1						0.561358	0.98053	1.19674	2.29221	1						0.947672
FBgn0028992	sds22	Q9VEK8	-	-	-	-	-	0		0		0		Exp1;Exp2	0		0		0.871663	0.950343	-0.169469	0.88917	2	0.812579	0.950592	-0.511898	0.701299	0	0.844361	0.996497	-0.27201	0.828165	1	0.0966425	0.360237	2.46465	5.51993	1	0.517145	0.940223	-0.772729	0.585309	2	0.0295775	0.140007	2.84703	7.1952	3	0.84846
FBgn0029006	Smurf	Q9V853;A0A0B4KFU5	-	-	-	-	+	0		0		0		Exp1	0		0		0.79564	0.950343	-0.12261	0.918524	2						0.716615	0.996497	0.183635	1.13574	1						0.0019805	0.0431801	-3.68844	0.0775656	0						0.0054205
FBgn0029067	Dd	Q9VRG7;X2JCV6;X2JEK6	-	-	-	-	+	0		0		0		Exp1;Exp2	0		0		0.0722675	0.239967	2.9392	7.66987	2	0.811542	0.950592	-0.533746	0.690759	0	0.184669	0.499082	2.34743	5.08917	1	0.837549	0.939496	-0.479967	0.716994	0	0.182769	0.533787	2.35501	5.11599	1	0.244381	0.508397	2.02203	4.06154	1	0.0728195
FBgn0029088	disp	Q9VNJ5	-	-	-	-	+	2	CG1407;Dnz1	2	CG1407;Dnz1	0		Exp1;Exp2	2	CG1407;Dnz1	0		0.011192	0.07326	3.71046	13.0906	3	0.045966	0.299436	2.83951	7.15776	2	0.0324445	0.196061	3.37085	10.3449	1	0.0283555	0.153596	3.03397	8.19058	2	0.974263	0.999911	-0.0796617	0.94628	0	0.712492	0.837621	-0.807291	0.571454	0	0.946832
FBgn0029093	cathD	Q7K485	-	-	-	+	-	0		0		0		Exp1;Exp2	0		0		0.910528	0.950343	-0.258088	0.836196	0	0.224997	0.793288	2.03853	4.10827	2	0.962646	0.996497	-0.0818362	0.944854	0	0.846355	0.939496	-0.461632	0.726164	0	0.996722	0.999911	0.00256149	1.00178	0	0.710576	0.837621	-0.847618	0.555702	0	0.956327
FBgn0029095	aru	Q9VPU7;Q8IPW1	-	-	-	+	-	0		0		0		Exp2	0		0							0.180023	0.702523	2.13645	4.39677	2						0.334897	0.764673	1.68506	3.21553	2						0.305162	0.569525	1.75938	3.38553	2
FBgn0029113	Uba2	Q7KJV6;Q7KUA4;Q9VSD9	-	-	-	+	-	0		0		0		Exp1	0		0		0.004124	0.0404536	-4.65937	0.0395722	0						0.0777535	0.303671	-2.49429	0.177478	1						0.0099875	0.108019	-4.45214	0.0456848	0						0.0973815
FBgn0029118	ScsbetaG;Sucb	F3YDH6;Q9V470	-	-	-	+	-	0		0		0		Exp1;Exp2	0		0		0.168409	0.417576	-0.599467	0.659998	3	0.869595	0.950592	0.0638785	1.04527	3	0.648616	0.977679	-0.190897	0.876061	3	0.256553	0.663449	-0.44742	0.733353	3	0.979989	0.999911	0.0138152	1.00962	3	0.713784	0.837621	-0.140439	0.907243	3	0.564823
FBgn0029121	Sras	Q9U1H8	-	-	-	+	+	0		0		0		Exp1	0		0		0.882447	0.950343	-0.325665	0.797931	0						0.937631	0.996497	-0.176191	0.885037	0						0.946574	0.999911	-0.153315	0.899182	0						0.975668
FBgn0029133	REG	Q9V3P3	+	-	-	+	-	0		0		0		Exp1	0		0		0.000477	0.0109232	-5.68037	0.0195001	0						0.001028	0.0264002	-5.56133	0.0211774	0						0.000843	0.0303169	-5.49734	0.0221379	0						0.0018405
FBgn0029137	Patsas	Q9VKB1	-	-	-	-	-	0		0		0		Exp1;Exp2	0		0		0.84756	0.950343	-0.517318	0.698669	0	0.743047	0.950592	0.87607	1.83537	1	0.885119	0.996497	-0.249457	0.841213	1	0.860492	0.939496	-0.464414	0.724765	0	0.877219	0.999911	0.461141	1.37663	1	0.791759	0.852265	-0.667677	0.62952	0	0.627672
FBgn0029147	NtR	A0A0B4K8A6;H8F4S1;Q8T9A2;Q9W288	-	+	-	-	+	0		0		0		Exp1	0		0		0.762879	0.950343	-0.746784	0.59593	0						0.833822	0.996497	-0.548192	0.683877	0						0.873167	0.999911	-0.547353	0.684275	0						0.966149
FBgn0029148	NHP2	Q9V3U2;M9PCI2	-	-	-	+	-	0		0		0		Exp1	0		0		0.0547355	0.20076	-2.90362	0.133636	0						0.882672	0.996497	0.135353	1.09836	1						0.883404	0.999911	-0.160874	0.894483	1						0.152753
FBgn0029155	Men-b	Q9VB69;E1JIZ5;E1JIZ4	-	-	-	+	+	0		0		0		Exp1	0		0		0.899541	0.950343	-0.276633	0.825515	0						0.950701	0.996497	-0.14202	0.906249	0						0.975564	0.999911	-0.0690648	0.953256	0						0.97742
FBgn0029174	FKBP59;Fkbp59	Q9VL78;X2J5E8	-	-	-	+	-	0		0		0		Exp1;Exp2	0		0		0.0208895	0.106061	-2.68311	0.155706	3	0.822869	0.950592	-0.550458	0.682803	0	0.035154	0.204801	-3.1143	0.115479	1	0.882753	0.939496	-0.33039	0.795321	0	0.0074635	0.0899458	-4.62379	0.0405601	0	0.759537	0.837772	-0.677366	0.625306	0	0.173382
FBgn0029176	eEF1gamma;Ef1gamma	A0A0B4JD11;Q9NJH0	-	-	-	+	-	0		0		0		Exp1;Exp2	0		0		0.144195	0.379186	-1.88544	0.270661	3	0.77053	0.950592	0.4067	1.32565	3	0.055017	0.257846	-2.80724	0.142868	1	0.521147	0.939496	0.932207	1.90819	3	0.112315	0.393339	-2.02101	0.246386	3	0.285364	0.552161	1.48795	2.8049	3	0.446648
FBgn0029503	CHORD	Q9VCC0	-	-	-	+	+	0		0		0		Exp1	0		0		0.0058015	0.0493361	-3.72183	0.0757907	0						0.014679	0.117711	-3.56971	0.0842191	0						0.011127	0.112312	-3.42144	0.093335	0						0.0245225
FBgn0029512	Aos1	Q7KSM5	-	-	-	+	-	0		0		0		Exp1;Exp2	0		0		0.0044335	0.0420811	-1.1685	0.444883	3	0.61576	0.950592	0.219756	1.16454	3	0.594619	0.930086	-0.255754	0.83755	1	0.88264	0.939496	-0.0639867	0.956617	3	6e-06	0.000904	-1.81758	0.283697	3	0.132591	0.370171	0.666244	1.58694	3	0.122867
FBgn0029525	EG:171D11.6;CG13372	O46060;Q9I7Z8	-	-	-	-	+	0		0		0		Exp1;Exp2	0		0		0.807454	0.950343	-0.0773205	0.947816	3	0.832272	0.950592	-0.433697	0.740362	0	0.794976	0.996497	0.117035	1.0845	1	0.846443	0.939496	-0.429365	0.742588	0	0.795565	0.999911	0.106686	1.07675	2	0.857015	0.90115	0.694252	1.61804	2	0.38538
FBgn0029629	eIF3g1	Q9W4X7	-	-	-	+	-	0		0		0		Exp1;Exp2	0		0		0.155256	0.3998	-0.676109	0.625851	2	0.299304	0.89791	1.84248	3.58626	2	0.799611	0.996497	-0.147558	0.902777	1	0.314675	0.744767	1.81868	3.52757	1	0.676195	0.999911	-0.195419	0.873319	2	0.105524	0.3197	2.49562	5.6397	2	0.334749
FBgn0029664	CG10802	M9PGD7;Q9W4R9	-	-	-	-	+	0		0		0		Exp1	0		0		0.869285	0.950343	-0.368102	0.774801	0						0.962503	0.996497	-0.092469	0.937916	0						0.969608	0.999911	-0.076726	0.948207	0						0.964676
FBgn0029666	CG10803	M9PGK9;M9PDP5;Q9W4R7	+	-	-	+	+	0		0		0		Exp1	0		0		0.701754	0.950343	0.861053	1.81636	1						0.859986	0.996497	0.518744	1.43271	1						0.499797	0.920587	1.30144	2.46475	2						0.973982
FBgn0029672	CG2875	Q9W4R2;Q9W4R1	-	-	-	+	+	0		0		0		Exp1	0		0		0.752	0.950343	0.193549	1.14357	1						0.636225	0.966714	-0.986188	0.50481	0						0.680069	0.999911	-0.908946	0.532574	0						0.792808
FBgn0029676;FBgn0260484	HIP;HIP-R	C4NYP8;E2QD63;Q86DS1	-	-	-	+	-	2	CG5880;Patsas	2	CG5880;Patsas	0		Exp1;Exp2	0		2	CG5880;Patsas	0.180583	0.431801	-1.17457	0.443015	3	0.209373	0.755558	2.1124	4.32411	2	0.374993	0.731346	-0.983044	0.505911	1	0.118522	0.413618	2.48805	5.61018	1	0.0958565	0.358442	-1.54428	0.342866	2	0.143517	0.384559	2.3311	5.03189	3	0.521221
FBgn0029686;FBgn0052783;FBgn0052786	CG32783;Glos;CG32786	Q9W4N9;Q8IRT0;Q8IRS9	-	-	-	-	+	0		0		0		Exp1	0		0		0.869193	0.950343	-0.387143	0.764642	0						0.928292	0.996497	-0.212405	0.863097	0						0.96567	0.999911	-0.112436	0.925025	0						0.965326
FBgn0029687	Vap33	Q7KVX5;Q9W4N8	-	-	-	+	-	9	CG5196;CG8314;Dnz1;dHip14;CG4676;app;GabPI;CG5880;Patsas	2	dHip14;app	7	CG5196;CG8314;CG4676;Dnz1;GabPI;CG5880;Patsas	Exp1;Exp2	7	CG4676;CG5196;CG5880;Patsas;Dnz1;CG8314;GabPI	9	CG4676;CG5196;app;CG5880;dHip14;Patsas;Dnz1;CG8314;GabPI	0.0762325	0.246965	1.00493	2.00685	3	0.034428	0.254581	1.23491	2.35366	3	5e-07	0.000176	3.30689	9.89631	3	5e-07	2.14e-05	3.43065	10.7827	3	5e-07	0.000117	5.35884	41.0365	3	5e-07	1.2e-05	5.19126	36.5362	3	0.084932
FBgn0029688	lva	Q8MSS1;X2JAF1	-	-	-	-	-	6	CG5880;CG5196;CG8314;CG4676;Patsas;app	5	CG5880;CG4676;CG5196;Patsas;app	1	CG8314	Exp1;Exp2	2	CG5880;CG8314	5	CG4676;CG5196;app;Patsas;CG8314	0.195036	0.456526	-1.14365	0.452614	2	0.309133	0.914004	2.1637	4.48062	2	0.314068	0.674872	0.89781	1.86324	2	0.006826	0.0530566	5.18825	36.4602	3	0.052055	0.251408	1.60987	3.05225	3	1.75e-05	0.000299	7.61211	195.647	3	0.024915
FBgn0029693	CG6379	F6J338;Q9W4N2;T2GGJ9	-	-	-	-	+	0		0		0		Exp1;Exp2	0		0		0.981618	0.987236	-0.0111623	0.992293	3	0.701833	0.950592	0.144295	1.10519	3	0.265711	0.611018	-0.799569	0.574521	3	0.278363	0.69701	0.41348	1.33189	3	0.620888	0.999911	-0.346425	0.786531	3	0.129801	0.364614	0.57723	1.49198	3	0.287781
FBgn0029706	CG3626	Q9W4K8	-	-	-	-	+	0		0		0		Exp1	0		0		0.118711	0.332929	2.80938	7.00983	2						0.0456515	0.234827	3.48387	11.1879	1						0.228336	0.606047	2.31601	4.97952	1						0.946596
FBgn0029714	CG3527	Q9W4J5	-	-	-	+	-	0		0		0		Exp1;Exp2	0		0		0.0206885	0.105903	-3.279	0.10302	0	0.08434	0.443758	2.66682	6.35028	2	0.0414195	0.222841	-3.0729	0.118841	0	0.822439	0.939496	-0.520458	0.69715	0	0.039831	0.213207	-3.01457	0.123744	0	0.714677	0.837621	-0.784423	0.580584	0	0.06521
FBgn0029736	CG4041	Q9W4F8	-	-	-	-	+	0		0		0		Exp1	0		0		0.937292	0.9568	-0.402732	0.756424	0						0.987813	0.99727	-0.311411	0.805853	0						0.96775	0.999911	-0.174369	0.886155	0						0.907725
FBgn0029766	CG15784	Q9W4C1	-	-	-	-	-	0		0		0		Exp1;Exp2	0		0		0.89665	0.950343	0.12653	1.09166	3	0.05448	0.334209	-1.58505	0.333313	3	0.856113	0.996497	-0.192883	0.874856	2	0.0754355	0.308969	-1.46867	0.361316	3	0.95186	0.999911	-0.0613518	0.958366	3	0.001829	0.0157363	-2.62505	0.162099	3	0.870204
FBgn0029785	RpL35	C6SV02;Q8MT59;Q9W499	-	-	-	+	+	0		0		0		Exp1;Exp2	0		0		0.269632	0.559354	-0.840827	0.558323	3	0.000332	0.00698732	-1.3995	0.37906	3	0.04846	0.242185	-1.52506	0.347466	3	0.000239	0.00353768	-1.47185	0.360519	3	0.089724	0.347207	-1.29806	0.406672	3	5e-07	1.2e-05	-2.19168	0.218897	3	0.737327
FBgn0029813	AgmNAT	Q9W469	-	-	-	-	-	0		0		0		Exp1	0		0		0.865411	0.950343	-0.394558	0.760723	0						0.928903	0.996497	-0.209987	0.864545	0						0.981024	0.999911	-0.0497382	0.966112	0						0.97875
FBgn0029818	GAA1	Q9W464	-	-	-	+	-	0		0		0		Exp1;Exp2	0		0		0.000107	0.00374348	-5.70755	0.0191362	0	0.838838	0.950592	-0.475281	0.719326	0	0.000256	0.0152475	-5.55958	0.0212032	0	0.857959	0.939496	-0.445509	0.734325	0	0.000224	0.0134976	-5.48065	0.0223955	0	0.207609	0.475726	2.1247	4.36113	2	0.000582
FBgn0029840	raptor	Q9W437	+	-	-	-	+	0		0		0		Exp1	0		0		0.588673	0.901722	0.258151	1.19594	2						0.570889	0.910741	-0.308106	0.807702	1						0.212421	0.584409	-1.86254	0.274992	0						0.635755
FBgn0029857	wuho	Q9W415	-	-	-	-	+	0		0		0		Exp1	0		0		0.001279	0.0206714	-4.56469	0.0422564	0						0.003535	0.0521941	-4.45755	0.0455139	0						0.002804	0.0535253	-4.30304	0.0506588	0						0.005039
FBgn0029861	CG3815	Q9W410	-	-	-	-	+	0		0		0		Exp1	0		0		0.896362	0.950343	-0.323625	0.799059	0						0.94236	0.996497	-0.160647	0.894624	0						0.975792	0.999911	-0.0801766	0.945942	0						0.975554
FBgn0029870	Marf	Q7YU24	+	-	-	+	-	0		0		0		Exp1	0		0		0.874901	0.950343	-0.384483	0.766053	0						0.328966	0.684886	1.85097	3.60744	1						0.96477	0.999911	-0.119872	0.920269	0						0.970454
FBgn0029880	CG14443	Q9W3Y5	-	-	-	-	+	0		0		0		Exp1	0		0		0.876077	0.950343	-0.356658	0.780971	0						0.937033	0.996497	-0.184298	0.880077	0						0.979726	0.999911	-0.0638758	0.956691	0						0.971004
FBgn0029882	CG3226	Q9W3Y3	-	-	-	+	-	0		0		0		Exp1;Exp2	0		0		0.0036045	0.0370304	-3.23545	0.106178	1	0.83565	0.950592	-0.455973	0.729018	0	0.006099	0.0689219	-3.08449	0.117889	1	0.833213	0.939496	-0.481933	0.716018	0	0.001363	0.0354885	-4.90995	0.0332627	0	0.714186	0.837621	-0.812706	0.569313	0	0.0023955
FBgn0029897	RpL17	Q9W3W8;X2JIQ5	-	-	-	+	+	2	CG5880;CG1407	2	CG5880;CG1407	0		Exp1;Exp2	2	CG1407;CG5880	0		0.002701	0.0320023	1.32707	2.50892	3	0.577269	0.950592	-0.370612	0.773455	3	0.0447075	0.23281	0.833959	1.78257	3	0.763593	0.939496	-0.197198	0.872243	3	0.026257	0.168317	0.931156	1.9068	3	0.228292	0.496507	-0.80166	0.573689	3	0.270849
FBgn0029899	CG14438	Q9W3W6	+	-	-	-	+	0		0		0		Exp1	0		0		0.839162	0.950343	-0.0831355	0.944004	3						0.776275	0.996497	-0.154087	0.898701	1						0.867546	0.999911	-0.0873432	0.941255	1						0.399623
FBgn0029903	pod1	A8JV09;D6W4T8;Q9W3W1	-	-	-	-	+	1	GabPI	1	GabPI	0		Exp1;Exp2	0		1	GabPI	0.585166	0.901471	1.72495	3.30568	3	0.0259095	0.209729	3.13828	8.80476	3	0.565103	0.910386	-1.82877	0.281505	1	0.04645	0.219116	2.93451	7.64498	3	0.898778	0.999911	-0.38732	0.764548	2	0.031125	0.143848	3.08383	8.47861	3	0.706151
FBgn0029912	AAF46211	Q9W3V2	-	-	-	-	-	6	dHip14;CG8314;CG4676;Dnz1;app;GabPI	2	Dnz1;app	4	CG8314;CG4676;GabPI;dHip14	Exp1;Exp2	5	CG4676;dHip14;Dnz1;CG8314;GabPI	5	CG4676;app;dHip14;CG8314;GabPI	0.0872005	0.267694	3.2801	9.7142	3	0.102764	0.498515	3.15271	8.89325	3	0.0032755	0.0506545	5.58789	48.0974	2	0.000984	0.0106834	5.92301	60.6741	3	0.921953	0.999911	-0.253232	0.839015	0	0.387985	0.653649	1.84358	3.58901	2	0.998914
FBgn0029925	CT9706	Q9W3T9	-	-	-	+	-	0		0		0		Exp1	0		0		0.90213	0.950343	-0.280528	0.82329	0						0.16488	0.470542	2.57185	5.94571	1						0.95537	0.999911	-0.144952	0.904409	0						0.973679
FBgn0029969	154229_at	Q9W3N9	-	-	-	+	+	0		0		0		Exp1	0		0		0.472199	0.786834	-0.288011	0.81903	2						0.915154	0.996497	0.0438952	1.03089	1						0.785475	0.999911	-0.138409	0.908521	1						0.913676
FBgn0029975	spidey	Q9W3N1	-	-	-	+	-	0		0		0		Exp1;Exp2	0		0		0.89495	0.950343	-0.0445132	0.969617	2	0.326024	0.931326	-0.446107	0.734021	3	0.234954	0.573515	0.37269	1.29477	2	0.936418	0.958847	0.0362304	1.02543	3	0.267645	0.656353	0.321521	1.24965	3	0.478643	0.732909	0.326994	1.2544	3	0.240167
FBgn0029976	snz	Q9W3N0	-	-	-	-	-	0		0		0		Exp1;Exp2	0		0		0.888533	0.950343	-0.344895	0.787365	0	0.835633	0.950592	-0.442592	0.735811	0	0.944989	0.996497	-0.181153	0.881998	0	0.861391	0.939496	-0.349432	0.784893	0	0.970759	0.999911	-0.116548	0.922392	0	0.494051	0.748462	1.41178	2.66066	2	0.969171
FBgn0029979	mahe	Q9W3M7	-	-	-	-	-	0		0		0		Exp2	0		0							0.824421	0.950592	-0.501923	0.706165	0						0.854546	0.939496	-0.426815	0.743902	0						0.73917	0.837621	-0.765739	0.588152	0
FBgn0029980	CG10778	Q9W3M6	-	-	-	-	-	0		0		0		Exp1	0		0		0.564534	0.878024	-0.260473	0.834814	2						0.171177	0.476473	0.600113	1.51584	3						0.477158	0.902958	0.309101	1.23894	3						0.613304
FBgn0029986	CG15332	Q9W3M2	-	-	-	-	+	0		0		0		Exp1	0		0		0.876609	0.950343	-0.376843	0.770121	0						0.94037	0.996497	-0.208303	0.865555	0						0.970846	0.999911	-0.083074	0.944044	0						0.974569
FBgn0029992	Upf2	Q9W3L1	+	-	-	+	+	0		0		0		Exp1;Exp2	0		0		0.0746845	0.244868	1.26447	2.40238	3	0.809361	0.950592	-0.523259	0.695798	0	0.523312	0.873687	-0.570443	0.67341	1	0.842994	0.939496	-0.392407	0.761858	0	0.276868	0.667331	-0.884113	0.54182	1	0.182078	0.440854	2.16615	4.48823	2	0.487906
FBgn0030007	alpha-PheRS	Q9W3J5	-	-	-	+	-	0		0		0		Exp1;Exp2	0		0		0.425235	0.737029	-0.303798	0.810117	3	0.826307	0.950592	-0.506193	0.704078	0	0.0889655	0.330331	-0.937507	0.522134	1	0.84126	0.939496	-0.455004	0.729508	0	0.00091	0.0304466	-3.78853	0.0723669	0	0.718043	0.837621	-0.80077	0.574043	0	0.00518
FBgn0030018	slpr	Q95UN8;M9MS26;M9MSN2	-	-	-	-	-	0		0		0		Exp1	0		0		0.889124	0.950343	-0.315278	0.803696	0						0.946921	0.996497	-0.143835	0.90511	0						0.962983	0.999911	-0.104099	0.930386	0						0.975082
FBgn0030038	CG1440	A8JV22;A8JV24;Q9W3F6;X2JEJ0	-	-	-	+	-	0		0		0		Exp1;Exp2	0		0		0.000758	0.0150714	-4.7073	0.0382791	0	0.817304	0.950592	-0.580042	0.668944	0	0.002191	0.0391595	-4.51517	0.0437318	0	0.851007	0.939496	-0.44121	0.736517	0	0.0017745	0.0425275	-4.49026	0.0444935	0	0.732939	0.837621	-0.754327	0.592823	0	0.0049835
FBgn0030052	CG12065	Q8MRM6;Q9W3D6	-	-	-	-	-	0		0		0		Exp1;Exp2	0		0		0.0296175	0.132618	-2.89556	0.134385	0	0.210074	0.755558	2.17071	4.50244	3	0.072664	0.295258	-2.79646	0.14394	0	0.361146	0.798045	1.76718	3.40389	2	0.062405	0.283037	-2.73527	0.150176	0	0.538035	0.793139	1.3809	2.6043	1	0.108511
FBgn0030060	CG2004	Q9W3C3	-	-	-	-	+	0		0		0		Exp1;Exp2	0		0		0.647749	0.950343	0.177516	1.13094	3	0.972276	0.987501	-0.014294	0.990141	3	0.247681	0.58957	-0.592498	0.663193	1	0.80964	0.939496	0.0899408	1.06433	3	0.009207	0.102198	-1.11047	0.463144	2	0.858244	0.90175	0.0661139	1.04689	3	0.385371
FBgn0030061	CG1785	Q9W3C2	-	-	-	-	-	1	CG8314	1	CG8314	0		Exp1;Exp2	0		1	CG8314	0.644912	0.950343	-0.265566	0.831872	3	0.735505	0.950592	0.135603	1.09855	3	0.731109	0.996497	0.219808	1.16458	2	0.349974	0.786859	-0.389395	0.76345	3	0.486685	0.911414	0.445758	1.36203	3	0.385291	0.651543	-0.355023	0.781857	3	0.637045
FBgn0030081	CG7246	Q9W397	-	-	-	+	-	0		0		0		Exp1	0		0		0.855463	0.950343	-0.445649	0.734254	0						0.921479	0.996497	-0.209001	0.865136	0						0.941413	0.999911	-0.157149	0.896796	0						0.990215
FBgn0030086	CCT2	Q9W392	-	-	-	+	-	0		0		0		Exp1;Exp2	0		0		0.13104	0.355223	-0.77665	0.583721	3	0.940663	0.974869	-0.0488049	0.966737	3	0.860859	0.996497	-0.0904015	0.939261	3	0.723159	0.939496	0.222105	1.16643	3	0.410161	0.834165	-0.430996	0.74175	3	0.14065	0.381763	0.943136	1.9227	3	0.307508
FBgn0030087	CG7766	Q9W391;X2JJ32;B7Z134;Q6IDE0;M9NGW5;M9NDS5	+	-	-	+	+	0		0		0		Exp1	0		0		0.976655	0.984121	-0.00170991	0.998815	2						0.426277	0.785996	-0.516765	0.698937	1						0.443674	0.862404	-0.480959	0.716501	1						0.236075
FBgn0030089	AP-1gamma	Q7KVR7;Q7KVR8;Q86B59;Q9W388	-	-	-	+	+	0		0		0		Exp1;Exp2	0		0		0.257184	0.542944	0.354383	1.27844	3	0.979793	0.989924	-0.00469755	0.996749	3	0.563102	0.909415	0.238012	1.17937	1	0.390534	0.83464	-0.207859	0.865821	3	0.546639	0.965545	0.184759	1.13663	3	0.866845	0.906609	0.0406899	1.02861	3	0.844105
FBgn0030109	CG12121	Q9W366	-	-	-	-	+	0		0		0		Exp2	0		0							0.830841	0.950592	-0.450009	0.732038	0						0.845146	0.939496	-0.427216	0.743695	0						0.223801	0.491429	2.19746	4.58671	1
FBgn0030122	Aladin	Q9W351	+	-	-	-	-	0		0		0		Exp1;Exp2	0		0		0.906952	0.950343	-0.297739	0.813526	0	0.816366	0.950592	-0.507055	0.703657	0	0.264606	0.611018	2.08088	4.23065	1	0.841581	0.939496	-0.427901	0.743343	0	0.982499	0.999911	-0.0601696	0.959151	0	0.267785	0.536354	1.94504	3.85049	2	0.960913
FBgn0030136	RpS28b	Q9W334;X2JEM4	-	-	-	+	+	0		0		0		Exp1	0		0		0.000184	0.00560872	-4.8206	0.0353878	0						0.274838	0.623004	-0.846203	0.556247	1						0.288274	0.683437	-0.66421	0.631034	3						0.338264
FBgn0030151	CG1354	C9QP30;E6PBV6;Q8SWU7	-	-	-	+	-	0		0		0		Exp1;Exp2	0		0		0.379362	0.686995	-1.08561	0.471192	2	0.999646	0.999646	0.00192033	1.00133	3	0.107554	0.362932	-2.29004	0.20447	1	0.977735	0.987116	-0.0201707	0.986116	3	0.0665015	0.292874	-2.44941	0.183085	1	0.710686	0.837621	0.302072	1.23291	3	0.169753
FBgn0030177	CG2972	Q9W2Y4	-	-	-	-	-	0		0		0		Exp1;Exp2	0		0		0.196839	0.459312	2.25762	4.78201	1	0.59382	0.950592	1.19189	2.28452	2	0.156591	0.456778	2.46332	5.51485	1	0.675158	0.939496	1.00564	2.00784	1	0.0263135	0.168317	3.35921	10.2618	2	0.451863	0.707962	1.53582	2.89953	1	0.149731
FBgn0030217	CG2124	Q9W2T3	-	-	-	-	+	0		0		0		Exp1;Exp2	0		0		0.125095	0.344484	2.68184	6.41672	2	0.825006	0.950592	-0.488044	0.712991	0	0.157569	0.458384	2.5682	5.93068	1	0.86094	0.939496	-0.384856	0.765856	0	0.216006	0.59	2.29669	4.9133	1	0.275887	0.543823	1.89545	3.72039	3	0.958233
FBgn0030246	CG1582	Q9VZ55	+	-	-	-	+	0		0		0		Exp1	0		0		0.427874	0.739661	0.338027	1.26403	2						0.560006	0.907106	0.289818	1.22249	1						0.234482	0.612784	-1.82129	0.282967	0						0.325856
FBgn0030268	Klp10A	A4V4A1;Q960Z0	-	-	-	-	-	0		0		0		Exp1;Exp2	0		0		0.796258	0.950343	0.121657	1.08798	3	0.49682	0.950592	0.237903	1.17928	3	0.3374	0.689513	-0.498076	0.70805	2	0.635822	0.939496	-0.160198	0.894902	3	0.493725	0.918528	-0.330647	0.79518	3	0.122107	0.353905	0.553157	1.46729	3	0.582705
FBgn0030276	Dlic	Q8IR93;Q9VZ20	-	-	-	+	-	0		0		0		Exp1;Exp2	0		0		0.617155	0.92705	0.182319	1.13471	2	0.640664	0.950592	-0.123038	0.918252	3	0.596986	0.931245	0.237527	1.17897	1	0.59656	0.939496	0.138567	1.10081	3	0.765139	0.999911	-0.117137	0.922015	2	0.426826	0.687461	0.202944	1.15104	3	0.545972
FBgn0030286	CG1657	Q9VZ08	-	-	-	-	-	0		0		0		Exp1	0		0		0.913011	0.950343	-0.241913	0.845623	0						0.958086	0.996497	-0.122734	0.918446	0						0.990032	0.999911	-0.050832	0.965379	0						0.951008
FBgn0030293	CG1737	Q9VZ00;X2JEU3	+	-	-	-	-	0		0		0		Exp1;Exp2	0		0		0.324716	0.629076	0.417805	1.33589	3	0.90513	0.962096	-0.041183	0.971858	3	0.0255375	0.169901	1.08429	2.12034	2	0.938044	0.959794	-0.0523281	0.964379	1	0.0672685	0.294542	0.818744	1.76387	3	0.412691	0.675313	-0.376836	0.770125	2	0.718238
FBgn0030301	HP5	Q960N6;M9PHL2;Q9VYY7	-	-	-	-	-	0		0		0		Exp2	0		0						0	0.520772	0.950592	1.36223	2.57082	1					0	0.275658	0.694475	2.15481	4.45308	1					0	0.367957	0.633163	1.84045	3.58121	1
FBgn0030306	Spase25	B4F5U4;Q9VYY2	-	-	-	+	-	2	CG8314;CG5880	1	CG5880	1	CG8314	Exp1;Exp2	2	CG5880;CG8314	1	CG8314	0.880221	0.950343	-0.350801	0.784149	0	0.833502	0.950592	-0.483922	0.715031	0	0.914481	0.996497	-0.242283	0.845407	0	0.113417	0.401953	2.64742	6.26544	1	0.965335	0.999911	-0.0806344	0.945642	0	0.121432	0.35343	2.51876	5.73089	2	0.996057
FBgn0030309	CG1572	Q9VYX8	-	-	-	-	-	0		0		0		Exp1	0		0		0.000539	0.0119547	-4.52668	0.0433843	0						0.003048	0.0483326	-4.3011	0.0507269	0						0.0029135	0.0538998	-4.3006	0.0507447	0						0.004452
FBgn0030318	rho-4	Q9VYW6	-	++	-	-	-	3	CG4676;CG1407;Dnz1	1	CG1407	2	CG4676;Dnz1	Exp1;Exp2	3	CG1407;CG4676;Dnz1	2	CG4676;Dnz1	0.000455	0.0106739	5.41055	42.5341	3	0.0134945	0.137499	3.46578	11.0485	2	0.001365	0.0299873	5.14448	35.3707	2	0.006394	0.0505606	3.63589	12.4312	3	0.963002	0.999911	-0.092148	0.938125	0	0.241146	0.508397	2.10037	4.28819	1	0.0467595
FBgn0030320	CG2247	M9NED4;M9NF18;Q9VYW5	+	-	-	-	+	0		0		0		Exp1;Exp2	0		0		0.227532	0.50319	0.499649	1.41387	3	0.195841	0.735179	0.711826	1.63788	3	0.578585	0.916782	0.290887	1.22339	1	0.761224	0.939496	0.174249	1.12838	2	0.447397	0.866447	0.331636	1.25844	2	0.873927	0.911228	0.0914121	1.06541	3	0.787324
FBgn0030321	CG1703	Q8MQQ7;Q9VYW4	-	-	-	+	-	1	CG1407	1	CG1407	0		Exp1;Exp2	1	CG1407	0		0.00924	0.0657081	1.55084	2.92987	3	0.303902	0.906272	0.531917	1.44585	3	0.444684	0.801153	-0.457158	0.72842	3	0.732336	0.939496	0.171338	1.1261	3	0.507146	0.931683	0.396797	1.31658	3	0.504702	0.762067	-0.339614	0.790252	3	0.992509
FBgn0030341	p24-1	Q9VYT6	-	-	-	+	+	0		0		0		Exp1	0		0		0.133887	0.359704	-2.14008	0.226867	0						0.218322	0.5579	-2.06305	0.239309	0						0.24045	0.62119	-1.97033	0.255195	0						0.331795
FBgn0030344	Nrd1	Q9VYT3	-	-	-	-	+	0		0		0		Exp1	0		0		0.009319	0.0657317	-3.58802	0.0831571	0						0.0252285	0.168376	-3.46181	0.0907593	0						0.016991	0.137449	-3.37688	0.0962625	0						0.0425655
FBgn0030352	sicily	Q9VYS5;X2JJK8	-	-	-	-	+	0		0		0		Exp1	0		0		0.992881	0.995714	-0.0165467	0.988596	1						0.877121	0.996497	-0.0981132	0.934254	1						0.962261	0.999911	-0.0273867	0.981196	1						0.846349
FBgn0030354	Upf1	Q9VYS3;X2JBC1	-	-	-	+	-	0		0		0		Exp1	0		0		0.805188	0.950343	-0.061957	0.957964	3						0.986623	0.997056	-0.00742843	0.994864	1						0.857623	0.999911	0.0441159	1.03105	3						0.974954
FBgn0030362	regucalcin	Q9VYR1;Q76NR6	-	-	-	+	+	0		0		0		Exp1	0		0		0.00027	0.0076627	-5.2613	0.026073	0						0.000905	0.0257925	-5.02868	0.030635	0						0.000728	0.0303169	-4.98278	0.0316252	0						0.001767
FBgn0030366	Usp7	Q9VYQ8;X2JEX7	-	-	-	-	-	0		0		0		Exp1;Exp2	0		0		0.373487	0.680358	-0.299089	0.812765	3	0.865962	0.950592	-0.358556	0.779945	0	0.910217	0.996497	-0.0514547	0.964963	1	0.887546	0.939496	-0.292677	0.816386	0	0.712341	0.999911	-0.135161	0.910568	2	0.160149	0.40829	2.51841	5.7295	1	0.16221
FBgn0030367	Cyp311a1	Q9VYQ7	-	-	-	-	-	1	CG8314	1	CG8314	0		Exp1	1	CG8314	0		0.295272	0.589705	0.511769	1.4258	2						0.550497	0.899301	0.351064	1.2755	1						0.146176	0.466105	0.670624	1.59176	3						0.721306
FBgn0030468	CG1622	Q9VYE9	-	-	-	+	-	0		0		0		Exp1	0		0		0.934167	0.955459	0.0837712	1.05978	1						0.074471	0.297331	-3.0499	0.120751	0						0.694849	0.999911	0.353684	1.27782	3						0.666071
FBgn0030479;FBgn0260944	Rbp1;Rbp1-like	M9MS48;Q02427;Q9VYD8	-	-	-	+	+	0		0		0		Exp1;Exp2	0		0		0.142403	0.376352	-1.32577	0.398935	2	0.369152	0.950592	-0.516909	0.698867	1	0.364302	0.717729	-0.963409	0.512844	1	0.806357	0.939496	-0.117307	0.921907	2	0.940527	0.999911	0.0694323	1.0493	3	0.431057	0.690499	-0.350149	0.784503	3	0.838853
FBgn0030484	CG1681;GstT4	F6J6D9;F6J6E8;Q8MRM0	-	-	-	-	-	0		0		0		Exp1	0		0		0.0284675	0.128561	-3.00861	0.124256	0						0.073786	0.295845	-2.81983	0.141627	0						0.0530925	0.254484	-2.83936	0.139723	0						0.108804
FBgn0030486	Set2	Q9VYD1;E1JJN9	-	-	-	-	+	0		0		0		Exp1	0		0		0.816083	0.950343	-0.605173	0.657392	0						0.878024	0.996497	-0.484879	0.714557	0						0.928996	0.999911	-0.39211	0.762015	0						0.986095
FBgn0030504	CG2691	C5WLN0;C9QPD2;Q9VYA7;X2JEW2	-	-	-	+	+	0		0		0		Exp1;Exp2	0		0		0.173203	0.421843	1.08887	2.12708	3	0.093885	0.475684	1.29958	2.46157	3	0.498278	0.857128	-0.539706	0.687911	3	0.417897	0.862268	0.621146	1.5381	3	0.850834	0.999911	0.151506	1.11073	3	0.679353	0.837621	0.318076	1.24667	3	0.630506
FBgn0030512	CG9940;Nadsyn	Q9VYA0;C5WLN1	-	-	-	-	+	0		0		0		Exp1	0		0		0.89288	0.950343	-0.323741	0.798996	0						0.973139	0.996497	-0.0810707	0.945356	0						0.980066	0.999911	-0.0956251	0.935867	0						0.959858
FBgn0030520	Pdcd4	Q9VY91	-	-	-	+	-	1	GabPI	1	GabPI	0		Exp1;Exp2	0		1	GabPI	0.0024725	0.0306735	-1.23042	0.426193	3	0.817323	0.950592	-0.548656	0.683657	0	0.080257	0.310414	-0.89117	0.539177	1	0.845222	0.939496	-0.436416	0.738968	0	0.331489	0.742699	-0.361885	0.778147	3	0.720745	0.837621	-0.774845	0.584451	0	0.56224
FBgn0030521	CtsB1	Q9VY87	-	-	-	+	+	0		0		0		Exp1	0		0		0.790971	0.950343	-0.310401	0.806418	1						0.964157	0.996497	-0.0506345	0.965512	1						0.098125	0.363701	-3.05652	0.120198	0						0.141678
FBgn0030529	Clic	Q9VY78	-	-	-	+	+	10	dHip14;CG5196;CG8314;CG4676;CG1407;Dnz1;app;GabPI;CG5880;Patsas	10	dHip14;CG5196;CG8314;CG4676;CG1407;Dnz1;app;GabPI;CG5880;Patsas	0		Exp1;Exp2	0		10	CG1407;CG4676;CG5196;app;CG5880;dHip14;Patsas;Dnz1;CG8314;GabPI	0.467672	0.782691	0.650328	1.56952	3	5e-07	2.97e-05	6.43866	86.7423	3	0.666118	0.990024	-0.475875	0.719031	1	5e-07	2.14e-05	6.38625	83.6476	3	0.727564	0.999911	0.311266	1.2408	3	5e-07	1.2e-05	6.98399	126.588	3	0.327651
FBgn0030556	mRNA-cap	Q9VY44	-	-	-	-	-	0		0		0		Exp1	0		0		0.251572	0.535415	-1.74984	0.297335	0						0.351675	0.701708	-1.61525	0.326409	0						0.808106	0.999911	0.159508	1.11691	1						0.901112
FBgn0030588	CG9521	Q9VY10	-	-	-	-	+	0		0		0		Exp1	0		0		0.884394	0.950343	-0.352032	0.78348	0						0.936179	0.996497	-0.176997	0.884542	0						0.964938	0.999911	-0.130229	0.913686	0						0.959913
FBgn0030612	CG5599	Q9VXY3	-	-	-	+	+	0		0		0		Exp2	0		0							0.120636	0.546584	-2.40901	0.188285	0						0.137917	0.460172	-2.35381	0.195629	0						0.450128	0.707787	-0.537432	0.688996	1
FBgn0030616	RpL37a	M9PH59;Q9VXX8	-	-	-	+	+	0		0		0		Exp1;Exp2	0		0		0.330452	0.635699	1.03315	2.04649	3	0.0350285	0.257629	-1.45844	0.363885	3	0.285457	0.637066	1.14344	2.20907	3	0.076371	0.310702	-1.24746	0.421188	3	0.0739465	0.310664	1.88422	3.69152	3	0.001362	0.0126749	-2.45392	0.182514	3	0.259269
FBgn0030631	DmRH29	Q9VXW2	-	-	-	+	-	0		0		0		Exp1;Exp2	0		0		0.300876	0.594146	0.559169	1.47342	3	0.562883	0.950592	1.2629	2.39978	1	0.111321	0.370892	0.938807	1.91694	2	0.510424	0.939496	1.37451	2.5928	1	0.393585	0.814595	0.466653	1.3819	3	0.209517	0.478496	2.1371	4.39878	2	0.548802
FBgn0030658	CG7872	Q9VXT2	-	-	-	-	-	0		0		0		Exp1	0		0		0.890178	0.950343	-0.315204	0.803737	0						0.113814	0.372725	2.7998	6.96343	1						0.985764	0.999911	-0.055209	0.962455	0						0.978201
FBgn0030660	CG8097	Q9VXT0	-	-	-	-	+	0		0		0		Exp1	0		0		0.158021	0.402198	-0.829127	0.56287	1						0.891828	0.996497	0.0803337	1.05726	1						0.959974	0.999911	-0.0356593	0.975586	1						0.953531
FBgn0030672	BEST:LD38280	A8E715;Q9VXR5	-	-	-	-	-	0		0		0		Exp1;Exp2	0		0		0.0072035	0.0560597	0.975505	1.96633	3	0.359332	0.950592	0.297194	1.22875	3	0.210635	0.545443	0.435284	1.35218	3	0.556065	0.939496	-0.189493	0.876914	3	0.092325	0.351476	0.596042	1.51156	3	0.603182	0.837621	0.165785	1.12178	3	0.220829
FBgn0030685	Graf	Q9VXQ2;X2JDY8	-	-	-	+	-	9	dHip14;CG5196;CG8314;CG4676;CG1407;Dnz1;GabPI;CG5880;Patsas	7	dHip14;CG5196;CG8314;CG4676;GabPI;CG5880;Patsas	2	CG1407;Dnz1	Exp1;Exp2	9	CG1407;CG4676;CG5196;CG5880;dHip14;Patsas;Dnz1;CG8314;GabPI	2	CG1407;Dnz1	5e-07	7.03e-05	4.10735	17.236	3	0.0014185	0.0231013	3.50224	11.3313	3	4.15e-05	0.00486242	3.29064	9.78544	2	0.0167505	0.102298	2.50461	5.67497	3	0.001062	0.0315459	2.32528	5.01163	3	0.39856	0.660856	0.868578	1.82586	3	0.0184495
FBgn0030686	mRpL3	Q9VXQ0	-	-	-	+	-	0		0		0		Exp1	0		0		0.625807	0.936712	-1.00929	0.496791	0						0.712137	0.996497	-0.816321	0.567888	0						0.760905	0.999911	-0.772985	0.585205	0						0.876627
FBgn0030703	MSBP	Q9VXM4	-	+	-	+	-	5	CG5880;CG5196;CG8314;CG4676;Patsas	3	CG4676;CG5196;Patsas	2	CG8314;CG5880	Exp1;Exp2	2	CG5880;CG8314	5	CG4676;CG5196;CG5880;Patsas;CG8314	0.828159	0.950343	-0.550573	0.682749	0	0.830097	0.950592	-0.445695	0.73423	0	0.110754	0.370761	3.61331	12.2381	1	0.001708	0.0164495	3.92723	15.213	3	0.233993	0.612784	2.66972	6.36304	1	5e-07	1.2e-05	5.16054	35.7665	3	0.989529
FBgn0030718;FBgn0039669	ND-20;ND-20L	Q9VXK7;Q9VAK5	-	-	-	+	+	0		0		0		Exp1	0		0		0.333862	0.638663	-0.686574	0.621328	1						0.060972	0.274765	-2.79649	0.143937	0						0.405305	0.828284	-0.584247	0.666998	1						0.886346
FBgn0030719	eIF5	Q9VXK6	-	-	-	+	-	0		0		0		Exp1	0		0		0.040786	0.165419	-2.89173	0.134741	0						0.072438	0.295258	-2.67666	0.156403	0						0.082058	0.325914	-2.71236	0.15258	0						0.126824
FBgn0030720	CG8939	Q9VXK5	-	-	-	+	+	3	CG8314;CG1407;CG5196	3	CG8314;CG1407;CG5196	0		Exp1;Exp2	3	CG1407;CG5196;CG8314	0		0.014173	0.0856314	2.03426	4.09613	3	0.882494	0.950592	-0.126156	0.91627	3	0.051314	0.248214	1.56804	2.96501	3	0.829518	0.939496	-0.18225	0.881327	3	0.0035935	0.0618383	2.35543	5.11746	3	0.201791	0.470272	-1.05512	0.481258	3	0.0473855
FBgn0030724	Nipsnap	M9PJP0;Q9VXK0	-	-	-	+	-	0		0		0		Exp1	0		0		0.891786	0.950343	-0.309995	0.806645	0						0.31625	0.675958	2.02096	4.05855	1						0.974933	0.999911	-0.0839978	0.94344	0						0.10763
FBgn0030731	Mfe2	Q9VXJ0;X2JFD6	+	-	-	+	-	0		0		0		Exp1;Exp2	0		0		0.036594	0.154353	-3.45029	0.0914868	0	0.811384	0.950592	-0.567092	0.674976	0	0.096702	0.34392	-3.08525	0.117827	0	0.839136	0.939496	-0.445903	0.734125	0	0.0592945	0.275445	-3.26296	0.104172	0	0.22655	0.493922	2.1969	4.58494	1	0.216232
FBgn0030735	CG3632	A0A023GPV6;A8JV04;Q7YU03	-	-	-	-	+	0		0		0		Exp1	0		0		0.879372	0.950343	-0.394589	0.760706	0						0.946221	0.996497	-0.15565	0.897728	0						0.980068	0.999911	-0.0698003	0.95277	0						0.955964
FBgn0030746	DmCG9981	Q9VXG7	-	-	-	+	+	0		0		0		Exp1	0		0		0.896161	0.950343	-0.274463	0.826758	0						0.935507	0.996497	-0.18548	0.879356	0						0.955004	0.999911	-0.158464	0.895978	0						0.988709
FBgn0030749	AnxB11	Q9VXG4	-	-	-	+	-	0		0		0		Exp1	0		0		0.891193	0.950343	-0.311659	0.805715	0						0.930639	0.996497	-0.245646	0.843438	0						0.977178	0.999911	-0.0609494	0.958633	0						0.953222
FBgn0030752	CG9947	Q8STD2;Q9VXG0;X2JKP3	-	-	-	-	-	1	CG5880	1	CG5880	0		Exp1;Exp2	1	CG5880	0		0.891182	0.950343	-0.310235	0.80651	0	0.848333	0.950592	-0.462373	0.725791	0	0.206159	0.536777	2.24201	4.73057	1	0.860085	0.939496	-0.415554	0.749732	0	0.954292	0.999911	-0.166542	0.890976	0	0.653495	0.837621	1.05985	2.08472	1	0.980172
FBgn0030787	CG9609	Q9VXB4	-	-	-	-	-	0		0		0		Exp1	0		0		0.534025	0.85582	-1.20485	0.433816	0						0.661921	0.987733	-0.982773	0.506006	0						0.68933	0.999911	-0.965301	0.512172	0						0.776933
FBgn0030791	CG9132	M9NE07;Q9VXB0	-	-	-	-	-	0		0		0		Exp1;Exp2	0		0		0.881498	0.950343	0.117124	1.08457	2	0.240809	0.819274	2.01923	4.05367	1	0.15085	0.443714	-2.4211	0.186714	0	0.157865	0.490818	2.30238	4.9327	1	0.137595	0.452711	-2.34401	0.196962	0	0.282235	0.549215	1.8754	3.66904	2	0.20837
FBgn0030792	CG4789	Q9VXA9	-	-	-	-	-	0		0		0		Exp2	0		0							0.805191	0.950592	0.219309	1.16418	0						0.742545	0.939496	0.338843	1.26474	0						0.878608	0.914715	-0.0184842	0.987269	0
FBgn0030793	CG9125	Q9VXA8	-	-	-	-	+	0		0		0		Exp1	0		0		0.903378	0.950343	-0.326767	0.797321	0						0.950985	0.996497	-0.159679	0.895224	0						0.972029	0.999911	-0.115341	0.923164	0						0.971328
FBgn0030796	CG4829	A8JV19;A8JV25;B8A431;E8NH33;M9PHT3;Q7KUX2;Q8T0R6;Q9VXA5	-	-	-	+	-	1	CG4676	1	CG4676	0		Exp1	1	CG4676	0		0.925351	0.95278	-0.210198	0.864419	0						0.0105175	0.0941798	4.15657	17.8342	1						0.987252	0.999911	0.0669527	1.0475	0						0.942797
FBgn0030805	wus	Q9VX95	-	-	-	-	-	9	dHip14;CG5196;CG8314;CG4676;Dnz1;app;GabPI;CG5880;Patsas	3	dHip14;app;Patsas	6	CG5196;CG8314;CG4676;Dnz1;GabPI;CG5880	Exp1;Exp2	6	CG4676;CG5196;CG5880;Dnz1;CG8314;GabPI	9	CG4676;CG5196;app;CG5880;dHip14;Patsas;Dnz1;CG8314;GabPI	0.148392	0.38685	1.31241	2.48356	3	0.040153	0.274647	3.15616	8.91454	3	0.001983	0.037677	2.95106	7.7332	2	5e-07	2.14e-05	6.40292	84.6194	3	0.0015115	0.0385018	2.89682	7.44785	3	5e-07	1.2e-05	7.22961	150.083	3	0.142676
FBgn0030808	RhoGAP15B	Q0KHR5;Q9VX92	+	-	-	-	+	6	dHip14;CG8314;CG4676;CG1407;Dnz1;GabPI	3	GabPI;dHip14;CG8314	3	CG4676;CG1407;Dnz1	Exp1;Exp2	3	CG1407;CG4676;Dnz1	6	CG1407;CG4676;dHip14;Dnz1;CG8314;GabPI	1.35e-05	0.00089	3.36005	10.2678	3	5e-07	2.97e-05	4.81905	28.228	3	3.3e-05	0.00415597	2.92791	7.61007	3	0.000135	0.00222506	4.06427	16.7289	3	0.664233	0.999911	0.297379	1.22891	3	0.123354	0.355258	2.35663	5.12174	2	0.732262
FBgn0030809	Ubr1	M9NFA7;Q9VX91	-	-	-	-	+	0		0		0		Exp1;Exp2	0		0		0.82594	0.950343	-0.156024	0.897495	3	0.0224805	0.189835	2.96373	7.80141	3	0.437455	0.793985	-0.689038	0.620267	1	0.0386415	0.189468	2.81002	7.01295	2	0.113	0.394565	-1.1712	0.444052	2	0.021897	0.113466	2.97443	7.85945	3	0.751324
FBgn0030854	CC4;CG8289	X2JFW6;Q9VX35	-	-	-	-	-	0		0		0		Exp1	0		0		0.634624	0.944486	-0.264862	0.832278	3						0.83185	0.996497	-0.168961	0.889483	1						0.112091	0.393339	-1.13186	0.456326	1						0.247322
FBgn0030855	DmRH14	Q9VX34	-	-	-	-	+	0		0		0		Exp1	0		0		0.641939	0.948896	0.182321	1.13471	2						0.691551	0.996497	-0.193014	0.874776	1						0.988216	0.999911	-0.0135715	0.990637	1						0.789845
FBgn0030864	CG8173	Q9VX24	-	-	-	-	-	0		0		0		Exp1	0		0		0.899183	0.950343	-0.279278	0.824003	0						0.926628	0.996497	-0.252161	0.839638	0						0.984197	0.999911	-0.050377	0.965684	0						0.956593
FBgn0030882;FBgn0052495	Gss2;Gss1	Q1RL06;Q86B44;Q8IQZ1;Q9VX03;X2JCE7	+	-	-	-	+	0		0		0		Exp1;Exp2	0		0		0.0047075	0.044125	-3.5708	0.0841554	0	0.819064	0.950592	-0.541093	0.68725	0	0.353631	0.704256	-0.683697	0.622568	1	0.849636	0.939496	-0.482125	0.715922	0	0.0135445	0.122304	-3.26198	0.104243	0	0.0991105	0.310259	2.93272	7.63546	1	0.951638
FBgn0030894	Mvb12	Q9VWY7	-	-	-	-	-	1	Dnz1	1	Dnz1	0		Exp1;Exp2	0		1	Dnz1	0.404432	0.71616	1.64357	3.12437	1	0.0133135	0.137499	3.24793	9.49999	2	0.974483	0.996497	-0.0683351	0.953738	0	0.82387	0.939496	-0.493681	0.71021	0	0.40743	0.830212	1.63992	3.11649	1	0.702925	0.837621	-0.843373	0.557339	0	0.985337
FBgn0030943	Nup35	Q9VWS2	-	-	-	-	-	2	CG8314;Dnz1	2	CG8314;Dnz1	0		Exp1;Exp2	0		2	Dnz1;CG8314	0.869024	0.950343	-0.380064	0.768403	0	0.081548	0.434077	2.51818	5.72859	1	0.954606	0.996497	-0.128344	0.914881	0	0.0312755	0.164336	2.85926	7.25643	2	0.967615	0.999911	-0.107203	0.928386	0	0.0548075	0.20598	2.64981	6.27583	2	0.975887
FBgn0030955	CG6891	Q8IQX5;Q9VWQ7	-	-	-	+	-	0		0		0		Exp1	0		0		0.042659	0.169112	-2.8161	0.141994	0						0.0697955	0.290975	-2.62875	0.161684	0						0.08132	0.323592	-2.53245	0.172844	0						0.149623
FBgn0030973	CG7332;mindy3	Q9VWN5;X2JL49	-	-	-	-	-	8	dHip14;CG5196;CG8314;CG4676;CG1407;Dnz1;app;GabPI	3	dHip14;CG5196;app	5	CG8314;CG4676;GabPI;CG1407;Dnz1	Exp1;Exp2	5	CG1407;CG4676;Dnz1;CG8314;GabPI	8	CG1407;CG4676;CG5196;app;dHip14;Dnz1;CG8314;GabPI	0.0060545	0.0508723	4.46519	22.088	3	0.0024605	0.0361932	4.49709	22.5818	2	0.004155	0.056841	4.97858	31.5284	1	1.2e-05	0.000356	5.65479	50.3805	3	0.117601	0.405926	2.83332	7.12712	2	0.000327	0.00399407	4.96281	31.1855	3	0.126356
FBgn0030990	CG7556	Q9VWL4	-	-	-	-	+	5	CG5196;CG8314;CG4676;CG5880;Patsas	0		5	CG8314;CG4676;CG5196;CG5880;Patsas	Exp1;Exp2	5	CG4676;CG5196;CG5880;Patsas;CG8314	5	CG4676;CG5196;CG5880;Patsas;CG8314	0.647469	0.950343	1.04125	2.058	1	0.998584	0.999646	0.181037	1.1337	1	0.0052995	0.0630864	4.68185	25.6671	2	0.015138	0.0966412	3.93581	15.3037	3	0.004857	0.0710733	4.61373	24.4834	3	5e-07	1.2e-05	7.18828	145.844	3	0.980715
FBgn0030993	Mec2	Q9VWL0	-	++	+	+	-	1	CG4676	1	CG4676	0		Exp1;Exp2	0		1	CG4676	0.694849	0.950343	-0.20119	0.869833	3	0.055364	0.338116	3.07943	8.45279	3	0.470579	0.829516	0.413332	1.33176	2	0.000392	0.00526412	5.00572	32.1272	3	0.0417245	0.216741	-1.36364	0.388601	1	0.173598	0.427178	2.42698	5.37768	3	0.12359
FBgn0031006	rictor	X2JL73;X2JFR5;Q9VWJ6	-	-	-	-	+	0		0		0		Exp1	0		0		0.882522	0.950343	-0.332709	0.794044	0						0.94146	0.996497	-0.149576	0.901515	0						0.950342	0.999911	-0.149485	0.901573	0						0.981246
FBgn0031011	CG8034	Q7K0I7;Q9VWJ1	-	-	-	-	-	0		0		0		Exp1;Exp2	0		0		0.227469	0.50319	0.591027	1.50632	2	0.694098	0.950592	-0.947798	0.518423	0	0.474945	0.834021	0.396726	1.31652	1	0.750363	0.939496	-0.784884	0.580399	0	0.011935	0.115995	-3.04868	0.120853	0	0.535354	0.792539	-1.25475	0.419066	0	0.742146
FBgn0031020	Naa15-16	Q9VWI2	-	-	-	+	+	0		0		0		Exp1;Exp2	0		0		0.82602	0.950343	-0.0545575	0.96289	3	0.854741	0.950592	-0.0622746	0.957753	3	0.893979	0.996497	-0.0318026	0.978197	3	0.614088	0.939496	0.173332	1.12766	3	0.580846	0.996748	0.143125	1.10429	3	0.453172	0.707962	0.261464	1.19869	3	0.75398
FBgn0031030	Tao	M9NE33;M9PHK2;M9PI11;Q0KHQ5;Q8IQW6	-	-	-	-	+	1	CG1407	1	CG1407	0		Exp1;Exp2	1	CG1407	0		0.010864	0.0729687	2.11964	4.34585	3	0.210429	0.755558	0.698821	1.62318	3	0.021992	0.153073	1.87992	3.68054	3	0.695313	0.939496	0.213565	1.15955	3	0.0353235	0.201783	1.76291	3.39383	3	0.717503	0.837621	-0.196145	0.87288	3	0.0183305
FBgn0031039	Shawn	Q9VWG0	-	-	-	-	+	0		0		0		Exp1;Exp2	0		0		0.890103	0.950343	-0.311092	0.806031	0	0.242677	0.819274	-1.89034	0.269743	0	0.369678	0.722568	1.73696	3.33331	1	0.272247	0.690145	-1.81944	0.283332	0	0.964865	0.999911	-0.115138	0.923294	0	0.164732	0.412735	-2.14627	0.225897	0	0.960083
FBgn0031049;FBgn0033691	Sec61gamma;SEC61G1	Q9V668;Q9VWE9;X2JCL6	-	-	-	+	-	0		0		0		Exp1	0		0		0.158095	0.402198	-2.06348	0.239239	0						0.220911	0.559976	-1.93433	0.261642	0						0.25562	0.642291	-1.92812	0.262771	0						0.354704
FBgn0031051	Ranbp21	Q9VWE7	+	-	-	-	+	0		0		0		Exp1;Exp2	0		0		0.671073	0.950343	-0.228731	0.853385	2	0.822493	0.950592	-0.533547	0.690854	0	0.432536	0.79025	0.485251	1.39983	1	0.834661	0.939496	-0.5161	0.699259	0	0.866036	0.999911	0.0833969	1.05951	1	0.442512	0.700645	1.48528	2.79972	2	0.022049
FBgn0031052	CG14215	Q9VWE6;X2JG50	-	-	-	-	+	0		0		0		Exp1;Exp2	0		0		0.0490615	0.18677	1.31675	2.49105	3	0.465649	0.950592	0.535492	1.44944	3	0.679165	0.996497	0.288487	1.22136	2	0.154425	0.484526	1.05669	2.08016	3	0.257144	0.643208	0.761037	1.69471	3	0.534546	0.792539	0.461997	1.37745	3	0.591556
FBgn0031061	CG14232	Q9VWD5	-	-	-	+	-	2	CG8314;CG5880	1	CG5880	1	CG8314	Exp1;Exp2	2	CG5880;CG8314	1	CG8314	0.883285	0.950343	-0.372311	0.772544	0	0.824867	0.950592	-0.514201	0.700181	0	0.0554915	0.259494	3.07882	8.44926	2	0.197662	0.555241	2.15674	4.45907	1	0.271458	0.660694	1.94973	3.86302	2	0.0516335	0.200838	2.7853	6.89382	3	0.975338
FBgn0031069	Pmp70	M9PF96;Q9VWC8	-	-	-	+	-	0		0		0		Exp1;Exp2	0		0		0.884989	0.950343	-0.349604	0.7848	0	0.82202	0.950592	-0.466586	0.723675	0	0.939857	0.996497	-0.178562	0.883584	0	0.836665	0.939496	-0.394813	0.760588	0	0.979104	0.999911	-0.0571654	0.961151	0	0.679536	0.837621	-0.936446	0.522519	0	0.963726
FBgn0031070	CG12702	Q4QQC1;Q9VWC7	-	-	-	-	+	0		0		0		Exp1;Exp2	0		0		0.924879	0.95278	-0.0563028	0.961726	3	0.582076	0.950592	0.256919	1.19492	3	0.675828	0.996497	-0.298467	0.813116	1	0.309978	0.737478	-0.471617	0.721156	3	0.457178	0.878932	-0.411354	0.751917	3	0.455166	0.707962	0.358107	1.28174	3	0.465672
FBgn0031077	THADA	Q9VWB9	-	-	-	+	+	0		0		0		Exp1	0		0		0.463438	0.778797	0.29158	1.22398	3						0.292117	0.646459	0.562364	1.47669	1						0.499499	0.920587	0.339366	1.2652	1						0.71746
FBgn0031078	Nup205	Q8IQV9	-	-	-	+	+	1	CG5196	1	CG5196	0		Exp1;Exp2	0		1	CG5196	0.561289	0.87769	0.407304	1.32621	3	0.119876	0.546584	0.740826	1.67113	3	0.0729395	0.295258	-1.37772	0.384827	2	0.133464	0.453049	0.693369	1.61706	3	0.900906	0.999911	0.0870792	1.06222	3	0.016769	0.0928745	1.12457	2.18037	3	0.647346
FBgn0031106	Syx16	Q9VR90	-	-	-	-	-	0		0		0		Exp1;Exp2	0		0		0.902817	0.950343	-0.270646	0.828948	0	0.838754	0.950592	-0.463911	0.725018	0	0.934929	0.996497	-0.189267	0.877051	0	0.862526	0.939496	-0.347603	0.785889	0	0.963723	0.999911	-0.132749	0.912092	0	0.74199	0.837621	-0.749582	0.594776	0	0.973008
FBgn0031118	RhoGAP19D	E1JJS2;M9NFH4;Q9VRA6;X2JEI9	+	-	-	-	+	0		0		0		Exp1	0		0		0.604841	0.913807	0.667196	1.58798	0						0.570249	0.910741	0.83818	1.78779	0						0.570627	0.985936	0.875592	1.83476	0						0.559848
FBgn0031149	Stt3A	Q9VRE0	-	-	-	+	-	0		0		0		Exp1;Exp2	0		0		0.417614	0.731134	-0.292911	0.816253	2	0.826542	0.950592	-0.49069	0.711684	0	0.781211	0.996497	-0.116875	0.922183	1	0.068768	0.290354	2.63633	6.21746	2	0.27851	0.668233	-0.35538	0.781664	3	0.028554	0.137542	2.93873	7.66736	3	0.241789
FBgn0031174	CG1486	Q9VRG8	-	-	-	+	-	1	GabPI	1	GabPI	0		Exp1;Exp2	1	GabPI	0		0.290249	0.583542	-0.762782	0.589359	2	0.406361	0.950592	1.59438	3.01964	1	0.725274	0.996497	0.290656	1.2232	1	0.0527455	0.238927	3.03522	8.19771	3	0.0157335	0.132728	-3.17302	0.110873	0	0.721961	0.837621	-0.816127	0.567965	0	0.803624
FBgn0031189	trmt10a	Q9VR56	-	-	-	-	+	0		0		0		Exp1;Exp2	0		0		0.865375	0.950343	0.0775399	1.05522	3	0.869997	0.950592	-0.0575245	0.960912	3	0.837445	0.996497	-0.126294	0.916182	1	0.281181	0.697409	-0.396458	0.759721	3	0.602679	0.999911	-0.233396	0.85063	3	0.012078	0.0734342	-0.938072	0.52193	3	0.763027
FBgn0031190	CG12576	Q8IQ25;Q9VR57	-	-	-	-	+	3	CG8314;CG5880;CG5196	2	CG5880;CG5196	1	CG8314	Exp1;Exp2	2	CG5880;CG8314	2	CG5196;CG8314	0.0542655	0.200126	-2.71082	0.152743	0	0.845782	0.950592	-0.473936	0.719998	0	0.398462	0.758444	0.671026	1.59221	1	0.148259	0.475134	2.49503	5.6374	1	0.140697	0.458226	1.00502	2.00697	3	0.000439	0.00492816	4.8507	28.8539	3	0.170231
FBgn0031194	CG17598	Q9VR62	-	-	-	-	-	5	dHip14;CG8314;CG4676;Dnz1;GabPI	0		5	CG8314;CG4676;GabPI;Dnz1;dHip14	Exp1;Exp2	5	CG4676;dHip14;Dnz1;CG8314;GabPI	5	CG4676;dHip14;Dnz1;CG8314;GabPI	0.782331	0.950343	0.331928	1.25869	3	0.109301	0.515599	2.82624	7.09225	3	0.001783	0.034818	4.12773	17.4811	2	0.000256	0.00372562	5.71903	52.6744	3	0.181806	0.531801	-2.49226	0.177728	0	0.357486	0.621713	1.82117	3.53367	2	0.720371
FBgn0031213	galectin	C0PUZ0;C0PV05;C0PV96;E1JHP9;E1JHQ0;M9NCX9;Q9VPI6	-	-	+	+	+	5	CG8314;CG4676;GabPI;CG5880;Dnz1	5	CG8314;CG4676;GabPI;CG5880;Dnz1	0		Exp1;Exp2	5	CG4676;CG5880;Dnz1;CG8314;GabPI	0		0.128495	0.35103	2.80749	7.00066	1	0.833848	0.950592	-0.477621	0.718161	0	0.0045985	0.0585992	5.01925	32.4299	1	0.847849	0.939496	-0.417661	0.748637	0	0.127228	0.427949	2.8051	6.98906	1	0.728187	0.837621	-0.787227	0.579457	0	0.084928
FBgn0031216	Zir	Q9VPI9	-	-	-	-	-	0		0		0		Exp1	0		0		0.307912	0.605205	1.84979	3.60448	1						0.28311	0.633483	1.94022	3.83765	1						0.177242	0.522073	2.34108	5.0668	1						0.961836
FBgn0031217	CG11377;CT31762	M9PDP6;Q9VPJ0	-	-	-	-	+	0		0		0		Exp1	0		0		0.867549	0.950343	-0.385561	0.765481	0						0.940689	0.996497	-0.175027	0.885751	0						0.942604	0.999911	-0.161714	0.893963	0						0.990533
FBgn0031220	CG4822	E8NH11;Q8MQW6;Q9VPJ7	-	-	-	-	+	0		0		0		Exp1	0		0		0.294496	0.589283	-0.554739	0.68078	2						0.649468	0.977679	-0.264677	0.832385	1						0.120995	0.414543	-2.33264	0.19852	0						0.943628
FBgn0031233	Tbc1d15-17	Q9VPL5	-	-	-	-	+	0		0		0		Exp1;Exp2	0		0		0.906054	0.950343	-0.275524	0.82615	0	0.86983	0.950592	-0.328949	0.796116	0	0.976464	0.996497	-0.0740646	0.949958	0	0.895215	0.940833	-0.313499	0.804688	0	0.988654	0.999911	-0.0254662	0.982503	0	0.196522	0.461137	2.35571	5.11847	1	0.930065
FBgn0031244	CG11601	Q9VPM9	-	-	-	-	-	0		0		0		Exp1	0		0		0.93507	0.955741	0.0494641	1.03488	2						0.442448	0.799493	-0.459448	0.727265	1						0.816958	0.999911	-0.142251	0.906104	1						0.715623
FBgn0031256	shv	Q9VPQ2	-	-	-	-	+	0		0		0		Exp1	0		0		0.786806	0.950343	-0.144038	0.904982	3						0.019184	0.139718	-3.29226	0.102077	0						0.014911	0.127925	-3.24325	0.105605	0						0.037842
FBgn0031260	Spp	Q9VPQ7	-	-	-	+	-	0		0		0		Exp1;Exp2	0		0		0.885224	0.950343	-0.329377	0.79588	0	0.954622	0.979657	-0.38177	0.767495	0	0.948115	0.996497	-0.149124	0.901798	0	0.979394	0.987333	-0.306241	0.808746	0	0.155312	0.484547	2.44458	5.44368	1	0.787929	0.849722	-0.678061	0.625005	0	0.309849
FBgn0031263	Tspo	Q9VPR1	-	-	-	+	-	0		0		0		Exp1;Exp2	0		0		0.167852	0.416962	-1.04263	0.485441	2	0.828284	0.950592	-0.461533	0.726214	0	0.582568	0.920327	-0.477202	0.718369	1	0.0313535	0.164336	3.20472	9.2197	2	0.470081	0.896385	-0.550416	0.682823	2	0.357065	0.621713	1.79188	3.46266	1	0.364055
FBgn0031266	Sf3b1	Q9VPR5	-	-	-	+	+	0		0		0		Exp1	0		0		0.763996	0.950343	-0.754919	0.59258	0						0.851224	0.996497	-0.519449	0.697638	0						0.943326	0.999911	-0.394207	0.760907	0						0.996327
FBgn0031285	CG3662	Q2PDW1;Q8T0C2;Q9VPT9	-	++	-	+	+	0		0		0		Exp1	0		0		0.89694	0.950343	-0.285472	0.820473	0						0.915857	0.996497	-0.257772	0.836378	0						0.979753	0.999911	-0.0419889	0.971315	0						0.972446
FBgn0031304	CG4552	Q9VPW9	-	-	-	-	+	1	GabPI	1	GabPI	0		Exp1;Exp2	0		1	GabPI	0.101429	0.296279	-1.02183	0.492492	1	0.81855	0.950592	-0.52657	0.694203	0	0.0920795	0.334244	-2.38569	0.191354	0	0.835665	0.939496	-0.485353	0.714322	0	0.58887	0.999495	0.333128	1.25974	1	0.290865	0.555762	1.98022	3.94553	1	0.508346
FBgn0031307	MFS3	Q9VPX2	-	-	-	-	-	0		0		0		Exp1	0		0		0.129367	0.352501	-2.34773	0.196455	0						0.194581	0.518801	-2.15803	0.224062	0						0.172246	0.515046	-2.00824	0.248577	0						0.283319
FBgn0031310	Vps29	Q2XYI2;Q9VPX5	-	-	-	-	+	0		0		0		Exp1;Exp2	0		0		0.00018	0.00560872	-1.19843	0.43575	3	0.268659	0.85703	-0.412131	0.751512	2	0.269354	0.615278	-0.420007	0.747421	1	0.84224	0.939496	-0.0675308	0.95427	3	0.708765	0.999911	-0.103286	0.93091	3	0.443548	0.700827	-0.246572	0.842897	3	0.763084
FBgn0031312	Tango14	Q9VPX8	-	-	-	+	+	3	CG8314;CG5880;CG5196	3	CG8314;CG5880;CG5196	0		Exp1;Exp2	2	CG5880;CG8314	1	CG5196	0.639235	0.946732	0.282234	1.21608	1	0.238721	0.817737	0.573507	1.48814	2	0.116746	0.379378	1.00051	2.00071	1	0.0213605	0.123818	1.00848	2.0118	3	0.241065	0.621525	0.747606	1.679	1	0.003685	0.0284807	1.43481	2.70347	3	0.339316
FBgn0031314	IntS14	Q9VPY0	-	-	-	-	-	0		0		0		Exp1	0		0		0.860428	0.950343	-0.427718	0.743437	0						0.974545	0.996497	-0.0880377	0.940802	0						0.946303	0.999911	-0.192063	0.875353	0						0.988426
FBgn0031356	CG17660	Q9VQ34	-	-	-	+	-	3	GabPI;Dnz1;dHip14	2	Dnz1;dHip14	1	GabPI	Exp1;Exp2	1	GabPI	3	dHip14;Dnz1;GabPI	0.19404	0.454699	2.65487	6.29788	3	0.840499	0.950592	-0.476034	0.718951	0	0.0631815	0.279429	3.9777	15.7546	1	0.0298605	0.158946	3.51571	11.4376	3	0.924055	0.999911	-0.260336	0.834894	0	0.751769	0.837621	-0.735482	0.600617	0	0.979811
FBgn0031357	mRpL48	Q9VQ35	-	-	-	-	-	0		0		0		Exp1	0		0		0.629425	0.940126	0.30992	1.23964	2						0.913485	0.996497	0.0900991	1.06444	1						0.0475765	0.236091	-2.95957	0.128552	0						0.2317
FBgn0031360	CG17711	Q9VQ39	-	-	-	+	+	0		0		0		Exp1;Exp2	0		0		0.319725	0.623219	0.409079	1.32784	3	0.322104	0.931326	0.482396	1.39706	3	0.462002	0.818429	0.390156	1.31054	1	0.537799	0.939496	0.317703	1.24634	2	0.461848	0.885489	0.324323	1.25208	2	0.389852	0.654456	-0.512735	0.700893	1	0.686077
FBgn0031361	CG17652	Q9VQ40	-	-	-	-	-	2	CG5880;CG1407	2	CG5880;CG1407	0		Exp1;Exp2	2	CG1407;CG5880	0		0.0100165	0.0692616	1.45785	2.74698	3	0.985839	0.993098	0.00898208	1.00625	3	0.431499	0.79025	0.533964	1.4479	1	0.967526	0.981153	-0.0199365	0.986276	3	0.105511	0.380262	0.877361	1.83701	3	0.174641	0.428151	-0.627308	0.647383	3	0.092566
FBgn0031379	CG7289	Q9VQ60	+	+	-	+	+	1	CG8314	1	CG8314	0		Exp1;Exp2	1	CG8314	0		0.874132	0.950343	-0.354048	0.782386	0	0.844781	0.950592	-0.444364	0.734908	0	0.0336195	0.200292	3.47376	11.1098	1	0.84627	0.939496	-0.438776	0.73776	0	0.959987	0.999911	-0.12219	0.918792	0	0.724332	0.837621	-0.796714	0.575659	0	0.979904
FBgn0031390	tho2	E2QCS8;M9PE28;Q9VQ76	-	-	-	-	-	0		0		0		Exp1;Exp2	0		0		0.933296	0.955032	0.0792034	1.05643	3	0.767412	0.950592	0.140036	1.10193	3	0.784323	0.996497	-0.245996	0.843233	2	0.795868	0.939496	-0.12546	0.916712	3	0.996467	0.999911	0.013309	1.00927	3	0.700326	0.837621	0.184769	1.13663	3	0.194355
FBgn0031418	CT12127	Q9VQB4	-	-	-	-	-	0		0		0		Exp1	0		0		0.0114905	0.0741085	-3.56023	0.0847744	0						0.025827	0.17106	-3.43331	0.0925704	0						0.022646	0.157107	-3.3185	0.100238	0						0.044846
FBgn0031450	Hrs	B7FNJ7;C9QP23;Q960X8	-	+	-	-	-	3	CG4676;GabPI;app	3	CG4676;GabPI;app	0		Exp1;Exp2	0		3	CG4676;app;GabPI	0.424305	0.737029	-0.58026	0.668843	2	0.016653	0.156036	3.65911	12.6329	3	0.88117	0.996497	0.115213	1.08314	1	1.3e-05	0.000363	5.59166	48.2233	3	0.0250275	0.163412	-3.22771	0.106748	0	0.291287	0.555762	1.9969	3.99142	2	0.938931
FBgn0031452	Cwc25	Q9VQF5	-	-	-	-	-	0		0		0		Exp1;Exp2	0		0		0.85773	0.950343	-0.141584	0.906523	3	0.854706	0.950592	-0.418275	0.748319	0	0.567873	0.910741	0.520822	1.43477	2	0.840125	0.939496	-0.488347	0.712841	0	0.418218	0.841063	0.704158	1.62919	3	0.74599	0.837621	-0.778578	0.582941	0	0.223277
FBgn0031456	Tnpo-SR	Q9VQG0	-	-	-	+	+	0		0		0		Exp1;Exp2	0		0		0.525706	0.845701	0.219805	1.16458	3	0.304078	0.906272	0.310236	1.23991	3	0.830727	0.996497	0.0841762	1.06008	1	0.34822	0.78608	0.277661	1.21223	3	0.882587	0.999911	0.0506534	1.03573	2	0.104739	0.3197	0.495905	1.41021	3	0.462983
FBgn0031457	DmSNX21;CG3077	M9PBU4;Q9VQG1	-	-	-	-	-	0		0		0		Exp1	0		0		0.0898595	0.273074	-0.556354	0.680018	3						0.20552	0.535775	-0.537106	0.689152	1						0.230545	0.609889	-0.502794	0.705739	1						0.309825
FBgn0031459	CG2862	Q86BQ4;Q8STA5	-	-	-	+	-	0		0		0		Exp1	0		0		0.0014535	0.0221066	-4.18019	0.0551617	0						0.005021	0.0612098	-3.9824	0.0632673	0						0.004455	0.0702816	-4.01354	0.0619163	0						0.008931
FBgn0031474	CT10107	Q9VQI2	-	-	-	-	+	0		0		0		Exp2	0		0							0.824581	0.950592	-0.487862	0.713081	0						0.868805	0.939496	-0.332351	0.794241	0						0.709955	0.837621	-0.852003	0.554015	0
FBgn0031478	CG8814	Q9VQI6	-	-	-	-	-	0		0		0		Exp1	0		0		0.86489	0.950343	-0.410898	0.752155	0						0.95064	0.996497	-0.121073	0.919503	0						0.973286	0.999911	-0.0647354	0.956121	0						0.963631
FBgn0031492	CG3542	Q9VQK5	-	-	-	-	-	0		0		0		Exp1;Exp2	0		0		0.80132	0.950343	-0.228503	0.85352	3	0.018174	0.164649	-1.29828	0.40661	3	0.566992	0.910728	-0.52767	0.693674	3	0.002875	0.026396	-1.70465	0.306796	3	0.396558	0.819139	0.751627	1.68369	3	0.000694	0.00723382	-2.00329	0.24943	3	0.413946
FBgn0031493	Sf3b2	Q9VQK7	-	-	-	+	-	0		0		0		Exp1	0		0		0.905388	0.950343	-0.28314	0.8218	0						0.956123	0.996497	-0.147124	0.903049	0						0.990541	0.999911	0.050992	1.03598	0						0.957509
FBgn0031495	GABPI	Q9VQK9;X2J6Q6	-	+	-	+	+	0		0		0		Exp1;Exp2	0		0		0.820037	0.950343	-0.585262	0.666528	0	0.847697	0.950592	-0.426422	0.744105	0	0.889728	0.996497	0.396418	1.31624	1	0.486613	0.932794	-1.29191	0.408409	1	0.894101	0.999911	-0.354568	0.782104	0	0.392414	0.655619	-1.57098	0.336579	2	0.984793
FBgn0031496	CG17258	M9PEB9;M9PB20;Q9VQL0	-	-	-	-	-	0		0		0		Exp1	0		0		0.011308	0.0736067	-3.68333	0.0778405	0						0.0269905	0.175688	-3.49824	0.0884962	0						0.021194	0.152311	-3.38846	0.095493	0						0.0335
FBgn0031497	SerRS	Q9VQL1	+	-	-	+	-	0		0		0		Exp1;Exp2	0		0		0.0498165	0.189303	-1.64905	0.318851	3	0.797959	0.950592	0.192866	1.14303	1	0.40219	0.761365	-0.727569	0.603921	2	0.732467	0.939496	-0.238163	0.847824	2	0.868768	0.999911	-0.120391	0.919938	3	0.595402	0.837621	0.383677	1.30466	3	0.896801
FBgn0031498	CG17260	Q9VQL2	-	-	-	-	+	0		0		0		Exp1	0		0		0.00669	0.0540583	-3.61621	0.0815479	0						0.018532	0.136277	-3.48985	0.0890124	0						0.011212	0.112601	-3.47879	0.0896973	0						0.0318935
FBgn0031534	Snx1	X2J8I7;Q9VQQ6	-	-	-	+	-	0		0		0		Exp1	0		0		0.030729	0.136437	-2.79893	0.143694	0						0.0628335	0.278981	-2.76099	0.147523	0						0.0717335	0.305012	-2.58966	0.166125	0						0.114014
FBgn0031544	CG17593	Q9VQR9	-	-	-	+	+	4	CG5196;CG8314;Patsas;Dnz1	2	Patsas;Dnz1	2	CG8314;CG5196	Exp1;Exp2	3	CG5196;Dnz1;CG8314	3	CG5196;Patsas;CG8314	0.827931	0.950343	0.126995	1.09202	2	0.245693	0.82178	1.98664	3.96313	1	0.0322605	0.196061	1.2452	2.37051	3	0.036397	0.182708	2.96003	7.78141	2	5e-07	0.000117	3.47571	11.1249	3	0.000112	0.00154764	4.69983	25.9891	3	0.873834
FBgn0031589	CG3714	M9PC31;M9PEF6;Q9VQX4	-	-	-	+	+	0		0		0		Exp1;Exp2	0		0		0.266919	0.556258	0.64967	1.56881	3	0.990061	0.995885	0.0103556	1.0072	3	0.938153	0.996497	0.0469134	1.03305	3	0.970985	0.983203	-0.0118435	0.991824	3	0.183431	0.534331	0.772368	1.70807	3	0.854654	0.89936	0.100911	1.07245	3	0.532698
FBgn0031590	CG3702	Q9VQX6	-	-	-	+	-	0		0		0		Exp1;Exp2	0		0		0.863111	0.950343	-0.417696	0.748619	0	0.833988	0.950592	-0.428709	0.742926	0	0.923625	0.996497	-0.225216	0.855467	0	0.853893	0.939496	-0.383531	0.766559	0	0.934602	0.999911	-0.225373	0.855374	0	0.732978	0.837621	-0.734225	0.601141	0	0.965873
FBgn0031598	Vps53	Q9VQY8	-	-	-	-	+	0		0		0		Exp1;Exp2	0		0		0.887571	0.950343	-0.28876	0.818605	0	0.839487	0.950592	-0.458843	0.72757	0	0.670647	0.992586	0.965791	1.95313	1	0.853859	0.939496	-0.460482	0.726743	0	0.975564	0.999911	-0.0582447	0.960432	0	0.733813	0.837621	-0.760109	0.590452	0	0.974162
FBgn0031606	CG15439	Q9VQZ8	-	-	-	-	+	0		0		0		Exp2	0		0							0.849086	0.950592	-0.422901	0.745923	0						0.863225	0.939496	-0.388465	0.763942	0						0.740749	0.837621	-0.743048	0.597476	0
FBgn0031620	CG11929	Q9VR18;X2JD52	-	-	-	-	+	2	GabPI;dHip14	2	GabPI;dHip14	0		Exp1;Exp2	0		2	dHip14;GabPI	0.272025	0.560253	2.18435	4.54521	2	0.828	0.950592	-0.501265	0.706487	0	0.228482	0.570259	2.46574	5.52409	1	0.823386	0.939496	-0.520347	0.697204	0	0.95467	0.999911	-0.11225	0.925144	0	0.709913	0.837621	-0.801464	0.573767	0	0.976121
FBgn0031622	CG3251	Q9VR20	+	-	-	-	+	0		0		0		Exp1	0		0		0.892409	0.950343	-0.290267	0.817751	0						0.938061	0.996497	-0.199489	0.870859	0						0.971579	0.999911	-0.116713	0.922286	0						0.943578
FBgn0031633	Fnta	Q9VR31	-	-	-	+	-	0		0		0		Exp1	0		0		0.039985	0.162796	-2.89058	0.134849	0						0.0800185	0.310219	-2.64117	0.160298	0						0.086914	0.338195	-2.56326	0.169193	0						0.15015
FBgn0031643	CG3008	Q9VR42	-	-	-	-	-	0		0		0		Exp1	0		0		0.982464	0.987615	-0.244516	0.844099	0						0.868957	0.996497	-0.0191991	0.98678	0						0.915365	0.999911	-0.045121	0.969209	0						0.803122
FBgn0031659	CG14043	Q9VMX1	-	-	-	-	+	0		0		0		Exp1	0		0		0.570775	0.885073	-0.353031	0.782938	1						0.075659	0.298811	-2.53814	0.172164	0						0.078811	0.318914	-2.52915	0.173241	0						0.921568
FBgn0031670	SelT;CG3887	M9PCL4;Q9VMV6	-	-	-	+	+	0		0		0		Exp1;Exp2	0		0		0.010977	0.0731031	-3.28125	0.10286	0	0.841099	0.950592	-0.451297	0.731385	0	0.869964	0.996497	-0.127871	0.915181	1	0.888448	0.939496	-0.279028	0.824146	0	0.028876	0.180207	-3.08763	0.117633	0	0.743958	0.837621	-0.720252	0.606991	0	0.297723
FBgn0031711	CG6907	Q9VMQ7;X2J4N6	-	-	-	-	-	0		0		0		Exp1	0		0		0.052259	0.195027	-0.8858	0.541187	2						0.17125	0.476473	-0.738167	0.5995	1						0.224217	0.60293	-0.629421	0.646436	1						0.0502845
FBgn0031736	CG11030	Q9VMM7	-	-	-	-	+	0		0		0		Exp1	0		0		0.911027	0.950343	-0.240525	0.846437	0						0.967821	0.996497	-0.0995891	0.933299	0						0.996892	0.999911	-0.00886348	0.993875	0						0.960262
FBgn0031759	lid	M9NEV0;Q9VMJ7	-	-	-	+	+	0		0		0		Exp1	0		0		0.0195295	0.102015	-2.8481	0.138879	0						0.615231	0.94848	-0.248128	0.841988	1						0.328546	0.740282	0.428225	1.34558	2						0.401838
FBgn0031771;FBgn0034251	ND-51L1;ND-51	A1ZAW7;Q9VMI3	-	-	-	+	+	0		0		0		Exp1;Exp2	0		0		0.062188	0.218956	-2.76321	0.147296	0	0.864532	0.950592	-0.317642	0.80238	0	0.097088	0.344711	-2.56299	0.169225	0	0.867915	0.939496	-0.319023	0.801613	0	0.112463	0.393339	-2.53704	0.172296	0	0.734837	0.837621	-0.73154	0.60226	0	0.171921
FBgn0031779	CG9175	Q9VMH4	-	-	-	+	-	0		0		0		Exp2	0		0							0.505413	0.950592	1.33593	2.52438	1						0.471502	0.917517	1.40831	2.65425	1						0.13751	0.379257	2.26217	4.79714	3
FBgn0031799	Pez	Q9V3V3	-	-	-	-	+	3	CG4676;CG1407;Dnz1	3	CG4676;CG1407;Dnz1	0		Exp2	0		3	CG1407;CG4676;Dnz1						5.25e-05	0.00140824	4.12055	17.3943	3						0.001214	0.012775	3.69138	12.9186	3						0.724429	0.837621	-0.742644	0.597643	0
FBgn0031815	frj	Q9VMD5	-	-	-	+	+	0		0		0		Exp1	0		0		0.131447	0.355636	-2.2221	0.214328	0						0.198649	0.525001	-2.01138	0.248036	0						0.228453	0.606047	-2.01122	0.248063	0						0.315785
FBgn0031824	152078_at	Q9VMC6	-	-	-	+	+	0		0		0		Exp1	0		0		0.471442	0.786606	-1.30172	0.405641	0						0.545929	0.895306	-1.17137	0.444	0						0.599897	0.999911	-1.10796	0.463949	0						0.720063
FBgn0031878	sip2	C8VV39;F7VJV6;Q7KTL4;Q7KTL5;Q8SZ50;Q9VM57	-	-	-	-	-	2	Patsas;CG5196	2	Patsas;CG5196	0		Exp1;Exp2	0		2	CG5196;Patsas	0.152019	0.393867	1.36893	2.58279	3	0.043873	0.291351	1.84472	3.59184	3	0.053541	0.254383	1.95116	3.86684	2	0.094422	0.356821	1.51065	2.84939	3	0.583797	0.9986	-0.574557	0.671492	1	0.016722	0.0928745	2.29584	4.91041	3	0.052916
FBgn0031882	Rab30	Q9VM50	-	-	-	-	+	0		0		0		Exp1	0		0		0.820504	0.950343	0.0744998	1.053	3					0	0.629953	0.961116	-0.218557	0.859424	1					0	0.528243	0.948626	-0.292039	0.816747	1					0	0.883745
FBgn0031883	Caper	Q9VM49	+	-	-	+	-	0		0		0		Exp1;Exp2	0		0		0.375592	0.681689	0.485397	1.39997	3	0.509011	0.950592	0.316722	1.2455	3	0.27024	0.616146	0.670124	1.59121	2	0.766487	0.939496	-0.140404	0.907265	3	0.432017	0.852932	0.423559	1.34123	3	0.53027	0.788489	-0.295908	0.81456	3	0.071968
FBgn0031904	CG5149	Q9VM22	-	-	-	+	-	0		0		0		Exp1	0		0		0.878378	0.950343	-0.346019	0.786752	0						0.302636	0.656645	1.86661	3.64674	1						0.96877	0.999911	-0.106114	0.929087	0						0.973622
FBgn0031913	CG5958	Q9VM12	-	-	-	-	-	0		0		0		Exp1;Exp2	0		0		0.357104	0.665311	-1.60253	0.3293	0	0.812304	0.950592	-0.600667	0.659449	0	0.457992	0.816488	-1.34361	0.394035	0	0.844644	0.939496	-0.443522	0.735337	0	0.461579	0.885489	-1.34029	0.39494	0	0.714564	0.837621	-0.848095	0.555518	0	0.605849
FBgn0031947	BRD7	Q9VLX2	-	-	-	-	-	0		0		0		Exp1;Exp2	0		0		0.360083	0.668498	-0.548776	0.6836	1	0.529615	0.950592	0.529783	1.44371	3	0.545667	0.895306	-0.363304	0.777382	1	0.583538	0.939496	0.482885	1.39754	2	0.867193	0.999911	-0.108679	0.927437	1	0.440468	0.699773	0.642109	1.56061	3	0.791052
FBgn0031951	r2d2	Q9VLW8	-	-	-	-	+	0		0		0		Exp1	0		0		0.905505	0.950343	-0.306938	0.808355	0						0.963572	0.996497	-0.12879	0.914598	0						0.965053	0.999911	-0.142856	0.905724	0						0.981083
FBgn0031972	Wwox	Q9VLU5;X2J7F1	-	-	-	-	-	2	CG8314;CG5880	1	CG8314	1	CG5880	Exp1;Exp2	2	CG5880;CG8314	1	CG5880	0.876854	0.950343	-0.377959	0.769525	0	0.8398	0.950592	-0.427146	0.743732	0	0.263078	0.609705	2.17528	4.51674	1	0.475313	0.922309	1.43896	2.71126	2	0.708049	0.999911	0.878482	1.83844	1	0.475066	0.731035	1.43284	2.69978	3	0.977812
FBgn0031980	RpL36A	C5WLN8;Q29QX9;Q9VLT7	-	-	-	+	+	0		0		0		Exp1;Exp2	0		0		0.284741	0.577421	1.10129	2.14547	3	0.02909	0.221084	-1.60445	0.32886	3	0.44141	0.799084	0.785269	1.72341	3	0.07521	0.308969	-1.31087	0.403078	3	0.0701725	0.301413	1.89662	3.72339	3	0.001599	0.0142352	-2.53422	0.172633	3	0.10104
FBgn0031985	mon2	Q9VLT1;X2J564	-	-	-	+	+	0		0		0		Exp1;Exp2	0		0		0.200756	0.465948	-0.603277	0.658257	3	0.365957	0.950592	-0.338097	0.791084	2	0.487935	0.847373	0.421526	1.33934	1	0.534465	0.939496	-0.214646	0.861758	3	0.558642	0.979365	-0.278231	0.824601	3	0.231683	0.499908	0.420511	1.3384	3	0.549843
FBgn0031990	PAPLA1	M9MRD9;Q9VLS7;X2JDJ3	+	-	-	-	-	1	CG8314	1	CG8314	0		Exp1;Exp2	0		1	CG8314	0.909636	0.950343	-0.259944	0.83512	0	0.830276	0.950592	-0.50037	0.706926	0	0.94582	0.996497	-0.162864	0.89325	0	0.137294	0.460172	2.59428	6.03888	2	0.969167	0.999911	-0.117001	0.922102	0	0.745775	0.837621	-0.732946	0.601674	0	0.963844
FBgn0031995	CG8475	Q9VLS1;M9PCI5	-	-	-	+	-	0		0		0		Exp1	0		0		0.325425	0.629076	-2.40101	0.189332	1						0.520774	0.872574	-1.59383	0.33129	1						0.0574525	0.269065	-5.13096	0.0285382	0						0.883301
FBgn0032006	Pvr	B6IDV6;C1C3C7;C4IXZ5;E1JHB6;E1JHB7;E1JHB8;M9MRE1;M9PCJ1;M9PCX2;Q7KTI7;Q7KTI8;Q8IPG1;Q8T4L8;Q8T4M0;Q8T9F6;Q95P10;Q9VLQ8	-	-	-	-	-	8	dHip14;CG5196;CG8314;CG4676;CG1407;Dnz1;app;GabPI	4	dHip14;CG5196;CG8314;app	4	CG4676;GabPI;CG1407;Dnz1	Exp1;Exp2	4	CG1407;CG4676;Dnz1;GabPI	8	CG1407;CG4676;CG5196;app;dHip14;Dnz1;CG8314;GabPI	5e-07	7.03e-05	7.125	139.585	3	5e-07	2.97e-05	9.84851	921.925	3	0.000285	0.0153849	4.76222	27.1376	2	5e-07	2.14e-05	9.34515	650.384	3	0.521726	0.94473	-0.775982	0.583991	2	0.0061275	0.0429419	4.47794	22.284	3	0.720847
FBgn0032015	Ostgamma	Q8SY53	-	-	-	+	-	1	Dnz1	1	Dnz1	0		Exp1	1	Dnz1	0		0.296249	0.589979	-0.436841	0.73875	2						0.667616	0.990853	-0.214135	0.862063	1						0.95955	0.999911	-0.0234437	0.983881	2						0.979865
FBgn0032018	Dme_CG7806	Q9VLP5	-	-	-	+	-	0		0		0		Exp1	0		0		0.876543	0.950343	-0.413812	0.750638	0						0.925054	0.996497	-0.259233	0.835532	0						0.965963	0.999911	-0.108328	0.927662	0						0.982668
FBgn0032050	CG13096	H0RNN8;Q9VLK2	-	-	-	+	-	0		0		0		Exp1;Exp2	0		0		0.103168	0.299287	1.01612	2.02247	3	0.101559	0.497967	1.34362	2.53788	3	0.158739	0.458946	-0.85125	0.554304	3	0.099069	0.36728	1.36125	2.56907	3	0.557266	0.97858	-0.352645	0.783147	3	0.525227	0.783524	0.516257	1.43024	3	0.969781
FBgn0032052	PIG-U	Q9VLK0	-	-	-	-	+	0		0		0		Exp1	0		0		0.022107	0.110221	-2.8801	0.135833	0						0.0572855	0.263876	-2.80825	0.142769	0						0.048015	0.237708	-2.72345	0.151412	0						0.092835
FBgn0032054	Uba4;CG13090	M9PCK7;Q9VLJ8	-	-	-	+	-	0		0		0		Exp1;Exp2	0		0		0.212191	0.480444	-1.93022	0.262389	0	0.841448	0.950592	-0.44917	0.732464	0	0.317404	0.675958	-1.74621	0.298083	0	0.873248	0.939496	-0.312608	0.805185	0	0.317545	0.72322	-1.69541	0.308766	0	0.277671	0.545767	1.91162	3.7623	2	0.412508
FBgn0032101	CG9586	M9PD03;Q8SYU0	-	-	-	-	-	3	CG8314;Dnz1;CG5196	2	CG8314;Dnz1	1	CG5196	Exp1;Exp2	3	CG5196;Dnz1;CG8314	1	CG5196	0.0331975	0.144997	3.38763	10.466	2	0.0290145	0.221084	3.77649	13.7037	3	0.0804075	0.310414	2.7431	6.6951	2	0.138374	0.460572	2.7048	6.51967	2	0.007419	0.0899234	4.17491	18.0623	3	0.017923	0.0977657	4.04841	16.546	3	0.166705
FBgn0032138	CG4364	Q9VL96	-	-	-	+	-	0		0		0		Exp1;Exp2	0		0		0.436393	0.747129	0.510962	1.425	3	0.919284	0.970101	-0.0430753	0.970584	3	0.955354	0.996497	-0.0394801	0.973006	2	0.541258	0.939496	-0.257233	0.836691	3	0.955369	0.999911	0.041301	1.02904	3	0.26479	0.534178	-0.459762	0.727106	3	0.500482
FBgn0032157	Etl1	Q9VL72	-	-	-	-	-	0		0		0		Exp1;Exp2	0		0		0.539234	0.862203	-0.216172	0.860846	3	0.812424	0.950592	-0.570713	0.673284	0	0.696611	0.996497	0.179903	1.13281	1	0.845697	0.939496	-0.428818	0.74287	0	0.758953	0.999911	0.111538	1.08038	2	0.724938	0.837621	-0.755563	0.592315	0	0.837357
FBgn0032160	CG4598	Q9VL68	-	-	-	+	-	0		0		0		Exp1	0		0		0.024081	0.115688	-3.06194	0.119747	0						0.0541375	0.255427	-2.93205	0.131028	0						0.0455145	0.229672	-2.82905	0.140725	0						0.0941315
FBgn0032166	CG31879	Q7KTG0	-	-	-	-	+	0		0		0		Exp1	0		0		0.0710275	0.237773	-2.58736	0.16639	0						0.105748	0.35926	-2.48729	0.178341	0						0.11208	0.393339	-2.32299	0.199853	0						0.19763
FBgn0032167	CG5853	Q9VL61	-	-	-	+	-	0		0		0		Exp1	0		0		0.899173	0.950343	-0.332731	0.794032	0						0.948623	0.996497	-0.175203	0.885643	0						0.970966	0.999911	-0.123619	0.917882	0						0.966934
FBgn0032168	CG13126	Q9VL60	-	-	-	-	-	0		0		0		Exp1	0		0		0.84386	0.950343	-0.476463	0.718738	0						0.92393	0.996497	-0.243192	0.844874	0						0.942217	0.999911	-0.17767	0.88413	0						0.977217
FBgn0032170	CG4658	Q9VL57;X2J7M7	-	-	-	-	-	5	CG8314;CG4676;GabPI;Dnz1;CG5196	5	CG8314;CG4676;GabPI;Dnz1;CG5196	0		Exp1;Exp2	1	CG8314	4	CG4676;CG5196;Dnz1;GabPI	0.086989	0.267445	0.884823	1.84654	2	0.0449105	0.296461	2.89186	7.42225	3	0.03438	0.203102	1.29473	2.45331	1	0.006924	0.0535143	3.55164	11.726	3	0.284961	0.679077	0.545177	1.4592	2	0.006774	0.0463342	3.56223	11.8124	3	0.4482
FBgn0032191	DmSNX17	Q9VL28	-	-	-	-	-	0		0		0		Exp1	0		0		0.286326	0.579089	-1.67634	0.312875	0						0.901958	0.996497	-0.0723519	0.951086	1						0.415239	0.838923	-1.45796	0.364007	0						0.505555
FBgn0032194	CG4901	Q9VL25	-	-	-	-	-	0		0		0		Exp1	0		0		0.588629	0.901722	-0.182703	0.881051	3						0.811134	0.996497	0.106064	1.07629	1						0.804288	0.999911	-0.0842514	0.943274	2						0.801473
FBgn0032198	eEF1delta	Q9VL18	-	-	-	+	-	0		0		0		Exp1;Exp2	0		0		5e-07	7.03e-05	-7.2342	0.00664186	0	0.833233	0.950592	-0.496702	0.708725	0	5e-07	0.000176	-5.92284	0.0164834	1	0.867638	0.939496	-0.384004	0.766308	0	5e-07	0.000117	-6.10397	0.0145386	1	0.179202	0.436985	2.17873	4.52755	2	1e-06
FBgn0032208	Ufd4	Q9VL06	-	-	-	-	+	0		0		0		Exp1	0		0		0.007728	0.0580013	-3.20235	0.108642	0						0.801562	0.996497	0.140388	1.1022	1						0.027135	0.17134	-3.00491	0.124575	0						0.0586395
FBgn0032210	CYLD	Q8IPC3;Q8IPC5	-	-	-	+	-	0		0		0		Exp1	0		0		0.856857	0.950343	-0.554375	0.680952	0						0.936311	0.996497	-0.398709	0.758537	0						0.990333	0.999911	-0.296942	0.813976	0						0.911741
FBgn0032214	CG4968	Q9VL00	-	-	-	+	-	0		0		0		Exp1;Exp2	0		0		0.596649	0.906037	0.201777	1.15011	2	0.125761	0.562226	2.34795	5.091	2	0.142767	0.432203	0.583656	1.49864	2	0.100186	0.369092	2.44203	5.43408	3	0.56799	0.983691	0.207143	1.1544	3	0.053172	0.203049	2.71837	6.58131	3	0.06063
FBgn0032216	Usp14	Q9VKZ8	-	-	-	+	-	1	GabPI	1	GabPI	0		Exp1;Exp2	0		1	GabPI	0.186038	0.441344	-0.702683	0.614429	3	0.196692	0.735179	0.784328	1.72229	3	0.77705	0.996497	0.145898	1.10642	3	0.5985	0.939496	0.317118	1.24584	3	0.864522	0.999911	0.0893093	1.06386	3	0.0223985	0.115627	1.40648	2.6509	3	0.63793
FBgn0032217	CG4972	Q9VKZ7	-	-	-	+	-	0		0		0		Exp1	0		0		0.0793645	0.251321	-1.13908	0.454051	1						0.217774	0.5579	-0.817872	0.567278	1						0.124837	0.424121	-1.00784	0.49729	1						0.0637035
FBgn0032242	CG5355	Q961N7;Q9VKW5	-	-	-	+	+	0		0		0		Exp1;Exp2	0		0		0.000183	0.00560872	-5.61495	0.0204048	0	0.928866	0.970959	-0.292147	0.816686	0	0.001045	0.0264002	-5.45162	0.0228507	0	0.921002	0.952328	-0.342105	0.788889	0	0.000451	0.023199	-5.3641	0.0242797	0	0.444376	0.701118	2.42771	5.38039	1	0.001595
FBgn0032244	RfC3	Q9VKW3	-	-	-	-	-	0		0		0		Exp1;Exp2	0		0		0.0054995	0.0478242	-0.740592	0.598494	3	0.0878195	0.453399	2.64922	6.27327	2	0.174625	0.480789	-0.46737	0.723282	1	0.0499225	0.229946	2.86471	7.28389	2	0.184169	0.53574	-0.352339	0.783313	3	0.029704	0.140121	3.00893	8.0497	3	0.990399
FBgn0032246	Wdfy2	Q9VKW1	-	-	-	-	-	4	CG8314;CG4676;GabPI;Dnz1	4	CG8314;CG4676;GabPI;Dnz1	0		Exp1;Exp2	0		4	CG4676;Dnz1;CG8314;GabPI	0.593813	0.904879	-0.413258	0.750925	3	0.023237	0.193831	3.89914	14.9196	3	0.177779	0.486298	1.10813	2.15566	2	0.015768	0.0976727	4.04215	16.4743	3	0.834866	0.999911	-0.159293	0.895464	3	0.030303	0.141723	3.69102	12.9154	3	0.331574
FBgn0032248	Bug22	Q9VKV8	-	-	-	-	-	0		0		0		Exp1	0		0		0.0143455	0.0861956	-3.34859	0.0981689	0						0.944886	0.996497	0.0436637	1.03073	1						0.25582	0.642291	0.796072	1.73637	2						0.398216
FBgn0032305	CG6700	Q9VKP5	-	-	-	-	-	0		0		0		Exp1	0		0		0.833381	0.950343	0.121096	1.08756	1						0.946071	0.996497	-0.0358069	0.975486	1						0.909524	0.999911	-0.0523766	0.964346	2						0.100511
FBgn0032361	CG6488	Q9VKH0	-	-	-	-	+	0		0		0		Exp1	0		0		0.509827	0.827211	1.34247	2.53586	1						0.606411	0.939003	1.11603	2.1675	1						0.981328	0.999911	-0.0642345	0.956453	0						0.968371
FBgn0032363	Dlg5	M9PCQ6;M9PD90;Q9VKG8	-	-	-	-	-	3	CG4676;CG1407;app	2	CG4676;app	1	CG1407	Exp1;Exp2	2	CG1407;CG4676	2	CG1407;app	4.35e-05	0.00195195	3.91968	15.1335	3	0.000676	0.0128345	2.55822	5.88982	3	0.003464	0.0518126	2.8332	7.12653	3	0.166971	0.508722	0.935612	1.9127	3	0.73607	0.999911	0.312833	1.24214	3	0.242044	0.508397	-0.790201	0.578263	3	0.728082
FBgn0032388	CG6686	Q95TU2;Q9VKD8	-	-	-	-	-	0		0		0		Exp1;Exp2	0		0		0.922731	0.95278	-0.0715477	0.951617	2	0.999252	0.999646	-0.000244	0.999831	3	0.516622	0.870785	0.460734	1.37624	2	0.0053135	0.0447377	-3.59848	0.082556	0	0.578306	0.994073	0.400924	1.32035	2	0.0041535	0.0308804	-3.94041	0.0651358	0	0.712881
FBgn0032393	CG12264	Q9VKD3	-	-	-	+	-	0		0		0		Exp1;Exp2	0		0		0.206658	0.473742	-0.451012	0.731529	3	0.89001	0.955678	0.0508648	1.03589	3	0.145426	0.433951	-0.572655	0.672378	2	0.491113	0.933785	0.248674	1.18811	3	0.686329	0.999911	0.143662	1.10471	3	0.413756	0.675439	0.283596	1.21722	3	0.670159
FBgn0032397	Tom70	Q8MT29;Q9VKC8	-	-	-	+	-	0		0		0		Exp1;Exp2	0		0		0.588749	0.901722	-0.307604	0.807982	3	0.862981	0.950592	-0.0440095	0.969956	3	0.584172	0.920764	-0.343032	0.788383	2	0.366685	0.805176	-0.245896	0.843292	3	0.918836	0.999911	0.0607537	1.04301	3	0.102841	0.319015	0.448108	1.36425	3	0.316468
FBgn0032404	RpL7-like	Q9VKC1	-	-	-	-	-	0		0		0		Exp1;Exp2	0		0		0.677766	0.950343	-0.124813	0.917123	3	0.920462	0.970101	0.0360776	1.02532	3	0.610495	0.94462	0.201121	1.14959	1	0.293711	0.716609	-0.380184	0.76834	3	0.661802	0.999911	-0.175815	0.885267	1	0.612613	0.837621	-0.184322	0.880063	3	0.379578
FBgn0032409	Ced-12	Q8MS15;Q9VKB2	-	-	-	-	-	0		0		0		Exp1;Exp2	0		0		0.938376	0.957443	0.0444232	1.03127	3	0.354227	0.950592	-0.226266	0.854845	3	0.521791	0.873379	-0.381273	0.76776	2	0.296994	0.722808	-0.255088	0.837936	3	0.406505	0.829129	0.442185	1.35866	3	0.153888	0.399125	-0.343286	0.788244	3	0.912075
FBgn0032444	CCT4	Q9VK69	-	-	-	+	-	0		0		0		Exp1;Exp2	0		0		0.678983	0.950343	0.205997	1.15348	3	0.925566	0.970959	0.0301658	1.02113	3	0.417891	0.77925	0.403372	1.3226	3	0.595345	0.939496	-0.184012	0.880252	3	0.338213	0.74735	0.467282	1.3825	3	0.355947	0.621092	0.316537	1.24534	3	0.697076
FBgn0032450	CG5776	Q9VK63	-	-	-	-	+	0		0		0		Exp1	0		0		0.493239	0.809126	-1.31959	0.40065	0						0.594724	0.930086	-1.09322	0.468714	0						0.63608	0.999911	-1.01029	0.496446	0						0.847905
FBgn0032454	CG5787	Q9VK59	-	-	-	-	-	0		0		0		Exp1;Exp2	0		0		0.886317	0.950343	-0.31308	0.804921	0	0.036953	0.266062	-3.05913	0.11998	0	0.930279	0.996497	-0.220114	0.858498	0	0.036817	0.183148	-3.04019	0.121566	0	0.974385	0.999911	-0.07238	0.951068	0	0.723423	0.837621	-0.273566	0.827272	1	0.969163
FBgn0032455	Pih1D1	Q9VK58	-	-	-	-	-	0		0		0		Exp1	0		0		0.909289	0.950343	-0.246885	0.842714	0						0.964234	0.996497	-0.11094	0.925984	0						0.288735	0.683437	2.00953	4.02652	1						0.234941
FBgn0032456	MRP	A0A0S0WIA2;Q7KTB7;Q7KTB8;Q7KTB9;Q7KTC0;Q7KTC1;Q7KTC2;Q7KTC3;Q7KTC4;Q7KTC5;Q7KTC6;Q7KTC7;Q7KTC8;Q7KTC9;Q7KTD0;Q8T9C5;Q9I7N0;Q9VK56	-	-	-	+	-	3	CG4676;CG1407;CG5196	3	CG4676;CG1407;CG5196	0		Exp1;Exp2	0		3	CG1407;CG4676;CG5196	0.363949	0.673897	0.72993	1.65856	3	1.5e-06	7.33e-05	1.73693	3.33326	3	0.991904	0.997371	0.00970423	1.00675	3	5e-07	2.14e-05	1.76277	3.39348	3	0.906722	0.999911	0.10135	1.07278	3	4e-06	7.93e-05	1.5976	3.02639	3	0.651096
FBgn0032465	CG12404	Q9VK46	-	-	-	+	-	0		0		0		Exp1;Exp2	0		0		0.025915	0.121725	-3.10854	0.115941	0	0.612506	0.950592	-0.466261	0.723838	1	0.0545595	0.256295	-2.98336	0.12645	0	0.032362	0.167061	-3.22408	0.107018	0	0.045346	0.229672	-2.82114	0.141499	0	0.021732	0.113039	-3.52267	0.0870102	0	0.087324
FBgn0032467	CG	Q9VK44	-	-	-	-	+	0		0		0		Exp1;Exp2	0		0		0.4766	0.792079	-0.267856	0.830553	3	0.292671	0.893692	0.378565	1.30005	3	0.177062	0.485043	-0.651121	0.636785	1	0.189912	0.542378	0.476929	1.39178	3	0.225371	0.603947	-0.463083	0.725434	3	0.014325	0.0823387	0.910354	1.87951	3	0.274716
FBgn0032482	Pect	Q7KTB3;Q8IP79;Q8IP80;Q9VK25	-	-	-	+	-	0		0		0		Exp1	0		0		0.078221	0.249061	-2.50697	0.175925	0						0.139749	0.426528	-2.29543	0.203708	0						0.163202	0.49883	-2.16114	0.22358	0						0.23047
FBgn0032509	CG6523	Q9VJZ6	-	-	-	+	-	0		0		0		Exp1	0		0		0.001284	0.0206714	-4.94573	0.0324479	0						0.0029815	0.0481126	-4.75681	0.0369876	0						0.0027195	0.0531058	-4.66257	0.0394844	0						0.0049695
FBgn0032514	CG9302	Q960C0;Q9VJZ1	-	-	-	+	+	0		0		0		Exp1;Exp2	0		0		0.0288315	0.129513	0.8797	1.83999	3	0.558821	0.950592	0.351885	1.27623	2	0.354125	0.704574	-0.496352	0.708897	1	0.816342	0.939496	0.142227	1.10361	1	0.943298	0.999911	-0.0273477	0.981223	3	0.314079	0.577514	-0.708137	0.61211	1	0.978518
FBgn0032518	RpL24	Q8SY98;Q9VJY6;X2JE06	-	-	-	+	+	0		0		0		Exp1;Exp2	0		0		0.216502	0.486782	0.767661	1.70251	3	0.922322	0.970835	-0.047674	0.967495	3	0.732513	0.996497	0.215372	1.161	3	0.578574	0.939496	-0.269951	0.829347	3	0.434762	0.854365	0.475793	1.39068	3	0.0341855	0.153835	-1.0264	0.490935	3	0.496076
FBgn0032586	Tpr2	Q8IP18;M9PDJ9;Q9V3W1	+	-	-	-	+	0		0		0		Exp1	0		0		0.17464	0.422838	-2.03449	0.244094	0						0.269567	0.615278	-1.89757	0.268394	0						0.290678	0.685727	-1.75544	0.296184	0						0.367261
FBgn0032597	CG17904	Q9VJI9	-	-	-	-	+	0		0		0		Exp1;Exp2	0		0		0.868336	0.950343	-0.382573	0.767069	0	0.845654	0.950592	-0.454113	0.729959	0	0.928664	0.996497	-0.217742	0.85991	0	0.83647	0.939496	-0.46936	0.722285	0	0.124883	0.424121	2.56036	5.89857	1	0.281759	0.549215	1.89758	3.72588	2	0.968879
FBgn0032620	CG12288	Q9VJG2	-	-	-	-	-	0		0		0		Exp1	0		0		0.87988	0.950343	-0.308312	0.807586	0						0.935507	0.996497	-0.187569	0.878084	0						0.96811	0.999911	-0.0982482	0.934167	0						0.974428
FBgn0032633	Lrch	Q960C5;Q9VJE6;X2JA56	-	-	-	-	+	0		0		0		Exp1;Exp2	0		0		0.434735	0.747129	1.54242	2.91283	1	0.844432	0.950592	-0.463852	0.725048	0	0.987133	0.997062	-0.0456001	0.968887	0	0.852428	0.939496	-0.422423	0.74617	0	0.972411	0.999911	-0.0919093	0.93828	0	0.10941	0.326085	2.71517	6.5667	2	0.943813
FBgn0032643	GCS2beta	Q9VJD1	-	-	-	+	-	0		0		0		Exp1	0		0		0.0079925	0.0587323	-3.92944	0.0656329	0						0.0119895	0.104057	-3.67189	0.0784604	0						0.012712	0.120237	-3.70283	0.0767958	0						0.01969
FBgn0032646	mEFTs	Q9VJC7	-	-	-	+	+	0		0		0		Exp1	0		0		0.386999	0.695806	-1.5	0.353552	0						0.488546	0.847373	-1.30712	0.404126	0						0.519793	0.943411	-1.28957	0.409072	0						0.596413
FBgn0032683	kon	Q9VJ82	+	-	-	-	-	1	CG4676	1	CG4676	0		Exp1;Exp2	0		1	CG4676	0.0929715	0.277729	2.85011	7.21057	2	0.823349	0.950592	-0.494005	0.710051	0	0.219562	0.5579	2.27859	4.85202	1	0.0128575	0.0858003	3.83412	14.2622	2	0.946352	0.999911	-0.179784	0.882835	0	0.734217	0.837621	-0.741786	0.597998	0	0.98804
FBgn0032690	DmPrp28	Q9VJ74	-	-	-	+	+	0		0		0		Exp1;Exp2	0		0		0.256041	0.542159	0.598036	1.51365	3	0.472763	0.950592	-0.328901	0.796143	3	0.301976	0.656491	0.576229	1.49095	2	0.0805555	0.325074	-0.813624	0.568951	3	0.0384555	0.210085	1.09404	2.1347	3	0.12775	0.362995	-0.688741	0.620395	3	0.700048
FBgn0032702	CG10376	Q9VJ61	-	-	-	-	-	0		0		0		Exp1;Exp2	0		0		0.803859	0.950343	-0.0969674	0.934996	3	0.150299	0.634386	2.48643	5.60389	1	0.758265	0.996497	0.146919	1.1072	1	0.844274	0.939496	-0.451082	0.731494	0	0.925687	0.999911	0.020605	1.01438	1	0.048062	0.193451	2.95995	7.78095	3	0.32808
FBgn0032704	CG10373;dp22;Jwa	G4LU22;Q5KU10;Q8SXD0;Q9VJ59	-	-	-	+	-	0		0		0		Exp1;Exp2	0		0		0.057349	0.20746	-2.97893	0.126839	0	0.866424	0.950592	-0.382074	0.767334	0	0.784193	0.996497	-0.291567	0.817014	1	0.86609	0.939496	-0.365637	0.776126	0	0.0953805	0.357931	-2.69577	0.154345	0	0.758788	0.837772	-0.667041	0.629797	0	0.162166
FBgn0032717	CG10600	B7YZX6;M9PG55;Q9VJ42	-	-	-	-	-	1	CG8314	1	CG8314	0		Exp1;Exp2	1	CG8314	0		0.498486	0.815598	0.625479	1.54272	1	0.846827	0.950592	-0.413348	0.750879	0	0.430532	0.789557	0.770906	1.70634	1	0.18057	0.531225	2.48327	5.59162	1	0.493889	0.918528	-1.31762	0.401197	0	0.746506	0.837621	-0.736765	0.600083	0	0.705829
FBgn0032721	CG10602	Q9VJ39	-	-	-	+	+	0		0		0		Exp1	0		0		0.0438125	0.172389	-1.30422	0.40494	2						0.326443	0.683005	-0.757502	0.59152	1						0.0568805	0.267545	-1.39086	0.381338	1						0.205529
FBgn0032723	ssp3	X2J6U8;Q9VJ35	-	-	-	-	-	0		0		0		Exp1	0		0		0.576068	0.88959	-0.370629	0.773445	1						0.757961	0.996497	-0.202219	0.869212	1						0.811003	0.999911	0.150898	1.11026	1						0.495713
FBgn0032725	Nedd8	Q9VJ33;X2J935	-	-	-	-	-	0		0		0		Exp1	0		0		0.871112	0.950343	-0.393496	0.761282	0						0.94635	0.996497	-0.160976	0.89442	0						0.975913	0.999911	-0.0998398	0.933137	0						0.988216
FBgn0032729	L2HGDH	Q9VJ28	-	-	-	+	-	0		0		0		Exp1;Exp2	0		0		0.373891	0.680358	0.323779	1.25161	3	0.824897	0.950592	-0.478414	0.717766	0	0.950386	0.996497	0.0302806	1.02121	1	0.842063	0.939496	-0.418951	0.747968	0	0.422614	0.846432	0.317307	1.246	2	0.299066	0.56121	1.87418	3.66592	2	0.395651
FBgn0032746	B2	Q9VJ11	-	-	-	+	+	1	CG8314	1	CG8314	0		Exp1;Exp2	1	CG8314	0		0.494192	0.809829	0.311671	1.24114	3	0.628788	0.950592	0.209521	1.1563	2	0.184382	0.499082	0.823626	1.76985	1	0.316072	0.745259	0.41335	1.33177	3	0.030267	0.185023	1.003	2.00416	3	0.045239	0.188106	0.826102	1.77289	3	0.388149
FBgn0032775	CG17544	Q95TH0;Q9VIX4	-	-	-	-	-	0		0		0		Exp1;Exp2	0		0		0.424179	0.737029	-0.486677	0.713667	3	0.911243	0.964356	0.0349329	1.02451	3	0.0092095	0.0862042	-1.71977	0.303597	3	0.906702	0.943964	-0.0366866	0.974891	3	0.059223	0.275445	-1.20839	0.43275	3	0.912011	0.940189	0.0361536	1.02538	3	0.478486
FBgn0032779	CG16771	Q9VIW9	-	-	-	-	+	0		0		0		Exp1;Exp2	0		0		0.880204	0.950343	-0.368654	0.774505	0	0.818446	0.950592	-0.479443	0.717254	0	0.913566	0.996497	-0.289074	0.818427	0	0.854929	0.939496	-0.401976	0.756821	0	0.958241	0.999911	-0.175286	0.885592	0	0.734255	0.837621	-0.733456	0.601461	0	0.972653
FBgn0032781	RtcB	Q9VIW7	-	-	-	+	+	8	dHip14;CG5196;CG8314;CG1407;Dnz1;app;CG5880;Patsas	8	dHip14;CG5196;CG8314;CG1407;Dnz1;app;CG5880;Patsas	0		Exp1;Exp2	0		8	CG1407;CG5196;app;CG5880;dHip14;Patsas;Dnz1;CG8314	0.228332	0.50319	2.08251	4.23543	2	0.00287	0.0404759	3.3481	10.1831	2	0.367745	0.720698	1.70436	3.25883	1	0.834373	0.939496	-0.472876	0.720527	0	0.321844	0.731433	1.81627	3.5217	1	0.001805	0.0156281	3.42072	10.7087	3	0.965048
FBgn0032799	CG10166	Q9VIU7	-	-	-	+	-	0		0		0		Exp1	0		0		0.069659	0.235057	-0.744116	0.597034	3						0.065676	0.282907	-0.965357	0.512152	1						0.0126925	0.120237	-1.13845	0.454248	2						0.384611
FBgn0032821	CdGAPr	Q9VIS1;E1JHM0;E1JHM1;M9PDR8	-	-	-	-	+	0		0		0		Exp1	0		0		0.466286	0.781715	1.5168	2.86156	1						0.695055	0.996497	0.932287	1.9083	1						0.958657	0.999911	-0.136629	0.909642	0						0.969069
FBgn0032833	COX4	Q9VIQ8	-	-	-	-	-	0		0		0		Exp1	0		0		0.893159	0.950343	-0.305547	0.809135	0						0.948418	0.996497	-0.173783	0.886515	0						0.99277	0.999911	-0.0142071	0.990201	0						0.969469
FBgn0032848	nesd	Q9VIP0	-	-	-	-	+	0		0		0		Exp1;Exp2	0		0		0.633602	0.943692	0.167684	1.12325	3	0.12203	0.550947	-0.446284	0.733931	2	0.601487	0.935499	0.240683	1.18155	1	0.884702	0.939496	-0.0475704	0.967564	2	0.244	0.626029	-0.449734	0.732178	2	0.542736	0.798109	-0.155276	0.897961	3	0.081734
FBgn0032859	Arpc2	Q9VIM5;X2JAI2	-	-	-	+	-	0		0		0		Exp1	0		0		0.001301	0.0207864	-4.37014	0.0483566	0						0.004207	0.0568754	-4.18427	0.0550061	0						0.003555	0.0618383	-4.14636	0.0564706	0						0.0074335
FBgn0032863;FBgn0051687	CG31687-PA;Cdc23	E1JHM5;Q9I7L8	-	-	-	-	+	0		0		0		Exp1	0		0		0.731401	0.950343	-0.824874	0.564531	0						0.802915	0.996497	-0.665151	0.630623	0						0.863684	0.999911	-0.596202	0.661493	0						0.9458
FBgn0032873	CG2614	M9PDA6;Q9VIK9	-	-	-	-	-	0		0		0		Exp1;Exp2	0		0		0.276663	0.56759	-0.57949	0.6692	1	0.0678525	0.386017	2.64498	6.25487	1	0.939477	0.996497	0.0396525	1.02787	1	0.108114	0.390236	2.4234	5.36435	1	0.888044	0.999911	-0.0840915	0.943378	1	0.053434	0.203049	2.67083	6.36794	3	0.93156
FBgn0032906	RPA2	Q9VIH1	-	-	-	+	-	0		0		0		Exp2	0		0							0.881375	0.950592	-0.0172953	0.988083	0						0.84993	0.939496	0.0389278	1.02735	0						0.96094	0.973753	-0.357185	0.780686	0
FBgn0032919	CG9253	Q9VIF6	-	-	-	+	+	0		0		0		Exp1;Exp2	0		0		0.785141	0.950343	-0.085609	0.942387	3	0.322037	0.931326	0.275991	1.21083	3	0.714975	0.996497	0.1137	1.082	3	0.568959	0.939496	0.15553	1.11383	3	0.597886	0.999911	0.165946	1.1219	3	0.118754	0.348617	-0.437326	0.738502	3	0.569491
FBgn0032924	Nbr	Q9VIF1	-	-	-	-	-	0		0		0		Exp1;Exp2	0		0		0.197814	0.460815	0.378789	1.30025	3	0.039977	0.274647	2.88156	7.36949	2	0.587947	0.922605	0.211547	1.15793	1	0.0333155	0.170058	2.91021	7.51726	3	0.896169	0.999911	-0.0370778	0.974627	3	0.032113	0.146925	2.92703	7.60544	3	0.127603
FBgn0032925	CG9246	Q9VIF0	+	-	-	+	-	0		0		0		Exp1;Exp2	0		0		0.726449	0.950343	-0.163611	0.892788	3	0.835917	0.950592	-0.478313	0.717816	0	0.573997	0.911566	-0.348364	0.785474	1	0.830538	0.939496	-0.495488	0.709322	0	0.455417	0.878932	-0.428057	0.743262	1	0.723889	0.837621	-0.766655	0.587779	0	0.527918
FBgn0032949	CG3305;Lamp1	C0PUW8;Q8SZP0;Q9V9S0	-	+	+	+	-	1	CG5196	1	CG5196	0		Exp2	0		1	CG5196						0.845019	0.950592	-0.407122	0.754126	0						0.861827	0.939496	-0.346479	0.786501	0						0.016583	0.0925941	3.5685	11.8639	3
FBgn0032956	Cul2	Q9V9R2	+	-	-	+	+	0		0		0		Exp1;Exp2	0		0		0.115402	0.326688	-1.04904	0.483291	1	0.828393	0.950592	-0.526196	0.694383	0	0.888416	0.996497	-0.115647	0.922969	1	0.838326	0.939496	-0.478644	0.717652	0	0.46478	0.889492	-0.440623	0.736816	2	0.1282	0.362995	2.78466	6.89074	1	0.533396
FBgn0032961	CG1416	Q9V9Q4	-	-	-	+	-	0		0		0		Exp1;Exp2	0		0		0.902103	0.950343	0.0407622	1.02866	3	0.758055	0.950592	0.0712858	1.05065	3	0.402033	0.761365	0.299482	1.2307	3	0.772857	0.939496	-0.0672824	0.954434	3	0.931666	0.999911	-0.0317186	0.978254	3	0.723031	0.837621	0.0826361	1.05895	3	0.150913
FBgn0032974	CG3651	D5SHV2;Q9V9N9	-	-	-	-	-	0		0		0		Exp1	0		0		0.88454	0.950343	-0.347394	0.786003	0						0.516896	0.870785	1.29114	2.44721	1						0.97251	0.999911	-0.0788884	0.946787	0						0.961353
FBgn0032986	CG3262	Q9V9M8	-	-	-	-	-	0		0		0		Exp1	0		0		0.298942	0.59199	1.95031	3.86458	1						0.304634	0.660302	1.95322	3.87237	1						0.936055	0.999911	-0.200576	0.870203	0						0.969164
FBgn0032987	RpL21	Q9V9M7	-	-	-	+	-	0		0		0		Exp1;Exp2	0		0		0.160202	0.404747	-0.803283	0.573043	3	0.815705	0.950592	-0.0754816	0.949025	3	0.868321	0.996497	-0.0934854	0.937256	3	0.911458	0.947473	-0.0372201	0.974531	3	0.485099	0.910806	-0.394017	0.761008	3	0.828073	0.879157	0.0750557	1.0534	3	0.360397
FBgn0032988	Tif-IA	Q9V9M6	-	-	-	-	-	0		0		0		Exp1	0		0		0.349681	0.65744	0.288624	1.22147	3						0.763983	0.996497	-0.117184	0.921986	1						0.802707	0.999911	0.0830652	1.05927	2						0.405701
FBgn0033028	CG11665	Q7JWI7	-	-	-	-	-	0		0		0		Exp1;Exp2	0		0		0.878418	0.950343	-0.340335	0.789858	0	0.830249	0.950592	-0.457475	0.72826	0	0.954369	0.996497	-0.102273	0.931564	0	0.024886	0.140678	3.49102	11.2435	2	0.998695	0.999911	0.0196698	1.01373	0	0.727054	0.837621	-0.759658	0.590636	0	0.964679
FBgn0033038	CG7791	A1Z6H6;Q8T8Q1	-	-	-	-	+	0		0		0		Exp1	0		0		0.0165665	0.0929222	-0.879728	0.54347	2						0.6493	0.977679	-0.188028	0.877805	1						0.959749	0.999911	-0.0175737	0.987893	3						0.523736
FBgn0033050	Pngl	Q7KRR5	-	-	-	-	+	0		0		0		Exp1	0		0		0.919845	0.951891	-0.225807	0.855117	0						0.956835	0.996497	-0.122939	0.918315	0						0.994193	0.999911	-0.0271951	0.981326	0						0.960723
FBgn0033052	SCAP	A1Z6J2;Q8N0B6	-	+	-	+	+	1	CG8314	1	CG8314	0		Exp1;Exp2	1	CG8314	0		0.898907	0.950343	-0.298946	0.812846	0	0.828435	0.950592	-0.497377	0.708394	0	0.239115	0.578318	2.13868	4.4036	1	0.0879745	0.341901	2.5088	5.69145	2	0.150853	0.475557	2.43849	5.42074	3	0.111735	0.331569	2.37441	5.18522	3	0.963847
FBgn0033055	Tbce	A1Z6J5	-	-	-	-	-	0		0		0		Exp1	0		0		0.00632	0.0524759	-3.38876	0.0954732	0						0.444624	0.801153	0.496904	1.41118	1						0.390112	0.811388	-0.557325	0.679561	1						0.042009
FBgn0033062	Ars2	A0A0B4KEI5;E8NHA7;Q9V9K7	-	-	-	+	+	0		0		0		Exp1	0		0		0.124519	0.344191	-2.30587	0.202239	0						0.168825	0.473675	-2.03828	0.243454	0						0.174603	0.518252	-2.02273	0.246092	0						0.293168
FBgn0033101	CG9436	Q7JVH6	-	-	-	+	-	0		0		0		Exp1;Exp2	0		0		0.001024	0.0186174	-5.426	0.0232602	0	0.870421	0.950592	-0.423282	0.745726	0	0.0016995	0.0344639	-5.15044	0.0281555	0	0.87147	0.939496	-0.411104	0.752048	0	0.0016945	0.041077	-5.14189	0.0283229	0	0.400282	0.662136	1.94935	3.862	1	0.0127395
FBgn0033159	Dscam;Dscam1	A0A0B4K6Q9;A0A0B4K6R4;A0A0B4K6R8;A0A0B4K6S2;A0A0B4K6Y9;A0A0B4K6Z3;A0A0B4K6Z6;A0A0B4K6Z8;A0A0B4K7H7;A0A0B4K7H9;A0A0B4K7I3;A0A0B4K7I5;A0A0B4K7T4;A0A0B4K7T5;A0A0B4K7T6;A0A0B4K7T8;A0A0B4K823;A0A0B4K824;A0A0B4K827;A0A0B4K828;A0A0B4KEF4;A0A0C4DHD8;A1Z6X1;A1Z6X2;A1Z6X3;Q0E9H5;Q0E9H6;Q0E9H7;Q0E9H8;Q0E9H9;Q0E9I0;Q0E9I1;Q0E9I2;Q0E9I3;Q0E9I4;Q0E9I5;Q0E9I6;Q0E9I7;Q0E9I8;Q0E9I9;Q0E9J0;Q0E9J1;Q0E9J2;Q0E9J3;Q0E…	+	-	-	-	+	3	CG4676;CG1407;Dnz1	2	CG1407;Dnz1	1	CG4676	Exp1;Exp2	3	CG1407;CG4676;Dnz1	1	CG4676	0.001052	0.0189006	4.7056	26.0932	3	0.0154225	0.149631	3.24984	9.51258	3	0.000695	0.023166	4.87153	29.2735	2	0.012366	0.083746	3.36126	10.2764	2	0.966515	0.999911	-0.123955	0.917669	0	0.737019	0.837621	-0.783109	0.581113	0	0.965043
FBgn0033160	Dhx15	Q7K3M5	-	-	-	+	+	0		0		0		Exp1;Exp2	0		0		0.930581	0.953642	-0.0435731	0.970249	3	0.764182	0.950592	-0.138835	0.908252	3	0.01719	0.130504	-1.55675	0.339916	1	0.051171	0.23412	0.8986	1.86426	3	0.0284095	0.178853	-1.08539	0.471264	3	0.218981	0.48869	0.549776	1.46386	3	0.451265
FBgn0033169	CG11123	Q7JX95	-	-	-	-	+	0		0		0		Exp1	0		0		0.915378	0.950343	-0.232916	0.850913	0						0.959063	0.996497	-0.128826	0.914575	0						0.301485	0.704471	1.90529	3.74585	1						0.957422
FBgn0033177	CG11141	Q6NLL1;E2QC72	-	-	-	-	+	1	Dnz1	1	Dnz1	0		Exp1	1	Dnz1	0		0.0201535	0.103921	3.5897	12.0394	3						0.032541	0.196083	3.4912	11.2449	1						0.995499	0.999911	-0.0162554	0.988796	0						0.948525
FBgn0033178	CG11127	Q7JRM5	-	-	-	-	+	0		0		0		Exp1	0		0		0.873557	0.950343	-0.367236	0.775266	0						0.94584	0.996497	-0.160608	0.894648	0						0.973827	0.999911	-0.0640112	0.956601	0						0.99007
FBgn0033184	mEFTu2	Q7K3V6	-	-	-	-	+	0		0		0		Exp1;Exp2	0		0		0.125118	0.344484	0.525644	1.43958	2	0.828125	0.950592	-0.48024	0.716859	0	0.928751	0.996497	0.0362098	1.02542	1	0.871277	0.939496	-0.368913	0.774366	0	0.650213	0.999911	-0.135534	0.910333	3	0.393129	0.655854	1.58901	3.00844	1	0.677476
FBgn0033188	CG1600;Drat	G3LFG9;G3LFI2;Q0E9G4;Q961L4	-	-	-	-	+	0		0		0		Exp1;Exp2	0		0		0.0888335	0.271522	-0.74861	0.595177	3	0.5726	0.950592	0.250061	1.18926	2	0.572642	0.910741	-0.303203	0.810451	1	0.790605	0.939496	0.117254	1.08467	3	0.068427	0.296939	-0.844284	0.556987	2	0.242399	0.508397	0.479567	1.39432	3	0.166018
FBgn0033194	Vps13	A1Z713	-	-	-	-	+	6	GabPI;CG5880;CG8314;CG4676;CG1407;Dnz1	6	CG8314;CG4676;CG1407;Dnz1;GabPI;CG5880	0		Exp1;Exp2	6	CG1407;CG4676;CG5880;Dnz1;CG8314;GabPI	0		0.016451	0.0927678	1.78289	3.44115	3	0.465521	0.950592	0.889736	1.85284	3	0.0010145	0.0264002	2.41081	5.31774	3	0.066893	0.285077	2.17677	4.52141	3	0.20836	0.574419	0.904271	1.8716	3	0.203039	0.471573	1.5317	2.89127	3	0.42781
FBgn0033195	CG1360	Q6NR22	-	-	-	-	+	0		0		0		Exp1;Exp2	0		0		0.783266	0.950343	0.154819	1.11328	2	0.191442	0.727482	-0.467003	0.723466	3	0.86628	0.996497	-0.095042	0.936245	1	0.257381	0.663983	-0.399925	0.757898	3	0.0379015	0.208162	-2.86804	0.136973	0	0.0018985	0.0161314	-3.45237	0.0913553	0	0.0847505
FBgn0033199	CG17985	Q7K4J7	-	+	+	-	-	0		0		0		Exp1	0		0		0.894069	0.950343	-0.297306	0.81377	0						0.919951	0.996497	-0.236409	0.848856	0						0.997165	0.999911	-0.00883219	0.993897	0						0.960923
FBgn0033204	CG2065	Q7JYX2	-	-	-	+	-	5	CG5880;CG5196;CG8314;CG4676;Patsas	4	CG5196;CG4676;CG8314;Patsas	1	CG5880	Exp1;Exp2	2	CG5880;CG8314	4	CG4676;CG5196;CG5880;Patsas	0.557323	0.8752	0.445064	1.36137	3	0.146154	0.619007	2.29709	4.91466	3	0.725068	0.996497	0.315498	1.24444	1	0.002203	0.0209285	3.77814	13.7193	3	0.917134	0.999911	0.0884566	1.06323	2	0.000236	0.002983	5.01809	32.4038	3	0.632942
FBgn0033205	CG2064	A1Z729;C1C590;Q960C7	-	-	-	+	+	3	CG4676;CG5880;CG5196	3	CG4676;CG5880;CG5196	0		Exp1;Exp2	0		3	CG4676;CG5196;CG5880	0.543005	0.865606	0.379228	1.30065	3	0.649253	0.950592	0.188089	1.13925	3	0.511383	0.866968	-0.42532	0.744673	2	0.0086605	0.0642886	1.12549	2.18175	3	0.891101	0.999911	0.0853027	1.06091	3	0.000363	0.00429859	1.58661	3.00343	3	0.674075
FBgn0033212	LRR	A0A0B4KEE7;A1Z734;E1JGZ7;E1JGZ8	-	-	+	+	-	0		0		0		Exp1;Exp2	0		0		0.165539	0.413161	0.790356	1.7295	2	0.184696	0.71374	2.16912	4.4975	1	0.219554	0.5579	-1.85788	0.275882	0	0.432099	0.876369	1.48976	2.80842	1	0.263613	0.650244	-1.84638	0.27809	0	0.711121	0.837621	-0.813167	0.569131	0	0.360322
FBgn0033224	Nop17l	Q0E9G3	-	-	-	-	+	0		0		0		Exp1;Exp2	0		0		0.66233	0.950343	0.270099	1.20589	3	0.957152	0.979946	0.0204455	1.01427	2	0.048937	0.24313	1.23505	2.3539	3	0.0104695	0.0753804	-0.949441	0.517833	3	0.028623	0.17966	1.39764	2.6347	3	0.884856	0.919319	-0.0479396	0.967317	3	0.442419
FBgn0033225	TTLL12	Q7JVG6	-	-	-	+	-	1	GabPI	1	GabPI	0		Exp2	0		1	GabPI						0.825996	0.950592	-0.515213	0.69969	0						0.868978	0.939496	-0.34501	0.787302	0						0.601777	0.837621	1.16278	2.23889	1
FBgn0033226	CG1882	Q5U191;Q7JQU9	-	-	-	-	-	5	GabPI;dHip14;CG8314;CG4676;Dnz1	4	CG8314;CG4676;GabPI;dHip14	1	Dnz1	Exp1;Exp2	1	Dnz1	5	CG4676;dHip14;Dnz1;CG8314;GabPI	0.452099	0.765231	0.625958	1.54324	3	0.109749	0.515933	2.74038	6.68248	2	0.03999	0.219062	1.88138	3.68427	2	0.01415	0.0920787	3.62409	12.3299	3	0.073172	0.308023	-1.81451	0.284301	1	0.060616	0.219131	3.01012	8.05631	3	0.286276
FBgn0033235	CG8728	Q7K3W2	-	-	-	+	-	0		0		0		Exp1	0		0		0.0169095	0.094321	-2.74179	0.149499	1						0.020524	0.145553	-2.8496	0.138734	1						0.0378465	0.208162	-2.19942	0.217725	1						0.0833125
FBgn0033246	ACC	A1Z784;A8DY67;Q7JV23	+	-	-	+	-	1	CG5880	1	CG5880	0		Exp1;Exp2	1	CG5880	0		0.161313	0.406463	0.722036	1.64951	3	0.951394	0.979657	-0.05159	0.964872	3	0.004672	0.0585992	-1.45405	0.364994	3	0.4666	0.911348	-0.626303	0.647835	3	0.002149	0.0462474	-1.625	0.32421	3	0.029198	0.138873	-1.93113	0.262223	3	0.0037765
FBgn0033247	Nup44A	Q7K2X8	-	-	-	+	-	0		0		0		Exp1;Exp2	0		0		0.354804	0.662498	-0.499106	0.707545	1	0.803599	0.950592	-0.563572	0.676625	0	0.321683	0.6764	-0.569788	0.673716	1	0.841795	0.939496	-0.427439	0.743581	0	0.0211875	0.152311	-2.90611	0.133405	0	0.701489	0.837621	-0.822104	0.565616	0	0.726392
FBgn0033259	CG11210	Q6NP91	+	+	+	+	+	0		0		0		Exp1;Exp2	0		0		0.0588025	0.209838	-2.77669	0.145926	0	0.857063	0.950592	-0.431947	0.741261	0	0.719345	0.996497	0.262205	1.19931	1	0.873349	0.939496	-0.395047	0.760464	0	0.785891	0.999911	-0.203219	0.86861	1	0.752445	0.837621	-0.72862	0.603481	0	0.909936
FBgn0033260	Cul4	Q5BI50	-	-	-	-	-	0		0		0		Exp1	0		0		0.0197665	0.102175	-0.942723	0.52025	3						0.818639	0.996497	-0.115729	0.922916	1						0.246096	0.627589	-0.450694	0.731691	3						0.333197
FBgn0033264	Nup50	Q7K0D8	-	-	-	-	-	1	CG8314	1	CG8314	0		Exp1;Exp2	0		1	CG8314	0.261819	0.548055	-0.806745	0.57167	3	0.853361	0.950592	-0.130355	0.913607	2	0.757242	0.996497	0.223952	1.16793	3	0.176148	0.52479	0.843317	1.79417	3	0.994224	0.999911	0.0050016	1.00347	3	0.020752	0.108769	1.46688	2.76423	3	0.351723
FBgn0033272	RagC-D	Q7K519	-	-	-	-	+	0		0		0		Exp1	0		0		0.871829	0.950343	0.0584668	1.04136	2						0.672035	0.993218	-0.189219	0.877081	1						0.958893	0.999911	-0.0177501	0.987772	2						0.94787
FBgn0033309	Lnpk	Q7K2N0	-	-	-	+	+	2	CG8314;CG5880	2	CG8314;CG5880	0		Exp1;Exp2	2	CG5880;CG8314	0		0.874405	0.950343	-0.369628	0.773982	0	0.835399	0.950592	-0.454571	0.729727	0	0.0133585	0.111356	3.96549	15.6218	2	0.240417	0.6337	2.02977	4.0834	3	0.957858	0.999911	-0.15854	0.895932	0	0.051259	0.200838	2.95313	7.74425	3	0.969748
FBgn0033339	Sec31	A0A0B4LEY1;A0A0B4LEZ1;A1Z7J6;A1Z7J7;Q5U0U9	-	-	-	+	+	5	CG8314;CG4676;GabPI;CG5880;dHip14	5	CG8314;CG4676;GabPI;CG5880;dHip14	0		Exp1;Exp2	0		5	CG4676;CG5880;dHip14;CG8314;GabPI	0.001531	0.0230634	-2.06886	0.238348	2	0.202304	0.745851	2.33142	5.03302	1	0.0769445	0.301069	-1.04801	0.483634	2	0.00946	0.0692047	3.73131	13.2811	3	0.019062	0.142637	-1.37179	0.386411	3	0.05385	0.203736	3.02384	8.13331	3	0.226479
FBgn0033349	CG8243	A1Z7K6	-	-	-	+	+	0		0		0		Exp1	0		0		0.42462	0.737029	-0.485593	0.714203	2						0.0243955	0.164904	-3.29342	0.101996	0						0.019274	0.14313	-3.18747	0.109768	0						0.412434
FBgn0033351	AIMP1	A1Z7K8	-	-	-	+	+	0		0		0		Exp1	0		0		0.726119	0.950343	-0.202537	0.869021	3						0.411867	0.771636	-0.601916	0.658879	1						0.401089	0.823658	0.515452	1.42944	2						0.965224
FBgn0033354	FANCI	A1Z7L1	-	-	-	-	+	0		0		0		Exp1	0		0		0.881772	0.950343	-0.352775	0.783077	0						0.931107	0.996497	-0.202225	0.869209	0						0.430816	0.852021	1.47602	2.7818	1						0.958285
FBgn0033376	CG8777	Q6NNB2	-	-	-	-	-	0		0		0		Exp1;Exp2	0		0		0.554354	0.873791	1.29636	2.45608	1	0.906695	0.963011	-0.315964	0.803314	0	0.960558	0.996497	-0.107748	0.928036	0	0.896817	0.940833	-0.368518	0.774578	0	0.992069	0.999911	0.0139458	1.00971	0	0.853154	0.898472	-0.533664	0.690798	0	0.941224
FBgn0033379	Mys45A	Q7KKH3	-	-	-	-	-	0		0		0		Exp1;Exp2	0		0		0.171381	0.420773	-0.596484	0.661364	3	0.169467	0.677868	0.626473	1.54379	3	0.203267	0.531216	0.730013	1.65865	1	0.474743	0.922309	-0.31933	0.801442	3	0.386582	0.808029	-0.470681	0.721624	1	0.983415	0.989928	0.010243	1.00713	3	0.234959
FBgn0033381	GstE13	Q7JVI6	-	-	-	-	-	0		0		0		Exp1	0		0		0.468353	0.782691	1.46547	2.76154	1						0.934361	0.996497	-0.200817	0.870058	0						0.974751	0.999911	-0.0928048	0.937698	0						0.951342
FBgn0033434	CG1902	Q7K1M4	-	-	-	-	+	0		0		0		Exp1	0		0		0.0156735	0.0895811	-3.2449	0.105485	0						0.0354405	0.204801	-3.10522	0.116208	0						0.031841	0.191318	-3.05027	0.120719	0						0.0556405
FBgn0033446	CG1648	Q7K2P3;A1Z7Z4	-	-	-	-	-	0		0		0		Exp1	0		0		0.855144	0.950343	0.543287	1.45729	1						0.953882	0.996497	-0.11804	0.921439	0						0.981542	0.999911	-0.0775209	0.947685	0						0.971803
FBgn0033454	CG1671	Q7JQT9	-	-	-	+	-	0		0		0		Exp1	0		0		0.633041	0.943521	-0.164397	0.892301	3						0.689291	0.996497	0.185348	1.13709	1						0.817442	0.999911	0.0790517	1.05632	3						0.424669
FBgn0033460	Sec24AB;CG1472	A0A0B4LEK8;A1Z813;Q86NS0;Q95R66	-	-	-	-	-	10	dHip14;CG5196;CG8314;CG4676;CG1407;Dnz1;app;GabPI;CG5880;Patsas	2	CG5196;app	8	dHip14;CG8314;CG4676;CG1407;Dnz1;GabPI;CG5880;Patsas	Exp1;Exp2	8	CG1407;CG4676;CG5880;dHip14;Patsas;Dnz1;CG8314;GabPI	10	CG1407;CG4676;CG5196;app;CG5880;dHip14;Patsas;Dnz1;CG8314;GabPI	0.0065975	0.0539307	3.7721	13.662	3	5e-07	2.97e-05	7.78757	220.948	3	0.0029525	0.0481126	5.05192	33.1726	2	5e-07	2.14e-05	10.5023	1450.47	3	0.0137935	0.123265	3.33814	10.113	3	5e-07	1.2e-05	9.38938	670.635	3	0.892822
FBgn0033463	CG1513	A0A0B4KEI3;A1Z814;E1JH23	-	-	-	-	-	0		0		0		Exp1;Exp2	0		0		0.871347	0.950343	-0.356226	0.781205	0	0.829138	0.950592	-0.533404	0.690922	0	0.938248	0.996497	-0.172885	0.887067	0	0.205899	0.577192	2.15204	4.44454	2	0.177028	0.522073	2.39726	5.26801	1	0.0703265	0.242946	2.74091	6.6849	3	0.995237
FBgn0033465;FBgn0286783	Etf-QO	Q7JWF1	-	-	-	+	-	0		0		0		Exp1	0		0		0.011153	0.07326	-3.40796	0.094211	0						0.0292735	0.183743	-3.1714	0.110998	0						0.020493	0.150069	-3.07217	0.118901	0						0.0417435
FBgn0033473	CG12128	A1Z830;A1Z831	-	-	-	-	+	0		0		0		Exp1;Exp2	0		0		0.228966	0.503397	0.595106	1.51058	2	0.799308	0.950592	-0.549346	0.68333	0	0.806581	0.996497	0.139725	1.1017	1	0.836484	0.939496	-0.459679	0.727148	0	0.745996	0.999911	-0.178839	0.883414	1	0.713737	0.837621	-0.813675	0.568931	0	0.615453
FBgn0033474	CG1407	A0A0B4KF56;A0A0B4LEL6;A0A0B4LF00;A0A0B4LF16;A1Z833;E2QCN5;Q7K2V5;Q960T3	-	+	-	+	+	0		0		0		Exp1;Exp2	0		0		5e-07	7.03e-05	13.4048	10845.7	3	5e-07	2.97e-05	15.3943	43065.7	3	0.84377	0.996497	-0.243455	0.84472	2	0.0240445	0.137985	2.73598	6.6621	3	0.0993285	0.365591	-1.9022	0.267535	3	0.289351	0.555762	-1.33861	0.395402	2	0.045712
FBgn0033475	CG12129	Q7JW66	-	-	-	-	+	0		0		0		Exp1	0		0		0.886989	0.950343	-0.303664	0.810192	0						0.929057	0.996497	-0.231872	0.851529	0						0.97528	0.999911	-0.0827721	0.944242	0						0.989497
FBgn0033476	oys	A0A0B4LG01;Q6NN55;Q8T8Q2	+	-	-	+	+	3	CG8314;CG4676;CG5880	2	CG4676;CG5880	1	CG8314	Exp1;Exp2	2	CG5880;CG8314	2	CG4676;CG8314	0.719238	0.950343	-0.24855	0.841742	1	0.859998	0.950592	-0.394504	0.760751	0	0.015678	0.122918	1.8177	3.52519	1	0.008641	0.0642886	3.77708	13.7092	3	0.029562	0.183371	1.36947	2.58375	2	0.0671525	0.236764	2.97074	7.8394	3	0.207669
FBgn0033482	CG1371	A1Z843;B9EQR0;Q3ZAN3;Q6NP22	-	-	-	+	-	0		0		0		Exp1	0		0		0.0036995	0.037692	-2.47602	0.17974	1						0.010216	0.0928687	-2.28682	0.204926	1						0.050623	0.247712	-1.43296	0.370371	1						0.0073255
FBgn0033485	RpLP0-like	Q7K1Q7	-	-	-	+	-	0		0		0		Exp1	0		0		0.88994	0.950343	-0.332174	0.794338	0						0.937403	0.996497	-0.192145	0.875303	0						0.965688	0.999911	-0.107361	0.928284	0						0.965911
FBgn0033529	CG17765	Q7K2L7	-	-	-	+	-	0		0		0		Exp1	0		0		0.001457	0.0221066	-5.39378	0.0237855	0						0.0020745	0.0383783	-5.2448	0.0263729	0						0.0019195	0.0431801	-5.20646	0.0270832	0						0.0026695
FBgn0033538	CG11883	A1Z8A7;A8DY95;Q8T008	-	-	-	-	-	3	CG8314;CG1407;CG5196	3	CG8314;CG1407;CG5196	0		Exp1;Exp2	2	CG1407;CG8314	1	CG5196	0.0146525	0.0870318	3.72848	13.2552	3	0.0283315	0.217739	3.01884	8.10516	2	0.0669945	0.285304	3.05438	8.30731	1	0.038932	0.190211	2.86163	7.26835	3	0.96657	0.999911	-0.122866	0.918361	0	0.0029475	0.02358	3.69331	12.9359	3	0.959751
FBgn0033557	CG12325	Q5U0X8	-	-	-	+	+	0		0		0		Exp1	0		0		0.995739	0.997631	-0.27347	0.827327	0						0.975301	0.996497	-0.162364	0.89356	0						0.914501	0.999911	-0.087199	0.941349	0						0.878394
FBgn0033607	CG9062	A0A0B4KET0;Q1LZ08	-	-	-	-	+	1	Dnz1	1	Dnz1	0		Exp1;Exp2	1	Dnz1	0		0.225575	0.501303	2.28972	4.8896	1	0.838383	0.950592	-0.403648	0.755944	0	0.033318	0.199136	3.43451	10.8116	2	0.830622	0.939496	-0.477475	0.718234	0	0.971661	0.999911	-0.0882813	0.940643	0	0.713625	0.837621	-0.816853	0.567679	0	0.956789
FBgn0033661	CG13185	A2VEG7;A8DYB0	-	-	-	+	+	1	CG5196	1	CG5196	0		Exp1;Exp2	0		1	CG5196	0.416843	0.730776	-0.558933	0.678804	2	0.831448	0.950592	-0.519754	0.697491	0	0.481436	0.839132	0.581128	1.49602	1	0.176464	0.52479	2.59444	6.03954	1	0.665125	0.999911	-0.274472	0.826753	3	0.016431	0.0921213	3.91104	15.0432	3	0.908648
FBgn0033663	ERp60	Q3YMU0;Q95T75;Q9TWZ1	-	-	-	+	-	1	CG1407	1	CG1407	0		Exp1;Exp2	0		1	CG1407	0.216273	0.486782	1.31374	2.48586	3	0.0053275	0.0657749	2.43882	5.42197	3	0.01616	0.125299	-3.29458	0.101914	1	0.903223	0.942077	-0.0975837	0.934597	2	0.0012405	0.0335838	-5.26045	0.0260884	0	0.86239	0.904716	0.138801	1.10099	3	0.183659
FBgn0033677	CG8321	Q7K0Q0	-	-	-	+	+	0		0		0		Exp1	0		0		0.903138	0.950343	-0.332124	0.794366	0						0.420405	0.781179	1.67039	3.183	1						0.985114	0.999911	-0.0803786	0.945809	0						0.949496
FBgn0033688	Prp8	A1Z8U0	+	-	-	+	+	0		0		0		Exp1;Exp2	0		0		0.25934	0.545855	-0.806618	0.571721	3	0.849163	0.950592	-0.0488992	0.966674	3	0.713345	0.996497	-0.292737	0.816352	2	0.389323	0.834149	-0.226525	0.854691	3	0.158607	0.488324	-1.02304	0.492079	3	0.956191	0.970378	-0.013498	0.990688	3	0.256687
FBgn0033698	CG8858	Q9V677	-	-	-	+	+	0		0		0		Exp1	0		0		0.0741425	0.243562	-0.763227	0.589177	3						0.950933	0.996497	-0.0339615	0.976735	1						0.773428	0.999911	-0.150408	0.900996	1						0.642316
FBgn0033699	RpS11;RPS11	A0A1B2AJL4;A1Z8U9;L0CPD9;L0CPE3;L0CPK9;L0CPL5;L0CPM0;L0CQQ8;L0CQR2;L0CR44;L0CR49;L0CRF4;L0CRF8;Q0E9B6	-	-	-	+	-	0		0		0		Exp1;Exp2	0		0		0.182421	0.434227	0.639529	1.55782	3	0.446004	0.950592	-0.223581	0.856437	3	0.586561	0.921759	0.252865	1.19157	3	0.126307	0.435234	-0.457409	0.728293	3	0.339521	0.747813	0.437083	1.35386	3	0.020441	0.107551	-0.714224	0.609533	3	0.617406
FBgn0033713	CG8841	Q0E9B5	-	-	-	-	-	0		0		0		Exp1;Exp2	0		0		0.862064	0.950343	-0.41964	0.747611	0	0.839789	0.950592	-0.417875	0.748526	0	0.351535	0.701708	1.7443	3.35032	1	0.349664	0.786859	1.75681	3.37949	1	0.968912	0.999911	-0.0963889	0.935371	0	0.706441	0.837621	-0.832314	0.561628	0	0.98238
FBgn0033734	CG8520	Q7K4T8	-	-	-	+	+	0		0		0		Exp1	0		0		0.587936	0.901722	1.18738	2.27738	1						0.955905	0.996497	-0.115295	0.923194	0						0.991331	0.999911	-0.0478953	0.967347	0						0.435562
FBgn0033740	dgt5	Q7K4B4	-	-	-	-	+	0		0		0		Exp1	0		0		0.003337	0.0359068	-3.29134	0.102143	0						0.655282	0.981009	-0.237298	0.848333	1						0.539227	0.960499	-0.308742	0.807346	1						0.289358
FBgn0033741	CG8545	A1Z909	-	-	-	+	-	0		0		0		Exp1;Exp2	0		0		0.402164	0.714298	0.849112	1.80139	3	0.154069	0.640033	1.19796	2.29415	3	0.427916	0.787499	-0.859427	0.551172	2	0.283442	0.698646	0.868757	1.82609	3	0.55018	0.968556	-0.601155	0.659226	3	0.776356	0.841565	0.229377	1.17233	3	0.844062
FBgn0033752	CG8569	Q7K264	-	-	-	-	+	0		0		0		Exp1	0		0		0.930472	0.953642	-0.216867	0.860432	0						0.329968	0.685096	1.90101	3.73475	1						0.966862	0.999911	0.111065	1.08002	0						0.927903
FBgn0033755	ClC-b	Q7JZ25	-	-	-	+	-	0		0		0		Exp1;Exp2	0		0		0.879999	0.950343	0.271168	1.20678	2	0.797754	0.950592	-0.581284	0.668369	0	0.9275	0.996497	0.171264	1.12604	1	0.831344	0.939496	-0.472574	0.720678	0	0.589364	0.999495	-0.965035	0.512266	1	0.712579	0.837621	-0.824306	0.564754	0	0.152061
FBgn0033761	CG8778	A1Z934	-	-	-	-	-	0		0		0		Exp1;Exp2	0		0		0.141252	0.374718	-0.662156	0.631933	2	0.828105	0.950592	-0.455739	0.729137	0	0.405907	0.764576	-0.466117	0.72391	1	0.831294	0.939496	-0.465326	0.724308	0	0.893724	0.999911	-0.0637683	0.956762	2	0.736156	0.837621	-0.730223	0.602811	0	0.806002
FBgn0033766	Nup188	A0A0B4K859;A1Z945	-	-	-	-	+	0		0		0		Exp1;Exp2	0		0		0.963314	0.975807	0.0297719	1.02085	3	0.438897	0.950592	-0.254718	0.838151	3	0.741208	0.996497	0.201525	1.14991	2	0.925123	0.954413	0.0334063	1.02343	3	0.424135	0.847066	-0.445148	0.734509	3	0.360456	0.624182	0.304267	1.23479	3	0.509975
FBgn0033815	CG4676	Q0IGS7	-	-	-	-	+	0		0		0		Exp1;Exp2	0		0		0.849566	0.950343	-0.494227	0.709942	0	0.846167	0.950592	-0.480862	0.716549	0	8e-06	0.001406	8.92658	486.595	3	5e-07	2.14e-05	12.3358	5169.31	3	0.416031	0.838923	1.77476	3.42181	3	0.339518	0.604418	1.95322	3.87239	3	0.470491
FBgn0033816	CG4679	A1Z9A8	-	-	-	+	-	0		0		0		Exp1	0		0		0.324732	0.629076	-0.51962	0.697556	1						0.726383	0.996497	-0.18083	0.882195	1						0.481565	0.90924	-0.37235	0.772523	1						0.715655
FBgn0033844	bbc;CG6016	A0A0B4K7Y4;A0A0B4KFL2;A1Z9D9;A1Z9E0;A8E760;B8A406;C6SUW4;Q8T9C6;U3GRY8	-	-	-	+	-	0		0		0		Exp1;Exp2	0		0		0.432148	0.745216	2.06309	4.1788	1	0.020154	0.176735	-1.0376	0.487136	1	0.98072	0.997056	0.0738848	1.05255	0	0.172175	0.522251	0.496323	1.41061	3	0.895993	0.999911	-0.393308	0.761382	0	0.104992	0.3197	0.584522	1.49954	3	0.961434
FBgn0033845	mars	E1JH57;Q7K3L1	+	-	-	-	+	0		0		0		Exp1;Exp2	0		0		0.572507	0.885853	-0.452926	0.73056	1	0.203552	0.745851	-0.402919	0.756326	3	0.251354	0.594048	0.986512	1.98139	1	0.000723	0.00831146	-1.18415	0.440084	3	0.30581	0.711083	0.678765	1.60077	3	0.0317115	0.145864	-0.68288	0.622921	3	0.779028
FBgn0033859	fand	A1Z9G2	-	-	-	-	-	0		0		0		Exp1	0		0		0.899096	0.950343	-0.311511	0.805797	0						0.955059	0.996497	-0.139593	0.907775	0						0.978785	0.999911	-0.068619	0.95355	0						0.972507
FBgn0033879	Echs1	Q7JR58	-	-	-	+	+	0		0		0		Exp1;Exp2	0		0		0.002499	0.030821	-1.84112	0.279105	3	0.0189735	0.169645	-3.07819	0.118405	0	0.0695105	0.290975	-1.28757	0.40964	1	0.497331	0.939496	0.317581	1.24624	3	0.0131645	0.122058	-1.51482	0.34994	2	0.510231	0.767698	0.311115	1.24067	3	0.146482
FBgn0033883	CG16935	H8F4T6;Q58CJ2;Q9V6U9	-	-	-	+	-	0		0		0		Exp1;Exp2	0		0		0.929825	0.953642	-0.226346	0.854797	0	0.80674	0.950592	-0.526696	0.694142	0	0.961262	0.996497	-0.105463	0.929507	0	0.854188	0.939496	-0.366141	0.775855	0	0.997317	0.999911	0.00340028	1.00236	0	0.715715	0.837621	-0.772856	0.585258	0	0.958756
FBgn0033889	CG6701	A1Z9K0;C3KKC8;Q8MQQ9	-	-	-	-	-	10	dHip14;CG5196;CG8314;CG4676;CG1407;Dnz1;app;GabPI;CG5880;Patsas	10	dHip14;CG5196;CG8314;CG4676;CG1407;Dnz1;app;GabPI;CG5880;Patsas	0		Exp1;Exp2	0		10	CG1407;CG4676;CG5196;app;CG5880;dHip14;Patsas;Dnz1;CG8314;GabPI	0.021622	0.108832	1.34165	2.53441	3	1e-06	5.26e-05	1.64953	3.13732	3	0.191336	0.512091	0.816853	1.76156	2	5.5e-06	0.000188	1.61872	3.07102	3	0.324014	0.73399	0.561533	1.47584	3	1.2e-05	0.000208	1.64235	3.12175	3	0.910801
FBgn0033890	Ctf4	Q494K2	-	-	-	-	+	0		0		0		Exp1	0		0		0.003617	0.0370304	-3.99548	0.0626962	0						0.0106675	0.0945123	-3.82191	0.0707115	0						0.008586	0.0984124	-3.79162	0.0722117	0						0.016733
FBgn0033897	Rcd1	A1Z9L2;A1Z9L0;A0A0B4KFX4;Q8T076;A0A0B4KEP1;A0A0B4LFC1;A0A0B4KFM5;A0A0B4KF25	-	-	-	-	+	0		0		0		Exp1	0		0		0.791988	0.950343	-0.127256	0.915571	1						0.824221	0.996497	0.105627	1.07596	1						0.970015	0.999911	0.00847777	1.00589	1						0.884763
FBgn0033901	O-fut1	A8E6L6;Q9V6X7	-	-	-	+	+	1	GabPI	1	GabPI	0		Exp1;Exp2	0		1	GabPI	0.000273	0.0076627	-5.11109	0.028934	0	0.809777	0.950592	-0.531067	0.692043	0	0.0016675	0.0341433	-4.98862	0.0314975	0	0.811758	0.939496	-0.563223	0.676789	0	0.0010225	0.0313488	-4.88869	0.0337565	0	0.72716	0.837621	-0.769898	0.586459	0	0.0012725
FBgn0033902	eIF3m	A0A0B4LFB3;Q7JVI3	-	-	-	+	-	0		0		0		Exp1;Exp2	0		0		0.019592	0.102024	-1.10123	0.46612	3	0.134591	0.589724	0.749468	1.68117	2	0.444832	0.801153	-0.457672	0.72816	1	0.254968	0.660982	-0.514939	0.699822	3	0.142923	0.4616	-0.677512	0.625243	3	0.788228	0.849722	0.12066	1.08723	3	0.314939
FBgn0033906	ReepB	A1Z9M2	-	-	-	+	-	0		0		0		Exp2	0		0							0.828902	0.950592	-0.500849	0.706691	0						0.862741	0.939496	-0.41911	0.747886	0						0.082387	0.272894	2.89858	7.45694	3
FBgn0033912	RpS23	A0A0B4LFD9;Q8T3U2	-	-	-	+	-	0		0		0		Exp1;Exp2	0		0		0.837929	0.950343	0.155846	1.11407	3	0.410724	0.950592	-0.359767	0.77929	3	0.295513	0.651239	-0.76732	0.587508	3	0.092036	0.349737	-0.768957	0.586841	3	0.696963	0.999911	0.301521	1.23244	3	0.000384	0.00441439	-1.68074	0.311923	3	0.677088
FBgn0033916	Usp20-33	Q7JW61	-	-	-	-	-	9	CG5196;CG8314;Dnz1;dHip14;CG4676;app;GabPI;CG5880;Patsas	2	dHip14;app	7	CG5196;CG8314;CG4676;Dnz1;GabPI;CG5880;Patsas	Exp1;Exp2	7	CG4676;CG5196;CG5880;Patsas;Dnz1;CG8314;GabPI	9	CG4676;CG5196;app;CG5880;dHip14;Patsas;Dnz1;CG8314;GabPI	0.37175	0.679982	1.78174	3.43841	1	0.180253	0.702523	2.62157	6.15418	2	0.0011585	0.0280641	5.18082	36.273	2	2.75e-05	0.000697	6.37586	83.0473	3	7.35e-05	0.00645881	5.79393	55.4814	3	5e-07	1.2e-05	7.57644	190.869	3	0.98942
FBgn0033919	CG8547	Q0E980;Q961R5	-	+	+	-	+	1	CG1407	1	CG1407	0		Exp1;Exp2	1	CG1407	0		0.002322	0.0299568	4.74151	26.7509	3	0.0808475	0.432029	2.65017	6.27741	2	0.0911075	0.334053	3.0588	8.33282	1	0.0650975	0.280042	2.74348	6.69684	2	0.982233	0.999911	-0.0666202	0.954872	0	0.708466	0.837621	-0.801394	0.573795	0	0.956124
FBgn0033980	Cyp6a20	Q9V773	-	-	-	-	-	1	CG5880	1	CG5880	0		Exp1;Exp2	1	CG5880	0		0.030501	0.13571	1.15645	2.22908	3	0.814066	0.950592	-0.495419	0.709356	0	0.716552	0.996497	-0.248482	0.841781	1	0.830862	0.939496	-0.479732	0.717111	0	0.529547	0.948865	0.338369	1.26433	3	0.934101	0.953933	0.130213	1.09446	1	0.0479265
FBgn0033984	Lap1	A0A0B4JCT8;Q9V780	-	-	-	+	+	0		0		0		Exp1	0		0		0.874824	0.950343	-0.34417	0.787761	0						0.219856	0.557973	2.09331	4.26727	1						0.978728	0.999911	-0.0877004	0.941022	0						0.994128
FBgn0033998	row	A0A0B4KER0;Q5U156;Q95RL2	-	-	-	-	+	0		0		0		Exp1;Exp2	0		0		0.209832	0.478416	-1.14137	0.453328	1	0.360389	0.950592	1.70289	3.25551	2	0.394788	0.755542	-0.793125	0.577093	1	0.273435	0.690145	1.96357	3.90025	1	0.234585	0.612784	-1.09391	0.468491	1	0.316994	0.579962	1.81136	3.50974	3	0.455033
FBgn0034013	unc-5	A0A0B4LFH9;Q95TU8	-	-	-	-	+	0		0		0		Exp1;Exp2	0		0		0.0421585	0.168076	3.24382	9.47299	3	0.020058	0.176735	3.16107	8.94494	2	0.335322	0.688108	1.91265	3.76499	1	0.154027	0.484526	2.31045	4.96037	2	0.968837	0.999911	-0.0933685	0.937332	0	0.736142	0.837621	-0.738056	0.599547	0	0.94134
FBgn0034029	eIF2Bgamma;eIF2B-gamma	A1ZA22;Q8MPP2;Q8MSR4;Q95SC4;Q9GQ88	-	-	-	+	-	0		0		0		Exp1;Exp2	0		0		0.824291	0.950343	0.165049	1.1212	3	0.922577	0.970835	0.0273963	1.01917	3	0.996909	0.998718	-0.00293275	0.997969	2	0.547676	0.939496	-0.175276	0.885598	3	0.431061	0.852021	0.569386	1.48389	3	0.0562605	0.208635	-0.552562	0.681808	3	0.704115
FBgn0034035	CG8207	Q8SXU3	-	-	-	+	-	0		0		0		Exp1;Exp2	0		0		0.054535	0.200651	-0.889055	0.539968	2	0.813214	0.950592	-0.498314	0.707933	0	0.621775	0.955793	-0.261971	0.833948	1	0.831453	0.939496	-0.446152	0.733998	0	0.265159	0.653294	-0.474394	0.719769	3	0.721865	0.837621	-0.766767	0.587733	0	0.61035
FBgn0034046	tun	Q7K2Y9;A0A0B4K882	-	-	-	-	+	0		0		0		Exp1	0		0		0.201039	0.465948	-2.05058	0.241388	0						0.294254	0.649712	-1.78674	0.289827	0						0.318018	0.723518	-1.6851	0.310981	0						0.408726
FBgn0034057	CG8314	Q7K3T4	-	+	+	+	+	0		0		0		Exp1;Exp2	0		0		0.847991	0.950343	-0.501438	0.706402	0	0.863866	0.950592	-0.413688	0.750702	0	0.979871	0.997056	-0.0725308	0.950968	0	0.865541	0.939496	-0.415612	0.749701	0	0.926347	0.999911	-0.283234	0.821747	0	0.769047	0.83963	-0.734181	0.601159	0	0.999927
FBgn0034060	CG8370	A0A0B4LFJ4;Q9V7H4	-	-	-	-	-	6	CG5880;CG5196;CG8314;CG4676;Patsas;Dnz1	2	CG4676;Dnz1	4	CG8314;CG5196;CG5880;Patsas	Exp1;Exp2	6	CG4676;CG5196;CG5880;Patsas;Dnz1;CG8314	4	CG5196;CG5880;Patsas;CG8314	0.0669125	0.229088	3.42641	10.7511	2	0.280298	0.877455	2.1747	4.51491	2	0.0107105	0.0945123	4.57575	23.8472	2	0.0165585	0.101579	3.8668	14.5889	3	0.000826	0.0303169	5.68417	51.417	3	5e-07	1.2e-05	6.4156	85.3665	3	0.213944
FBgn0034061	Ufc1	Q7K1Z5	-	-	-	+	-	5	GabPI;CG5196;CG8314;CG4676;Dnz1	3	CG4676;GabPI;CG5196	2	CG8314;Dnz1	Exp1;Exp2	2	Dnz1;CG8314	5	CG4676;CG5196;Dnz1;CG8314;GabPI	0.026178	0.122145	3.90095	14.9383	3	0.021849	0.185649	3.37344	10.3635	3	0.0374355	0.210537	3.72723	13.2436	2	0.001639	0.0161306	4.09367	17.0732	3	0.0455205	0.229672	3.56333	11.8214	2	3.2e-05	0.000503	4.75702	27.04	3	0.966714
FBgn0034066	CG8397	A1ZA83	-	-	-	-	+	3	CG8314;CG5880;CG5196	2	CG5880;CG5196	1	CG8314	Exp1;Exp2	2	CG5880;CG8314	2	CG5196;CG8314	0.865975	0.950343	-0.414593	0.750231	0	0.830337	0.950592	-0.490545	0.711756	0	0.936939	0.996497	-0.19543	0.873313	0	0.083949	0.331914	2.70966	6.5417	2	0.958653	0.999911	-0.150808	0.900746	0	0.000614	0.00656747	4.24881	19.0116	3	0.99409
FBgn0034072	Dg	A0A0C4DHF6;A1ZA89;Q8STB9;Q8WR08;Q8WR09;Q9GT67	+	-	-	+	+	0		0		0		Exp1;Exp2	0		0		0.876413	0.950343	-0.40572	0.75486	0	0.814517	0.950592	-0.520932	0.696921	0	0.125509	0.401058	3.27375	9.67155	1	0.265647	0.677996	1.93313	3.81882	1	0.949921	0.999911	-0.148805	0.901997	0	0.700843	0.837621	-0.912254	0.531354	0	0.978074
FBgn0034073	CG8414	A1ZA92	-	-	-	+	-	0		0		0		Exp1;Exp2	0		0		0.902579	0.950343	0.0674026	1.04783	3	0.724096	0.950592	0.137973	1.10036	3	0.376133	0.731346	0.497913	1.41217	2	0.85941	0.939496	-0.0633713	0.957025	3	0.08678	0.338195	0.89411	1.85846	3	0.657901	0.837621	0.173004	1.1274	3	0.795682
FBgn0034087	clu	A0A0B4KEX0;A1ZAB5	-	-	-	+	+	0		0		0		Exp1;Exp2	0		0		0.444664	0.755678	-0.254275	0.838408	3	0.223144	0.790833	0.309396	1.23919	3	0.0533875	0.254383	-0.654097	0.635473	3	0.51148	0.939496	0.16717	1.12285	3	0.466761	0.891667	-0.243936	0.844438	3	0.0848	0.27517	0.441633	1.35814	3	0.163437
FBgn0034110	Atg9	A0A0B4KF86;Q2XY38;Q7JQL5;Q961S5	+	-	-	-	-	2	GabPI;dHip14	1	dHip14	1	GabPI	Exp1;Exp2	1	GabPI	2	dHip14;GabPI	0.172887	0.421843	2.50768	5.68704	1	0.245142	0.82178	2.17885	4.52792	1	0.247156	0.588984	2.20153	4.59968	1	0.037658	0.185979	3.21194	9.26596	3	0.99511	0.999911	0.00829411	1.00577	0	0.071665	0.246326	2.91527	7.54367	3	0.939335
FBgn0034114	CG4282	Q8T092	-	-	-	-	+	0		0		0		Exp1	0		0		0.879786	0.950343	-0.359439	0.779468	0						0.301512	0.656232	1.77736	3.42799	1						0.955654	0.999911	-0.148385	0.90226	0						0.983283
FBgn0034142	CG8306	Q960W6	-	-	-	-	-	0		0		0		Exp1;Exp2	0		0		0.217426	0.48834	2.20708	4.6174	1	0.851152	0.950592	-0.412926	0.751098	0	0.971966	0.996497	-0.100772	0.932534	0	0.853237	0.939496	-0.404968	0.755253	0	0.999093	0.999911	-0.00907123	0.993732	0	0.096007	0.304022	2.54498	5.83602	2	0.218705
FBgn0034176	ste24a	Q7K172	-	-	-	+	-	0		0		0		Exp1	0		0		0.0050235	0.045698	-4.15483	0.0561399	0						0.0109365	0.0957057	-3.97951	0.0633941	0						0.0067165	0.0874389	-3.92545	0.0658144	0						0.013593
FBgn0034177	AsnRS-m	Q7JZR5	-	-	-	-	+	0		0		0		Exp1	0		0		0.189927	0.448323	0.490873	1.40529	3						0.845677	0.996497	0.0933184	1.06682	1						0.994002	0.999911	-0.00555649	0.996156	1						0.309244
FBgn0034180	Ehbp1	A1ZAN2;A4UZL2;A4UZL3;B7YZI1	-	-	-	-	-	3	CG4676;CG1407;Dnz1	1	Dnz1	2	CG4676;CG1407	Exp1;Exp2	3	CG1407;CG4676;Dnz1	2	CG1407;CG4676	1.25e-05	0.000879	5.39386	42.045	3	0.000768	0.0140174	4.46457	22.0785	3	0.001627	0.0338991	4.73563	26.642	1	0.003209	0.028322	4.02148	16.24	3	0.965873	0.999911	-0.107694	0.92807	0	0.160401	0.40829	2.38087	5.20852	2	0.978483
FBgn0034184	CG9646	A0A0B4LFQ7;A1ZAP1	-	-	-	-	+	1	GabPI	0		1	GabPI	Exp1;Exp2	1	GabPI	1	GabPI	0.899532	0.950343	-0.301553	0.811379	0	0.367044	0.950592	1.79445	3.46884	2	0.954493	0.996497	-0.120415	0.919923	0	0.877872	0.939496	-0.374274	0.771494	0	0.975782	0.999911	-0.096843	0.935077	0	0.476136	0.731484	1.5171	2.86216	1	0.954397
FBgn0034214	CG6550	Q7K4W1	-	-	-	+	+	4	CG8314;Patsas;Dnz1;CG5196	4	CG8314;Patsas;Dnz1;CG5196	0		Exp1;Exp2	0		4	CG5196;Patsas;Dnz1;CG8314	0.884324	0.950343	-0.342632	0.788602	0	0.175556	0.696116	2.13506	4.39254	1	0.225348	0.564831	2.26872	4.81895	1	0.024107	0.137985	2.93168	7.63	3	0.092327	0.351476	2.9251	7.59526	1	0.001429	0.0131199	3.70545	13.0452	3	0.959272
FBgn0034223	Tes	A1ZAT5	-	-	-	-	+	0		0		0		Exp1	0		0		0.904783	0.950343	0.0604693	1.0428	1						0.677774	0.996497	0.249355	1.18868	1						0.996235	0.999911	-0.00507098	0.996491	1						0.28826
FBgn0034230	CG4853	A0A0B4LFJ8;A1ZAU6	-	-	-	-	+	10	dHip14;CG5196;CG8314;CG4676;CG1407;Dnz1;app;GabPI;CG5880;Patsas	6	dHip14;CG5196;app;GabPI;CG5880;Patsas	4	CG8314;CG4676;CG1407;Dnz1	Exp1;Exp2	4	CG1407;CG4676;Dnz1;CG8314	10	CG1407;CG4676;CG5196;app;CG5880;dHip14;Patsas;Dnz1;CG8314;GabPI	5e-07	7.03e-05	6.84894	115.275	3	5e-07	2.97e-05	9.59006	770.72	3	0.0012965	0.0291221	4.34451	20.3156	2	5e-07	2.14e-05	8.79527	444.262	3	0.527694	0.948626	0.784879	1.72295	2	5e-07	1.2e-05	6.56998	95.0081	3	0.271356
FBgn0034237	eIF3b	E2QCG7;Q0E940	-	-	-	+	+	0		0		0		Exp1;Exp2	0		0		0.0039745	0.0395388	-3.98929	0.0629656	0	0.877864	0.950592	-0.396116	0.759901	0	0.0104	0.0937333	-2.68702	0.155284	1	0.209683	0.583021	2.57627	5.96395	2	0.0211825	0.152311	-2.14921	0.225436	1	0.0558625	0.208635	3.65601	12.6057	2	0.234549
FBgn0034240	MESR4	A0A0B4LFV9;A0A0B4LGV3;A1ZAV3;D0Z754;Q9GU55	-	-	-	-	+	0		0		0		Exp1	0		0		0.896675	0.950343	-0.320464	0.800812	0						0.426353	0.785996	1.53201	2.89189	1						0.995939	0.999911	-0.0189175	0.986973	0						0.977279
FBgn0034243	Ns2	Q7JXU4	-	-	-	-	-	0		0		0		Exp1;Exp2	0		0		0.998422	0.998422	0.0027736	1.00192	3	0.580607	0.950592	0.234143	1.17621	3	0.864944	0.996497	-0.0853699	0.942543	2	0.672014	0.939496	-0.181574	0.88174	3	0.954013	0.999911	0.0263611	1.01844	3	0.931691	0.953933	0.034454	1.02417	3	0.108007
FBgn0034246	Dcr-2	A0A0B4LFK8;A1ZAW0	-	-	-	-	+	0		0		0		Exp1;Exp2	0		0		0.531408	0.853551	0.345375	1.27048	3	0.981496	0.990751	-0.000753	0.999478	3	0.627956	0.960377	-0.347014	0.78621	1	0.23438	0.622587	-0.838949	0.559051	2	0.563443	0.98053	-0.321794	0.800074	3	0.734267	0.837621	0.232171	1.1746	3	0.706251
FBgn0034258	eIF3c	A0A0B4LFL2;A1ZAX1	-	-	-	+	-	0		0		0		Exp1;Exp2	0		0		0.752462	0.950343	0.172216	1.12679	3	0.871626	0.950592	0.035932	1.02522	3	0.215607	0.554531	-0.672275	0.627516	3	0.477256	0.923791	-0.160869	0.894486	3	0.416081	0.838923	0.438739	1.35542	3	0.129349	0.364299	0.337876	1.26389	3	0.477363
FBgn0034259	CG6459;P32	A0APE4;A0APE6;Q7JXC4	-	-	-	+	-	0		0		0		Exp1	0		0		0.000416	0.0100723	-5.4675	0.0226005	0						0.001264	0.0291221	-5.28621	0.0256266	0						0.000892	0.0303934	-5.26694	0.0259712	0						0.001577
FBgn0034277	OstDelta	A0A0B4LFR4;Q7K110	-	-	-	+	+	0		0		0		Exp1;Exp2	0		0		0.0966275	0.285744	-1.26081	0.417311	3	0.37373	0.950592	1.2202	2.32979	3	0.265966	0.611018	-1.06004	0.47962	1	0.440316	0.88133	1.08486	2.12117	3	0.193001	0.549312	-0.990758	0.503213	3	0.161992	0.408864	1.9573	3.88335	3	0.564605
FBgn0034299	CG5757	A1ZB29	-	-	-	+	+	0		0		0		Exp1	0		0		0.0525305	0.195391	-2.47184	0.180261	0						0.963917	0.996497	0.0271166	1.01897	1						0.790551	0.999911	-0.15246	0.899715	1						0.215845
FBgn0034310	Nup75	A1YK00;A1YK01;A1YK02;A1YK03;A1YK07;A1YK08;A1YK11;H1UUL1	-	-	-	+	+	0		0		0		Exp1;Exp2	0		0		0.449726	0.762437	0.285496	1.21883	3	0.929338	0.970959	-0.0508177	0.965389	2	0.968683	0.996497	0.0153805	1.01072	1	0.871321	0.939496	0.0998857	1.07169	3	0.728669	0.999911	-0.129605	0.914081	3	0.24516	0.50892	0.669384	1.59039	3	0.242751
FBgn0034313	CG5726	Q7JRH5	-	-	-	-	+	0		0		0		Exp1;Exp2	0		0		0.282439	0.574965	1.95291	3.87154	1	0.819685	0.950592	-0.506116	0.704115	0	0.31958	0.676218	1.83972	3.57941	1	0.8354	0.939496	-0.432691	0.740879	0	0.119571	0.410711	2.5994	6.06033	3	0.186342	0.446439	2.20483	4.61021	1	0.324308
FBgn0034315	CG5721	Q7K486	-	-	-	-	-	0		0		0		Exp1	0		0		0.502645	0.818594	1.37979	2.6023	1						0.956933	0.996497	-0.139275	0.907975	0						0.994376	0.999911	-0.00517218	0.996421	0						0.963222
FBgn0034345	CG5174	A0A0B4K7G1;A0A0B4K897;A0A0B4LGX1;A1ZB77;A1ZB78;A1ZB79;A1ZB80;A1ZB83;E1JGL5;Q7JRI6	-	-	+	+	-	8	dHip14;CG5196;CG8314;CG4676;CG1407;Dnz1;app;GabPI	6	dHip14;CG5196;CG8314;CG4676;CG1407;app	2	GabPI;Dnz1	Exp1;Exp2	2	Dnz1;GabPI	8	CG1407;CG4676;CG5196;app;dHip14;Dnz1;CG8314;GabPI	0.174113	0.422838	1.09023	2.12908	3	0.000399	0.00802694	4.79953	27.8486	3	0.762071	0.996497	0.283819	1.21741	1	5.3e-05	0.0010607	5.17008	36.0038	3	0.003142	0.0566034	-4.22526	0.0534652	0	0.013277	0.0776194	3.67637	12.785	3	0.008964
FBgn0034346	PIG-O	A1ZB84	-	-	-	-	+	0		0		0		Exp1	0		0		0.0385225	0.159615	-2.97591	0.127105	0						0.0664305	0.285124	-2.72256	0.151505	0						0.066518	0.292874	-2.78499	0.145089	0						0.116061
FBgn0034351	trmt10c	Q7JUX9	-	-	-	-	+	0		0		0		Exp1;Exp2	0		0		0.026096	0.122032	-3.2117	0.10794	0	0.522056	0.950592	1.35086	2.55063	1	0.584078	0.920764	0.470231	1.38533	1	0.870306	0.939496	-0.384883	0.765841	0	0.963908	0.999911	0.039298	1.02761	2	0.712858	0.837621	0.913257	1.88329	1	0.972279
FBgn0034354	GstE11	Q7JVZ8	-	-	-	-	-	0		0		0		Exp1;Exp2	0		0		0.041504	0.166411	-3.48503	0.0893104	0	0.813727	0.950592	-0.541488	0.687062	0	0.154289	0.451313	-1.87783	0.272093	1	0.865768	0.939496	-0.326036	0.797725	0	0.061214	0.281878	-3.1459	0.112977	0	0.72197	0.837621	-0.801056	0.573929	0	0.12828
FBgn0034368	zda	Q7K3D4	-	-	-	+	-	6	CG5196;CG8314;CG4676;GabPI;CG5880;Patsas	4	CG4676;GabPI;Patsas;CG5196	2	CG8314;CG5880	Exp1;Exp2	5	CG4676;CG5880;Patsas;CG8314;GabPI	3	CG5196;CG5880;CG8314	0.146484	0.38377	-0.526686	0.694148	3	0.925674	0.970959	0.0740733	1.05268	3	0.00043	0.0188931	1.49526	2.81915	2	0.0247255	0.140678	1.83301	3.5628	3	0.013347	0.122058	0.916776	1.88789	3	9e-06	0.00016	3.45731	10.9838	3	0.708612
FBgn0034372	Gint3	Q7K0S5	-	-	-	-	-	0		0		0		Exp1	0		0		0.48209	0.799943	-1.08761	0.470541	1						0.832723	0.996497	-0.356202	0.781218	1						0.092287	0.351476	-3.4667	0.0904524	0						0.687505
FBgn0034400	CG15099	A0A0B4KG81;A1ZBE8	-	-	-	-	+	0		0		0		Exp1;Exp2	0		0		0.970893	0.981577	0.0268997	1.01882	3	0.474467	0.950592	0.328251	1.25549	2	0.865367	0.996497	-0.167346	0.890479	1	0.148589	0.475134	0.61887	1.53567	3	0.618908	0.999911	-0.345632	0.786963	3	0.023177	0.118306	1.00221	2.00307	3	0.686835
FBgn0034401	MetRS	A1ZBE9;Q8MRS4	-	-	-	+	-	0		0		0		Exp1;Exp2	0		0		0.0461355	0.17886	1.049	2.06909	3	0.157115	0.64739	0.786191	1.72452	3	0.03545	0.204801	-1.08839	0.470286	3	0.620838	0.939496	0.269687	1.20555	3	0.729235	0.999911	-0.175742	0.885312	3	0.809549	0.865739	-0.130467	0.913536	3	0.756625
FBgn0034420	CG10737	A0A0B4J401;A0A0B4LG19;A1ZBH5;B7YZL1;B7YZL2;B7YZL3;B7YZL5;B7YZL6;B7YZL7;B7YZL8;Q0E919;Q1RKY1;Q7YTZ4	-	-	-	-	+	0		0		0		Exp1;Exp2	0		0		0.259885	0.546459	1.97658	3.93559	2	0.071638	0.395164	2.54535	5.8375	2	0.364623	0.717729	1.68267	3.21022	1	0.0642595	0.277309	2.57756	5.96929	3	0.991834	0.999911	0.0331815	1.02327	0	0.075319	0.253784	2.51278	5.70717	3	0.976036
FBgn0034422	CG7137	Q7K2B0	-	-	-	-	-	2	CG5880;CG1407	2	CG5880;CG1407	0		Exp1;Exp2	2	CG1407;CG5880	0		0.0078615	0.0583799	1.78539	3.44713	3	0.623483	0.950592	0.268353	1.20443	3	0.961222	0.996497	0.0275471	1.01928	2	0.681271	0.939496	0.219312	1.16418	3	0.528964	0.948626	0.408012	1.32686	3	0.341888	0.605832	-0.51455	0.700011	3	0.426048
FBgn0034432	CG7461	A1ZBJ2;C9QPI7	-	-	-	+	+	0		0		0		Exp1	0		0		0.005533	0.0478242	-4.00039	0.0624832	0						0.0140615	0.114501	-3.67004	0.0785614	0						0.01113	0.112312	-3.61793	0.0814506	0						0.74875
FBgn0034433	EndoB	A8DYJ0;A8DYJ1;Q8SYD9;Q8T389	-	-	-	+	+	1	GabPI	1	GabPI	0		Exp1;Exp2	0		1	GabPI	0.439433	0.749202	-0.937795	0.52203	1	0.56013	0.950592	1.26333	2.40049	1	0.84917	0.996497	0.238053	1.1794	1	0.419453	0.864175	1.61319	3.05928	1	0.221354	0.598506	-2.23741	0.212066	0	0.421484	0.684786	1.613	3.05886	1	0.285877
FBgn0034447	CG7744	A1ZBL2	-	-	-	-	+	5	CG5880;CG5196;CG8314;CG4676;Patsas	4	CG4676;CG5196;CG5880;Patsas	1	CG8314	Exp1;Exp2	1	CG8314	5	CG4676;CG5196;CG5880;Patsas;CG8314	0.343544	0.650974	-0.820053	0.566421	3	0.334427	0.934473	1.83505	3.56785	1	0.53548	0.882945	0.56105	1.47534	2	0.014246	0.0920787	3.60298	12.1508	3	0.970649	0.999911	0.0401306	1.02821	3	0.000204	0.00263276	4.67283	25.5071	3	0.136565
FBgn0034451	TBCB	A1ZBM2	-	-	-	-	-	2	CG8314;CG5196	2	CG8314;CG5196	0		Exp1;Exp2	0		2	CG5196;CG8314	0.16779	0.416962	1.2316	2.34827	3	0.0148165	0.14582	3.81891	14.1126	2	0.337734	0.689528	1.01328	2.0185	1	0.082779	0.330119	2.99355	7.96434	1	0.27249	0.660694	-0.983996	0.505577	3	0.0113595	0.0706354	3.8533	14.453	3	0.011154
FBgn0034455	CG11007	A0A0B4LFY2;Q7JW12	-	-	-	+	-	0		0		0		Exp1;Exp2	0		0		0.0390415	0.160192	-3.12965	0.114257	0	0.826754	0.950592	-0.468314	0.722809	0	0.898357	0.996497	-0.0900571	0.939486	1	0.573336	0.939496	1.23021	2.34601	2	0.0634225	0.284592	-2.93053	0.131167	0	0.495886	0.750412	1.39334	2.62687	3	0.104408
FBgn0034491	Hsl	Q7JR83	-	-	-	-	+	1	GabPI	1	GabPI	0		Exp2	0		1	GabPI						0.838859	0.950592	-0.424014	0.745348	0						0.856032	0.939496	-0.390673	0.762774	0						0.73058	0.837621	-0.758237	0.591218	0
FBgn0034496	CG9143	Q6NQY9	-	-	-	-	+	0		0		0		Exp1;Exp2	0		0		0.247314	0.530607	0.604284	1.52022	3	0.77735	0.950592	0.161967	1.11881	3	0.228873	0.570558	0.636794	1.55487	3	0.9395	0.960565	0.0447573	1.03151	3	0.247297	0.629185	0.611663	1.52802	3	0.536319	0.792539	-0.342711	0.788558	3	0.536106
FBgn0034498	CG16868	Q5BI42	-	-	-	-	+	2	CG4676;CG1407	2	CG4676;CG1407	0		Exp1;Exp2	1	CG1407	1	CG4676	0.0113865	0.073663	3.76139	13.561	3	0.0119865	0.127113	3.24673	9.49214	3	0.025874	0.17106	3.57244	11.8963	1	0.0080145	0.0609102	3.40651	10.6038	3	0.988021	0.999911	-0.0509178	0.965322	0	0.727214	0.837621	-0.793266	0.577036	0	0.950964
FBgn0034500	CG11200	Q7K0F7	-	-	-	-	+	0		0		0		Exp1	0		0		0.944815	0.960759	0.0213587	1.01491	2						0.797801	0.996497	0.0986557	1.07078	1						0.751719	0.999911	0.0979634	1.07026	2						0.431529
FBgn0034528	CG11180	A0A0B4LG45;A1ZBW6	-	-	-	-	-	0		0		0		Exp1;Exp2	0		0		0.570754	0.885073	0.55522	1.46939	3	0.319896	0.931326	-0.774836	0.584455	3	0.315485	0.675958	0.995397	1.99363	3	0.08767	0.341688	-1.35139	0.391915	3	0.411142	0.835355	0.806752	1.74927	3	0.045469	0.18849	-1.55068	0.341348	3	0.836793
FBgn0034569	dgt3	Q9W2P0	-	-	-	-	-	0		0		0		Exp1	0		0		0.876131	0.950343	-0.355626	0.781531	0						0.277744	0.626484	1.97091	3.92016	1						0.214898	0.587834	2.19828	4.58932	1						0.966638
FBgn0034577	cpa	Q9W2N0	-	-	-	+	-	0		0		0		Exp1;Exp2	0		0		0.0466395	0.179494	-1.77224	0.292754	3	0.822734	0.950592	-0.527487	0.693762	0	0.0455435	0.234827	-2.18706	0.219598	1	0.849067	0.939496	-0.429921	0.742302	0	0.011512	0.113925	-2.53386	0.172676	1	0.742826	0.837621	-0.740281	0.598623	0	0.0511195
FBgn0034590	Magi	Q9W2L2	-	-	-	-	+	0		0		0		Exp1;Exp2	0		0		0.091262	0.274959	2.91951	7.56587	2	0.853703	0.950592	-0.389268	0.763517	0	0.154873	0.452392	2.59381	6.03691	1	0.860422	0.939496	-0.416714	0.749129	0	0.984156	0.999911	-0.0235796	0.983789	0	0.478128	0.732909	1.47494	2.77972	1	0.980707
FBgn0034614	CG9752	Q9W2I2	-	-	-	-	-	0		0		0		Exp1;Exp2	0		0		0.0840605	0.263032	-0.578527	0.669647	3	0.721489	0.950592	0.152085	1.11117	2	0.623536	0.955793	-0.208323	0.865543	1	0.917525	0.951865	0.0477445	1.03365	3	0.475187	0.901232	-0.241309	0.845978	3	0.920639	0.946209	-0.028588	0.980379	3	0.441257
FBgn0034618	CG9485	Q7KVP4;Q86BS7;E1JGQ5;Q9W2H8	-	-	-	+	+	0		0		0		Exp1	0		0		0.885848	0.950343	-0.316098	0.803239	0						0.401155	0.761365	1.62291	3.07995	1						0.945138	0.999911	-0.155804	0.897632	0						0.97063
FBgn0034631	TAF1C-like	Q9W2G5	-	-	-	-	-	0		0		0		Exp1	0		0		0.261441	0.548055	-0.64294	0.640407	1						0.049125	0.24313	-2.73746	0.149949	0						0.72842	0.999911	-0.19583	0.873071	1						0.106551
FBgn0034641	mahj	A0A0B4K8A5;Q9W2F2	-	+	-	-	+	9	dHip14;CG5196;CG4676;CG1407;Dnz1;app;GabPI;CG5880;Patsas	9	dHip14;CG5196;CG4676;CG1407;Dnz1;app;GabPI;CG5880;Patsas	0		Exp1;Exp2	0		9	CG1407;CG4676;CG5196;app;CG5880;dHip14;Patsas;Dnz1;GabPI	0.7734	0.950343	-0.0933468	0.937346	3	5e-07	2.97e-05	4.6451	25.0215	3	0.433113	0.79025	-0.332589	0.79411	1	1.25e-05	0.000356	4.51433	22.8533	3	0.038462	0.210085	-0.714975	0.609216	3	1e-06	2.24e-05	4.82403	28.3254	3	0.894674
FBgn0034646	Rae1	Q7JVX4;Q9W2E7	-	+	-	+	-	0		0		0		Exp1;Exp2	0		0		0.0111315	0.07326	-3.72101	0.0758338	0	0.823146	0.950592	-0.467446	0.723244	0	0.018545	0.136277	-3.53055	0.0865366	0	0.838445	0.939496	-0.456818	0.728591	0	0.0207425	0.15137	-3.49774	0.088527	0	0.70989	0.837621	-0.816414	0.567852	0	0.556597
FBgn0034654	eIF3k	Q9W2D9	-	-	-	+	+	0		0		0		Exp1;Exp2	0		0		0.286382	0.579089	-0.400113	0.757799	3	0.858117	0.950592	-0.374508	0.771368	0	0.281685	0.632667	-0.403016	0.756276	3	0.875474	0.939496	-0.341242	0.789361	0	0.694355	0.999911	0.14597	1.10647	3	0.316929	0.579962	1.86487	3.64236	2	0.237322
FBgn0034657	LBR	Q8MLV1	-	-	-	+	-	6	GabPI;CG5196;CG8314;CG4676;Patsas;Dnz1	5	GabPI;CG5196;CG4676;Patsas;Dnz1	1	CG8314	Exp1;Exp2	1	CG8314	6	CG4676;CG5196;Patsas;Dnz1;CG8314;GabPI	0.974509	0.982898	0.0114265	1.00795	3	0.395498	0.950592	0.346525	1.27149	3	0.0083075	0.082256	0.96358	1.95014	2	0.000437	0.00569349	1.55081	2.92981	3	0.018238	0.141412	0.772423	1.70814	3	1e-05	0.000175	1.99454	3.98489	3	0.304959
FBgn0034674	CG9304	Q9W2B3	-	-	-	-	+	1	GabPI	1	GabPI	0		Exp1;Exp2	0		1	GabPI	0.875587	0.950343	-0.348725	0.785278	0	0.860679	0.950592	-0.42264	0.746058	0	0.950118	0.996497	-0.160851	0.894497	0	0.868607	0.939496	-0.398518	0.758637	0	0.975598	0.999911	-0.0667989	0.954754	0	0.760857	0.837983	-0.689375	0.620123	0	0.961995
FBgn0034689	CG2921	Q9W298	-	-	-	-	-	0		0		0		Exp1	0		0		0.873381	0.950343	-0.41511	0.749962	0						0.957542	0.996497	-0.165912	0.891365	0						0.870942	0.999911	0.443873	1.36025	1						0.972395
FBgn0034691	Synj	Q5U0V7	-	-	-	+	-	0		0		0		Exp1	0		0		0.454757	0.769111	-0.492427	0.710829	1						0.897464	0.996497	-0.0871914	0.941354	1						0.144711	0.464531	-2.18799	0.219457	0						0.798116
FBgn0034694	CG6613	Q9W293	-	-	-	-	-	0		0		0		Exp1	0		0		0.899167	0.950343	-0.265515	0.831902	0						0.531443	0.880014	1.26897	2.4099	1						0.305088	0.710188	1.86617	3.64562	1						0.961747
FBgn0034697	GM130	Q9W289	-	-	-	+	+	3	CG8314;CG4676;GabPI	2	CG4676;GabPI	1	CG8314	Exp1;Exp2	2	CG8314;GabPI	2	CG4676;CG8314	0.017617	0.0962402	-3.68286	0.0778662	0	0.48166	0.950592	1.5595	2.94752	2	0.316939	0.675958	0.979896	1.97232	2	0.0118905	0.0817397	4.39196	20.9948	3	0.0334765	0.196116	-3.37699	0.0962552	0	0.802743	0.86062	-0.615275	0.652805	0	0.0568885
FBgn0034708	Vps35	Q6AWP5;Q7KVL7;Q9W277	-	-	-	+	+	0		0		0		Exp1;Exp2	0		0		0.29737	0.590031	-0.63814	0.642541	3	0.204968	0.745851	2.29807	4.91801	3	0.168993	0.473675	-1.08893	0.47011	1	0.439408	0.88133	1.59466	3.02024	1	0.217068	0.59121	-0.814102	0.568762	2	0.197911	0.462807	2.48315	5.59116	1	0.886428
FBgn0034728	rad50	A0A0B4K7L0;D0Z764;Q9W252	-	-	-	-	-	0		0		0		Exp1;Exp2	0		0		0.846533	0.950343	-0.0699537	0.952669	2	0.853278	0.950592	-0.451733	0.731164	0	0.662704	0.987733	-0.202818	0.868852	1	0.864621	0.939496	-0.423206	0.745765	0	0.401886	0.824491	0.356782	1.28057	2	0.358691	0.6225	1.90772	3.75216	1	0.081884
FBgn0034734	CG4554	Q9W246	-	-	-	+	+	0		0		0		Exp1;Exp2	0		0		0.925384	0.95278	-0.0658073	0.955411	3	0.232188	0.806176	0.656562	1.57632	3	0.86505	0.996497	0.126265	1.09146	1	0.453076	0.895757	0.41346	1.33188	3	0.10509	0.379512	-1.1996	0.435396	3	0.0400505	0.172775	1.1809	2.26717	3	0.0584995
FBgn0034743	RpS16	A0A0B4LG52;Q9W237	-	-	-	+	-	0		0		0		Exp1;Exp2	0		0		0.116693	0.328141	-0.621696	0.649906	3	0.963008	0.982397	0.0207627	1.0145	3	0.622668	0.955793	-0.18503	0.879631	3	0.647462	0.939496	-0.196979	0.872376	3	0.806696	0.999911	0.0941118	1.06741	3	0.64063	0.837621	-0.204501	0.867839	3	0.835981
FBgn0034753	CG2852	Q9W227	-	-	-	+	-	0		0		0		Exp1	0		0		0.0277485	0.126397	-2.91628	0.132468	0						0.068073	0.287707	-2.82541	0.141081	0						0.0575815	0.269065	-2.70247	0.15363	0						0.104839
FBgn0034786	CG13531	Q9W1Y8	-	-	-	-	+	0		0		0		Exp1	0		0		0.489814	0.806457	0.445642	1.36192	2						0.555551	0.900582	-0.419266	0.747805	1						0.313161	0.719452	-0.731296	0.602363	1						0.623084
FBgn0034795	MED23	Q9W1X7	-	-	-	-	+	0		0		0		Exp1	0		0		0.0910115	0.274597	0.734386	1.66369	2						0.777527	0.996497	0.145605	1.10619	1						0.902757	0.999911	0.0571935	1.04044	1						0.718078
FBgn0034802	CNBP;CG3800	A0A0B4JD46;Q8T8R1	-	+	-	+	+	0		0		0		Exp1;Exp2	0		0		0.656614	0.950343	-0.251543	0.839998	3	0.105535	0.503038	-0.913622	0.530851	3	0.690891	0.996497	0.244276	1.1845	2	0.0414675	0.200451	-1.14014	0.453715	3	0.809882	0.999911	0.136891	1.09953	3	0.026121	0.129002	-1.22282	0.428446	3	0.234348
FBgn0034854	Golgin245	Q9W1R3	-	-	-	-	+	2	GabPI;dHip14	1	dHip14	1	GabPI	Exp1;Exp2	1	GabPI	2	dHip14;GabPI	0.2412	0.522807	-1.5308	0.346086	1	0.442708	0.950592	1.60134	3.03426	2	0.340039	0.691556	-1.3031	0.405255	1	0.124486	0.431131	2.90935	7.51281	2	0.229261	0.607426	-2.26549	0.207979	0	0.757973	0.837772	-0.735392	0.600655	0	0.304527
FBgn0034858	eIF2Bdelta;eIF2B-delta	Q0E8X6;Q494L6;Q8MPP1;Q9W1Q8	-	-	-	-	+	0		0		0		Exp1;Exp2	0		0		0.108216	0.310937	1.13661	2.19864	3	0.0100705	0.109337	1.36345	2.573	3	0.473988	0.833034	-0.526347	0.69431	3	0.144662	0.469679	0.777227	1.71383	3	0.687801	0.999911	0.301581	1.23249	3	0.160945	0.40829	0.749677	1.68142	3	0.786259
FBgn0034859	CG3520	Q9W1Q5	-	-	-	-	+	0		0		0		Exp1;Exp2	0		0		0.946142	0.961645	0.0512575	1.03617	3	0.182655	0.708895	2.32328	5.00469	1	0.570442	0.910741	-0.401486	0.757078	1	0.871393	0.939496	-0.32912	0.796022	0	0.289715	0.68497	-0.613344	0.65368	3	0.728325	0.837621	-0.749858	0.594662	0	0.508089
FBgn0034877	levy	Q9W1N3	-	-	-	-	-	0		0		0		Exp1	0		0		0.0112115	0.07326	-3.37047	0.0966916	0						0.0223765	0.154728	-3.17075	0.111048	0						0.031453	0.19007	-3.17519	0.110707	0						0.047414
FBgn0034913	Snap29	Q9W1I8	-	-	-	-	-	10	CG5196;CG8314;Dnz1;dHip14;CG4676;CG1407;app;GabPI;CG5880;Patsas	3	dHip14;CG5196;app	7	CG8314;CG4676;CG1407;Dnz1;GabPI;CG5880;Patsas	Exp1;Exp2	7	CG1407;CG4676;CG5880;Patsas;Dnz1;CG8314;GabPI	10	CG1407;CG4676;CG5196;app;CG5880;dHip14;Patsas;Dnz1;CG8314;GabPI	2.3e-05	0.001311	7.09764	136.963	3	6.15e-05	0.0016003	5.7502	53.8249	3	0.000449	0.0189599	6.51998	91.772	2	4.85e-05	0.00105314	5.72428	52.8664	3	0.010919	0.111987	4.70434	26.0704	3	1.8e-05	0.000304	6.13821	70.4346	3	0.998467
FBgn0034914	CG5554	A0A0B4LHC9;Q9W1I7	-	+	+	+	+	4	CG5196;CG4676;CG5880;Patsas	4	CG5196;CG4676;CG5880;Patsas	0		Exp1;Exp2	0		4	CG4676;CG5196;CG5880;Patsas	0.0967385	0.285744	-2.06943	0.238254	1	0.653018	0.950592	1.07408	2.10538	2	0.586441	0.921759	-0.698543	0.616194	1	0.014038	0.0918851	3.46954	11.0773	3	0.171673	0.514948	1.4991	2.82665	3	5e-07	1.2e-05	7.30746	158.404	3	0.028548
FBgn0034923	Upf3	Q9W1H3	-	-	-	-	-	0		0		0		Exp1;Exp2	0		0		0.304117	0.598304	0.660279	1.58039	3	0.379279	0.950592	-0.407159	0.754107	3	0.520896	0.872574	0.44606	1.36231	2	0.292546	0.715927	-0.491453	0.711308	3	0.093161	0.354012	1.08498	2.12135	3	0.0196915	0.104716	-1.10332	0.465443	3	0.423632
FBgn0034933	CG3735	Q9W1G1	-	-	-	-	-	0		0		0		Exp1;Exp2	0		0		0.366395	0.675149	0.42907	1.34637	3	0.525948	0.950592	0.857505	1.8119	2	0.350782	0.701708	-0.516176	0.699223	1	0.829332	0.939496	-0.298767	0.812947	1	0.385665	0.806913	-0.454665	0.729679	1	0.096289	0.304211	-3.20331	0.108569	0	0.969375
FBgn0034936	CG2970	Q9W1F7	-	-	-	+	-	0		0		0		Exp1;Exp2	0		0		0.153684	0.397205	-0.667213	0.629722	2	0.0878295	0.453399	-2.48392	0.178758	0	0.254978	0.597035	-0.643431	0.640188	1	0.084978	0.335014	-2.45045	0.182953	0	0.539786	0.960683	-0.252042	0.839707	3	0.039852	0.172775	-2.76943	0.146662	0	0.276394
FBgn0034939	thoc5	Q9W1F4	-	-	-	-	-	0		0		0		Exp1;Exp2	0		0		0.929212	0.953633	0.0309266	1.02167	3	0.839298	0.950592	-0.435966	0.739199	0	0.967021	0.996497	-0.0163203	0.988751	1	0.867197	0.939496	-0.338188	0.791034	0	0.627965	0.999911	0.185632	1.13732	2	0.104027	0.3197	2.55014	5.85689	2	0.246916
FBgn0034948	PPP1R15	Q9W1E4	-	-	-	-	-	0		0		0		Exp1	0		0		0.902695	0.950343	-0.253455	0.838885	0						0.921932	0.996497	-0.248678	0.841667	0						0.953581	0.999911	-0.133204	0.911804	0						0.976967
FBgn0034962	MAN1	Q7JRE4	-	-	-	-	+	7	CG5196;CG8314;CG4676;Dnz1;GabPI;CG5880;Patsas	1	GabPI	6	CG5196;CG8314;CG4676;Dnz1;CG5880;Patsas	Exp1;Exp2	6	CG4676;CG5196;CG5880;Patsas;Dnz1;CG8314	7	CG4676;CG5196;CG5880;Patsas;Dnz1;CG8314;GabPI	0.781583	0.950343	-0.228461	0.853545	3	0.200271	0.744461	2.49459	5.63569	2	0.0017655	0.0347985	2.94776	7.71548	2	6.7e-05	0.00129093	6.16397	71.7033	3	0.00464	0.0710733	2.47967	5.5777	3	5e-07	1.2e-05	7.87315	234.452	3	0.629513
FBgn0034964	IntS1	Q9W1C5	-	-	-	-	+	0		0		0		Exp1;Exp2	0		0		0.738955	0.950343	-0.145886	0.903824	3	0.838825	0.950592	-0.468861	0.722535	0	0.624143	0.955793	0.29407	1.22609	1	0.853685	0.939496	-0.41225	0.75145	0	0.0073865	0.0899234	-3.23022	0.106563	0	0.73126	0.837621	-0.771566	0.585781	0	0.0282095
FBgn0034968	RpL12	Q4V5X9;Q9W1B9	-	-	-	+	+	0		0		0		Exp1;Exp2	0		0		0.965585	0.977168	-0.017575	0.987892	3	0.630953	0.950592	-0.145139	0.904292	3	0.408066	0.766351	0.32068	1.24892	3	0.791336	0.939496	-0.0811596	0.945298	3	0.513242	0.936355	-0.247543	0.84233	3	0.998696	0.999427	-0.000713	0.999506	3	0.758864
FBgn0034971	CG3209	A0A0B4LGJ9;A0A0B4LHH1;C1C3C6;Q960R0;Q9W1B5	-	-	-	+	+	5	CG5196;CG8314;CG4676;CG5880;Patsas	2	CG8314;Patsas	3	CG4676;CG5880;CG5196	Exp1;Exp2	4	CG4676;CG5196;CG5880;CG8314	4	CG4676;CG5196;CG5880;Patsas	0.75596	0.950343	0.120253	1.08693	3	0.71793	0.950592	0.176848	1.13041	2	0.000508	0.020583	1.6013	3.03417	2	0.0101585	0.0738901	1.26064	2.39602	3	0.003886	0.0660067	1.23666	2.35652	3	3e-05	0.000477	2.12552	4.3636	3	0.796709
FBgn0034975	enok	Q9W1A9	-	-	-	-	-	0		0		0		Exp1	0		0		0.903466	0.950343	-0.276761	0.825442	0						0.562438	0.909415	1.23685	2.35684	1						0.988487	0.999911	-0.0375721	0.974293	0						0.94472
FBgn0034976;FBgn0039338	XNP;CG4049	A0A0B4LHR3;Q8T9C9;Q9GQN5;Q9W1A8	-	-	-	-	+	0		0		0		Exp1	0		0		1.25e-05	0.000879	-3.9678	0.0639106	0						0.554295	0.900582	-0.248793	0.8416	1						0.990627	0.999911	-0.0132619	0.99085	1						0.956778
FBgn0034989	CG3356	Q9W196	-	-	-	-	+	0		0		0		Exp1;Exp2	0		0		0.404137	0.71616	0.533594	1.44753	3	0.942578	0.975267	-0.0367047	0.974879	2	0.948717	0.996497	-0.0664314	0.954997	1	0.712431	0.939496	0.147292	1.10749	3	0.344178	0.753918	-0.622241	0.649661	3	0.991714	0.995545	0.00436582	1.00303	3	0.52231
FBgn0035001	Slik	A4UZU8;B7YZQ1;Q59E61;Q8MLP1;Q9W179	-	-	-	-	-	3	CG4676;CG1407;Dnz1	1	CG1407	2	CG4676;Dnz1	Exp1;Exp2	2	CG4676;Dnz1	3	CG1407;CG4676;Dnz1	0.0953655	0.282877	1.05962	2.08438	3	0.0030195	0.041724	3.5722	11.8943	3	0.006722	0.0730687	1.7294	3.3159	3	0.005373	0.0447377	3.45646	10.9773	3	0.749067	0.999911	-0.210313	0.864349	2	0.0557205	0.208635	2.74631	6.70997	3	0.984707
FBgn0035024	CG11414	Q9W149	-	-	-	-	+	0		0		0		Exp2	0		0							0.834473	0.950592	-0.414652	0.750201	0						0.844383	0.939496	-0.425643	0.744507	0						0.612144	0.837621	1.15672	2.22949	2
FBgn0035060	Eps-15	E3CTP7;Q8MMD3;Q8MMD2;Q9W111	+	-	-	-	+	0		0		0		Exp1	0		0		0.882899	0.950343	-0.324708	0.79846	0						0.933589	0.996497	-0.199271	0.870991	0						0.954084	0.999911	-0.181019	0.882079	0						0.962035
FBgn0035064	TyrRS-m	Q9W107	-	-	-	+	+	0		0		0		Exp1	0		0		0.208434	0.47626	-0.602507	0.658608	1						0.439441	0.796887	-0.374669	0.771282	1						0.347977	0.757363	-0.470868	0.72153	1						0.621238
FBgn0035083	Tina-1	Q9W0Y1	-	-	-	-	-	0		0		0		Exp1	0		0		0.007293	0.0564581	-3.75189	0.074228	0						0.0214945	0.15034	-3.60478	0.0821962	0						0.01476	0.127925	-3.65974	0.0791238	0						0.462254
FBgn0035111	Dis3l2	Q8IRJ7;Q9W0T7	+	-	-	-	+	0		0		0		Exp1;Exp2	0		0		0.89459	0.950343	-0.328032	0.796622	0	0.836799	0.950592	-0.461864	0.726048	0	0.94909	0.996497	-0.145455	0.904094	0	0.870923	0.939496	-0.348543	0.785377	0	0.971471	0.999911	-0.0795172	0.946374	0	0.195595	0.459749	2.18867	4.55884	1	0.949866
FBgn0035121	Tudor-SN	Q9W0S7	-	-	-	+	-	0		0		0		Exp1;Exp2	0		0		0.073288	0.242258	-1.40099	0.378669	3	0.617909	0.950592	-0.69721	0.616764	3	0.0736475	0.295845	-1.48932	0.35618	2	0.396054	0.836868	1.2066	2.30793	3	0.584055	0.9986	-0.425899	0.744375	3	0.109271	0.326085	2.28004	4.85691	3	0.417594
FBgn0035141	Cypl	Q9W0Q2	-	-	-	-	-	0		0		0		Exp1	0		0		0.042429	0.168694	-2.84749	0.138937	0						0.0765535	0.301069	-2.67176	0.156935	0						0.0764995	0.315863	-2.5261	0.173608	0						0.138787
FBgn0035143;FBgn0035425	Cg17746;Ppm1	Q9W0Q0;Q9VZS1	-	-	-	-	-	0		0		0		Exp1	0		0		0.905208	0.950343	-0.296345	0.814313	0						0.952075	0.996497	-0.128364	0.914868	0						0.979474	0.999911	-0.0717609	0.951476	0						0.957091
FBgn0035145	MED14	Q9W0P8	-	-	-	-	+	2	CG5880;CG1407	2	CG5880;CG1407	0		Exp1	2	CG1407;CG5880	0		0.015514	0.0891871	1.35435	2.55682	2						0.268624	0.615123	-1.76599	0.294024	0						0.327103	0.73861	-1.6262	0.32394	0						0.956888
FBgn0035147	Gale	M9ND19;Q8MZ78;Q9W0P5	-	-	-	+	-	0		0		0		Exp1;Exp2	0		0		0.644373	0.950343	-0.272014	0.828163	3	0.762637	0.950592	0.180843	1.13355	3	0.787227	0.996497	-0.156405	0.897258	3	0.589307	0.939496	0.327667	1.25498	3	0.636092	0.999911	-0.275234	0.826316	3	0.235121	0.504938	0.716379	1.64305	3	0.740382
FBgn0035155	RabX6	Q9W0N7;M9PE35	-	-	-	-	+	1	CG8314	1	CG8314	0		Exp1	1	CG8314	0		0.894327	0.950343	-0.355529	0.781583	0						0.120435	0.387191	2.68412	6.42688	1						0.057666	0.269065	3.01875	8.10465	2						0.958044
FBgn0035162	Sf3b3	Q8T9L6;Q9W0M7	-	-	-	+	+	0		0		0		Exp1;Exp2	0		0		4.3e-05	0.00195195	-5.91344	0.0165912	0	0.384906	0.950592	1.74531	3.35266	2	0.000439	0.0188949	-3.88084	0.0678812	1	0.874425	0.939496	-0.341942	0.788979	0	0.000827	0.0303169	-3.51742	0.0873274	2	0.237341	0.50811	2.14169	4.41279	3	0.000603
FBgn0035165	CG13887	Q9W0M4	-	+	+	+	-	6	CG5880;CG5196;CG8314;CG4676;Patsas;Dnz1	5	CG5880;CG5196;CG4676;Patsas;Dnz1	1	CG8314	Exp1;Exp2	1	CG8314	6	CG4676;CG5196;CG5880;Patsas;Dnz1;CG8314	0.0919145	0.275948	-1.80261	0.286656	1	0.836688	0.950592	-0.430309	0.742103	0	0.96749	0.996497	-0.0575556	0.960891	1	0.0023075	0.021621	4.14955	17.7475	3	0.83918	0.999911	-0.204495	0.867842	2	1e-06	2.24e-05	5.93811	61.3127	3	0.50234
FBgn0035169	CG13890	Q8MR61;Q9W0M0	-	-	-	+	-	0		0		0		Exp1;Exp2	0		0		0.367488	0.675198	-0.29743	0.813701	2	0.486671	0.950592	-0.208903	0.865195	3	0.461115	0.818133	-0.296477	0.814238	1	0.245091	0.641079	-0.450656	0.73171	1	0.927912	0.999911	-0.0363908	0.975091	2	0.324975	0.590393	-0.295419	0.814836	3	0.808739
FBgn0035173	CG13907	Q9W0L6	-	-	+	-	+	0		0		0		Exp1	0		0		0.907546	0.950343	-0.281247	0.82288	0						0.969205	0.996497	-0.0746336	0.949583	0						0.974827	0.999911	-0.0673738	0.954374	0						0.96916
FBgn0035205	Ctr9	Q7K0X3	-	-	-	-	-	0		0		0		Exp1	0		0		0.805902	0.950343	0.107134	1.07709	2						0.59492	0.930086	-0.295326	0.814888	1						0.0048865	0.0710733	-3.29177	0.102112	0						0.571558
FBgn0035207	Herc4	E8NHA2;Q9W0H2	-	-	-	+	+	0		0		0		Exp1;Exp2	0		0		0.885564	0.950343	-0.29847	0.813114	0	0.826703	0.950592	-0.513931	0.700312	0	0.939107	0.996497	-0.152981	0.89939	0	0.860955	0.939496	-0.379199	0.768864	0	0.970025	0.999911	-0.0852681	0.942609	0	0.192436	0.455099	2.23908	4.72096	1	0.970314
FBgn0035213	CG2199	H0RNL4;M9PBH8;Q8IRH5	-	+	-	-	+	0		0		0		Exp1;Exp2	0		0		0.679736	0.950343	0.186473	1.13798	3	0.670395	0.950592	-0.283385	0.821661	3	0.809387	0.996497	0.108875	1.07839	3	0.281861	0.697409	-0.727856	0.603801	3	0.101589	0.37326	0.762336	1.69624	3	0.265424	0.534178	-0.758189	0.591238	3	0.458774
FBgn0035244	ABCB7	E6PBW9;F3YDP0;Q7KVA9;Q7KVB1;Q9W0C5	-	-	-	+	+	0		0		0		Exp1;Exp2	0		0		0.717376	0.950343	-0.239498	0.84704	1	0.811537	0.950592	-0.52386	0.695508	0	0.72351	0.996497	-0.243666	0.844597	1	0.847072	0.939496	-0.393036	0.761525	0	0.78874	0.999911	-0.175341	0.885558	1	0.629811	0.837621	1.10284	2.14776	1	0.21214
FBgn0035247	metl	Q86BS6	-	-	-	-	-	0		0		0		Exp1	0		0		0.905307	0.950343	-0.263157	0.833262	0						0.932163	0.996497	-0.23133	0.85185	0						0.973289	0.999911	-0.105313	0.929603	0						0.40967
FBgn0035253	CG7971;BcDNA:GH04236	A8JNI2;Q7YZ99;Q95TP3;Q960C4;Q9W0B0	-	-	-	+	+	0		0		0		Exp1;Exp2	0		0		0.861325	0.950343	-0.430631	0.741937	3	0.435167	0.950592	-0.874843	0.545313	3	0.991699	0.997371	-0.0370142	0.97467	3	0.081727	0.327967	-2.00143	0.249753	3	0.932548	0.999911	-0.218027	0.859741	3	0.121394	0.35343	-1.78391	0.290396	3	0.977219
FBgn0035283	CG12024	Q8IRG7;M9MRY7;Q8SZU6	-	-	-	-	-	0		0		0		Exp1	0		0		0.886655	0.950343	-0.318957	0.801649	0						0.936246	0.996497	-0.189661	0.876812	0						0.970269	0.999911	-0.0983003	0.934133	0						0.984051
FBgn0035333	CG1317	Q9W023	+	-	-	-	+	0		0		0		Exp1	0		0		0.904959	0.950343	-0.272768	0.82773	0						0.944913	0.996497	-0.169999	0.888844	0						0.983537	0.999911	-0.0487059	0.966803	0						0.971701
FBgn0035336	CG9004	Q9W020	-	-	-	-	-	0		0		0		Exp1;Exp2	0		0		0.252489	0.535713	0.826927	1.7739	3	0.768853	0.950592	0.124814	1.09037	3	0.886812	0.996497	0.107082	1.07705	1	0.975731	0.986549	0.011702	1.00814	3	0.516307	0.940223	0.482513	1.39717	2	0.657278	0.837621	-0.191596	0.875637	3	0.52042
FBgn0035346	CG1146	Q9W009	-	-	-	-	+	0		0		0		Exp1	0		0		0.892733	0.950343	-0.33733	0.791505	0						0.94946	0.996497	-0.157838	0.896367	0						0.964781	0.999911	-0.152438	0.899729	0						0.949751
FBgn0035357	MEP-1	Q0E8J0	-	-	-	-	+	0		0		0		Exp1;Exp2	0		0		0.393142	0.703254	0.709413	1.63514	3	0.913085	0.965302	0.0871228	1.06225	3	0.760278	0.996497	0.258795	1.19648	3	0.60637	0.939496	-0.410418	0.752405	3	0.724791	0.999911	-0.285682	0.820354	3	0.247876	0.511455	-0.931302	0.524385	3	0.28558
FBgn0035388	CG2162	Q8MRH9;Q9VZW2;E1JIB4	+	-	-	-	+	0		0		0		Exp1	0		0		0.374225	0.680381	-1.53052	0.346154	0						0.463375	0.819847	-1.33981	0.395073	0						0.499598	0.920587	-1.24697	0.421334	0						0.759324
FBgn0035390	scramb2	Q9VZW1	+	+	-	+	+	6	dHip14;CG4676;CG1407;Dnz1;app;GabPI	1	app	5	CG4676;GabPI;CG1407;Dnz1;dHip14	Exp1;Exp2	5	CG1407;CG4676;dHip14;Dnz1;GabPI	6	CG1407;CG4676;app;dHip14;Dnz1;GabPI	0.00055	0.0119582	4.05521	16.6242	3	5e-07	2.97e-05	6.88479	118.176	3	0.006162	0.0689219	3.31662	9.9633	2	5e-07	2.14e-05	7.68313	205.519	3	0.889768	0.999911	0.149044	1.10883	2	0.0427595	0.182227	3.42046	10.7068	3	0.555808
FBgn0035401	Alg2	Q95SA2;Q9VZU8	-	-	-	-	-	1	CG5196	1	CG5196	0		Exp1;Exp2	0		1	CG5196	0.801111	0.950343	-0.139605	0.907768	3	0.813681	0.950592	0.11958	1.08642	3	0.759298	0.996497	0.162271	1.11905	3	0.19763	0.555241	0.638363	1.55656	3	0.372825	0.791034	0.481472	1.39617	3	0.008654	0.0563746	1.33151	2.51665	3	0.183818
FBgn0035402	Usp5	Q9VZU7	-	-	-	+	+	0		0		0		Exp1	0		0		0.017777	0.0966281	-3.2684	0.10378	0						0.0352255	0.204801	-3.18112	0.110252	0						0.036231	0.204308	-3.05141	0.120624	0						0.065992
FBgn0035416;FBgn0286567	gry	Q8IRE3	-	-	-	-	+	0		0		0		Exp1;Exp2	0		0		0.174433	0.422838	0.366169	1.28893	3	0.47681	0.950592	1.39214	2.62468	1	0.218826	0.5579	0.457464	1.37313	1	0.182991	0.533978	2.12513	4.36241	2	0.70109	0.999911	0.105736	1.07604	2	0.464508	0.7182	1.40694	2.65175	2	0.830643
FBgn0035420	CG14967	Q9VZS7	-	-	-	-	+	2	CG8314;Patsas	1	Patsas	1	CG8314	Exp1;Exp2	1	CG8314	2	Patsas;CG8314	0.160175	0.404747	-2.15321	0.224812	0	0.826762	0.950592	-0.514854	0.699864	0	0.347652	0.698951	0.65851	1.57845	1	0.11429	0.403846	2.49057	5.62	2	0.245019	0.626429	-1.86781	0.273989	0	0.149805	0.394101	2.30117	4.92856	3	0.348971
FBgn0035422	RpL28	D1Z3A1;Q9VZS5	-	-	-	+	-	0		0		0		Exp1;Exp2	0		0		0.28209	0.574809	-1.54297	0.343178	2	0.27189	0.860987	-0.684958	0.622024	3	0.00669	0.0730687	-5.48237	0.0223688	0	0.036732	0.183148	-1.36001	0.389579	3	0.124377	0.424121	-2.20904	0.216279	2	0.001677	0.014706	-2.10996	0.231654	3	0.064552
FBgn0035423	eIF1	Q9VZS3	-	-	-	-	+	0		0		0		Exp1	0		0		0.005986	0.0505359	-3.74277	0.0746986	0						0.014241	0.114924	-3.57518	0.0839005	0						0.010883	0.111987	-3.58076	0.0835767	0						0.0302245
FBgn0035432	ZnT63C	M9PEG6;Q7K3K5	-	+	-	+	+	1	CG5880	1	CG5880	0		Exp1	1	CG5880	0		0.167661	0.416962	0.661667	1.58191	2						0.053675	0.254383	1.13554	2.19701	1						0.739939	0.999911	-0.18828	0.877651	1						0.967163
FBgn0035437	Strip	Q9VZQ9;Q8IRD5	+	-	-	-	+	0		0		0		Exp1	0		0		0.410303	0.722941	1.58894	3.00828	1						0.316312	0.675958	1.90842	3.75397	1						0.99429	0.999911	-0.0401897	0.972527	0						0.969184
FBgn0035438	CG12013;PHGPx	Q86NS7;Q8IRD3;Q8IRD4;Q9VZQ8	-	-	-	+	+	0		0		0		Exp1	0		0		0.0516685	0.193207	-1.25119	0.420102	2						0.175018	0.481242	-1.08794	0.470434	1						0.421716	0.845436	-0.484047	0.714969	3						0.417288
FBgn0035440	CG14969	Q95SH7	-	-	-	-	+	2	CG8314;CG5196	2	CG8314;CG5196	0		Exp1;Exp2	1	CG8314	1	CG5196	0.671799	0.950343	1.03265	2.04577	1	0.845682	0.950592	-0.444896	0.734637	0	0.160708	0.461134	2.70948	6.54087	1	0.083673	0.331782	2.76462	6.79568	3	0.0300565	0.185023	3.9849	15.8334	1	3e-06	6.04e-05	6.26357	76.8287	3	0.986479
FBgn0035449	CG14971	Q9VZP2	-	-	-	-	-	0		0		0		Exp1	0		0		0.873864	0.950343	-0.380106	0.768381	0						0.938526	0.996497	-0.200547	0.870221	0						0.961969	0.999911	-0.132142	0.912476	0						0.989596
FBgn0035471	Sc2	B6IDR5;Q95R45;Q9VZL3	-	-	-	+	-	0		0		0		Exp1;Exp2	0		0		0.785623	0.950343	-0.142309	0.906068	3	0.595069	0.950592	0.116936	1.08443	3	0.962906	0.996497	0.0297829	1.02086	3	0.000369	0.00513684	0.797225	1.73776	3	0.92742	0.999911	-0.0408396	0.972089	3	0.000576	0.00620986	0.786772	1.72521	3	0.192751
FBgn0035498;FBgn0036688	Fit2;Fit1	Q9VVD2;Q9VZI3	-	-	-	+	-	0		0		0		Exp1;Exp2	0		0		0.382947	0.690876	0.468158	1.38334	1	0.817005	0.950592	-0.533769	0.690748	0	0.301473	0.656232	0.58353	1.49851	1	0.840433	0.939496	-0.46074	0.726614	0	0.56254	0.98053	-0.314494	0.804133	1	0.398301	0.660856	1.63099	3.09726	1	0.131797
FBgn0035499	Chd64	M9PE30;Q9VZI1	-	-	-	+	-	10	dHip14;CG5196;CG8314;CG4676;CG1407;Dnz1;app;GabPI;CG5880;Patsas	6	dHip14;CG5196;app;GabPI;CG5880;Patsas	4	CG8314;CG4676;CG1407;Dnz1	Exp1;Exp2	4	CG1407;CG4676;Dnz1;CG8314	10	CG1407;CG4676;CG5196;app;CG5880;dHip14;Patsas;Dnz1;CG8314;GabPI	0.002796	0.0325788	2.24153	4.72898	3	5e-07	2.97e-05	3.75863	13.5351	3	0.011088	0.0966305	1.95756	3.88404	3	5e-07	2.14e-05	3.95897	15.5513	3	0.0100755	0.108115	1.99332	3.98152	3	5e-07	1.2e-05	4.15364	17.7979	3	0.827399
FBgn0035517	BcDNA:RE09466	Q9VZF3	-	-	-	-	-	0		0		0		Exp1	0		0		0.88634	0.950343	-0.347383	0.786008	0						0.970831	0.996497	-0.0609669	0.958621	0						0.987399	0.999911	-0.0529689	0.963951	0						0.953089
FBgn0035518	CG15011	Q9VZF2	-	+	-	+	+	4	CG5196;CG8314;CG5880;Patsas	0		4	CG8314;CG5196;CG5880;Patsas	Exp1;Exp2	4	CG5196;CG5880;Patsas;CG8314	4	CG5196;CG5880;Patsas;CG8314	0.667495	0.950343	-0.432486	0.740984	1	0.653402	0.950592	0.273947	1.20911	2	0.236607	0.57489	1.26634	2.40551	1	0.0474415	0.223024	1.13159	2.191	3	0.0044525	0.0702816	2.60508	6.08426	3	5e-07	1.2e-05	3.06562	8.3723	3	0.275216
FBgn0035519	CG1309	Q9VZF1	-	+	+	+	-	0		0		0		Exp1;Exp2	0		0		0.879659	0.950343	-0.068758	0.953458	2	0.651739	0.950592	-0.334286	0.793177	1	0.513414	0.868088	-0.343381	0.788192	1	0.904093	0.942077	0.0971709	1.06967	2	0.145642	0.465677	-0.745074	0.596637	1	0.105721	0.3197	1.05702	2.08063	3	0.947752
FBgn0035524	CG11583	Q9VZE6	-	-	-	+	-	0		0		0		Exp1;Exp2	0		0		0.648715	0.950343	-0.232579	0.851112	3	0.974151	0.987871	0.0211439	1.01476	3	0.459431	0.817672	-0.481752	0.716107	1	0.540574	0.939496	-0.454522	0.729752	2	0.54787	0.966102	0.312703	1.24203	3	0.552649	0.805996	-0.399933	0.757894	3	0.193448
FBgn0035526	CG1316	Q9VZE4	-	-	-	-	-	0		0		0		Exp1;Exp2	0		0		0.371051	0.679375	-0.568806	0.674175	2	0.494524	0.950592	-0.471056	0.721436	1	0.685264	0.996497	0.252911	1.19161	2	0.643496	0.939496	-0.317549	0.802432	1	0.898178	0.999911	0.0756886	1.05386	2	0.981523	0.988987	-0.00826158	0.99429	3	0.676488
FBgn0035528	CG15012	Q9VZE2	-	-	-	+	-	0		0		0		Exp1;Exp2	0		0		0.0867605	0.267445	-2.33027	0.198847	0	0.846702	0.950592	-0.410947	0.75213	0	0.14601	0.434325	-2.21297	0.21569	0	0.872016	0.939496	-0.343963	0.787874	0	0.168058	0.509245	-2.18469	0.21996	0	0.753124	0.837621	-0.698905	0.616039	0	0.246955
FBgn0035574	RhoGEF64C	Q9VZ85	-	-	-	+	+	0		0		0		Exp2	0		0							0.0217685	0.185649	-3.19658	0.109077	0						0.0259375	0.143075	-3.18793	0.109733	0						0.014087	0.0813123	-3.54133	0.0858924	0
FBgn0035581	Dnah3	Q9VZ77	+	-	-	-	+	0		0		0		Exp1	0		0		0.869455	0.950343	-0.386406	0.765033	0						0.910856	0.996497	-0.285352	0.820541	0						0.949318	0.999911	-0.136558	0.909687	0						0.981321
FBgn0035588	DHRS4	Q9VRJ4	-	-	-	+	-	0		0		0		Exp1	0		0		0.980826	0.986909	0.0105933	1.00737	3						0.491436	0.850126	-0.436531	0.738909	2						0.456186	0.878932	0.431636	1.34876	3						0.856692
FBgn0035589	CHMP2B	Q9VRJ5	-	-	-	-	-	5	GabPI;CG8314;CG4676;CG1407;Dnz1	3	CG4676;GabPI;CG1407	2	CG8314;Dnz1	Exp1;Exp2	5	CG1407;CG4676;Dnz1;CG8314;GabPI	2	Dnz1;CG8314	0.0040745	0.0403433	4.7848	27.5657	3	0.021216	0.182538	3.39292	10.5044	3	0.000647	0.0223692	5.5835	47.9513	2	0.0298535	0.158946	3.24592	9.4868	3	0.0198375	0.146284	4.08308	16.9485	3	0.0518245	0.200838	2.99888	7.99377	3	0.192422
FBgn0035590	Prpk	Q9VRJ6	-	-	-	-	-	0		0		0		Exp1	0		0		0.133796	0.359704	-2.26174	0.20852	0						0.213599	0.551383	-2.0212	0.246352	0						0.22391	0.60293	-2.00255	0.249558	0						0.312244
FBgn0035600	Cyt-c1	Q9VRL0	-	-	-	+	-	0		0		0		Exp1	0		0		0.000936	0.0176158	-4.27517	0.0516469	0						0.0053245	0.0630864	-4.17187	0.0554806	0						0.002618	0.0524465	-4.11046	0.0578935	0						0.0082765
FBgn0035601	Uev1A	Q8IGH9;Q8IQ53;Q9VRL1	-	-	-	+	-	0		0		0		Exp1;Exp2	0		0		0.020907	0.106061	-2.00365	0.249369	2	0.856888	0.950592	-0.42451	0.745092	0	0.045246	0.234457	-1.74719	0.297881	1	0.843947	0.939496	-0.464698	0.724623	0	0.012649	0.120237	-2.23005	0.213152	2	0.161858	0.408864	2.64467	6.25352	1	0.215806
FBgn0035608	blanks	Q8MRY4;Q9VRL8	-	-	-	-	+	0		0		0		Exp1;Exp2	0		0		0.598941	0.9081	-0.331426	0.79475	3	0.508042	0.950592	0.282922	1.21666	3	0.0963345	0.343192	-1.02238	0.492305	3	0.2646	0.676585	-0.460331	0.726819	3	0.648091	0.999911	0.288518	1.22139	3	0.65733	0.837621	0.184225	1.13621	3	0.575778
FBgn0035617	l(3)psg2	Q9VRM6	-	-	-	-	-	0		0		0		Exp1	0		0		0.862198	0.950343	-0.391104	0.762546	0						0.914369	0.996497	-0.246881	0.842716	0						0.946645	0.999911	-0.167598	0.890324	0						0.98097
FBgn0035622	TM9SF3	Q9VRN1	-	-	-	+	+	1	CG5196	1	CG5196	0		Exp1;Exp2	0		1	CG5196	0.875521	0.950343	-0.0591169	0.959852	3	0.834179	0.950592	-0.446336	0.733904	0	0.01213	0.104417	-3.166	0.111414	0	0.853451	0.939496	-0.397397	0.759227	0	0.00929	0.102226	-3.07068	0.119024	0	0.0147885	0.0839447	3.36506	10.3034	3	0.041574
FBgn0035630	BEST:CK00496;CG10576	Q5U0Z2;Q9VRP2	-	-	-	+	-	1	GabPI	1	GabPI	0		Exp1;Exp2	0		1	GabPI	0.000299	0.0080845	-5.74549	0.0186395	0	0.850935	0.950592	-0.425276	0.744696	0	0.000375	0.01717	-5.59311	0.020716	0	0.861271	0.939496	-0.418609	0.748146	0	0.00195	0.0431801	-3.27028	0.103645	2	0.369463	0.633855	1.87363	3.66454	1	0.0020765
FBgn0035631	Txl	Q7KMR7;Q9VRP3	-	-	-	+	-	6	GabPI;CG5196;CG8314;CG4676;CG1407;app	6	GabPI;CG5196;CG8314;CG4676;CG1407;app	0		Exp1;Exp2	0		6	CG1407;CG4676;CG5196;app;CG8314;GabPI	0.146168	0.383417	0.709244	1.63495	3	0.000891	0.015429	1.83401	3.56527	3	0.947275	0.996497	-0.0326917	0.977595	2	0.0155235	0.0974135	1.29305	2.45045	3	0.771388	0.999911	-0.136131	0.909956	3	0.000199	0.0025992	2.05546	4.15677	3	0.689462
FBgn0035632	Ppat-Dpck	Q29QT3;Q9VRP4	-	-	-	+	-	0		0		0		Exp1	0		0		0.91072	0.950343	-0.225448	0.855329	0						0.954997	0.996497	-0.10791	0.927931	0						0.996726	0.999911	0.0196013	1.01368	0						0.98033
FBgn0035644	DNApol-epsilon58	Q9VRQ7	-	-	-	-	+	0		0		0		Exp1	0		0		0.882325	0.950343	-0.356591	0.781008	0						0.955642	0.996497	-0.0961353	0.935536	0						0.969486	0.999911	-0.103969	0.930469	0						0.975648
FBgn0035688	fmt	M9PEB1;M9PEH8;Q95R81;Q9VRV1	-	-	-	-	+	0		0		0		Exp1	0		0		0.889806	0.950343	-0.292559	0.816453	0						0.938284	0.996497	-0.164719	0.892103	0						0.983884	0.999911	-0.0592107	0.959789	0						0.981312
FBgn0035704	Vps8	Q9VRX2	-	-	-	-	+	0		0		0		Exp1	0		0		0.060725	0.214521	-2.62124	0.162528	0						0.681094	0.996497	-0.272302	0.827998	1						0.833067	0.999911	-0.140614	0.907133	1						0.188632
FBgn0035714	CG8549	Q9VRY5	-	-	-	-	-	0		0		0		Exp1	0		0		0.154461	0.398426	-2.20258	0.217248	0						0.265593	0.611018	-1.91287	0.265564	0						0.245022	0.626429	-2.00937	0.248382	0						0.33546
FBgn0035715	CG10103	M9PBS9;M9PEJ2;M9PHL4;M9PES8;M9PEC1;Q9VRY6	-	-	-	+	-	0		0		0		Exp1	0		0		0.025647	0.121006	3.60732	12.1874	3						0.982454	0.997056	-0.0180595	0.98756	0						0.987911	0.999911	-0.013757	0.99051	0						0.958374
FBgn0035720	CG10077;BcDNA:HL01868	Q7KU78;Q8MZI3	-	-	-	+	-	0		0		0		Exp1;Exp2	0		0		0.168495	0.417576	0.549663	1.46374	3	0.876126	0.950592	0.0614117	1.04349	3	0.236108	0.574678	0.609347	1.52557	1	0.639611	0.939496	-0.171302	0.888041	2	0.308856	0.714229	0.398292	1.31795	3	0.835068	0.88419	-0.0687902	0.953437	3	0.273143
FBgn0035726	CG9953	Q9VS02	-	-	-	-	-	0		0		0		Exp1	0		0		0.54879	0.86957	-0.331791	0.794549	1						0.297812	0.652485	-0.578391	0.66971	1						0.499681	0.920587	-0.375768	0.770695	1						0.204392
FBgn0035753	RpL18	M9PHM6;Q9VS34	-	-	-	+	-	0		0		0		Exp1;Exp2	0		0		0.593191	0.904879	-0.141985	0.906271	3	0.253061	0.828198	-0.566493	0.675256	3	0.645378	0.975002	-0.125258	0.91684	3	0.478484	0.924529	-0.346076	0.786721	3	0.960956	0.999911	-0.0112726	0.992217	3	0.160678	0.40829	-0.707924	0.6122	3	0.141936
FBgn0035762	Rint1	Q9VS46	-	-	-	-	-	0		0		0		Exp1;Exp2	0		0		0.212225	0.480444	0.521728	1.43567	3	0.839502	0.950592	-0.429727	0.742402	0	0.511269	0.866968	0.326758	1.25419	1	0.856325	0.939496	-0.406124	0.754648	0	0.382132	0.801907	0.381262	1.30248	2	0.736823	0.837621	-0.725066	0.60497	0	0.331968
FBgn0035771	Sec63	Q9VS57	-	+	-	+	-	6	CG5196;CG8314;CG4676;GabPI;CG5880;Patsas	4	GabPI;CG5880;CG5196;Patsas	2	CG8314;CG4676	Exp1;Exp2	2	CG4676;CG8314	6	CG4676;CG5196;CG5880;Patsas;CG8314;GabPI	0.640912	0.94855	-0.139559	0.907797	3	0.524603	0.950592	0.218412	1.16345	3	0.000372	0.01717	1.19772	2.29377	3	0.000316	0.004503	1.25909	2.39345	3	0.003167	0.0566034	0.979241	1.97143	3	5e-07	1.2e-05	2.24612	4.74406	3	0.967508
FBgn0035798	frac	M9PHP7;Q9VS89	-	-	-	-	+	0		0		0		Exp2	0		0							0.840287	0.950592	-0.446491	0.733825	0						0.874792	0.939496	-0.358879	0.77977	0						0.747514	0.837621	-0.701726	0.614836	0
FBgn0035811	CG12262	G3KKP7;Q9VSA3	-	-	-	+	-	0		0		0		Exp1	0		0		0.019539	0.102015	-1.95795	0.257393	1						0.115756	0.377327	-1.47221	0.360429	1						0.051247	0.248993	-1.70112	0.307548	1						0.351367
FBgn0035833	CG7565	Q7YTZ3;Q9VSC9	+	++	-	+	+	1	GabPI	1	GabPI	0		Exp1;Exp2	1	GabPI	0		0.87688	0.950343	-0.36685	0.775474	0	0.819793	0.950592	-0.509636	0.7024	0	0.974703	0.996497	-0.0945756	0.936548	0	0.851784	0.939496	-0.397677	0.75908	0	0.955461	0.999911	-0.155146	0.898041	0	0.724014	0.837621	-0.809964	0.570396	0	0.973332
FBgn0035842	CG7504	B7Z0D7;Q9VSE1	+	-	-	-	+	0		0		0		Exp1;Exp2	0		0		0.228094	0.50319	0.542318	1.45631	3	0.798798	0.950592	-0.568656	0.674245	0	0.595654	0.930544	0.29989	1.23105	1	0.825374	0.939496	-0.48688	0.713567	0	0.766248	0.999911	0.137898	1.1003	2	0.322199	0.586128	1.83644	3.57128	1	0.382364
FBgn0035850	Atg18a	M9PER1;M9PEY7;M9PHS3;Q9VSF0	-	-	-	-	+	9	dHip14;CG5196;CG8314;CG4676;CG1407;Dnz1;app;GabPI;CG5880	4	dHip14;CG5196;app;CG5880	5	CG8314;CG4676;GabPI;CG1407;Dnz1	Exp1;Exp2	5	CG1407;CG4676;Dnz1;CG8314;GabPI	9	CG1407;CG4676;CG5196;app;CG5880;dHip14;Dnz1;CG8314;GabPI	0.000751	0.0150714	3.14292	8.83307	3	0.00012	0.00294364	4.38177	20.847	3	0.005876	0.0673505	2.54049	5.81786	2	0.000617	0.00733962	4.11401	17.3158	3	0.018857	0.142637	2.00958	4.02666	3	2.75e-05	0.000443	4.63796	24.8981	3	0.217807
FBgn0035851	MED24	Q9VSF2	-	-	-	-	+	0		0		0		Exp1;Exp2	0		0		0.36644	0.675149	1.67921	3.20252	1	0.861409	0.950592	-0.484057	0.714964	0	0.941037	0.996497	-0.169601	0.889089	0	0.883429	0.939496	-0.4403	0.736981	0	0.969464	0.999911	-0.10129	0.932199	0	0.793962	0.852543	-0.747499	0.595635	0	0.974719
FBgn0035853	UbcE2M;Ubc12	M9PBW0;Q9VSF3	-	-	-	+	+	0		0		0		Exp1;Exp2	0		0		0.0096915	0.06768	-3.88259	0.0677991	0	0.840517	0.950592	-0.41182	0.751674	0	0.0197615	0.141759	-3.59574	0.0827129	0	0.863391	0.939496	-0.348753	0.785262	0	0.0153585	0.131138	-3.62873	0.0808434	0	0.738658	0.837621	-0.757543	0.591503	0	0.0351335
FBgn0035872	CG7185	Q9VSH4;M9NF33	-	-	-	+	-	0		0		0		Exp1	0		0		0.0182995	0.0979534	-3.33191	0.0993104	0						0.0403755	0.220031	-3.15602	0.112187	0						0.0333615	0.195987	-3.0307	0.122368	0						0.068015
FBgn0035878	CG7182	Q9VSI1	-	-	-	-	-	0		0		0		Exp1	0		0		0.241775	0.523514	-0.850996	0.554402	1						0.192726	0.515159	-2.16711	0.222656	0						0.212537	0.584409	-2.05905	0.239974	0						0.281721
FBgn0035879	GAPcenA	Q9VSI2;A8JNN5	-	-	-	-	+	0		0		0		Exp1	0		0		0.552674	0.873102	1.25336	2.38395	1						0.510328	0.866968	1.36564	2.57691	1						0.983604	0.999911	-0.0275337	0.981096	0						0.959021
FBgn0035896	CG6983	Q9VSK4	-	-	-	-	-	0		0		0		Exp1	0		0		0.870194	0.950343	-0.375825	0.770665	0						0.944977	0.996497	-0.148164	0.902398	0						0.996626	0.999911	-0.00686489	0.995253	0						0.966728
FBgn0035904	GstO3	Q9VSL2	-	-	-	+	-	0		0		0		Exp1	0		0		0.002263	0.0294609	-4.18136	0.055117	0						0.004084	0.0566655	-4.06026	0.0599431	0						0.004728	0.0710733	-4.05128	0.0603177	0						0.011862
FBgn0035909	ergic53	Q9V3A8	-	-	-	+	-	6	GabPI;CG5880;CG5196;CG8314;CG4676;Patsas	5	GabPI;CG5196;CG8314;CG4676;Patsas	1	CG5880	Exp1;Exp2	1	CG5880	6	CG4676;CG5196;CG5880;Patsas;CG8314;GabPI	0.0421205	0.168076	-2.83996	0.139664	2	0.516319	0.950592	1.46196	2.75482	1	0.654261	0.981009	0.610068	1.52633	2	9e-05	0.00166378	6.44192	86.9383	3	0.462274	0.885499	-0.91328	0.530976	3	0.000363	0.00429859	6.02013	64.8993	3	0.103188
FBgn0035911	CG6638	Q9VSL9	-	-	-	+	+	0		0		0		Exp1;Exp2	0		0		0.003284	0.0357008	-3.32044	0.100103	0	0.813139	0.950592	-0.524314	0.695289	0	0.384974	0.742657	0.434369	1.35132	1	0.839072	0.939496	-0.435002	0.739693	0	0.00877	0.098893	-3.06622	0.119392	0	0.69851	0.837621	-0.871163	0.546706	0	0.157206
FBgn0035947	Srp68	Q9VSS2	-	-	-	+	-	0		0		0		Exp1;Exp2	0		0		0.540658	0.863169	0.287613	1.22062	3	0.911486	0.964356	0.0295187	1.02067	3	0.671075	0.992586	-0.213279	0.862574	2	0.184083	0.534815	-0.367995	0.774858	3	0.433888	0.854365	0.364034	1.28702	3	0.297085	0.559797	0.299373	1.23061	3	0.695968
FBgn0035964	Dhpr	Q9VSU6	-	-	-	+	-	0		0		0		Exp1	0		0		0.0113525	0.073663	-3.44563	0.0917828	0						0.028413	0.180247	-3.4145	0.093785	0						0.0219695	0.154962	-3.34578	0.0983606	0						0.0462795
FBgn0035965	Use1	Q9VSU7	-	++	+	-	+	7	CG5196;CG8314;CG4676;Dnz1;GabPI;CG5880;Patsas	2	GabPI;Dnz1	5	CG8314;CG4676;CG5196;CG5880;Patsas	Exp1;Exp2	7	CG4676;CG5196;CG5880;Patsas;Dnz1;CG8314;GabPI	5	CG4676;CG5196;CG5880;Patsas;CG8314	0.884313	0.950343	-0.32323	0.799278	0	0.81456	0.950592	-0.53653	0.689427	0	0.000174	0.0122673	5.37412	41.4735	2	0.0077185	0.0589883	3.92178	15.1556	3	0.0023245	0.0489929	4.56462	23.6639	2	9e-06	0.00016	6.12142	69.6193	3	0.967827
FBgn0035978	UGP	A5XCL5;Q9VSW2;E1JI91;Q9VSW1	-	-	-	+	-	0		0		0		Exp1	0		0		0.0054925	0.0478242	-3.63215	0.0806518	0						0.0149705	0.119594	-3.46121	0.0907968	0						0.017342	0.138016	-3.47519	0.0899218	0						0.033001
FBgn0036004	Jarid2	Q9VT00	+	-	-	-	+	0		0		0		Exp1	0		0		0.92577	0.95278	-0.235138	0.849603	0						0.949767	0.996497	-0.165242	0.891779	0						0.971329	0.999911	-0.105382	0.929559	0						0.951889
FBgn0036007	path	Q9VT03;Q9VT04	-	+	-	-	+	5	dHip14;CG4676;CG1407;Dnz1;GabPI	2	CG1407;dHip14	3	CG4676;GabPI;Dnz1	Exp1;Exp2	4	CG1407;CG4676;Dnz1;GabPI	4	CG4676;dHip14;Dnz1;GabPI	5e-07	7.03e-05	5.95326	61.9597	3	0.849935	0.950592	-0.424892	0.744894	0	2.5e-06	0.000659	6.01079	64.4803	2	0.005364	0.0447377	4.83144	28.4714	2	0.984391	0.999911	-0.0433451	0.970402	0	0.767409	0.838843	-0.634388	0.644214	0	0.332259
FBgn0036008	CG3408;CT11439	M9PEX7;Q9VT05	-	-	-	+	+	1	CG5196	1	CG5196	0		Exp1;Exp2	0		1	CG5196	0.843082	0.950343	-0.486758	0.713627	0	0.813841	0.950592	-0.547333	0.684284	0	0.975708	0.996497	-0.0697202	0.952823	0	0.321576	0.75071	1.80152	3.48587	1	0.157059	0.487382	2.70082	6.50173	1	0.012806	0.0758381	3.3151	9.95277	3	0.969898
FBgn0036030	CG6767	Q9VT32;M9PEY1;M9PEP5;M9PHW7;M9PF46;Q9VT33	-	-	-	+	-	0		0		0		Exp1	0		0		0.489556	0.806457	-1.35774	0.390193	0						0.571882	0.910741	-1.13363	0.455768	0						0.603335	0.999911	-1.07994	0.473047	0						0.700928
FBgn0036035	CG18178	Q9VT38	-	-	-	-	-	0		0		0		Exp1	0		0		0.630569	0.941168	-0.353005	0.782952	1						0.196511	0.521309	-2.22218	0.214317	0						0.155669	0.484944	-2.12284	0.229595	0						0.999852
FBgn0036038	defl	Q9VT41	-	-	-	-	-	0		0		0		Exp1	0		0		0.357082	0.665311	0.396	1.31585	2						0.967364	0.996497	0.0302912	1.02122	1						0.953878	0.999911	-0.0347027	0.976233	1						0.570816
FBgn0036053	iPLA2-VIA;CG6718	Q29R25;Q7KUD4;Q9VT60	-	-	-	-	-	2	GabPI;CG5196	2	GabPI;CG5196	0		Exp1;Exp2	0		2	CG5196;GabPI	0.278201	0.569637	-0.630465	0.645968	2	0.309345	0.914004	1.90598	3.74764	1	0.801202	0.996497	0.162238	1.11902	1	0.0425875	0.20514	3.26984	9.64542	2	0.107839	0.384825	-0.939088	0.521562	2	0.01114	0.0700033	3.84782	14.3983	3	0.952863
FBgn0036058	CG6707	C6SUZ8;Q9VT68;Q9VT69	-	+	-	+	+	0		0		0		Exp1	0		0		0.648784	0.950343	-0.963097	0.512954	0						0.717919	0.996497	-0.822212	0.565574	0						0.792919	0.999911	-0.657028	0.634183	0						0.847936
FBgn0036096	CG8003	Q9VTB0	-	-	-	-	+	0		0		0		Exp1;Exp2	0		0		0.0754535	0.245573	-0.887375	0.540597	3	0.81814	0.950592	-0.528501	0.693275	0	0.049702	0.244339	-1.31309	0.402458	1	0.369478	0.807423	1.64592	3.12948	2	0.0393435	0.211672	-1.04452	0.484805	3	0.217473	0.48705	2.04286	4.12062	2	0.535693
FBgn0036099	CG11811	Q9VTB3	-	-	-	-	-	0		0		0		Exp1	0		0		0.0499885	0.189615	-2.6482	0.159519	0						0.28577	0.637091	-0.712451	0.610282	1						0.302654	0.706082	-0.655976	0.634646	1						0.17673
FBgn0036101	NijA	M9PHZ8;Q8MPN9;Q8MPP0;Q9VTB5	-	-	-	-	-	4	CG8314;CG4676;CG1407;Dnz1	1	CG8314	3	CG4676;CG1407;Dnz1	Exp1;Exp2	4	CG1407;CG4676;Dnz1;CG8314	3	CG1407;CG4676;Dnz1	0.002796	0.0325788	4.45854	21.9864	3	0.0029275	0.0408655	4.08413	16.9608	2	9e-05	0.00877152	5.61454	48.9942	2	3.4e-05	0.000828	5.11728	34.71	3	0.974769	0.999911	-0.0974559	0.93468	0	0.748103	0.837621	-0.719931	0.607126	0	0.982599
FBgn0036121	BcDNA:AT03632	Q8T4C9	-	-	-	-	-	0		0		0		Exp1;Exp2	0		0		0.907834	0.950343	0.0409895	1.02882	2	0.330185	0.931326	-0.487268	0.713375	3	0.904783	0.996497	0.0548717	1.03877	1	0.785606	0.939496	-0.153488	0.899074	2	0.18464	0.535993	-0.494832	0.709644	3	0.605052	0.837621	0.267204	1.20347	3	0.290444
FBgn0036124	CG7839	Q8MSS0;Q9VTE6	-	-	-	+	+	0		0		0		Exp1;Exp2	0		0		0.341747	0.648734	0.4893	1.40376	3	0.338699	0.934473	0.817629	1.76251	3	0.498671	0.857128	-0.457532	0.728231	1	0.457788	0.902384	0.6355	1.55348	3	0.347971	0.757363	-0.590455	0.664134	1	0.567998	0.821376	0.491526	1.40593	3	0.375138
FBgn0036141	wls	Q95ST2	-	-	-	-	-	0		0		0		Exp1;Exp2	0		0		0.869022	0.950343	-0.388365	0.763995	0	0.81083	0.950592	-0.572088	0.672642	0	0.95821	0.996497	-0.124648	0.917228	0	0.833707	0.939496	-0.495919	0.70911	0	0.952553	0.999911	-0.144243	0.904854	0	0.17142	0.424055	2.28331	4.86792	1	0.97819
FBgn0036160	BcDNA:AT04143	Q9VTI3	-	-	-	-	+	0		0		0		Exp1;Exp2	0		0		0.881435	0.950343	-0.349703	0.784746	0	0.832997	0.950592	-0.463032	0.72546	0	0.985855	0.997056	-0.0566287	0.961508	0	0.859953	0.939496	-0.399796	0.757966	0	0.960604	0.999911	-0.113377	0.924421	0	0.74051	0.837621	-0.711741	0.610583	0	0.999275
FBgn0036184	PCID2	Q9VTL1	-	-	-	-	-	0		0		0		Exp1	0		0		0.524162	0.844186	1.14988	2.21895	2						0.694855	0.996497	0.798137	1.73885	1						0.643721	0.999911	0.904547	1.87196	1						0.519968
FBgn0036187	RIOK1	Q9VTL5	-	-	-	-	-	0		0		0		Exp1;Exp2	0		0		0.318117	0.621212	0.50443	1.41856	3	0.187265	0.717585	2.41193	5.32185	1	0.974908	0.996497	0.00158668	1.0011	1	0.857509	0.939496	-0.436304	0.739025	0	0.767822	0.999911	0.171156	1.12596	1	0.053384	0.203049	3.10641	8.61239	3	0.582012
FBgn0036213	RpL10Ab	Q8IGE1;Q8IGJ3;Q9VTP4	-	-	-	+	-	0		0		0		Exp1;Exp2	0		0		0.002228	0.0294609	-4.62	0.0406671	0	0.936239	0.973233	-0.0777193	0.947554	2	0.013228	0.110706	-4.33629	0.0495046	0	0.903494	0.942077	0.179026	1.13212	2	0.004988	0.071079	-4.3517	0.0489786	0	0.90642	0.935835	0.166313	1.12219	2	0.182285
FBgn0036257	RhoGAP68F	F0JAN9;M9PC96;M9PEY9;Q9VTU3	-	-	-	+	-	4	CG8314;GabPI;Dnz1;CG5196	4	CG8314;GabPI;Dnz1;CG5196	0		Exp1;Exp2	3	Dnz1;CG8314;GabPI	1	CG5196	0.358874	0.667358	0.623037	1.54011	2	0.852824	0.950592	-0.400066	0.757823	0	0.01957	0.141346	1.94254	3.84382	1	0.0320115	0.167061	3.1632	8.95814	3	0.18545	0.536509	1.02866	2.04012	1	0.0078895	0.0529061	3.69997	12.9958	3	0.325256
FBgn0036258	eIF3l	Q9VTU4	-	-	-	+	-	0		0		0		Exp1;Exp2	0		0		0.689492	0.950343	-0.239676	0.846935	3	0.943029	0.975267	-0.0282814	0.980588	3	0.309252	0.666862	-0.624462	0.648661	3	0.800015	0.939496	0.109224	1.07865	3	0.625379	0.999911	0.305508	1.23585	3	0.13397	0.373261	0.655785	1.57547	3	0.954808
FBgn0036286	CG10616	C8VV60;M9NE87;Q86D35;Q9VTX8	-	-	-	+	+	5	CG5880;CG5196;CG8314;CG4676;Patsas	3	CG4676;CG5196;Patsas	2	CG8314;CG5880	Exp1;Exp2	2	CG5880;CG8314	5	CG4676;CG5196;CG5880;Patsas;CG8314	0.342936	0.650406	-0.632369	0.645116	3	0.517304	0.950592	0.528247	1.44218	3	0.950506	0.996497	-0.0647964	0.95608	1	0.0059115	0.047292	2.21024	4.62752	3	0.602939	0.999911	0.33821	1.26419	3	2.05e-05	0.000334	4.21177	18.5298	3	0.253148
FBgn0036290	AKR;CG10638	Q8SXE8;Q9VTY2	-	-	-	-	-	1	GabPI	1	GabPI	0		Exp1;Exp2	0		1	GabPI	4e-06	0.000324	-3.9983	0.0625736	1	0.818797	0.950592	-0.539953	0.687793	0	0.000522	0.0207518	-4.86963	0.0342055	0	0.862398	0.939496	-0.360721	0.778775	0	0.000196	0.0129176	-3.10615	0.116133	1	0.731151	0.837621	-0.737766	0.599667	0	0.002229
FBgn0036298	nst	Q9VTZ4	-	-	-	-	-	0		0		0		Exp1;Exp2	0		0		0.852691	0.950343	0.0600131	1.04248	3	0.954951	0.979657	0.0741112	1.05271	2	0.017834	0.132696	0.8847	1.84638	2	0.0331795	0.169998	-3.3369	0.0989679	0	0.40311	0.825242	0.26905	1.20501	3	0.727441	0.837621	0.31117	1.24071	2	0.97412
FBgn0036333	MICAL-like	Q9VU34	-	-	-	-	+	3	CG4676;CG1407;Dnz1	1	CG1407	2	CG4676;Dnz1	Exp1;Exp2	3	CG1407;CG4676;Dnz1	2	CG4676;Dnz1	8e-06	0.000625	5.35566	40.9464	3	0.0136695	0.137499	3.24738	9.49637	3	0.000491	0.0203043	4.84754	28.7909	2	0.006466	0.0508361	3.51935	11.4665	3	0.109512	0.386871	2.74607	6.70887	1	0.705865	0.837621	-0.840471	0.558461	0	0.948291
FBgn0036336	ste14	Q9VU37	-	-	-	-	+	1	CG8314	1	CG8314	0		Exp1	1	CG8314	0		0.348885	0.656963	1.76128	3.38999	1						0.339799	0.691556	1.797	3.47497	1						0.993521	0.999911	0.021289	1.01487	0						0.951546
FBgn0036340	SRm160	Q9VU43	-	-	-	+	-	0		0		0		Exp1	0		0		0.0633015	0.222135	-2.06423	0.239113	1						0.15147	0.444917	1.57895	2.98751	2						0.357799	0.772144	0.904511	1.87191	3						0.12163
FBgn0036354	Poc1	M9PCD6;Q9VU65	-	-	-	-	-	0		0		0		Exp1;Exp2	0		0		0.879287	0.950343	-0.339333	0.790407	0	0.12542	0.562226	2.34489	5.08022	1	0.135471	0.42078	2.72579	6.61522	1	0.141672	0.463973	2.28401	4.87029	1	0.95921	0.999911	-0.167558	0.890348	0	0.066618	0.235487	2.57838	5.97271	3	0.954866
FBgn0036365	cmb	M9PFE5;M9PFI2;Q9VU76;Q961X4	+	-	-	-	+	0		0		0		Exp1	0		0		0.899144	0.950343	-0.330701	0.79515	0						0.93755	0.996497	-0.208046	0.865709	0						0.971136	0.999911	-0.130439	0.913553	0						0.978781
FBgn0036372	Abp1	Q9VU84	-	-	-	+	-	0		0		0		Exp1	0		0		0.402904	0.714654	-1.46042	0.363387	0						0.50693	0.865984	-1.32071	0.400339	0						0.574759	0.989524	-1.19109	0.437973	0						0.653424
FBgn0036376	Liprin-beta	Q9VU88	-	-	-	-	-	0		0		0		Exp1	0		0		0.909673	0.950343	-0.263926	0.832819	0						0.960283	0.996497	-0.0913247	0.93866	0						0.995229	0.999911	-0.00436728	0.996977	0						0.949067
FBgn0036398	upSET	Q9VUB5	+	-	-	-	+	0		0		0		Exp1;Exp2	0		0		0.238371	0.518809	1.47038	2.77094	3	0.939099	0.974273	-0.0625428	0.957575	3	0.321271	0.676218	1.23625	2.35585	3	0.319352	0.74807	-0.867702	0.548019	3	0.235137	0.612784	1.48895	2.80684	3	0.0528775	0.202623	-1.72421	0.302663	3	0.728722
FBgn0036448	mop	Q9VUH6	-	-	-	+	+	2	CG1407;app	2	CG1407;app	0		Exp1;Exp2	1	CG1407	1	app	0.012188	0.0771907	1.15154	2.22151	3	0.016053	0.15357	3.40418	10.5867	3	0.902757	0.996497	-0.0763339	0.948465	1	0.0955385	0.357966	2.59985	6.06223	3	0.254458	0.641161	-0.55531	0.680511	2	0.21678	0.486955	2.12172	4.35211	3	0.537211
FBgn0036484	Pex3	Q9VUL8	-	-	-	+	-	0		0		0		Exp1;Exp2	0		0		0.879992	0.950343	-0.365229	0.776345	0	0.823389	0.950592	-0.46847	0.722731	0	0.224154	0.563456	2.17254	4.50815	1	0.848668	0.939496	-0.408211	0.753557	0	0.288492	0.683437	1.9384	3.83279	1	0.362876	0.627578	1.75789	3.38204	1	0.969726
FBgn0036486	Msh6	Q9VUM0	-	-	-	+	+	0		0		0		Exp1	0		0		0.317808	0.621185	-0.3792	0.768864	3						0.346802	0.697906	0.462726	1.37814	1						0.63614	0.999911	0.175759	1.12956	3						0.968138
FBgn0036487	Prp31	Q9VUM1	-	-	-	-	-	0		0		0		Exp1;Exp2	0		0		0.450841	0.763714	-0.248742	0.84163	2	0.177645	0.699691	-0.373945	0.771669	3	0.646362	0.97509	-0.183418	0.880614	1	0.030435	0.160753	-0.60914	0.655588	3	0.490747	0.917218	0.20948	1.15627	3	0.0526815	0.202439	-0.52768	0.693669	3	0.356979
FBgn0036500	CG7275	Q9VUN7	-	-	-	-	+	0		0		0		Exp1	0		0		0.878634	0.950343	-0.335211	0.792668	0						0.915196	0.996497	-0.262563	0.833606	0						0.97353	0.999911	-0.0742835	0.949814	0						0.967678
FBgn0036510	CG7427;SCCRO	Q9VUQ8;M9PI67;M9NEA3;M9NDR9	-	-	-	-	-	0		0		0		Exp1	0		0		0.542418	0.865325	-1.14608	0.451851	0						0.655401	0.981009	-0.966988	0.511573	0						0.690798	0.999911	-0.898501	0.536444	0						0.790581
FBgn0036512	UFSP2	Q9VUR0	-	-	-	-	+	2	CG8314;CG5196	2	CG8314;CG5196	0		Exp1;Exp2	1	CG8314	1	CG5196	0.898844	0.950343	-0.302787	0.810685	0	0.807838	0.950592	-0.548266	0.683841	0	0.92206	0.996497	-0.260768	0.834644	0	0.272435	0.690145	1.84489	3.59225	1	0.97168	0.999911	-0.109138	0.927142	0	0.003486	0.0274072	3.53867	11.6211	3	0.983325
FBgn0036514	CG12301	Q9VUR2	-	-	-	-	-	0		0		0		Exp1	0		0		0.086931	0.267445	-2.52819	0.173356	0						0.136044	0.421317	-2.31252	0.201309	0						0.145731	0.465677	-2.18984	0.219176	0						0.231637
FBgn0036515	AIMP2	Q8T060;Q9VUR3	-	-	-	+	-	0		0		0		Exp1;Exp2	0		0		0.081816	0.257537	1.06848	2.09723	3	0.0890195	0.457815	0.476493	1.39136	3	0.717673	0.996497	-0.279382	0.823944	1	0.784178	0.939496	-0.0797139	0.946245	3	0.8847	0.999911	0.0956816	1.06857	3	0.152505	0.398904	-0.40479	0.755346	3	0.732316
FBgn0036518	RhoGAP71E	M9PFR0;M9PFL1;M9MRW2;Q8IQM3;Q9VUR5;Q9VUR6;B7Z058	-	-	-	-	+	0		0		0		Exp1	0		0		0.900882	0.950343	-0.25484	0.83808	0						0.922995	0.996497	-0.210645	0.864151	0						0.982916	0.999911	-0.0410791	0.971928	0						0.939039
FBgn0036566	ClC-c	Q8IQN2;Q9VUY1	-	-	-	+	-	1	GabPI	1	GabPI	0		Exp1;Exp2	0		1	GabPI	0.0770795	0.248184	3.00262	8.01452	3	0.36232	0.950592	1.69926	3.24734	3	0.0873785	0.326204	3.03474	8.19495	1	0.184136	0.534815	2.13104	4.38032	3	0.98297	0.999911	-0.0316812	0.97828	0	0.766035	0.838843	0.843732	1.79469	1	0.952264
FBgn0036569	IleRS-m	Q9VUY4	-	-	-	+	-	0		0		0		Exp1	0		0		0.361759	0.670772	1.64816	3.13434	1						0.538416	0.885051	1.22372	2.33548	1						0.976337	0.999911	-0.097328	0.934763	0						0.961198
FBgn0036623	AGPAT3	D5AEK7;Q961F9;Q9VV51	-	-	-	+	+	4	CG8314;CG4676;Patsas;CG5196	3	CG4676;Patsas;CG5196	1	CG8314	Exp1;Exp2	1	CG8314	4	CG4676;CG5196;Patsas;CG8314	0.240594	0.522567	0.712996	1.6392	3	0.182924	0.708895	0.929699	1.90488	2	0.402523	0.761365	0.630708	1.54832	1	0.0106095	0.0759885	1.69853	3.24571	3	0.207336	0.572345	0.759492	1.69289	3	5e-07	1.2e-05	3.13129	8.7622	3	0.386503
FBgn0036624	CG4877;RAF2	Q95RV6;Q9VV52	+	-	-	-	-	0		0		0		Exp1;Exp2	0		0		0.189323	0.447625	1.13388	2.19448	3	0.862334	0.950592	-0.258143	0.836164	3	0.242045	0.583398	-0.989088	0.503796	3	0.211177	0.585985	-2.00781	0.24865	3	0.09716	0.362002	-1.49924	0.35374	2	0.142164	0.382085	-2.27594	0.206478	3	0.969498
FBgn0036640	nxf2	M9PI81;Q9VV73	-	-	-	-	-	0		0		0		Exp1;Exp2	0		0		0.656215	0.950343	0.335374	1.2617	2	0.804219	0.950592	-0.543959	0.685886	0	0.841626	0.996497	-0.154937	0.898171	1	0.851347	0.939496	-0.423096	0.745822	0	0.6765	0.999911	-0.336902	0.79174	1	0.710944	0.837621	-0.865105	0.549006	0	0.80457
FBgn0036661	CG9705	Q9VVA0;M9PFS8	-	-	-	-	-	0		0		0		Exp1	0		0		0.408911	0.722272	-1.41389	0.375298	0						0.513691	0.868088	-1.28639	0.409975	0						0.535784	0.955172	-1.21214	0.431629	0						0.66299
FBgn0036663	CG9674	M9NFH8;M9PCU8;Q9VVA4	-	-	-	-	+	0		0		0		Exp1;Exp2	0		0		0.0383785	0.159615	-1.18462	0.439939	3	0.328212	0.931326	1.01112	2.01547	3	0.064117	0.279964	-1.34488	0.393687	1	0.81264	0.939496	0.269742	1.20559	2	0.002841	0.0535253	-1.70099	0.307575	3	0.0817815	0.271546	1.76697	3.40338	3	0.111171
FBgn0036666	TSG101	Q9VVA7	-	-	-	-	-	0		0		0		Exp1;Exp2	0		0		0.70565	0.950343	-0.152485	0.8997	3	0.36297	0.950592	1.74867	3.36049	2	0.671137	0.992586	-0.22714	0.854327	1	0.465245	0.910522	1.50904	2.8462	1	0.592605	0.999911	0.216938	1.16226	3	0.492132	0.747692	1.41523	2.66702	3	0.648277
FBgn0036668	Zcchc7	Q9VVA9	-	-	-	-	+	0		0		0		Exp1	0		0		0.916246	0.950343	-0.266389	0.831398	0						0.342452	0.693372	1.83077	3.55727	1						0.97485	0.999911	-0.0751336	0.949254	0						0.97048
FBgn0036686	CG7728	Q9VVC9	-	-	-	+	-	0		0		0		Exp1;Exp2	0		0		0.842597	0.950343	0.0889296	1.06358	3	0.471961	0.950592	0.27297	1.20829	3	0.777007	0.996497	-0.164398	0.8923	1	0.389523	0.834149	-0.331678	0.794612	3	0.427344	0.851132	0.355666	1.27958	3	0.223754	0.491429	-0.469193	0.722369	3	0.192167
FBgn0036702	CG6512;AFG3L2	Q8IQQ9;Q8T4G5	-	-	+	+	-	0		0		0		Exp1;Exp2	0		0		0.055091	0.201364	-0.980943	0.506648	3	0.200809	0.744461	2.12783	4.3706	2	0.831029	0.996497	0.111146	1.08009	3	0.240028	0.6337	2.0206	4.05754	2	0.94825	0.999911	0.0359029	1.0252	3	0.095708	0.303779	2.52847	5.76961	2	0.615442
FBgn0036710	CG6479	M9PFY2;Q8IQQ8;Q95SF0;Q9VVF4	-	-	-	-	-	6	GabPI;CG5880;CG5196;CG8314;CG4676;Patsas	5	CG5196;CG8314;CG4676;GabPI;Patsas	1	CG5880	Exp1;Exp2	2	CG5880;CG8314	5	CG4676;CG5196;CG5880;Patsas;GabPI	0.771779	0.950343	0.226063	1.16964	3	0.0485825	0.310565	2.88042	7.36366	2	0.508245	0.866047	0.605265	1.52126	1	0.000393	0.00526412	4.0615	16.6968	3	0.290033	0.68497	0.799427	1.74041	3	1.5e-06	3.16e-05	4.8192	28.2308	3	0.689329
FBgn0036733	U4-U6-60K	Q9VVI0	-	-	-	-	-	0		0		0		Exp1	0		0		0.860056	0.950343	-0.433165	0.740635	0						0.925358	0.996497	-0.219161	0.859065	0						0.950405	0.999911	-0.188366	0.877599	0						0.985005
FBgn0036734	Alsin2	Q9VVI1	-	-	-	-	+	0		0		0		Exp1	0		0		0.876672	0.950343	-0.369469	0.774067	0						0.938006	0.996497	-0.182224	0.881343	0						0.962043	0.999911	-0.144287	0.904827	0						0.397578
FBgn0036735	Edc3	Q9VVI2	-	-	-	-	-	0		0		0		Exp1;Exp2	0		0		0.228849	0.503397	0.613026	1.52946	3	0.316118	0.924037	0.321439	1.24958	3	0.365316	0.718035	0.578384	1.49318	1	0.854722	0.939496	-0.0580168	0.960584	3	0.436298	0.854365	0.38653	1.30725	3	0.377402	0.643748	0.289328	1.22207	3	0.65016
FBgn0036740	Vps60	Q9VVI9;M9PCV9	-	-	-	-	-	0		0		0		Exp1	0		0		0.353724	0.66135	1.96763	3.91125	1						0.112311	0.371016	3.28066	9.71803	1						0.30163	0.704471	2.14121	4.41132	1						0.979565
FBgn0036754	CG5589	Q9VVK8	-	-	-	+	+	1	CG1407	1	CG1407	0		Exp1;Exp2	1	CG1407	0		0.0077015	0.0580013	1.59017	3.01085	3	0.621798	0.950592	0.308811	1.23869	3	0.993051	0.997371	0.0114217	1.00795	3	0.520455	0.939496	0.41492	1.33323	3	0.247914	0.629185	0.687062	1.61	3	0.905224	0.935542	-0.0809177	0.945456	3	0.71627
FBgn0036762	CG7430	Q9VVL7	-	-	-	+	-	0		0		0		Exp1	0		0		0.0012285	0.0204008	-3.96884	0.0638648	0						0.005261	0.0630864	-3.84919	0.069387	0						0.002636	0.0524465	-3.74578	0.0745433	0						0.010735
FBgn0036772	CG5290	Q9VVM8	-	-	-	-	+	0		0		0		Exp1;Exp2	0		0		0.007332	0.0564581	-3.64199	0.0801037	0	0.924763	0.970959	-0.269862	0.829399	0	0.0092785	0.0862042	-2.64568	0.159798	1	0.501197	0.939496	1.87602	3.67061	1	0.0156605	0.132643	-3.38645	0.0956263	0	0.406454	0.669109	2.31801	4.98645	1	0.0509175
FBgn0036819	Dysb	Q9VVT5;M9PI95	-	-	-	-	-	0		0		0		Exp1	0		0		0.898306	0.950343	-0.315356	0.803653	0						0.954234	0.996497	-0.132	0.912566	0						0.986082	0.999911	0.0391448	1.0275	0						0.94745
FBgn0036824	CG;CG3902	Q95U46;Q9VVU1	-	-	-	+	-	0		0		0		Exp1;Exp2	0		0		0.008946	0.0646134	-1.63602	0.321742	2	0.835422	0.950592	-0.476175	0.718881	0	0.319407	0.676218	-0.692008	0.618992	1	0.859676	0.939496	-0.409754	0.752752	0	0.171163	0.514948	-0.77332	0.58507	3	0.503557	0.761178	1.42715	2.68915	2	0.664264
FBgn0036825	RpL26	Q9VVU2	-	-	-	-	-	0		0		0		Exp1;Exp2	0		0		0.0411605	0.165897	-1.74035	0.299296	3	0.657426	0.950592	-0.265341	0.832002	3	0.122262	0.392468	-1.5732	0.336062	1	0.157106	0.489568	-0.848892	0.555211	3	0.0544065	0.258431	-1.64661	0.319391	3	0.008246	0.054216	-1.60127	0.329587	3	0.035527
FBgn0036827	CG6843	Q9VVU4	-	-	-	-	+	0		0		0		Exp1;Exp2	0		0		0.230572	0.505484	1.10705	2.15405	3	0.823785	0.950592	-0.530349	0.692387	0	0.462186	0.818429	0.824168	1.77051	1	0.842568	0.939496	-0.448121	0.732997	0	0.0784045	0.318603	1.6263	3.0872	3	0.084781	0.27517	3.05948	8.3367	2	0.247642
FBgn0036828	BcDNA:LD43276;CG6841	Q8SX58;Q9VVU6	-	-	-	+	+	0		0		0		Exp1	0		0		0.887104	0.950343	-0.338313	0.790966	0						0.166361	0.471592	2.453	5.47552	1						0.972716	0.999911	-0.112504	0.924981	0						0.203678
FBgn0036838	CG3808	Q9VVV7	-	-	-	-	+	0		0		0		Exp1	0		0		0.186728	0.442007	-0.716017	0.608776	1						0.85292	0.996497	0.100287	1.07199	1						0.583275	0.9986	0.288606	1.22146	1						0.782606
FBgn0036842	CG3797	Q9VVW2	-	-	-	-	+	0		0		0		Exp1	0		0		0.901228	0.950343	-0.277635	0.824942	0						0.952863	0.996497	-0.129873	0.913912	0						0.979424	0.999911	-0.0548052	0.962724	0						0.95914
FBgn0036853	mRpL21	Q9VVX4	-	-	-	-	-	0		0		0		Exp1	0		0		0.460486	0.776311	-1.3104	0.403208	0						0.548982	0.897521	-1.17187	0.443844	0						0.586187	0.9986	-1.13707	0.454682	0						0.699712
FBgn0036886	CG9300	Q9VW10	-	-	-	+	-	0		0		0		Exp1	0		0		0.89691	0.950343	-0.322658	0.799596	0						0.933201	0.996497	-0.25197	0.839749	0						0.166809	0.506189	2.24623	4.74442	1						0.107001
FBgn0036888	CG9330	Q8SWU2;Q9VW13	-	-	-	-	-	0		0		0		Exp1;Exp2	0		0		0.432949	0.74538	-0.226333	0.854805	3	0.177991	0.699691	0.398215	1.31788	3	0.181176	0.492972	-0.495388	0.709371	1	0.912197	0.947522	0.0337714	1.02368	3	0.344608	0.753918	-0.276865	0.825383	3	0.105866	0.3197	0.488076	1.40257	3	0.524936
FBgn0036892	Lon	Q7KUT2	-	-	-	+	-	0		0		0		Exp1;Exp2	0		0		0.395251	0.705231	-0.542111	0.686765	3	0.285857	0.881213	0.301243	1.23221	3	0.958031	0.996497	0.0380079	1.0267	1	0.705548	0.939496	-0.117485	0.921793	2	0.814237	0.999911	0.159073	1.11657	3	0.891675	0.9241	0.0395486	1.02779	3	0.837603
FBgn0036913	Usp32	M9PD06	+	-	-	+	+	4	CG8314;CG4676;GabPI;dHip14	4	CG8314;CG4676;GabPI;dHip14	0		Exp1;Exp2	0		4	CG4676;dHip14;CG8314;GabPI	0.138609	0.370033	-1.55684	0.339895	1	0.231413	0.806176	2.16277	4.47774	3	0.537335	0.883961	-0.676425	0.625714	1	0.0031075	0.0279675	4.24848	19.0073	3	0.64686	0.999911	-0.42341	0.74566	2	0.02603	0.129002	3.42659	10.7524	3	0.204556
FBgn0036915	Prp3	Q8MRG6;Q9VW52	-	-	-	-	+	0		0		0		Exp1	0		0		0.871871	0.950343	-0.393243	0.761416	0						0.911829	0.996497	-0.285892	0.820234	0						0.957317	0.999911	-0.147714	0.902679	0						0.986649
[truncated: 758 more rows]
[truncated: 70 more columns]
